# Supplementary material for: Characterization of diverse populations of sinoatrial node cells and their proliferation potential at single nucleus resolution
Source: Heliyon. 2022 Dec 29;9(1):e12708. doi: 10.1016/j.heliyon.2022.e12708 (PMC9826826; doi:10.1016/j.heliyon.2022.e12708)
Supplement: Supplementary_Table1 — Excluded features. Genes excluded because they didn’t pass the filter for high quality and highly expressed genes. [file mmc2.xlsx]

## Sheet: Sheet1
Gene symbol	Ensembl ID	Chromosome	Start	Stop	gene_name	gene_type	mgi_id
0610010K14Rik	0610010K14Rik	11	70235206	70237915	0610010K14Rik	protein_coding	MGI:1915609
0610011F06Rik	0610011F06Rik	.	.	.	.	.	.
0610033M10Rik	0610033M10Rik	6	51400966	51402220	0610033M10Rik	lncRNA	MGI:1921343
0610039K10Rik	0610039K10Rik	2	163644850	163645802	0610039K10Rik	lncRNA	MGI:1915636
1110002O04Rik	1110002O04Rik	1	35879845	35881120	1110002O04Rik	lncRNA	MGI:1915733
1110008E08Rik	1110008E08Rik	16	90554164	90554887	1110008E08Rik	lncRNA	MGI:1915750
1110015O18Rik	1110015O18Rik	3	4797558	4814912	1110015O18Rik	lncRNA	MGI:1915766
1110025L11Rik	1110025L11Rik	16	89063412	89064003	1110025L11Rik	protein_coding	MGI:1915887
1110028F18Rik	1110028F18Rik	8	106587143	106594821	1110028F18Rik	lncRNA	MGI:1915942
1110032F04Rik	1110032F04Rik	3	68869586	68872164	1110032F04Rik	protein_coding	MGI:1915975
1110057P08Rik	1110057P08Rik	16	89174735	89175200	1110057P08Rik	protein_coding	MGI:1916094
1190003K10Rik	1190003K10Rik	.	.	.	.	.	.
1500002F19Rik	1500002F19Rik	7	132874739	132931198	1500002F19Rik	lncRNA	MGI:1923933
1500009C09Rik	1500009C09Rik	15	82252397	82260754	1500009C09Rik	protein_coding	MGI:1923755
1500015L24Rik	1500015L24Rik	19	20324856	20444884	1500015L24Rik	lncRNA	MGI:1916244
1520401A03Rik	1520401A03Rik	17	23704488	23722784	1520401A03Rik	protein_coding	MGI:2443785
1600012P17Rik	1600012P17Rik	1	158967701	158980464	1600012P17Rik	lncRNA	MGI:1919275
1600014C23Rik	1600014C23Rik	17	45732864	45733845	1600014C23Rik	protein_coding	MGI:1919490
1600015I10Rik	1600015I10Rik	.	.	.	.	.	.
1600019K03Rik	1600019K03Rik	16	35503170	35509420	1600019K03Rik	lncRNA	MGI:1917018
1600025M17Rik	1600025M17Rik	X	56317608	56320665	1600025M17Rik	lncRNA	MGI:1919280
1700001C02Rik	1700001C02Rik	5	30466047	30484089	1700001C02Rik	protein_coding	MGI:1922684
1700001F09Rik	1700001F09Rik	14	43342383	43347812	1700001F09Rik	protein_coding	MGI:1919076
1700001G01Rik	1700001G01Rik	18	17019051	17137560	1700001G01Rik	lncRNA	MGI:1922683
1700001J04Rik	1700001J04Rik	11	114185439	114186778	1700001J04Rik	lncRNA	MGI:1919075
1700001L19Rik	1700001L19Rik	13	68597421	68614232	1700001L19Rik	protein_coding	MGI:1916565
1700001N15Rik	1700001N15Rik	3	143409401	143411533	1700001N15Rik	lncRNA	MGI:1923629
1700001O22Rik	1700001O22Rik	2	30794769	30803662	1700001O22Rik	protein_coding	MGI:1923631
1700003C15Rik	1700003C15Rik	5	11689253	11769309	1700003C15Rik	lncRNA	MGI:1916595
1700003E24Rik	1700003E24Rik	X	93156154	93156874	1700003E24Rik	lncRNA	MGI:1916607
1700003G13Rik	1700003G13Rik	.	.	.	.	.	.
1700003H04Rik	1700003H04Rik	3	124556352	124581102	1700003H04Rik	protein_coding	MGI:1923637
1700003I22Rik	1700003I22Rik	1	56018978	56020204	1700003I22Rik	lncRNA	MGI:1916606
1700003L19Rik	1700003L19Rik	16	12800579	12848654	1700003L19Rik	lncRNA	MGI:1922743
1700003M07Rik	1700003M07Rik	4	129960374	129963658	1700003M07Rik	lncRNA	MGI:1919475
1700003P14Rik	1700003P14Rik	13	118555360	118588705	1700003P14Rik	lncRNA	MGI:1916594
1700006A11Rik	1700006A11Rik	3	124400989	124426041	1700006A11Rik	protein_coding	MGI:1919074
1700006E09Rik	1700006E09Rik	.	.	.	.	.	.
1700006F04Rik	1700006F04Rik	14	119749225	119751565	1700006F04Rik	lncRNA	MGI:1922682
1700006H21Rik	1700006H21Rik	13	107687397	107692174	1700006H21Rik	lncRNA	MGI:1919507
1700007F19Rik	1700007F19Rik	3	58141707	58163808	1700007F19Rik	lncRNA	MGI:1915100
1700007K09Rik	1700007K09Rik	.	.	.	.	.	.
1700007K13Rik	1700007K13Rik	2	28462001	28466333	1700007K13Rik	protein_coding	MGI:1916577
1700007M16Rik	1700007M16Rik	2	171234009	171238992	1700007M16Rik	lncRNA	MGI:1919487
1700007P06Rik	1700007P06Rik	1	187125138	187127853	1700007P06Rik	lncRNA	MGI:1916558
1700008B11Rik	1700008B11Rik	5	121835195	121835829	1700008B11Rik	lncRNA	MGI:1913571
1700008K24Rik	1700008K24Rik	17	49112263	49113536	1700008K24Rik	lncRNA	MGI:1916561
1700008P02Rik	1700008P02Rik	3	6615418	6620444	1700008P02Rik	protein_coding	MGI:1916597
1700009C05Rik	1700009C05Rik	6	81900464	81910801	1700009C05Rik	lncRNA	MGI:1921470
1700009J07Rik	1700009J07Rik	10	77893417	77896115	1700009J07Rik	lncRNA	MGI:1914938
1700009N14Rik	1700009N14Rik	4	39450295	39451777	1700009N14Rik	protein_coding	MGI:1922721
1700010B08Rik	1700010B08Rik	2	173719415	173722090	1700010B08Rik	protein_coding	MGI:1922735
1700010D01Rik	1700010D01Rik	X	95732586	95733266	1700010D01Rik	lncRNA	MGI:1923636
1700010H22Rik	1700010H22Rik	5	98553629	98567005	1700010H22Rik	lncRNA	MGI:1922750
1700010I02Rik	1700010I02Rik	3	7925303	7954890	1700010I02Rik	lncRNA	MGI:1922726
1700010J16Rik	1700010J16Rik	10	112726888	112785603	1700010J16Rik	lncRNA	MGI:1916605
1700010L04Rik	1700010L04Rik	7	82851599	82859850	1700010L04Rik	lncRNA	MGI:1916583
1700011A15Rik	1700011A15Rik	.	.	.	.	.	.
1700011M02Rik	1700011M02Rik	X	102908905	102909652	1700011M02Rik	protein_coding	MGI:1922693
1700012A03Rik	1700012A03Rik	6	32050246	32058922	1700012A03Rik	protein_coding	MGI:1923632
1700012B07Rik	1700012B07Rik	11	109787651	109828047	1700012B07Rik	protein_coding	MGI:1916574
1700012B09Rik	1700012B09Rik	9	14756587	14771031	1700012B09Rik	protein_coding	MGI:1916575
1700012C14Rik	1700012C14Rik	6	30460128	30463314	1700012C14Rik	lncRNA	MGI:1916587
1700012E03Rik	1700012E03Rik	1	120435805	120438456	1700012E03Rik	lncRNA	MGI:1923817
1700012L04Rik	1700012L04Rik	.	.	.	.	.	.
1700012P22Rik	1700012P22Rik	4	144418189	144438773	1700012P22Rik	protein_coding	MGI:1916614
1700013D24Rik	1700013D24Rik	6	124347598	124357070	1700013D24Rik	lncRNA	MGI:1924171
1700013G24Rik	1700013G24Rik	4	137453284	137455462	1700013G24Rik	protein_coding	MGI:1916630
1700013H16Rik	1700013H16Rik	X	53742901	53757832	1700013H16Rik	protein_coding	MGI:1922764
1700013N06Rik	1700013N06Rik	12	106837982	106878842	1700013N06Rik	lncRNA	MGI:1922884
1700014D04Rik	1700014D04Rik	13	59740842	59746753	1700014D04Rik	protein_coding	MGI:1921474
1700014F14Rik	1700014F14Rik	5	60940938	60945650	1700014F14Rik	lncRNA	MGI:1924172
1700015G11Rik	1700015G11Rik	7	52011683	52015729	1700015G11Rik	protein_coding	MGI:1922779
1700015O11Rik	1700015O11Rik	6	113631649	113633145	1700015O11Rik	lncRNA	MGI:1919105
1700016F12Rik	1700016F12Rik	5	96849505	96852939	1700016F12Rik	lncRNA	MGI:1916674
1700016G14Rik	1700016G14Rik	.	.	.	.	.	.
1700016G22Rik	1700016G22Rik	13	5855508	5858093	1700016G22Rik	lncRNA	MGI:1919117
1700016H13Rik	1700016H13Rik	5	103648039	103656011	1700016H13Rik	protein_coding	MGI:1921468
1700016K19Rik	1700016K19Rik	11	75999912	76003570	1700016K19Rik	protein_coding	MGI:1921480
1700016L21Rik	1700016L21Rik	1	80445932	80479868	1700016L21Rik	lncRNA	MGI:1919458
1700016P04Rik	1700016P04Rik	6	13413337	13415997	1700016P04Rik	lncRNA	MGI:1916663
1700017G19Rik	1700017G19Rik	3	40504867	40522913	1700017G19Rik	lncRNA	MGI:1919477
1700017I07Rik	1700017I07Rik	9	89802870	89806056	1700017I07Rik	lncRNA	MGI:1922756
1700017J07Rik	1700017J07Rik	2	168978268	168978907	1700017J07Rik	lncRNA	MGI:1922758
1700017L05Rik	1700017L05Rik	5	77465488	77468852	1700017L05Rik	lncRNA	MGI:1916620
1700017N19Rik	1700017N19Rik	10	100590484	100618402	1700017N19Rik	protein_coding	MGI:1913855
1700018A04Rik	1700018A04Rik	13	31565492	31625793	1700018A04Rik	lncRNA	MGI:1916631
1700018B24Rik	1700018B24Rik	3	48605732	48609103	1700018B24Rik	lncRNA	MGI:1913582
1700018F24Rik	1700018F24Rik	5	145042990	145045682	1700018F24Rik	protein_coding	MGI:1916646
1700019B21Rik	1700019B21Rik	.	.	.	.	.	.
1700019E08Rik	1700019E08Rik	2	45696605	45698448	1700019E08Rik	lncRNA	MGI:1916655
1700019G24Rik	1700019G24Rik	6	5963909	5977394	1700019G24Rik	lncRNA	MGI:1919499
1700019N19Rik	1700019N19Rik	19	58785803	58794462	1700019N19Rik	protein_coding	MGI:1914757
1700019O17Rik	1700019O17Rik	.	.	.	.	.	.
1700019P21Rik	1700019P21Rik	1	138876272	138876952	1700019P21Rik	lncRNA	MGI:1922796
1700020A23Rik	1700020A23Rik	2	130405259	130406075	1700020A23Rik	protein_coding	MGI:1922906
1700020D05Rik	1700020D05Rik	19	5502767	5503788	1700020D05Rik	protein_coding	MGI:1922805
1700020M21Rik	1700020M21Rik	9	120913774	120915253	1700020M21Rik	lncRNA	MGI:1923652
1700020N01Rik	1700020N01Rik	10	21593145	21622377	1700020N01Rik	protein_coding	MGI:1914942
1700020N15Rik	1700020N15Rik	X	69945300	69945979	1700020N15Rik	protein_coding	MGI:1922759
1700020N18Rik	1700020N18Rik	1	91404879	91406030	1700020N18Rik	lncRNA	MGI:1914336
1700021A07Rik	1700021A07Rik	10	21419358	21426566	1700021A07Rik	lncRNA	MGI:1924174
1700021F07Rik	1700021F07Rik	2	173522586	173528502	1700021F07Rik	protein_coding	MGI:1919471
1700021J08Rik	1700021J08Rik	4	117002166	117003013	1700021J08Rik	lncRNA	MGI:1919485
1700021L23Rik	1700021L23Rik	4	124302837	124311462	1700021L23Rik	lncRNA	MGI:1923660
1700021N21Rik	1700021N21Rik	4	134448766	134450172	1700021N21Rik	lncRNA	MGI:1916659
1700021P04Rik	1700021P04Rik	19	24064793	24066453	1700021P04Rik	lncRNA	MGI:1922771
1700022E09Rik	1700022E09Rik	16	59462909	59469239	1700022E09Rik	lncRNA	MGI:1922886
1700022F17Rik	1700022F17Rik	.	.	.	.	.	.
1700022H16Rik	1700022H16Rik	12	9565236	9570586	1700022H16Rik	lncRNA	MGI:1916670
1700023C21Rik	1700023C21Rik	11	109845878	109848477	1700023C21Rik	lncRNA	MGI:1920507
1700023G09Rik	1700023G09Rik	1	186926933	186930113	1700023G09Rik	lncRNA	MGI:1920531
1700024G13Rik	1700024G13Rik	14	32376068	32388392	1700024G13Rik	protein_coding	MGI:1914335
1700024P04Rik	1700024P04Rik	13	98984085	98984566	1700024P04Rik	protein_coding	MGI:1916632
1700025B11Rik	1700025B11Rik	15	77558239	77561893	1700025B11Rik	protein_coding	MGI:1923659
1700025C18Rik	1700025C18Rik	2	165078693	165090751	1700025C18Rik	protein_coding	MGI:1919461
1700025D23Rik	1700025D23Rik	11	114091406	114095337	1700025D23Rik	lncRNA	MGI:1916667
1700025F24Rik	1700025F24Rik	10	119413444	119426865	1700025F24Rik	lncRNA	MGI:1914331
1700025H01Rik	1700025H01Rik	16	30195071	30200300	1700025H01Rik	lncRNA	MGI:1922781
1700025K24Rik	1700025K24Rik	17	54352583	54370075	1700025K24Rik	lncRNA	MGI:1916668
1700025M24Rik	1700025M24Rik	5	73268581	73284188	1700025M24Rik	lncRNA	MGI:1919526
1700025N21Rik	1700025N21Rik	10	83139150	83142039	1700025N21Rik	lncRNA	MGI:1916665
1700025O08Rik	1700025O08Rik	4	22928167	22938436	1700025O08Rik	lncRNA	MGI:1917234
1700026D11Rik	1700026D11Rik	2	132490634	132524058	1700026D11Rik	lncRNA	MGI:1917621
1700026F02Rik	1700026F02Rik	8	70948246	71085759	1700026F02Rik	lncRNA	MGI:1916669
1700026J12Rik	1700026J12Rik	16	49210641	49255773	1700026J12Rik	lncRNA	MGI:1920505
1700026J14Rik	1700026J14Rik	6	48536582	48537475	1700026J14Rik	lncRNA	MGI:1916682
1700027A07Rik	1700027A07Rik	15	78911966	78913661	1700027A07Rik	lncRNA	MGI:1917246
1700027F06Rik	1700027F06Rik	6	124363301	124364520	1700027F06Rik	lncRNA	MGI:1919518
1700027F09Rik	1700027F09Rik	5	64454813	64467944	1700027F09Rik	lncRNA	MGI:1917249
1700027H10Rik	1700027H10Rik	3	45416584	45439311	1700027H10Rik	lncRNA	MGI:1919524
1700028D13Rik	1700028D13Rik	5	112206763	112210005	1700028D13Rik	lncRNA	MGI:1922819
1700028I16Rik	1700028I16Rik	10	82812123	82824243	1700028I16Rik	lncRNA	MGI:1917253
1700028K03Rik	1700028K03Rik	5	107534709	107551543	1700028K03Rik	protein_coding	MGI:1923671
1700028M03Rik	1700028M03Rik	3	83555363	83574123	1700028M03Rik	lncRNA	MGI:1916710
1700029B22Rik	1700029B22Rik	7	131146439	131150581	1700029B22Rik	lncRNA	MGI:1916745
1700029E06Rik	1700029E06Rik	5	58453039	58455293	1700029E06Rik	lncRNA	MGI:1919500
1700029F12Rik	1700029F12Rik	13	97021864	97034363	1700029F12Rik	protein_coding	MGI:1913729
1700029J03Rik	1700029J03Rik	16	93391677	93458873	1700029J03Rik	lncRNA	MGI:1919514
1700029M03Rik	1700029M03Rik	1	164960921	164962826	1700029M03Rik	lncRNA	MGI:1916726
1700029M20Rik	1700029M20Rik	4	135626655	135630199	1700029M20Rik	lncRNA	MGI:1913597
1700029N11Rik	1700029N11Rik	13	44439712	44469031	1700029N11Rik	lncRNA	MGI:1916741
1700029P11Rik	1700029P11Rik	15	81980540	81981564	1700029P11Rik	protein_coding	MGI:1913596
1700030A11Rik	1700030A11Rik	17	28905265	28906772	1700030A11Rik	lncRNA	MGI:1921429
1700030C14Rik	1700030C14Rik	2	152652883	152654331	1700030C14Rik	lncRNA	MGI:1922912
1700030L20Rik	1700030L20Rik	3	136435270	136449350	1700030L20Rik	lncRNA	MGI:1917305
1700030M09Rik	1700030M09Rik	8	121544382	121548343	1700030M09Rik	lncRNA	MGI:1919509
1700030O20Rik	1700030O20Rik	10	116723067	116729178	1700030O20Rik	lncRNA	MGI:1919536
1700031A10Rik	1700031A10Rik	17	36923792	36933433	1700031A10Rik	lncRNA	MGI:1920536
1700031F05Rik	1700031F05Rik	X	102859186	102867972	1700031F05Rik	protein_coding	MGI:1920550
1700031F10Rik	1700031F10Rik	6	88222602	88225679	1700031F10Rik	lncRNA	MGI:1920567
1700031L13Rik	1700031L13Rik	5	82122408	82124714	1700031L13Rik	protein_coding	MGI:1914577
1700031M16Rik	1700031M16Rik	15	98398419	98416269	1700031M16Rik	transcribed_unitary_pseudogene	MGI:1920552
1700031P21Rik	1700031P21Rik	12	52599981	52602323	1700031P21Rik	lncRNA	MGI:1920528
1700034B16Rik	1700034B16Rik	18	75781032	75782304	1700034B16Rik	lncRNA	MGI:1920532
1700034E13Rik	1700034E13Rik	18	52646209	52663734	1700034E13Rik	protein_coding	MGI:1925664
1700034G24Rik	1700034G24Rik	5	112582936	112589997	1700034G24Rik	lncRNA	MGI:1914575
1700034K08Rik	1700034K08Rik	9	92979914	93005740	1700034K08Rik	lncRNA	MGI:1925599
1700034O15Rik	1700034O15Rik	.	.	.	.	.	.
1700036G14Rik	1700036G14Rik	3	85317519	85332031	1700036G14Rik	lncRNA	MGI:1920533
1700036O09Rik	1700036O09Rik	X	67458196	67459204	1700036O09Rik	lncRNA	MGI:1920512
1700037C06Rik	1700037C06Rik	4	137116709	137117583	1700037C06Rik	lncRNA	MGI:1921513
1700037F24Rik	1700037F24Rik	.	.	.	.	.	.
1700039E15Rik	1700039E15Rik	.	.	.	.	.	.
1700039E22Rik	1700039E22Rik	19	44828493	44835939	1700039E22Rik	lncRNA	MGI:1920572
1700039M10Rik	1700039M10Rik	14	57571614	57572369	1700039M10Rik	lncRNA	MGI:1914768
1700039M15Rik	1700039M15Rik	9	107241220	107243998	1700039M15Rik	lncRNA	MGI:1921516
1700040F15Rik	1700040F15Rik	Y	61102247	61134260	1700040F15Rik	protein_coding	MGI:1920579
1700040F17Rik	1700040F17Rik	15	55436115	55439021	1700040F17Rik	lncRNA	MGI:1920584
1700041C23Rik	1700041C23Rik	9	57175275	57186109	1700041C23Rik	lncRNA	MGI:1914569
1700041M05Rik	1700041M05Rik	4	125228597	125242053	1700041M05Rik	lncRNA	MGI:1920510
1700042D02Rik	1700042D02Rik	9	49051335	49055466	1700042D02Rik	lncRNA	MGI:1920587
1700042G07Rik	1700042G07Rik	4	116173372	116174291	1700042G07Rik	protein_coding	MGI:1914573
1700042G15Rik	1700042G15Rik	4	57360868	57364293	1700042G15Rik	lncRNA	MGI:1920599
1700044C05Rik	1700044C05Rik	14	118365878	118398171	1700044C05Rik	lncRNA	MGI:1920556
1700044K03Rik	1700044K03Rik	18	49523289	49524441	1700044K03Rik	lncRNA	MGI:1914571
1700045H11Rik	1700045H11Rik	4	150828225	150854950	1700045H11Rik	lncRNA	MGI:1920598
1700046C09Rik	1700046C09Rik	11	14560355	14599226	1700046C09Rik	lncRNA	MGI:1920557
1700047F07Rik	1700047F07Rik	4	107689701	107758986	1700047F07Rik	lncRNA	MGI:1920570
1700047L14Rik	1700047L14Rik	5	108763842	108768915	1700047L14Rik	lncRNA	MGI:1920545
1700048F04Rik	1700048F04Rik	5	125928770	125952631	1700048F04Rik	lncRNA	MGI:1920646
1700048M11Rik	1700048M11Rik	16	92308716	92312469	1700048M11Rik	lncRNA	MGI:1920636
1700049E15Rik	1700049E15Rik	6	147690241	147702375	1700049E15Rik	lncRNA	MGI:1920644
1700049E17Rik1	1700049E17Rik1	14	41924949	41933042	1700049E17Rik1	protein_coding	MGI:1920665
1700049E22Rik	1700049E22Rik	6	100527400	100533427	1700049E22Rik	lncRNA	MGI:1920645
1700049J03Rik	1700049J03Rik	.	.	.	.	.	.
1700052I22Rik	1700052I22Rik	12	80923432	80924450	1700052I22Rik	lncRNA	MGI:1914590
1700054A03Rik	1700054A03Rik	19	53033648	53084517	1700054A03Rik	lncRNA	MGI:1925707
1700054K02Rik	1700054K02Rik	1	92572374	92572750	1700054K02Rik	lncRNA	MGI:1925600
1700054K19Rik	1700054K19Rik	6	112210708	112212520	1700054K19Rik	lncRNA	MGI:1914586
1700054M17Rik	1700054M17Rik	2	118304914	118308167	1700054M17Rik	lncRNA	MGI:1920608
1700057H15Rik	1700057H15Rik	4	124414416	124485960	1700057H15Rik	lncRNA	MGI:1925710
1700057H21Rik	1700057H21Rik	2	51420984	51438786	1700057H21Rik	lncRNA	MGI:1920625
1700058P15Rik	1700058P15Rik	7	19258492	19259740	1700058P15Rik	lncRNA	MGI:1920627
1700060C16Rik	1700060C16Rik	6	143593353	143651289	1700060C16Rik	lncRNA	MGI:1920675
1700060C20Rik	1700060C20Rik	2	158192008	158195750	1700060C20Rik	lncRNA	MGI:1920649
1700060J05Rik	1700060J05Rik	4	53562983	53564698	1700060J05Rik	lncRNA	MGI:1920641
1700060O08Rik	1700060O08Rik	12	54062048	54079393	1700060O08Rik	lncRNA	MGI:1914585
1700061E17Rik	1700061E17Rik	9	110986201	110987805	1700061E17Rik	lncRNA	MGI:3642196
1700061E18Rik	1700061E18Rik	13	41800783	41801796	1700061E18Rik	lncRNA	MGI:1924241
1700061F12Rik	1700061F12Rik	2	9189515	9197478	1700061F12Rik	lncRNA	MGI:1920688
1700063A18Rik	1700063A18Rik	1	95990659	96021759	1700063A18Rik	lncRNA	MGI:1920704
1700063D05Rik	1700063D05Rik	9	41192446	41217991	1700063D05Rik	lncRNA	MGI:1925750
1700063H04Rik	1700063H04Rik	6	122391379	122392688	1700063H04Rik	lncRNA	MGI:1921519
1700063H06Rik	1700063H06Rik	9	82260293	82263486	1700063H06Rik	lncRNA	MGI:1920614
1700063O14Rik	1700063O14Rik	5	91766242	91767301	1700063O14Rik	lncRNA	MGI:1920702
1700064J06Rik	1700064J06Rik	10	119092905	119103108	1700064J06Rik	lncRNA	MGI:1920650
1700064M15Rik	1700064M15Rik	12	99626053	99627975	1700064M15Rik	lncRNA	MGI:1920707
1700065D16Rik	1700065D16Rik	9	95855418	95858323	1700065D16Rik	lncRNA	MGI:1920660
1700065J18Rik	1700065J18Rik	1	192841661	192842741	1700065J18Rik	lncRNA	MGI:1920705
1700065L07Rik	1700065L07Rik	6	73436986	73471022	1700065L07Rik	lncRNA	MGI:1920658
1700065O20Rik	1700065O20Rik	18	49803326	49817959	1700065O20Rik	lncRNA	MGI:1923859
1700066B17Rik	1700066B17Rik	1	39839175	39847335	1700066B17Rik	lncRNA	MGI:1920676
1700066C05Rik	1700066C05Rik	16	79999376	80000547	1700066C05Rik	lncRNA	MGI:1925904
1700066J03Rik	1700066J03Rik	13	58146949	58149693	1700066J03Rik	lncRNA	MGI:1914589
1700066N21Rik	1700066N21Rik	5	87908579	87979352	1700066N21Rik	lncRNA	MGI:1920721
1700067G17Rik	1700067G17Rik	1	89016113	89022211	1700067G17Rik	lncRNA	MGI:1920725
1700067P10Rik	1700067P10Rik	17	48089319	48090919	1700067P10Rik	protein_coding	MGI:1915474
1700069B07Rik	1700069B07Rik	7	121707075	121708014	1700069B07Rik	lncRNA	MGI:1923863
1700069P05Rik	1700069P05Rik	6	118246695	118248453	1700069P05Rik	lncRNA	MGI:1920781
1700071G01Rik	1700071G01Rik	5	73157014	73157885	1700071G01Rik	lncRNA	MGI:1920735
1700071M16Rik	1700071M16Rik	17	43588340	43592443	1700071M16Rik	lncRNA	MGI:1920754
1700072B07Rik	1700072B07Rik	9	58370504	58374184	1700072B07Rik	lncRNA	MGI:1920779
1700072G22Rik	1700072G22Rik	1	51457932	51458932	1700072G22Rik	lncRNA	MGI:1920746
1700072O05Rik	1700072O05Rik	6	120554796	120562880	1700072O05Rik	lncRNA	MGI:1920755
1700074H08Rik	1700074H08Rik	13	119680040	119681589	1700074H08Rik	lncRNA	MGI:1920730
1700074P13Rik	1700074P13Rik	6	40920437	40940558	1700074P13Rik	protein_coding	MGI:1920731
1700080E11Rik	1700080E11Rik	.	.	.	.	.	.
1700080G11Rik	1700080G11Rik	.	.	.	.	.	.
1700080N15Rik	1700080N15Rik	2	4132063	4141142	1700080N15Rik	lncRNA	MGI:1920739
1700080O16Rik	1700080O16Rik	X	51968695	51972773	1700080O16Rik	protein_coding	MGI:1921529
1700081H04Rik	1700081H04Rik	5	119108234	119114544	1700081H04Rik	lncRNA	MGI:1920727
1700083H02Rik	1700083H02Rik	12	71383154	71384209	1700083H02Rik	lncRNA	MGI:1914598
1700084M14Rik	1700084M14Rik	X	91575210	91575912	1700084M14Rik	protein_coding	MGI:1920737
1700085C21Rik	1700085C21Rik	12	82932520	82939156	1700085C21Rik	lncRNA	MGI:1921533
1700086D15Rik	1700086D15Rik	11	65151910	65159892	1700086D15Rik	protein_coding	MGI:1921532
1700086L19Rik	1700086L19Rik	12	74284242	74295946	1700086L19Rik	transcribed_unitary_pseudogene	MGI:1921534
1700092C02Rik	1700092C02Rik	8	77624172	77628958	1700092C02Rik	lncRNA	MGI:1914607
1700092C10Rik	1700092C10Rik	14	69164797	69171858	1700092C10Rik	lncRNA	MGI:1920804
1700092C17Rik	1700092C17Rik	2	22755984	22762274	1700092C17Rik	lncRNA	MGI:1921545
1700092E19Rik	1700092E19Rik	13	26283150	26312407	1700092E19Rik	lncRNA	MGI:1920826
1700092M07Rik	1700092M07Rik	19	8740718	8741226	1700092M07Rik	protein_coding	MGI:1921557
1700094M24Rik	1700094M24Rik	6	52492451	52500087	1700094M24Rik	lncRNA	MGI:1921554
1700095A13Rik	1700095A13Rik	18	83075308	83107891	1700095A13Rik	lncRNA	MGI:1924245
1700095A21Rik	1700095A21Rik	4	146519039	146546874	1700095A21Rik	lncRNA	MGI:1914774
1700095B10Rik	1700095B10Rik	5	112793292	112801702	1700095B10Rik	lncRNA	MGI:1914610
1700095J03Rik	1700095J03Rik	7	109438618	109444894	1700095J03Rik	lncRNA	MGI:1921543
1700095J12Rik	1700095J12Rik	4	138137595	138138519	1700095J12Rik	lncRNA	MGI:1920813
1700096J18Rik	1700096J18Rik	11	109346839	109353652	1700096J18Rik	lncRNA	MGI:1915177
1700097N02Rik	1700097N02Rik	17	30622441	30626906	1700097N02Rik	lncRNA	MGI:1914772
1700099I09Rik	1700099I09Rik	13	102760255	102761897	1700099I09Rik	lncRNA	MGI:1923874
1700100L14Rik	1700100L14Rik	13	70573241	70576111	1700100L14Rik	lncRNA	MGI:1920834
1700101I19Rik	1700101I19Rik	1	34579202	34579712	1700101I19Rik	lncRNA	MGI:1920839
1700101O22Rik	1700101O22Rik	12	7372039	7380331	1700101O22Rik	lncRNA	MGI:1920825
1700104B16Rik	1700104B16Rik	8	33730534	33731820	1700104B16Rik	lncRNA	MGI:1925886
1700108N11Rik	1700108N11Rik	2	144331459	144332640	1700108N11Rik	lncRNA	MGI:1921551
1700109G15Rik	1700109G15Rik	11	84716976	84720433	1700109G15Rik	lncRNA	MGI:1925721
1700109I08Rik	1700109I08Rik	14	39655663	39685294	1700109I08Rik	lncRNA	MGI:1920841
1700112H15Rik	1700112H15Rik	1	184527841	184557692	1700112H15Rik	lncRNA	MGI:1920840
1700112K13Rik	1700112K13Rik	4	127810638	127812174	1700112K13Rik	lncRNA	MGI:1920846
1700116B05Rik	1700116B05Rik	16	50783409	50784092	1700116B05Rik	lncRNA	MGI:1925889
1700119H24Rik	1700119H24Rik	16	34935854	34939330	1700119H24Rik	lncRNA	MGI:1923899
1700119I11Rik	1700119I11Rik	13	91861432	91862045	1700119I11Rik	lncRNA	MGI:1925729
1700120B22Rik	1700120B22Rik	10	63243068	63244154	1700120B22Rik	lncRNA	MGI:3604190
1700120C18Rik	1700120C18Rik	8	87500049	87501232	1700120C18Rik	lncRNA	MGI:1923912
1700120E14Rik	1700120E14Rik	18	74525140	74531125	1700120E14Rik	lncRNA	MGI:1920856
1700120G07Rik	1700120G07Rik	7	135191764	135196003	1700120G07Rik	lncRNA	MGI:1921564
1700120K04Rik	1700120K04Rik	7	127603900	127604446	1700120K04Rik	lncRNA	MGI:1915482
1700121L03Rik	1700121L03Rik	1	125190282	125197456	1700121L03Rik	lncRNA	MGI:1923910
1700121L16Rik	1700121L16Rik	X	104816776	104842456	1700121L16Rik	lncRNA	MGI:1923893
1700121N20Rik	1700121N20Rik	12	106442653	106447667	1700121N20Rik	lncRNA	MGI:1923889
1700122D07Rik	1700122D07Rik	1	59534811	59537230	1700122D07Rik	lncRNA	MGI:1923911
1700122O11Rik	1700122O11Rik	17	48036745	48038294	1700122O11Rik	protein_coding	MGI:1923901
1700123K08Rik	1700123K08Rik	5	138561840	138564713	1700123K08Rik	protein_coding	MGI:1923908
1700123L14Rik	1700123L14Rik	6	96164497	96166244	1700123L14Rik	protein_coding	MGI:1925732
1700125G02Rik	1700125G02Rik	4	124890888	124894783	1700125G02Rik	lncRNA	MGI:1920878
1700125G22Rik	1700125G22Rik	3	27154026	27157020	1700125G22Rik	lncRNA	MGI:1923907
1700125H03Rik	1700125H03Rik	8	68368434	68375711	1700125H03Rik	lncRNA	MGI:1920859
1700125H20Rik	1700125H20Rik	11	85170404	85181146	1700125H20Rik	protein_coding	MGI:1920884
1700126A01Rik	1700126A01Rik	1	57127340	57129401	1700126A01Rik	lncRNA	MGI:1920852
1700126H18Rik	1700126H18Rik	5	66166607	66191337	1700126H18Rik	lncRNA	MGI:1920889
1700128A07Rik	1700128A07Rik	14	106417187	106486521	1700128A07Rik	lncRNA	MGI:1920881
1700128E19Rik	1700128E19Rik	8	11713264	11722621	1700128E19Rik	lncRNA	MGI:1920868
1700128F08Rik	1700128F08Rik	9	8221889	8241988	1700128F08Rik	transcribed_processed_pseudogene	MGI:1923919
1700129C05Rik	1700129C05Rik	14	59133040	59142894	1700129C05Rik	protein_coding	MGI:1915182
1810007C17Rik	1810007C17Rik	12	49476991	49480863	1810007C17Rik	lncRNA	MGI:1916304
1810007D17Rik	1810007D17Rik	19	58606329	58629754	1810007D17Rik	lncRNA	MGI:1916305
1810008B01Rik	1810008B01Rik	8	124305132	124306508	1810008B01Rik	lncRNA	MGI:1916312
1810008I18Rik	1810008I18Rik	7	65803111	65806450	1810008I18Rik	lncRNA	MGI:1920875
1810009A15Rik	1810009A15Rik	19	8888853	8890882	1810009A15Rik	protein_coding	MGI:1913526
1810009J06Rik	1810009J06Rik	6	40964754	40968436	1810009J06Rik	protein_coding	MGI:1920876
1810012K08Rik	1810012K08Rik	2	26138546	26139544	1810012K08Rik	lncRNA	MGI:1916345
1810012K16Rik	1810012K16Rik	8	22398721	22399597	1810012K16Rik	lncRNA	MGI:1916358
1810020O05Rik	1810020O05Rik	6	87675590	87722802	1810020O05Rik	protein_coding	MGI:3586838
1810041H14Rik	1810041H14Rik	14	121876725	121879410	1810041H14Rik	lncRNA	MGI:1925562
1810049J17Rik	1810049J17Rik	15	12321438	12321900	1810049J17Rik	protein_coding	MGI:3704453
1810063I02Rik	1810063I02Rik	11	59921499	59921890	1810063I02Rik	lncRNA	MGI:1917104
1810065E05Rik	1810065E05Rik	11	58421111	58426025	1810065E05Rik	protein_coding	MGI:1917114
2010001E11Rik	2010001E11Rik	.	.	.	.	.	.
2010015M23Rik	2010015M23Rik	.	.	.	.	.	.
2010103J01Rik	2010103J01Rik	1	185312187	185313804	2010103J01Rik	lncRNA	MGI:1917139
2010106C02Rik	2010106C02Rik	17	86285164	86287179	2010106C02Rik	lncRNA	MGI:1919354
2010106E10Rik	2010106E10Rik	X	112495274	112558344	2010106E10Rik	protein_coding	MGI:1914965
2010110E17Rik	2010110E17Rik	8	86885688	86886567	2010110E17Rik	lncRNA	MGI:1923941
2010110G14Rik	2010110G14Rik	3	130838455	130937338	2010110G14Rik	lncRNA	MGI:1917148
2010110K18Rik	2010110K18Rik	18	34751809	34758686	2010110K18Rik	lncRNA	MGI:1922951
2010300F17Rik	2010300F17Rik	.	.	.	.	.	.
2200002J24Rik	2200002J24Rik	7	30698926	30700537	2200002J24Rik	protein_coding	MGI:1916397
2210008F06Rik	2210008F06Rik	.	.	.	.	.	.
2210010C04Rik	2210010C04Rik	6	41030268	41035510	2210010C04Rik	protein_coding	MGI:1914623
2210011C24Rik	2210011C24Rik	.	.	.	.	.	.
2210011K15Rik	2210011K15Rik	1	121355116	121359901	2210011K15Rik	lncRNA	MGI:1919615
2210017I01Rik	2210017I01Rik	3	92604718	92607493	2210017I01Rik	protein_coding	MGI:3588251
2210019I11Rik	2210019I11Rik	.	.	.	.	.	.
2210411M09Rik	2210411M09Rik	1	180952064	180958150	2210411M09Rik	lncRNA	MGI:1917426
2210417A02Rik	2210417A02Rik	5	148741840	148743140	2210417A02Rik	lncRNA	MGI:1917388
2210418O10Rik	2210418O10Rik	2	176226569	176240329	2210418O10Rik	protein_coding	MGI:1924208
2210420H20Rik	2210420H20Rik	18	82754505	82759042	2210420H20Rik	lncRNA	MGI:1924211
2300002M23Rik	2300002M23Rik	17	35567450	35568953	2300002M23Rik	protein_coding	MGI:1916792
2300003K06Rik	2300003K06Rik	11	99836802	99838067	2300003K06Rik	protein_coding	MGI:1916701
2300005B03Rik	2300005B03Rik	.	.	.	.	.	.
2310003L06Rik	2310003L06Rik	5	87969459	87972871	2310003L06Rik	protein_coding	MGI:1921498
2310005A03Rik	2310005A03Rik	2	155097789	155100082	2310005A03Rik	lncRNA	MGI:1923981
2310005E17Rik	2310005E17Rik	13	98424109	98435066	2310005E17Rik	lncRNA	MGI:1917340
2310007B03Rik	2310007B03Rik	.	.	.	.	.	.
2310008N11Rik	2310008N11Rik	8	26814593	26884381	2310008N11Rik	lncRNA	MGI:1919566
2310015K22Rik	2310015K22Rik	1	80225044	80228793	2310015K22Rik	lncRNA	MGI:1916815
2310016D23Rik	2310016D23Rik	1	60778843	60803791	2310016D23Rik	lncRNA	MGI:1923693
2310020H05Rik	2310020H05Rik	13	99076526	99087922	2310020H05Rik	lncRNA	MGI:1916853
2310026I22Rik	2310026I22Rik	18	32915826	32939230	2310026I22Rik	lncRNA	MGI:1916843
2310026L22Rik	2310026L22Rik	4	138215714	138216190	2310026L22Rik	lncRNA	MGI:1916844
2310031A07Rik	2310031A07Rik	.	.	.	.	.	.
2310034C09Rik	2310034C09Rik	16	88758847	88759793	2310034C09Rik	protein_coding	MGI:2152338
2310034O05Rik	2310034O05Rik	5	100210692	100218050	2310034O05Rik	lncRNA	MGI:1916821
2310039H08Rik	2310039H08Rik	17	46772635	46773397	2310039H08Rik	protein_coding	MGI:1914351
2310043L19Rik	2310043L19Rik	1	177641542	177642944	2310043L19Rik	lncRNA	MGI:1922839
2310046K23Rik	2310046K23Rik	3	92532505	92534512	2310046K23Rik	protein_coding	MGI:1924218
2310050C09Rik	2310050C09Rik	3	92868359	92870217	2310050C09Rik	protein_coding	MGI:1913783
2310057J18Rik	2310057J18Rik	10	28972288	28986304	2310057J18Rik	protein_coding	MGI:1914969
2310057M21Rik	2310057M21Rik	7	131338220	131362760	2310057M21Rik	protein_coding	MGI:1915527
2310057N15Rik	2310057N15Rik	16	88773179	88774207	2310057N15Rik	protein_coding	MGI:1916946
2310061N02Rik	2310061N02Rik	16	88707169	88707963	2310061N02Rik	protein_coding	MGI:1916911
2310065F04Rik	2310065F04Rik	11	67112461	67120081	2310065F04Rik	lncRNA	MGI:1921434
2310074N15Rik	2310074N15Rik	5	24447908	24448490	2310074N15Rik	lncRNA	MGI:1922838
2310075C17Rik	2310075C17Rik	9	112227579	112228243	2310075C17Rik	lncRNA	MGI:1917444
2310079G19Rik	2310079G19Rik	16	88626786	88627667	2310079G19Rik	protein_coding	MGI:1916949
2310081O03Rik	2310081O03Rik	4	56220617	56224522	2310081O03Rik	lncRNA	MGI:1919656
2410004I01Rik	2410004I01Rik	11	102958300	102964388	2410004I01Rik	lncRNA	MGI:1916989
2410004P03Rik	2410004P03Rik	12	17003319	17011728	2410004P03Rik	protein_coding	MGI:1920917
2410012E07Rik	2410012E07Rik	14	70852933	70873955	2410012E07Rik	lncRNA	MGI:1920898
2410137M14Rik	2410137M14Rik	17	36977701	36981238	2410137M14Rik	protein_coding	MGI:1924047
2410141K09Rik	2410141K09Rik	13	66418114	66441119	2410141K09Rik	protein_coding	MGI:1924053
2510002D24Rik	2510002D24Rik	16	18836578	18840161	2510002D24Rik	protein_coding	MGI:1919557
2610020F03Rik	2610020F03Rik	.	.	.	.	.	.
2610027F03Rik	2610027F03Rik	1	120621740	120690404	2610027F03Rik	lncRNA	MGI:1917154
2610028E06Rik	2610028E06Rik	4	125887851	125922418	2610028E06Rik	lncRNA	MGI:1919645
2610042L04Rik	2610042L04Rik	14	4334763	4354689	2610042L04Rik	protein_coding	MGI:1914305
2610303G11Rik	2610303G11Rik	9	98186527	98187154	2610303G11Rik	lncRNA	MGI:1917707
2610524H06Rik	2610524H06Rik	.	.	.	.	.	.
2610528J11Rik	2610528J11Rik	4	118526999	118530229	2610528J11Rik	protein_coding	MGI:1913701
2700068H02Rik	2700068H02Rik	4	106554669	106557898	2700068H02Rik	lncRNA	MGI:1919813
2700089I24Rik	2700089I24Rik	19	59493136	59559392	2700089I24Rik	lncRNA	MGI:1919897
2700094K13Rik	2700094K13Rik	.	.	.	.	.	.
2810049E08Rik	2810049E08Rik	13	83891208	83928711	2810049E08Rik	lncRNA	MGI:1919927
2810404F17Rik	2810404F17Rik	16	95806029	95808318	2810404F17Rik	lncRNA	MGI:1917218
2810442N19Rik	2810442N19Rik	1	162004969	162016495	2810442N19Rik	lncRNA	MGI:1920003
2810455O05Rik	2810455O05Rik	8	123838553	123840786	2810455O05Rik	lncRNA	MGI:1920072
2810471M01Rik	2810471M01Rik	11	28681564	28693277	2810471M01Rik	lncRNA	MGI:1920068
2900052N01Rik	2900052N01Rik	9	46913493	46927367	2900052N01Rik	lncRNA	MGI:1920290
2900055J20Rik	2900055J20Rik	.	.	.	.	.	.
2900072N19Rik	2900072N19Rik	2	92054989	92059370	2900072N19Rik	lncRNA	MGI:1920283
2900079G21Rik	2900079G21Rik	9	112234277	112348926	2900079G21Rik	lncRNA	MGI:1920268
3100002H09Rik	3100002H09Rik	.	.	.	.	.	.
3110001I22Rik	3110001I22Rik	16	13671929	13678389	3110001I22Rik	protein_coding	MGI:1913848
3110004A20Rik	3110004A20Rik	11	40474718	40475678	3110004A20Rik	lncRNA	MGI:1925593
3110018I06Rik	3110018I06Rik	12	107488632	107489637	3110018I06Rik	lncRNA	MGI:1920410
3110039M20Rik	3110039M20Rik	12	49389652	49407361	3110039M20Rik	lncRNA	MGI:1914543
3110079O15Rik	3110079O15Rik	.	.	.	.	.	.
3110082J24Rik	3110082J24Rik	5	30103584	30106087	3110082J24Rik	protein_coding	MGI:3641994
3110099E03Rik	3110099E03Rik	2	115493513	115527745	3110099E03Rik	lncRNA	MGI:1925761
3222401L13Rik	3222401L13Rik	18	37655451	37661743	3222401L13Rik	lncRNA	MGI:2444186
3300002P13Rik	3300002P13Rik	7	3421665	3423446	3300002P13Rik	lncRNA	MGI:1917480
3300005D01Rik	3300005D01Rik	17	5798657	5803241	3300005D01Rik	lncRNA	MGI:1925762
3830417A13Rik	3830417A13Rik	X	64173548	64178779	3830417A13Rik	protein_coding	MGI:1917946
3830432H09Rik	3830432H09Rik	1	119529480	119536166	3830432H09Rik	lncRNA	MGI:2443278
4631405K08Rik	4631405K08Rik	.	.	.	.	.	.
4732456N10Rik	4732456N10Rik	.	.	.	.	.	.
4732490B19Rik	4732490B19Rik	11	113203315	113209670	4732490B19Rik	lncRNA	MGI:2442884
4833407H14Rik	4833407H14Rik	19	53460622	53462724	4833407H14Rik	lncRNA	MGI:1921149
4833413E03Rik	4833413E03Rik	17	31557126	31559114	4833413E03Rik	lncRNA	MGI:1925354
4833422M21Rik	4833422M21Rik	15	96231870	96254685	4833422M21Rik	lncRNA	MGI:1923018
4833423E24Rik	4833423E24Rik	.	.	.	.	.	.
4833427G06Rik	4833427G06Rik	9	51081115	51102079	4833427G06Rik	protein_coding	MGI:1921013
4833428L15Rik	4833428L15Rik	9	45416626	45431731	4833428L15Rik	lncRNA	MGI:1921852
4921501E09Rik	4921501E09Rik	.	.	.	.	.	.
4921507G05Rik	4921507G05Rik	12	110841029	110843805	4921507G05Rik	lncRNA	MGI:1913959
4921508D12Rik	4921508D12Rik	2	132424741	132452500	4921508D12Rik	lncRNA	MGI:1918095
4921508M14Rik	4921508M14Rik	12	34873730	34874829	4921508M14Rik	TEC	MGI:1918094
4921509A06Rik	4921509A06Rik	9	78629374	78630129	4921509A06Rik	lncRNA	MGI:1918133
4921509C19Rik	4921509C19Rik	2	151470542	151476154	4921509C19Rik	protein_coding	MGI:2685851
4921511C20Rik	4921511C20Rik	X	127394293	127395899	4921511C20Rik	protein_coding	MGI:2685229
4921511H03Rik	4921511H03Rik	.	.	.	.	.	.
4921511M17Rik	4921511M17Rik	.	.	.	.	.	.
4921513D11Rik	4921513D11Rik	.	.	.	.	.	.
4921514A10Rik	4921514A10Rik	4	141115660	141118088	4921514A10Rik	lncRNA	MGI:3704238
4921515E04Rik	4921515E04Rik	15	18078118	18369628	4921515E04Rik	lncRNA	MGI:1918136
4921517D22Rik	4921517D22Rik	13	59687402	59694109	4921517D22Rik	protein_coding	MGI:1918150
4921518K17Rik	4921518K17Rik	12	57585975	57618603	4921518K17Rik	lncRNA	MGI:1926008
4921521D15Rik	4921521D15Rik	3	117969130	117973527	4921521D15Rik	lncRNA	MGI:1918117
4921522P10Rik	4921522P10Rik	8	8661801	8664729	4921522P10Rik	lncRNA	MGI:1913969
4921523L03Rik	4921523L03Rik	9	107991684	107995657	4921523L03Rik	lncRNA	MGI:1918163
4921524L21Rik	4921524L21Rik	18	6603629	6638971	4921524L21Rik	protein_coding	MGI:1918151
4921528I07Rik	4921528I07Rik	9	114237697	114317029	4921528I07Rik	lncRNA	MGI:1924299
4921530L21Rik	4921530L21Rik	.	.	.	.	.	.
4921539E11Rik	4921539E11Rik	4	103230445	103290864	4921539E11Rik	protein_coding	MGI:1918191
4922502D21Rik	4922502D21Rik	.	.	.	.	.	.
4922502N22Rik	4922502N22Rik	6	139315597	139322577	4922502N22Rik	lncRNA	MGI:1918212
4930401G09Rik	4930401G09Rik	5	115358700	115360124	4930401G09Rik	lncRNA	MGI:1921042
4930401O10Rik	4930401O10Rik	11	71928471	71940123	4930401O10Rik	lncRNA	MGI:1921066
4930401O12Rik	4930401O12Rik	13	31213410	31241087	4930401O12Rik	lncRNA	MGI:1921174
4930402C01Rik	4930402C01Rik	3	67570565	67572822	4930402C01Rik	lncRNA	MGI:1921179
4930402F06Rik	4930402F06Rik	2	35375562	35397176	4930402F06Rik	protein_coding	MGI:1922104
4930402K13Rik	4930402K13Rik	X	9104562	9106343	4930402K13Rik	protein_coding	MGI:1923025
4930403D09Rik	4930403D09Rik	11	34299707	34308114	4930403D09Rik	lncRNA	MGI:2441677
4930404H24Rik	4930404H24Rik	2	153492790	153493842	4930404H24Rik	protein_coding	MGI:1925401
4930405H06Rik	4930405H06Rik	5	99625836	99627063	4930405H06Rik	lncRNA	MGI:1921068
4930405L22Rik	4930405L22Rik	5	45926818	45932410	4930405L22Rik	lncRNA	MGI:1925356
4930407I10Rik	4930407I10Rik	15	82059151	82066541	4930407I10Rik	protein_coding	MGI:2685593
4930408K08Rik	4930408K08Rik	3	109078590	109080415	4930408K08Rik	lncRNA	MGI:1924115
4930408O17Rik	4930408O17Rik	12	104857371	104871536	4930408O17Rik	lncRNA	MGI:1921178
4930412E21Rik	4930412E21Rik	3	23461050	23521399	4930412E21Rik	lncRNA	MGI:1924114
4930412O13Rik	4930412O13Rik	2	9881252	9883922	4930412O13Rik	protein_coding	MGI:1921185
4930413E15Rik	4930413E15Rik	5	118952339	118961262	4930413E15Rik	lncRNA	MGI:1921877
4930415L06Rik	4930415L06Rik	X	89930098	89932853	4930415L06Rik	protein_coding	MGI:3588286
4930417O22Rik	4930417O22Rik	11	101952421	101960574	4930417O22Rik	lncRNA	MGI:1921137
4930423M02Rik	4930423M02Rik	4	5632328	5642285	4930423M02Rik	lncRNA	MGI:1921122
4930425K10Rik	4930425K10Rik	5	67933610	67943084	4930425K10Rik	lncRNA	MGI:1921115
4930425O10Rik	4930425O10Rik	3	138711535	138726985	4930425O10Rik	lncRNA	MGI:1921885
4930426D05Rik	4930426D05Rik	18	21651448	21656106	4930426D05Rik	lncRNA	MGI:1921894
4930426L09Rik	4930426L09Rik	2	18998343	18999805	4930426L09Rik	lncRNA	MGI:1921879
4930428N03Rik	4930428N03Rik	14	24617557	24788521	4930428N03Rik	lncRNA	MGI:1921121
4930428O21Rik	4930428O21Rik	5	107698212	107703481	4930428O21Rik	lncRNA	MGI:1923034
4930429P21Rik	4930429P21Rik	9	107351276	107353987	4930429P21Rik	lncRNA	MGI:1921105
4930430E12Rik	4930430E12Rik	4	6352105	6357531	4930430E12Rik	lncRNA	MGI:1918889
4930430O22Rik	4930430O22Rik	5	115436066	115436645	4930430O22Rik	lncRNA	MGI:1925404
4930431F12Rik	4930431F12Rik	5	44966200	44978806	4930431F12Rik	lncRNA	MGI:1923033
4930431L21Rik	4930431L21Rik	3	33866813	33897585	4930431L21Rik	lncRNA	MGI:1921204
4930432H08Rik	4930432H08Rik	5	106364561	106366850	4930432H08Rik	lncRNA	MGI:1921031
4930432M17Rik	4930432M17Rik	3	121670762	121682983	4930432M17Rik	protein_coding	MGI:3588188
4930433B08Rik	4930433B08Rik	3	18468287	18480478	4930433B08Rik	lncRNA	MGI:1921209
4930433I11Rik	4930433I11Rik	7	40987543	40995436	4930433I11Rik	protein_coding	MGI:2685327
4930433J02Rik	4930433J02Rik	1	185086102	185091320	4930433J02Rik	lncRNA	MGI:1921914
4930434B07Rik	4930434B07Rik	1	90153628	90159463	4930434B07Rik	lncRNA	MGI:1921223
4930434O05Rik	4930434O05Rik	6	142989610	142989997	4930434O05Rik	lncRNA	MGI:1925364
4930435C17Rik	4930435C17Rik	7	39789235	39910971	4930435C17Rik	lncRNA	MGI:1925412
4930435E12Rik	4930435E12Rik	.	.	.	.	.	.
4930438A08Rik	4930438A08Rik	11	58274799	58294290	4930438A08Rik	protein_coding	MGI:1921238
4930439A04Rik	4930439A04Rik	1	37329667	37334173	4930439A04Rik	lncRNA	MGI:1925369
4930439D14Rik	4930439D14Rik	1	156939838	156940197	4930439D14Rik	lncRNA	MGI:1925417
4930440C22Rik	4930440C22Rik	1	94797083	94802473	4930440C22Rik	lncRNA	MGI:1921939
4930440I19Rik	4930440I19Rik	2	78051177	78194431	4930440I19Rik	lncRNA	MGI:1925408
4930441J16Rik	4930441J16Rik	2	74298940	74307718	4930441J16Rik	lncRNA	MGI:1921212
4930442H23Rik	4930442H23Rik	10	81182605	81183850	4930442H23Rik	TEC	MGI:1922144
4930442J19Rik	4930442J19Rik	2	151301974	151316248	4930442J19Rik	lncRNA	MGI:1921910
4930442L01Rik	4930442L01Rik	3	96829826	96832097	4930442L01Rik	lncRNA	MGI:1914833
4930444E06Rik	4930444E06Rik	2	144243241	144244850	4930444E06Rik	lncRNA	MGI:1922124
4930444G20Rik	4930444G20Rik	10	22066307	22068080	4930444G20Rik	protein_coding	MGI:2149738
4930444M15Rik	4930444M15Rik	.	.	.	.	.	.
4930445N08Rik	4930445N08Rik	2	74579076	74584545	4930445N08Rik	lncRNA	MGI:1925372
4930445N18Rik	4930445N18Rik	18	82855894	82870605	4930445N18Rik	lncRNA	MGI:1921235
4930447A16Rik	4930447A16Rik	15	37425554	37440645	4930447A16Rik	protein_coding	MGI:1922142
4930447F04Rik	4930447F04Rik	X	66303361	66304225	4930447F04Rik	protein_coding	MGI:1922112
4930447M23Rik	4930447M23Rik	2	19344317	19351051	4930447M23Rik	lncRNA	MGI:1918902
4930448E22Rik	4930448E22Rik	9	46326393	46329528	4930448E22Rik	lncRNA	MGI:1921931
4930448H16Rik	4930448H16Rik	5	143227718	143234749	4930448H16Rik	lncRNA	MGI:1922122
4930448I06Rik	4930448I06Rik	1	41167587	41181253	4930448I06Rik	lncRNA	MGI:1922147
4930448I18Rik	4930448I18Rik	5	50151333	50156096	4930448I18Rik	lncRNA	MGI:1921215
4930449I24Rik	4930449I24Rik	5	146502399	146505184	4930449I24Rik	protein_coding	MGI:1914660
4930451E10Rik	4930451E10Rik	13	55775136	55784506	4930451E10Rik	lncRNA	MGI:1925361
4930451I11Rik	4930451I11Rik	7	126830468	126831640	4930451I11Rik	protein_coding	MGI:1925368
4930452N14Rik	4930452N14Rik	1	154241521	154256907	4930452N14Rik	lncRNA	MGI:1925362
4930453H23Rik	4930453H23Rik	X	21206580	21221666	4930453H23Rik	lncRNA	MGI:1921933
4930453O03Rik	4930453O03Rik	1	88347489	88352931	4930453O03Rik	lncRNA	MGI:1922135
4930455B14Rik	4930455B14Rik	14	8666386	8673379	4930455B14Rik	lncRNA	MGI:1922109
4930456L15Rik	4930456L15Rik	4	103290959	103311833	4930456L15Rik	lncRNA	MGI:1918900
4930459L07Rik	4930459L07Rik	5	58443239	58453000	4930459L07Rik	lncRNA	MGI:1925413
4930461G14Rik	4930461G14Rik	9	58455122	58469636	4930461G14Rik	lncRNA	MGI:1922129
4930463O16Rik	4930463O16Rik	10	84488293	84497436	4930463O16Rik	lncRNA	MGI:1923054
4930465M20Rik	4930465M20Rik	12	107723740	107735497	4930465M20Rik	lncRNA	MGI:1922218
4930466I24Rik	4930466I24Rik	6	92012394	92016118	4930466I24Rik	lncRNA	MGI:1923066
4930467K11Rik	4930467K11Rik	10	57478381	57486352	4930467K11Rik	lncRNA	MGI:1922178
4930470P17Rik	4930470P17Rik	2	170579418	170602018	4930470P17Rik	protein_coding	MGI:1914887
4930471C04Rik	4930471C04Rik	14	64099295	64104236	4930471C04Rik	lncRNA	MGI:1925426
4930471C06Rik	4930471C06Rik	.	.	.	.	.	.
4930471D02Rik	4930471D02Rik	10	93897158	93901957	4930471D02Rik	lncRNA	MGI:1922173
4930471M09Rik	4930471M09Rik	6	91428308	91440913	4930471M09Rik	transcribed_processed_pseudogene	MGI:1922150
4930474N05Rik	4930474N05Rik	14	36094917	36100115	4930474N05Rik	protein_coding	MGI:3586330
4930477E14Rik	4930477E14Rik	3	96401150	96402015	4930477E14Rik	lncRNA	MGI:1922199
4930478P22Rik	4930478P22Rik	5	35361541	35367678	4930478P22Rik	lncRNA	MGI:1922154
4930480E11Rik	4930480E11Rik	X	78369643	78371129	4930480E11Rik	protein_coding	MGI:1922160
4930480G23Rik	4930480G23Rik	4	19979445	19985389	4930480G23Rik	lncRNA	MGI:1922238
4930486F22Rik	4930486F22Rik	10	86095859	86113587	4930486F22Rik	lncRNA	MGI:1925420
4930486I03Rik	4930486I03Rik	1	20356452	20392301	4930486I03Rik	lncRNA	MGI:1922278
4930487D11Rik	4930487D11Rik	5	38344435	38349198	4930487D11Rik	lncRNA	MGI:1925422
4930488B22Rik	4930488B22Rik	1	184712497	184718990	4930488B22Rik	lncRNA	MGI:1922221
4930500F10Rik	4930500F10Rik	9	106247960	106249414	4930500F10Rik	lncRNA	MGI:1922262
4930500L23Rik	4930500L23Rik	5	139523749	139541340	4930500L23Rik	lncRNA	MGI:1922223
4930500M09Rik	4930500M09Rik	1	170214860	170216423	4930500M09Rik	lncRNA	MGI:3630173
4930503B20Rik	4930503B20Rik	3	146645193	146651318	4930503B20Rik	protein_coding	MGI:1922264
4930503E14Rik	4930503E14Rik	14	44163169	44213255	4930503E14Rik	protein_coding	MGI:1922204
4930503O07Rik	4930503O07Rik	1	194212187	194222760	4930503O07Rik	lncRNA	MGI:1922192
4930504D19Rik	4930504D19Rik	6	84535876	84536322	4930504D19Rik	lncRNA	MGI:1925267
4930504O13Rik	4930504O13Rik	.	.	.	.	.	.
4930505K14Rik	4930505K14Rik	5	148777963	148783081	4930505K14Rik	lncRNA	MGI:1925265
4930505M18Rik	4930505M18Rik	7	37669799	37672348	4930505M18Rik	lncRNA	MGI:1914891
4930505O20Rik	4930505O20Rik	8	80511842	80514474	4930505O20Rik	lncRNA	MGI:1921959
4930507D05Rik	4930507D05Rik	10	62449489	62451354	4930507D05Rik	lncRNA	MGI:1921956
4930507D10Rik	4930507D10Rik	11	80850381	80858301	4930507D10Rik	lncRNA	MGI:1922293
4930509K18Rik	4930509K18Rik	4	40313232	40317720	4930509K18Rik	lncRNA	MGI:1923069
4930510E17Rik	4930510E17Rik	9	53264615	53280986	4930510E17Rik	lncRNA	MGI:1921945
4930511A02Rik	4930511A02Rik	12	11438227	11444813	4930511A02Rik	lncRNA	MGI:1921962
4930511E03Rik	4930511E03Rik	6	94943834	94951546	4930511E03Rik	lncRNA	MGI:1926023
4930511O05Rik	4930511O05Rik	13	27292616	27306033	4930511O05Rik	lncRNA	MGI:1922371
4930512M02Rik	4930512M02Rik	11	11589223	11627836	4930512M02Rik	protein_coding	MGI:1922360
4930512P04Rik	4930512P04Rik	3	116663732	116664156	4930512P04Rik	lncRNA	MGI:1925434
4930513O06Rik	4930513O06Rik	X	139086243	139093406	4930513O06Rik	protein_coding	MGI:1922375
4930515B02Rik	4930515B02Rik	4	140872693	140878056	4930515B02Rik	lncRNA	MGI:1922378
4930515G01Rik	4930515G01Rik	5	114773737	114774984	4930515G01Rik	lncRNA	MGI:1914892
4930516B21Rik	4930516B21Rik	9	119440278	119444831	4930516B21Rik	lncRNA	MGI:1922364
4930517E11Rik	4930517E11Rik	2	124123636	124129957	4930517E11Rik	lncRNA	MGI:1921952
4930517L18Rik	4930517L18Rik	18	37618906	37619767	4930517L18Rik	lncRNA	MGI:1925431
4930518C09Rik	4930518C09Rik	5	48003065	48005708	4930518C09Rik	lncRNA	MGI:1922330
4930518I17Rik	4930518I17Rik	15	32226385	32227041	4930518I17Rik	lncRNA	MGI:1922353
4930518J20Rik	4930518J20Rik	1	156303489	156304967	4930518J20Rik	lncRNA	MGI:1914839
4930519A11Rik	4930519A11Rik	12	12902720	12907379	4930519A11Rik	lncRNA	MGI:1921946
4930519D14Rik	4930519D14Rik	13	30615043	30624260	4930519D14Rik	lncRNA	MGI:1922340
4930519F24Rik	4930519F24Rik	9	100022300	100034673	4930519F24Rik	lncRNA	MGI:1922047
4930519G04Rik	4930519G04Rik	5	114853664	114883881	4930519G04Rik	protein_coding	MGI:1914843
4930519H02Rik	4930519H02Rik	5	15863928	15883830	4930519H02Rik	lncRNA	MGI:1922308
4930519L02Rik	4930519L02Rik	3	143017660	143040753	4930519L02Rik	lncRNA	MGI:1922335
4930519P11Rik	4930519P11Rik	2	154611810	154613438	4930519P11Rik	lncRNA	MGI:1921971
4930520M14Rik	4930520M14Rik	5	139215469	139216357	4930520M14Rik	lncRNA	MGI:1925432
4930521E06Rik	4930521E06Rik	1	44739676	44744950	4930521E06Rik	lncRNA	MGI:1922316
4930522H14Rik	4930522H14Rik	4	109505337	109531298	4930522H14Rik	protein_coding	MGI:1914896
4930522N08Rik	4930522N08Rik	5	99682999	99685035	4930522N08Rik	lncRNA	MGI:1922344
4930522O17Rik	4930522O17Rik	4	53246196	53251116	4930522O17Rik	lncRNA	MGI:1925430
4930524B17Rik	4930524B17Rik	6	19247899	19278844	4930524B17Rik	lncRNA	MGI:1921975
4930524N10Rik	4930524N10Rik	.	.	.	.	.	.
4930524O08Rik	4930524O08Rik	9	89826519	89864029	4930524O08Rik	lncRNA	MGI:1921950
4930526F13Rik	4930526F13Rik	13	54926763	54930257	4930526F13Rik	lncRNA	MGI:1922443
4930527A07Rik	4930527A07Rik	2	105476501	105477358	4930527A07Rik	lncRNA	MGI:1922444
4930527B05Rik	4930527B05Rik	11	81385013	81402492	4930527B05Rik	lncRNA	MGI:3588273
4930527E20Rik	4930527E20Rik	2	30803793	30807430	4930527E20Rik	lncRNA	MGI:1925448
4930528D03Rik	4930528D03Rik	13	59733630	59739186	4930528D03Rik	lncRNA	MGI:1922473
4930528G23Rik	4930528G23Rik	6	148659978	148678001	4930528G23Rik	lncRNA	MGI:1923081
4930528P14Rik	4930528P14Rik	2	115329264	115344281	4930528P14Rik	lncRNA	MGI:1925443
4930529I22Rik	4930529I22Rik	2	169399145	169405451	4930529I22Rik	lncRNA	MGI:1922481
4930532M18Rik	4930532M18Rik	1	154255689	154270417	4930532M18Rik	lncRNA	MGI:1922483
4930533D04Rik	4930533D04Rik	9	102692885	102693835	4930533D04Rik	lncRNA	MGI:1922427
4930533I22Rik	4930533I22Rik	6	57476697	57497672	4930533I22Rik	lncRNA	MGI:3612486
4930533P14Rik	4930533P14Rik	1	96612057	96662574	4930533P14Rik	lncRNA	MGI:1922409
4930535E02Rik	4930535E02Rik	3	68759906	68761434	4930535E02Rik	lncRNA	MGI:1922468
4930535G08Rik	4930535G08Rik	1	36011072	36011895	4930535G08Rik	lncRNA	MGI:1925283
4930535I16Rik	4930535I16Rik	.	.	.	.	.	.
4930535L15Rik	4930535L15Rik	9	107998116	108002405	4930535L15Rik	lncRNA	MGI:1925277
4930535O05Rik	4930535O05Rik	8	87458444	87459436	4930535O05Rik	lncRNA	MGI:1922487
4930538E20Rik	4930538E20Rik	11	24160528	24172825	4930538E20Rik	lncRNA	MGI:1925450
4930538K18Rik	4930538K18Rik	.	.	.	.	.	.
4930539C22Rik	4930539C22Rik	3	134404143	134423636	4930539C22Rik	lncRNA	MGI:1922458
4930539M17Rik	4930539M17Rik	3	9061964	9071075	4930539M17Rik	lncRNA	MGI:1922399
4930540M05Rik	4930540M05Rik	6	119896159	119902654	4930540M05Rik	lncRNA	MGI:2148236
4930542C12Rik	4930542C12Rik	9	78394956	78396159	4930542C12Rik	lncRNA	MGI:1914898
4930542C16Rik	4930542C16Rik	14	24597266	24617468	4930542C16Rik	lncRNA	MGI:1922413
4930544D05Rik	4930544D05Rik	11	70615848	70616891	4930544D05Rik	protein_coding	MGI:2148639
4930544G11Rik	4930544G11Rik	6	65952609	65954015	4930544G11Rik	protein_coding	MGI:1914903
4930544L04Rik	4930544L04Rik	7	135396335	135399545	4930544L04Rik	TEC	MGI:1926057
4930544M13Rik	4930544M13Rik	13	114607237	114697823	4930544M13Rik	lncRNA	MGI:1922411
4930546C10Rik	4930546C10Rik	18	68889487	68951529	4930546C10Rik	lncRNA	MGI:1926181
4930548G14Rik	4930548G14Rik	15	46623305	46639859	4930548G14Rik	lncRNA	MGI:1922531
4930548H24Rik	4930548H24Rik	5	31485740	31488477	4930548H24Rik	protein_coding	MGI:1914906
4930549C01Rik	4930549C01Rik	.	.	.	.	.	.
4930550C17Rik	4930550C17Rik	13	56222224	56243941	4930550C17Rik	lncRNA	MGI:1922495
4930550L24Rik	4930550L24Rik	X	58909360	58920305	4930550L24Rik	protein_coding	MGI:1922602
4930551L18Rik	4930551L18Rik	4	95089083	95091420	4930551L18Rik	lncRNA	MGI:1922511
4930553M12Rik	4930553M12Rik	4	88867233	88868381	4930553M12Rik	lncRNA	MGI:1922496
4930553P18Rik	4930553P18Rik	6	86004380	86009356	4930553P18Rik	lncRNA	MGI:1922605
4930554C24Rik	4930554C24Rik	9	84774398	84857692	4930554C24Rik	lncRNA	MGI:1922503
4930555B12Rik	4930555B12Rik	X	114926989	114928601	4930555B12Rik	lncRNA	MGI:1925336
4930555F03Rik	4930555F03Rik	8	49370886	49548995	4930555F03Rik	lncRNA	MGI:1922609
4930555G01Rik	4930555G01Rik	14	5050629	5059244	4930555G01Rik	protein_coding	MGI:1922055
4930555M17Rik	4930555M17Rik	3	5512995	5515334	4930555M17Rik	lncRNA	MGI:1925289
4930555O08Rik	4930555O08Rik	11	32789762	32790726	4930555O08Rik	lncRNA	MGI:1922569
4930556G01Rik	4930556G01Rik	4	30664596	30796664	4930556G01Rik	lncRNA	MGI:1922582
4930556G22Rik	4930556G22Rik	1	71983681	72038732	4930556G22Rik	lncRNA	MGI:1925457
4930556I23Rik	4930556I23Rik	1	37614259	37615373	4930556I23Rik	lncRNA	MGI:1922520
4930556L07Rik	4930556L07Rik	2	151747578	151749979	4930556L07Rik	lncRNA	MGI:1922533
4930556M19Rik.1	4930556M19Rik.1	.	.	.	.	.	.
4930557A04Rik	4930557A04Rik	.	.	.	.	.	.
4930558C23Rik	4930558C23Rik	3	95386461	95402842	4930558C23Rik	protein_coding	MGI:1914904
4930558F17Rik	4930558F17Rik	5	11109800	11126456	4930558F17Rik	lncRNA	MGI:1922580
4930558G05Rik	4930558G05Rik	X	129064297	129067147	4930558G05Rik	lncRNA	MGI:1922524
4930558J18Rik	4930558J18Rik	1	57359222	57377545	4930558J18Rik	lncRNA	MGI:1922573
4930558N11Rik	4930558N11Rik	7	39790967	39797743	4930558N11Rik	lncRNA	MGI:1925461
4930562A09Rik	4930562A09Rik	5	116390678	116392801	4930562A09Rik	lncRNA	MGI:1922553
4930562D21Rik	4930562D21Rik	9	79688776	79690908	4930562D21Rik	lncRNA	MGI:1922574
4930562F17Rik	4930562F17Rik	1	159134272	159166388	4930562F17Rik	lncRNA	MGI:1922506
4930563D23Rik	4930563D23Rik	.	.	.	.	.	.
4930563E18Rik	4930563E18Rik	18	10706860	10711833	4930563E18Rik	lncRNA	MGI:1922620
4930563H07Rik	4930563H07Rik	6	48986616	48999617	4930563H07Rik	lncRNA	MGI:1922597
4930563I02Rik	4930563I02Rik	14	60087071	60096094	4930563I02Rik	lncRNA	MGI:1914909
4930563M21Rik	4930563M21Rik	9	55962589	56010551	4930563M21Rik	protein_coding	MGI:1922508
4930564D02Rik	4930564D02Rik	3	105066844	105078807	4930564D02Rik	protein_coding	MGI:1922519
4930565D16Rik	4930565D16Rik	3	84349376	84379922	4930565D16Rik	lncRNA	MGI:1922559
4930566F21Rik	4930566F21Rik	5	31486629	31495180	4930566F21Rik	lncRNA	MGI:1923094
4930567H17Rik	4930567H17Rik	X	70393901	70394741	4930567H17Rik	lncRNA	MGI:3588249
4930568A12Rik	4930568A12Rik	1	34477167	34485934	4930568A12Rik	lncRNA	MGI:1923133
4930568D16Rik	4930568D16Rik	2	35354218	35367730	4930568D16Rik	protein_coding	MGI:1923109
4930568G15Rik	4930568G15Rik	1	165064024	165091929	4930568G15Rik	lncRNA	MGI:1923107
4930570N18Rik	4930570N18Rik	1	193203038	193226209	4930570N18Rik	lncRNA	MGI:1925300
4930571K23Rik	4930571K23Rik	7	125368861	125371014	4930571K23Rik	lncRNA	MGI:1923111
4930572K03Rik	4930572K03Rik	5	127170560	127184357	4930572K03Rik	lncRNA	MGI:1923166
4930572O03Rik	4930572O03Rik	5	15652286	15657060	4930572O03Rik	protein_coding	MGI:2441686
4930573C15Rik	4930573C15Rik	5	146706622	146707497	4930573C15Rik	lncRNA	MGI:1923199
4930573I07Rik	4930573I07Rik	5	128516115	128517635	4930573I07Rik	lncRNA	MGI:1925468
4930577H14Rik	4930577H14Rik	4	91938854	91939953	4930577H14Rik	lncRNA	MGI:1925473
4930578I06Rik	4930578I06Rik	14	63969339	63987791	4930578I06Rik	protein_coding	MGI:1915000
4930579D09Rik	4930579D09Rik	6	143533965	143535509	4930579D09Rik	lncRNA	MGI:1923154
4930579F01Rik	4930579F01Rik	3	138164078	138239664	4930579F01Rik	protein_coding	MGI:1914991
4930579M01Rik	4930579M01Rik	8	47026805	47038178	4930579M01Rik	lncRNA	MGI:1923153
4930579O11Rik	4930579O11Rik	8	81665876	81667119	4930579O11Rik	lncRNA	MGI:1923126
4930580E04Rik	4930580E04Rik	5	23387109	23388602	4930580E04Rik	lncRNA	MGI:1923106
4930583I09Rik	4930583I09Rik	17	64832523	64836072	4930583I09Rik	protein_coding	MGI:1925307
4930583P06Rik	4930583P06Rik	2	124217679	124222332	4930583P06Rik	lncRNA	MGI:1923196
4930584F24Rik	4930584F24Rik	5	26460070	26493315	4930584F24Rik	lncRNA	MGI:1923192
4930587A21Rik	4930587A21Rik	1	61616943	61621150	4930587A21Rik	lncRNA	MGI:1923146
4930588K23Rik	4930588K23Rik	16	18591992	18609752	4930588K23Rik	lncRNA	MGI:3588254
4930589L23Rik	4930589L23Rik	3	79568192	79572581	4930589L23Rik	lncRNA	MGI:1923129
4930589P08Rik	4930589P08Rik	4	151376470	151379583	4930589P08Rik	lncRNA	MGI:1914998
4930590L14Rik	4930590L14Rik	3	140951876	140953248	4930590L14Rik	lncRNA	MGI:1923102
4930591A17Rik	4930591A17Rik	2	179414936	179416883	4930591A17Rik	lncRNA	MGI:1915425
4930593C16Rik	4930593C16Rik	9	120924452	120930805	4930593C16Rik	lncRNA	MGI:1925310
4930594M17Rik	4930594M17Rik	18	81226204	81236067	4930594M17Rik	lncRNA	MGI:1923187
4930594O21Rik	4930594O21Rik	3	37613913	37615277	4930594O21Rik	lncRNA	MGI:1923197
4930595M18Rik	4930595M18Rik	X	81419575	81458122	4930595M18Rik	protein_coding	MGI:3045300
4930596D02Rik	4930596D02Rik	14	35809488	35811979	4930596D02Rik	protein_coding	MGI:3588288
4930597A21Rik	4930597A21Rik	11	44586317	44591230	4930597A21Rik	lncRNA	MGI:1922639
4930598F16Rik	4930598F16Rik	1	95701184	95716519	4930598F16Rik	lncRNA	MGI:1922631
4930599A14Rik	4930599A14Rik	1	126872203	126876616	4930599A14Rik	lncRNA	MGI:1922636
4931400O07Rik	4931400O07Rik	X	62467991	62468813	4931400O07Rik	protein_coding	MGI:1918186
4931403M11Rik	4931403M11Rik	.	.	.	.	.	.
4931406B18Rik	4931406B18Rik	7	43492044	43505941	4931406B18Rik	protein_coding	MGI:1921304
4931408C20Rik	4931408C20Rik	1	26681814	26687461	4931408C20Rik	protein_coding	MGI:3588222
4931409K22Rik	4931409K22Rik	.	.	.	.	.	.
4931413I07Rik	4931413I07Rik	17	33783340	33785725	4931413I07Rik	lncRNA	MGI:2148502
4931417E11Rik	4931417E11Rik	6	73468573	73469668	4931417E11Rik	protein_coding	MGI:1913990
4931419H13Rik	4931419H13Rik	3	55055242	55084003	4931419H13Rik	lncRNA	MGI:1918220
4931428L18Rik	4931428L18Rik	1	30997842	31222685	4931428L18Rik	protein_coding	MGI:1918238
4931429I11Rik	4931429I11Rik	.	.	.	.	.	.
4931429L15Rik	4931429L15Rik	9	46303361	46319987	4931429L15Rik	protein_coding	MGI:1921611
4931429P17Rik	4931429P17Rik	13	47960330	48018609	4931429P17Rik	lncRNA	MGI:1918221
4931431F19Rik	4931431F19Rik	.	.	.	.	.	.
4931440F15Rik	4931440F15Rik	.	.	.	.	.	.
4932411N23Rik	4932411N23Rik	X	126812462	126815869	4932411N23Rik	protein_coding	MGI:3045322
4932414J04Rik	4932414J04Rik	11	21494730	21511179	4932414J04Rik	lncRNA	MGI:3605619
4932415D10Rik	4932415D10Rik	10	82282116	82316583	4932415D10Rik	protein_coding	MGI:3045298
4932415M13Rik	4932415M13Rik	17	53716509	53733844	4932415M13Rik	transcribed_processed_pseudogene	MGI:3608328
4932429P05Rik	4932429P05Rik	X	89752268	89755492	4932429P05Rik	protein_coding	MGI:3588287
4932430I15Rik	4932430I15Rik	.	.	.	.	.	.
4933400A11Rik	4933400A11Rik	X	169776257	169779636	4933400A11Rik	protein_coding	MGI:1913997
4933400C23Rik	4933400C23Rik	9	92717456	92795712	4933400C23Rik	lncRNA	MGI:5439420
4933402C06Rik	4933402C06Rik	7	40674737	40691274	4933402C06Rik	lncRNA	MGI:1918279
4933402E13Rik	4933402E13Rik	X	62283499	62292079	4933402E13Rik	protein_coding	MGI:1921687
4933402J10Rik	4933402J10Rik	5	59963119	59986005	4933402J10Rik	lncRNA	MGI:1918307
4933402N03Rik	4933402N03Rik	7	131137713	131146315	4933402N03Rik	protein_coding	MGI:1914681
4933402N22Rik	4933402N22Rik	5	11918043	11922822	4933402N22Rik	protein_coding	MGI:3703021
4933402P03Rik	4933402P03Rik	.	.	.	.	.	.
4933403O08Rik	4933403O08Rik	X	112239049	112243853	4933403O08Rik	protein_coding	MGI:1918280
4933404I11Rik	4933404I11Rik	7	40262705	40269754	4933404I11Rik	lncRNA	MGI:1918300
4933404K08Rik	4933404K08Rik	13	23278350	23282268	4933404K08Rik	lncRNA	MGI:1921311
4933405E24Rik	4933405E24Rik	11	54177772	54213286	4933405E24Rik	lncRNA	MGI:1918306
4933405L10Rik	4933405L10Rik	8	105707655	105710247	4933405L10Rik	protein_coding	MGI:1918296
4933405O20Rik	4933405O20Rik	7	50599190	50600531	4933405O20Rik	protein_coding	MGI:2142174
4933406D12Rik	4933406D12Rik	2	146542931	146546109	4933406D12Rik	lncRNA	MGI:1921315
4933406G16Rik	4933406G16Rik	11	19065276	19075741	4933406G16Rik	lncRNA	MGI:1921309
4933406J08Rik	4933406J08Rik	.	.	.	.	.	.
4933406K04Rik	4933406K04Rik	12	106685607	106716363	4933406K04Rik	lncRNA	MGI:1918283
4933406M09Rik	4933406M09Rik	.	.	.	.	.	.
4933407I08Rik	4933407I08Rik	18	42935470	42938888	4933407I08Rik	lncRNA	MGI:1918259
4933407L21Rik	4933407L21Rik	1	85928483	85940625	4933407L21Rik	protein_coding	MGI:1918391
4933408A14Rik	4933408A14Rik	5	72644410	72646553	4933408A14Rik	lncRNA	MGI:1921334
4933408J17Rik	4933408J17Rik	10	93589413	93605246	4933408J17Rik	lncRNA	MGI:1921704
4933408N05Rik	4933408N05Rik	8	114341160	114351480	4933408N05Rik	lncRNA	MGI:1918372
4933409D19Rik	4933409D19Rik	1	136603033	136605469	4933409D19Rik	lncRNA	MGI:1918334
4933409G03Rik	4933409G03Rik	2	68582413	68616464	4933409G03Rik	protein_coding	MGI:3045336
4933411E06Rik	4933411E06Rik	1	50107470	50108963	4933411E06Rik	lncRNA	MGI:1918431
4933411G06Rik	4933411G06Rik	10	51756173	51757195	4933411G06Rik	lncRNA	MGI:1918340
4933411K16Rik	4933411K16Rik	19	42052248	42053628	4933411K16Rik	protein_coding	MGI:1914015
4933411O13Rik	4933411O13Rik	16	66892503	66910842	4933411O13Rik	lncRNA	MGI:1918385
4933412E24Rik	4933412E24Rik	15	60014866	60016614	4933412E24Rik	protein_coding	MGI:1918338
4933413G19Rik	4933413G19Rik	.	.	.	.	.	.
4933414I15Rik	4933414I15Rik	11	50940711	50943766	4933414I15Rik	protein_coding	MGI:1918374
4933415F23Rik	4933415F23Rik	.	.	.	.	.	.
4933416C03Rik	4933416C03Rik	.	.	.	.	.	.
4933417A18Rik	4933417A18Rik	13	34924409	34955876	4933417A18Rik	protein_coding	MGI:1914011
4933417D19Rik	4933417D19Rik	8	123235091	123242360	4933417D19Rik	lncRNA	MGI:1918436
4933417E11Rik	4933417E11Rik	1	71958998	72005196	4933417E11Rik	lncRNA	MGI:1918384
4933421I07Rik	4933421I07Rik	7	42445462	42448121	4933421I07Rik	protein_coding	MGI:1918412
4933424H11Rik	4933424H11Rik	3	128699533	128701551	4933424H11Rik	lncRNA	MGI:1918363
4933424M12Rik	4933424M12Rik	4	107783720	107789922	4933424M12Rik	lncRNA	MGI:1914798
4933425L06Rik	4933425L06Rik	.	.	.	.	.	.
4933426K07Rik	4933426K07Rik	11	57655415	57657827	4933426K07Rik	lncRNA	MGI:1918404
4933427E11Rik	4933427E11Rik	15	74709161	74710375	4933427E11Rik	lncRNA	MGI:1914019
4933427E13Rik	4933427E13Rik	11	25232626	25367138	4933427E13Rik	lncRNA	MGI:1918484
4933427I04Rik	4933427I04Rik	4	123859679	123863166	4933427I04Rik	lncRNA	MGI:3613760
4933427I22Rik	4933427I22Rik	4	139926111	139943520	4933427I22Rik	lncRNA	MGI:1918485
4933427J07Rik	4933427J07Rik	2	128955671	128957862	4933427J07Rik	lncRNA	MGI:1918470
4933428C19Rik	4933428C19Rik	4	40482840	40525549	4933428C19Rik	lncRNA	MGI:1918543
4933428M09Rik	4933428M09Rik	X	139179228	139181010	4933428M09Rik	protein_coding	MGI:1918498
4933428P19Rik	4933428P19Rik	10	62577694	62579070	4933428P19Rik	lncRNA	MGI:1918479
4933429H19Rik	4933429H19Rik	3	30792570	30793565	4933429H19Rik	lncRNA	MGI:1918530
4933430M04Rik	4933430M04Rik	11	24481909	24569953	4933430M04Rik	lncRNA	MGI:1918566
4933431M02Rik	4933431M02Rik	6	107627774	107632550	4933431M02Rik	lncRNA	MGI:1918455
4933433C11Rik	4933433C11Rik	.	.	.	.	.	.
4933433F19Rik	4933433F19Rik	8	30568393	30575574	4933433F19Rik	lncRNA	MGI:1918564
4933434M16Rik	4933434M16Rik	11	112825154	112832470	4933434M16Rik	lncRNA	MGI:1918453
4933435F18Rik	4933435F18Rik	4	124326308	124332509	4933435F18Rik	lncRNA	MGI:1918570
4933436E23Rik	4933436E23Rik	1	139379452	139402853	4933436E23Rik	lncRNA	MGI:1918459
4933436I01Rik	4933436I01Rik	X	67919864	67921451	4933436I01Rik	protein_coding	MGI:1914030
4933438A12Rik	4933438A12Rik	15	91597583	91604677	4933438A12Rik	lncRNA	MGI:1918493
4933438B17Rik	4933438B17Rik	5	127027377	127088530	4933438B17Rik	lncRNA	MGI:1918497
4933438K21Rik	4933438K21Rik	4	147063366	147068437	4933438K21Rik	lncRNA	MGI:1918520
4933439J24Rik	4933439J24Rik	5	134919788	134920641	4933439J24Rik	lncRNA	MGI:1918536
4933440J02Rik	4933440J02Rik	10	111586719	111594274	4933440J02Rik	lncRNA	MGI:1918571
4933440M02Rik	4933440M02Rik	7	125284025	125349789	4933440M02Rik	lncRNA	MGI:1918458
5031410I06Rik	5031410I06Rik	5	26098668	26105363	5031410I06Rik	protein_coding	MGI:3036277
5031434C07Rik	5031434C07Rik	6	112285593	112288838	5031434C07Rik	lncRNA	MGI:2442810
5033426O07Rik	5033426O07Rik	8	121198714	121203603	5033426O07Rik	lncRNA	MGI:1923251
5330417H12Rik	5330417H12Rik	7	107623971	107625162	5330417H12Rik	TEC	MGI:1923929
5330426L24Rik	5330426L24Rik	14	54349462	54351637	5330426L24Rik	lncRNA	MGI:1925535
5330429C05Rik	5330429C05Rik	13	54913235	54914480	5330429C05Rik	lncRNA	MGI:1925321
5330438I03Rik	5330438I03Rik	1	166306741	166309586	5330438I03Rik	lncRNA	MGI:2685831
5330439A09Rik	5330439A09Rik	8	54568550	54600988	5330439A09Rik	lncRNA	MGI:1924353
5330439B14Rik	5330439B14Rik	6	142614595	142626463	5330439B14Rik	lncRNA	MGI:2447824
5430401F13Rik	5430401F13Rik	6	131486400	131553764	5430401F13Rik	protein_coding	MGI:1918642
5430402E10Rik	5430402E10Rik	X	77919786	77925063	5430402E10Rik	protein_coding	MGI:1918601
5430421N21Rik	5430421N21Rik	.	.	.	.	.	.
5430434I15Rik	5430434I15Rik	3	38203151	38208120	5430434I15Rik	lncRNA	MGI:1918592
5530400C23Rik	5530400C23Rik	6	133292216	133295793	5530400C23Rik	protein_coding	MGI:1918650
5530401A14Rik	5530401A14Rik	11	81860673	81894583	5530401A14Rik	protein_coding	MGI:1918638
5730403I07Rik	5730403I07Rik	9	77366412	77399419	5730403I07Rik	lncRNA	MGI:1917737
5730419F03Rik	5730419F03Rik	1	78595031	78609509	5730419F03Rik	lncRNA	MGI:1917787
5730422E09Rik	5730422E09Rik	.	.	.	.	.	.
5730437C11Rik	5730437C11Rik	3	98937649	98941257	5730437C11Rik	lncRNA	MGI:1917808
5730460C07Rik	5730460C07Rik	3	153789305	153792088	5730460C07Rik	lncRNA	MGI:1917844
5730559C18Rik	5730559C18Rik	.	.	.	.	.	.
5730596B20Rik	5730596B20Rik	6	52177498	52180852	5730596B20Rik	TEC	MGI:1924830
5830405F06Rik	5830405F06Rik	6	41055883	41063103	5830405F06Rik	lncRNA	MGI:1923265
5830411N06Rik	5830411N06Rik	7	140247284	140300737	5830411N06Rik	protein_coding	MGI:2443685
5830416I19Rik	5830416I19Rik	5	64044978	64050229	5830416I19Rik	lncRNA	MGI:1922007
5830468F06Rik	5830468F06Rik	8	15015092	15018908	5830468F06Rik	lncRNA	MGI:1923332
5830473C10Rik	5830473C10Rik	.	.	.	.	.	.
5930430L01Rik	5930430L01Rik	5	148990056	148995224	5930430L01Rik	lncRNA	MGI:2443110
6030442E23Rik	6030442E23Rik	7	71217049	71224410	6030442E23Rik	lncRNA	MGI:1925130
6030452D12Rik	6030452D12Rik	8	106500505	106509657	6030452D12Rik	lncRNA	MGI:3045356
6030469F06Rik	6030469F06Rik	12	31142760	31201086	6030469F06Rik	lncRNA	MGI:3588235
6030471H07Rik	6030471H07Rik	4	84042039	84044880	6030471H07Rik	lncRNA	MGI:1925488
6330403N20Rik	6330403N20Rik	.	.	.	.	.	.
6430503K07Rik	6430503K07Rik	2	147187424	147188408	6430503K07Rik	lncRNA	MGI:1925318
6430531B16Rik	6430531B16Rik	.	.	.	.	.	.
6430548M08Rik	6430548M08Rik	8	120114152	120165307	6430548M08Rik	protein_coding	MGI:2443793
6430628N08Rik	6430628N08Rik	4	115890665	115899228	6430628N08Rik	protein_coding	MGI:1923487
6530411M01Rik	6530411M01Rik	17	9147719	9167837	6530411M01Rik	lncRNA	MGI:1915041
6720483E21Rik	6720483E21Rik	1	20888650	20890474	6720483E21Rik	lncRNA	MGI:1924991
7330404K18Rik	7330404K18Rik	14	20398359	20398931	7330404K18Rik	lncRNA	MGI:1925395
7420426K07Rik	7420426K07Rik	9	98903119	98904623	7420426K07Rik	protein_coding	MGI:3588253
7420461P10Rik	7420461P10Rik	.	.	.	.	.	.
7530416G11Rik	7530416G11Rik	15	85492736	85503228	7530416G11Rik	protein_coding	MGI:3036279
7630403G23Rik	7630403G23Rik	9	34042369	34059020	7630403G23Rik	lncRNA	MGI:1924369
8030411F24Rik	8030411F24Rik	.	.	.	.	.	.
8030423J24Rik	8030423J24Rik	13	70882948	70884504	8030423J24Rik	lncRNA	MGI:1924416
8030443G20Rik	8030443G20Rik	4	108942843	108972078	8030443G20Rik	lncRNA	MGI:1924423
8030474K03Rik	8030474K03Rik	X	101794656	101798643	8030474K03Rik	protein_coding	MGI:2685988
8430436N08Rik	8430436N08Rik	4	7560688	7573802	8430436N08Rik	lncRNA	MGI:1918760
8430437L04Rik	8430437L04Rik	2	72703510	72729469	8430437L04Rik	lncRNA	MGI:1921791
9030204H09Rik	9030204H09Rik	2	35819190	35823386	9030204H09Rik	lncRNA	MGI:1924915
9030612E09Rik	9030612E09Rik	10	43174699	43176563	9030612E09Rik	lncRNA	MGI:1921780
9030616G12Rik	9030616G12Rik	10	128971197	128978116	9030616G12Rik	lncRNA	MGI:1924949
9130204L05Rik	9130204L05Rik	.	.	.	.	.	.
9130227L01Rik	9130227L01Rik	1	55931241	55972329	9130227L01Rik	lncRNA	MGI:2445084
9130409I23Rik	9130409I23Rik	1	181051237	181060668	9130409I23Rik	protein_coding	MGI:3588271
9130409J20Rik	9130409J20Rik	.	.	.	.	.	.
9130410C08Rik	9130410C08Rik	4	114817161	114902860	9130410C08Rik	lncRNA	MGI:1918862
9230009I02Rik	9230009I02Rik	11	51085087	51091834	9230009I02Rik	lncRNA	MGI:3588229
9230019H11Rik	9230019H11Rik	10	3119841	3129547	9230019H11Rik	lncRNA	MGI:3588256
9230020A06Rik	9230020A06Rik	11	71512377	71573184	9230020A06Rik	lncRNA	MGI:3588244
9230102O04Rik	9230102O04Rik	2	9883041	9889541	9230102O04Rik	protein_coding	MGI:1924932
9230104M06Rik	9230104M06Rik	12	112999964	113001927	9230104M06Rik	lncRNA	MGI:3642845
9230105E05Rik	9230105E05Rik	10	120389523	120392794	9230105E05Rik	lncRNA	MGI:2444388
9230106D20Rik	9230106D20Rik	10	19644750	19660802	9230106D20Rik	lncRNA	MGI:3045371
9230109A22Rik	9230109A22Rik	15	25137530	25238831	9230109A22Rik	lncRNA	MGI:2445011
9230110F15Rik	9230110F15Rik	.	.	.	.	.	.
9230113P08Rik	9230113P08Rik	.	.	.	.	.	.
9230114J08Rik	9230114J08Rik	3	96998722	97000772	9230114J08Rik	lncRNA	MGI:1925330
9230117E06Rik	9230117E06Rik	16	22511480	22517682	9230117E06Rik	lncRNA	MGI:1925332
9330121J05Rik	9330121J05Rik	3	62337524	62340533	9330121J05Rik	lncRNA	MGI:3704218
9330154K18Rik	9330154K18Rik	15	57736563	57738667	9330154K18Rik	lncRNA	MGI:2442806
9330161L09Rik	9330161L09Rik	12	103406822	103407977	9330161L09Rik	TEC	MGI:1924475
9330162B11Rik	9330162B11Rik	1	188006576	188008991	9330162B11Rik	lncRNA	MGI:2443717
9330171B17Rik	9330171B17Rik	7	79710283	79712358	9330171B17Rik	lncRNA	MGI:3696417
9330178D15Rik	9330178D15Rik	3	155976354	156008593	9330178D15Rik	lncRNA	MGI:4437729
9330182O14Rik	9330182O14Rik	15	40134365	40150011	9330182O14Rik	protein_coding	MGI:3045378
9430002A10Rik	9430002A10Rik	8	88174560	88175035	9430002A10Rik	lncRNA	MGI:1924515
9430007A20Rik	9430007A20Rik	.	.	.	.	.	.
9430024E24Rik	9430024E24Rik	2	33716361	33718900	9430024E24Rik	lncRNA	MGI:1924507
9430073C21Rik	9430073C21Rik	11	67195680	67199235	9430073C21Rik	lncRNA	MGI:3699860
9430093N23Rik	9430093N23Rik	2	169234991	169237771	9430093N23Rik	lncRNA	MGI:1924612
9430097D07Rik	9430097D07Rik	2	32574184	32575685	9430097D07Rik	lncRNA	MGI:2441749
9430098F02Rik	9430098F02Rik	.	.	.	.	.	.
9530002B09Rik	9530002B09Rik	4	122689275	122705130	9530002B09Rik	protein_coding	MGI:1924682
9530003J23Rik	9530003J23Rik	10	117232237	117238704	9530003J23Rik	protein_coding	MGI:1924647
9530026F06Rik	9530026F06Rik	1	61378432	61395905	9530026F06Rik	lncRNA	MGI:1924591
9530034A14Rik	9530034A14Rik	3	145416012	145418045	9530034A14Rik	lncRNA	MGI:1925862
9530053A07Rik	9530053A07Rik	7	28129466	28164812	9530053A07Rik	protein_coding	MGI:2442118
9530085P06Rik	9530085P06Rik	8	121856777	121857604	9530085P06Rik	TEC	MGI:1925816
9630001P10Rik	9630001P10Rik	5	45638699	45645470	9630001P10Rik	lncRNA	MGI:2441755
9630013K17Rik	9630013K17Rik	11	63964226	63968041	9630013K17Rik	lncRNA	MGI:1926133
9630028B13Rik	9630028B13Rik	1	185429355	185441820	9630028B13Rik	lncRNA	MGI:2442281
9630041A04Rik	9630041A04Rik	9	101861841	101943229	9630041A04Rik	protein_coding	MGI:3045242
9830004L10Rik	9830004L10Rik	1	80184719	80192074	9830004L10Rik	lncRNA	MGI:3642808
9830107B12Rik	9830107B12Rik	17	48125605	48146269	9830107B12Rik	protein_coding	MGI:3608415
9930004E17Rik	9930004E17Rik	14	26670010	26670508	9930004E17Rik	lncRNA	MGI:3603579
9930111H07Rik	9930111H07Rik	1	85775271	85784695	9930111H07Rik	lncRNA	MGI:1925012
9930111J21Rik1	9930111J21Rik1	11	48946150	48979399	9930111J21Rik1	protein_coding	MGI:3041173
A1bg	A1bg	15	60896859	60923013	A1bg	protein_coding	MGI:2152878
A4gnt	A4gnt	9	99612502	99622368	A4gnt	protein_coding	MGI:2143261
A130014A01Rik	A130014A01Rik	8	120101582	120103905	A130014A01Rik	lncRNA	MGI:3028043
A130030D18Rik	A130030D18Rik	2	82375372	82392203	A130030D18Rik	lncRNA	MGI:2685404
A130057D12Rik	A130057D12Rik	.	.	.	.	.	.
A230005M16Rik	A230005M16Rik	2	25705850	25709717	A230005M16Rik	lncRNA	MGI:3603401
A230020J21Rik	A230020J21Rik	1	191025350	191029782	A230020J21Rik	lncRNA	MGI:3704207
A230052G05Rik	A230052G05Rik	8	70863127	70865429	A230052G05Rik	TEC	MGI:3045239
A230060F14Rik	A230060F14Rik	10	86020441	86022330	A230060F14Rik	lncRNA	MGI:3642156
A230065H16Rik	A230065H16Rik	.	.	.	.	.	.
A230072I06Rik	A230072I06Rik	8	12278819	12280658	A230072I06Rik	protein_coding	MGI:3588221
A230077H06Rik	A230077H06Rik	7	40818476	40900938	A230077H06Rik	lncRNA	MGI:2443592
A330043C09Rik	A330043C09Rik	2	75147118	75177659	A330043C09Rik	lncRNA	MGI:2685671
A330048O09Rik	A330048O09Rik	13	48272413	48273885	A330048O09Rik	lncRNA	MGI:2443792
A330070K13Rik	A330070K13Rik	5	130378778	130384632	A330070K13Rik	protein_coding	MGI:2685897
A330087D11Rik	A330087D11Rik	7	29568903	29573929	A330087D11Rik	lncRNA	MGI:3028066
A430027H14Rik	A430027H14Rik	1	189343431	189344898	A430027H14Rik	lncRNA	MGI:2443106
A430034D21Rik	A430034D21Rik	1	136247662	136250477	A430034D21Rik	lncRNA	MGI:2444685
A430048G15Rik	A430048G15Rik	2	133432095	133453363	A430048G15Rik	lncRNA	MGI:2686486
A530006G24Rik	A530006G24Rik	2	147710693	147717633	A530006G24Rik	lncRNA	MGI:2685849
A530010F05Rik	A530010F05Rik	2	125274564	125277173	A530010F05Rik	lncRNA	MGI:2685406
A530021J07Rik	A530021J07Rik	7	83061783	83179430	A530021J07Rik	lncRNA	MGI:3687211
A530032D15Rik	A530032D15Rik	1	85083069	85109854	A530032D15Rik	protein_coding	MGI:3037746
A530053M12Rik	A530053M12Rik	1	106400178	106401988	A530053M12Rik	lncRNA	MGI:3045369
A530076I17Rik	A530076I17Rik	14	45660770	45668499	A530076I17Rik	lncRNA	MGI:2443897
A530084C06Rik	A530084C06Rik	13	31556134	31559334	A530084C06Rik	protein_coding	MGI:3704402
A530095I07Rik	A530095I07Rik	13	69543046	69544024	A530095I07Rik	lncRNA	MGI:2685376
A530099J19Rik	A530099J19Rik	.	.	.	.	.	.
A630010A05Rik	A630010A05Rik	16	14562317	14634109	A630010A05Rik	protein_coding	MGI:3584518
A630014C17Rik	A630014C17Rik	11	52276055	52286180	A630014C17Rik	lncRNA	MGI:3026989
A630031M04Rik	A630031M04Rik	4	127474848	127570503	A630031M04Rik	lncRNA	MGI:2444470
A630050E04Rik	A630050E04Rik	2	74100924	74102343	A630050E04Rik	lncRNA	MGI:2685403
A630072L19Rik	A630072L19Rik	12	100941742	100949876	A630072L19Rik	lncRNA	MGI:3641830
A630073D07Rik	A630073D07Rik	6	132625111	132651527	A630073D07Rik	protein_coding	MGI:2686534
A630075F10Rik	A630075F10Rik	.	.	.	.	.	.
A630076J17Rik	A630076J17Rik	3	107230614	107234724	A630076J17Rik	protein_coding	MGI:2442999
A630091E08Rik	A630091E08Rik	7	98543320	98562991	A630091E08Rik	lncRNA	MGI:2442837
A630095E13Rik	A630095E13Rik	.	.	.	.	.	.
A730018C14Rik	A730018C14Rik	12	112411023	112423213	A730018C14Rik	lncRNA	MGI:2442339
A730032A03Rik	A730032A03Rik	2	164177584	164196565	A730032A03Rik	lncRNA	MGI:2444311
A730035I17Rik	A730035I17Rik	5	98183121	98185985	A730035I17Rik	lncRNA	MGI:3696858
A730036I17Rik	A730036I17Rik	2	129218969	129235605	A730036I17Rik	lncRNA	MGI:3041182
A730045E13Rik	A730045E13Rik	8	24173904	24185569	A730045E13Rik	lncRNA	MGI:2685430
A730061H03Rik	A730061H03Rik	14	55559097	55560409	A730061H03Rik	lncRNA	MGI:2445099
A730098A19Rik	A730098A19Rik	8	125897914	125908145	A730098A19Rik	lncRNA	MGI:2444037
A830005F24Rik	A830005F24Rik	13	48513570	48514860	A830005F24Rik	protein_coding	MGI:3045249
A830011K09Rik	A830011K09Rik	6	138423105	138429593	A830011K09Rik	lncRNA	MGI:2442570
A830019L24Rik	A830019L24Rik	3	143243055	143259885	A830019L24Rik	lncRNA	MGI:2443282
A830029E22Rik	A830029E22Rik	3	81802025	81805162	A830029E22Rik	lncRNA	MGI:2444280
A830031A19Rik	A830031A19Rik	11	24048955	24075055	A830031A19Rik	protein_coding	MGI:2685508
A830036E02Rik	A830036E02Rik	11	99416956	99425498	A830036E02Rik	lncRNA	MGI:3686876
A830039N20Rik	A830039N20Rik	.	.	.	.	.	.
A830092H15Rik	A830092H15Rik	3	26331150	26333378	A830092H15Rik	lncRNA	MGI:3698881
A930001A20Rik	A930001A20Rik	3	14971201	15002728	A930001A20Rik	lncRNA	MGI:1924377
A930002H24Rik	A930002H24Rik	17	63863300	63863792	A930002H24Rik	protein_coding	MGI:2443151
A930002I21Rik	A930002I21Rik	3	107090880	107098402	A930002I21Rik	lncRNA	MGI:1924480
A930003A15Rik	A930003A15Rik	16	19876567	19884275	A930003A15Rik	protein_coding	MGI:1915412
A930003O13Rik	A930003O13Rik	5	22738910	22746908	A930003O13Rik	lncRNA	MGI:3612704
A930006I01Rik	A930006I01Rik	2	103338601	103372765	A930006I01Rik	lncRNA	MGI:2442861
A930014E10Rik	A930014E10Rik	6	142971752	142973819	A930014E10Rik	lncRNA	MGI:1925685
A930017K11Rik	A930017K11Rik	17	25946387	25952566	A930017K11Rik	protein_coding	MGI:2442713
A930024N18Rik	A930024N18Rik	.	.	.	.	.	.
A930031H19Rik	A930031H19Rik	4	131000832	131010475	A930031H19Rik	lncRNA	MGI:1925085
A930038B10Rik	A930038B10Rik	14	34759402	34770554	A930038B10Rik	lncRNA	MGI:2443813
A930041C12Rik	A930041C12Rik	5	107630250	107633851	A930041C12Rik	lncRNA	MGI:1925693
A930104D05Rik	A930104D05Rik	2	118270233	118276170	A930104D05Rik	lncRNA	MGI:2444352
AA387200	AA387200	2	152074855	152076809	AA387200	lncRNA	MGI:3034170
AA467197	AA467197	2	122636986	122641192	AA467197	protein_coding	MGI:3034182
AA474408	AA474408	7	110057987	110061326	AA474408	TEC	MGI:3034216
AA545190	AA545190	6	10971560	10979639	AA545190	lncRNA	MGI:1889333
AA645442	AA645442	2	27326704	27331298	AA645442	lncRNA	MGI:3035071
AA672651	AA672651	8	85339343	85340273	AA672651	lncRNA	MGI:2142438
AA792892	AA792892	5	94339749	94385080	AA792892	protein_coding	MGI:2140789
AB041806	AB041806	4	138395198	138397715	AB041806	lncRNA	MGI:1931024
AC087559.2	AC087559.2	.	.	.	.	.	.
AC087559.3	AC087559.3	.	.	.	.	.	.
AC102264.1	AC102264.1	.	.	.	.	.	.
AC123873.1	AC123873.1	.	.	.	.	.	.
AC123873.2	AC123873.2	.	.	.	.	.	.
AC123873.3	AC123873.3	.	.	.	.	.	.
AC124606.1	AC124606.1	.	.	.	.	.	.
AC124606.2	AC124606.2	.	.	.	.	.	.
AC125149.1	AC125149.1	.	.	.	.	.	.
AC125149.2	AC125149.2	.	.	.	.	.	.
AC125149.4	AC125149.4	.	.	.	.	.	.
AC125149.5	AC125149.5	.	.	.	.	.	.
AC125178.1	AC125178.1	.	.	.	.	.	.
AC125178.2	AC125178.2	.	.	.	.	.	.
AC125178.3	AC125178.3	.	.	.	.	.	.
AC126035.1	AC126035.1	.	.	.	.	.	.
AC132444.2	AC132444.2	.	.	.	.	.	.
AC132444.3	AC132444.3	.	.	.	.	.	.
AC132444.4	AC132444.4	.	.	.	.	.	.
AC132444.6	AC132444.6	.	.	.	.	.	.
AC133095.1	AC133095.1	.	.	.	.	.	.
AC133095.2	AC133095.2	.	.	.	.	.	.
AC133103.1	AC133103.1	.	.	.	.	.	.
AC133103.3	AC133103.3	.	.	.	.	.	.
AC133103.4	AC133103.4	.	.	.	.	.	.
AC133103.5	AC133103.5	.	.	.	.	.	.
AC133103.6	AC133103.6	.	.	.	.	.	.
AC133103.7	AC133103.7	.	.	.	.	.	.
AC140325.1	AC140325.1	.	.	.	.	.	.
AC140325.2	AC140325.2	.	.	.	.	.	.
AC140325.3	AC140325.3	.	.	.	.	.	.
AC140325.4	AC140325.4	.	.	.	.	.	.
AC140365.1	AC140365.1	.	.	.	.	.	.
AC151602.1	AC151602.1	7	45418353	45421855	AC151602.1	protein_coding	---
AC151602.2	AC151602.2	.	.	.	.	.	.
AC163611.1	AC163611.1	.	.	.	.	.	.
AC163611.2	AC163611.2	.	.	.	.	.	.
AC164084.1	AC164084.1	.	.	.	.	.	.
AC164084.2	AC164084.2	.	.	.	.	.	.
AC164084.3	AC164084.3	.	.	.	.	.	.
AC165294.1	AC165294.1	.	.	.	.	.	.
AC165294.2	AC165294.2	.	.	.	.	.	.
AC165294.3	AC165294.3	.	.	.	.	.	.
AC168977.1	AC168977.1	.	.	.	.	.	.
AC168977.2	AC168977.2	.	.	.	.	.	.
AC234645.1	AC234645.1	.	.	.	.	.	.
AF067061	AF067061	13	120263114	120264518	AF067061	protein_coding	MGI:2681166
AF067063	AF067063	13	119827961	119830217	AF067063	protein_coding	MGI:2687009
AF366264	AF366264	8	13835233	13838390	AF366264	protein_coding	MGI:2667157
AF529169	AF529169	.	.	.	.	.	.
AI480526	AI480526	5	123133723	123141667	AI480526	lncRNA	MGI:2140910
AI481877	AI481877	.	.	.	.	.	.
AI507597	AI507597	4	141614026	141615605	AI507597	lncRNA	MGI:2140323
AI593442	AI593442	9	52673042	52679781	AI593442	protein_coding	MGI:2143099
AI646519	AI646519	2	147357454	147362794	AI646519	lncRNA	MGI:2139024
AI849053	AI849053	3	88199102	88204596	AI849053	lncRNA	MGI:2139818
AI854517	AI854517	.	.	.	.	.	.
AK010878	AK010878	.	.	.	.	.	.
AU015836	AU015836	X	93968659	93975471	AU015836	protein_coding	MGI:2147954
AU016765	AU016765	17	64514081	64555661	AU016765	lncRNA	MGI:3034888
AU018091	AU018091	7	3154658	3169204	AU018091	protein_coding	MGI:2142124
AU022751	AU022751	X	6081219	6083420	AU022751	protein_coding	MGI:2147968
AU023070	AU023070	5	72496200	72497105	AU023070	lncRNA	MGI:3034643
AU040972	AU040972	11	79481719	79484032	AU040972	lncRNA	MGI:2144426
AV064505	AV064505	9	7669429	7695632	AV064505	lncRNA	MGI:2143259
AV320801	AV320801	X	135494588	135504595	AV320801	protein_coding	MGI:3035227
AW121686	AW121686	.	.	.	.	.	.
AW146154	AW146154	7	41478874	41499891	AW146154	protein_coding	MGI:2142212
AW495222	AW495222	13	93706182	93719176	AW495222	lncRNA	MGI:2145435
AW822073	AW822073	10	58222972	58224931	AW822073	protein_coding	MGI:3034577
AY358078	AY358078	14	51800046	51826360	AY358078	protein_coding	MGI:2682312
AY702103	AY702103	17	50239208	50246317	AY702103	lncRNA	MGI:3525105
AY761184	AY761184	.	.	.	.	.	.
AY761185	AY761185	8	20943694	20944711	AY761185	protein_coding	MGI:3630303
Aadac	Aadac	3	60025717	60040161	Aadac	protein_coding	MGI:1915008
Aadacl2	Aadacl2	3	60006743	60025421	Aadacl2	protein_coding	MGI:3646333
Aadacl3	Aadacl3	4	144453771	144463757	Aadacl3	protein_coding	MGI:2685281
Aadat	Aadat	8	60505932	60545678	Aadat	protein_coding	MGI:1345167
Aanat	Aanat	11	116586432	116597681	Aanat	protein_coding	MGI:1328365
Aarsd1	Aarsd1	11	101406839	101417616	Aarsd1	protein_coding	MGI:1916934
Abca15	Abca15	7	120328670	120407688	Abca15	protein_coding	MGI:2388709
Abcb5	Abcb5	12	118867824	118966422	Abcb5	protein_coding	MGI:1924956
Abcc6	Abcc6	7	45967555	46030303	Abcc6	protein_coding	MGI:1351634
Abcg5	Abcg5	17	84658234	84683012	Abcg5	protein_coding	MGI:1351659
Abcg8	Abcg8	17	84676302	84700334	Abcg8	protein_coding	MGI:1914720
Abhd12b	Abhd12b	12	70154142	70183888	Abhd12b	protein_coding	MGI:2685650
Abhd16b	Abhd16b	2	181493206	181494981	Abhd16b	protein_coding	MGI:3607711
Acad11	Acad11	9	104063377	104127726	Acad11	protein_coding	MGI:2143169
Acan	Acan	7	79053483	79115100	Acan	protein_coding	MGI:99602
Acbd7	Acbd7	2	3336168	3340994	Acbd7	protein_coding	MGI:1925495
Accsl	Accsl	2	93855361	93869158	Accsl	protein_coding	MGI:3584519
Ace3	Ace3	11	105994675	106005444	Ace3	protein_coding	MGI:3644400
Acer1	Acer1	17	56953490	56982127	Acer1	protein_coding	MGI:2181962
Acmsd	Acmsd	1	127729413	127767979	Acmsd	protein_coding	MGI:2386323
Acnat2	Acnat2	4	49379840	49408152	Acnat2	protein_coding	MGI:2444345
Acot3	Acot3	12	84052144	84060403	Acot3	protein_coding	MGI:2159619
Acot5	Acot5	12	84069325	84076021	Acot5	protein_coding	MGI:2384969
Acpt	Acpt	.	.	.	.	.	.
Acrv1	Acrv1	9	36693220	36698844	Acrv1	protein_coding	MGI:104590
Acsf3	Acsf3	8	122775486	122817881	Acsf3	protein_coding	MGI:2182591
Acsm1	Acsm1	7	119607026	119662516	Acsm1	protein_coding	MGI:2152200
Acsm2	Acsm2	7	119554340	119600691	Acsm2	protein_coding	MGI:2385289
Acsm4	Acsm4	7	119690026	119714566	Acsm4	protein_coding	MGI:2681844
Acta1	Acta1	8	123891769	123894752	Acta1	protein_coding	MGI:87902
Actbl2	Actbl2	13	111255013	111257750	Actbl2	protein_coding	MGI:2444552
Actl6b	Actl6b	5	137553517	137569583	Actl6b	protein_coding	MGI:1933548
Actl7a	Actl7a	4	56743413	56744926	Actl7a	protein_coding	MGI:1343051
Actl7b	Actl7b	4	56740005	56741444	Actl7b	protein_coding	MGI:1343053
Actl9	Actl9	17	33432896	33434269	Actl9	protein_coding	MGI:1916731
Actl10	Actl10	2	154551776	154553277	Actl10	protein_coding	MGI:1917612
Actl11	Actl11	9	107928469	107932462	Actl11	protein_coding	MGI:1914972
Actrt1	Actrt1	X	46329007	46330346	Actrt1	protein_coding	MGI:1920610
Actrt2	Actrt2	4	154666433	154667868	Actrt2	protein_coding	MGI:1920603
Actrt3	Actrt3	3	30597073	30599940	Actrt3	protein_coding	MGI:1923902
Adad2	Adad2	8	119612747	119616925	Adad2	protein_coding	MGI:1923023
Adam1a	Adam1a	5	121518576	121545483	Adam1a	protein_coding	MGI:2429504
Adam1b	Adam1b	5	121500098	121503436	Adam1b	protein_coding	MGI:2429506
Adam4	Adam4	12	81419443	81421947	Adam4	protein_coding	MGI:104731
Adam6a	Adam6a	12	113543908	113546466	Adam6a	protein_coding	MGI:2676316
Adam6b	Adam6b	12	113489511	113492058	Adam6b	protein_coding	MGI:2444636
Adam7	Adam7	14	68497336	68533742	Adam7	protein_coding	MGI:107247
Adam18	Adam18	8	24602246	24674756	Adam18	protein_coding	MGI:105986
Adam20	Adam20	8	40793273	40797304	Adam20	protein_coding	MGI:2152342
Adam24	Adam24	8	40675077	40682200	Adam24	protein_coding	MGI:105984
Adam25	Adam25	8	40752208	40756177	Adam25	protein_coding	MGI:1345157
Adam26a	Adam26a	8	43568278	43576708	Adam26a	protein_coding	MGI:105985
Adam26b	Adam26b	8	43519762	43528107	Adam26b	protein_coding	MGI:3588304
Adam28	Adam28	14	68606027	68655843	Adam28	protein_coding	MGI:105988
Adam34	Adam34	8	43650309	43710050	Adam34	protein_coding	MGI:2181992
Adam39	Adam39	8	40822990	40827038	Adam39	protein_coding	MGI:3045694
Adamdec1	Adamdec1	14	68563380	68582096	Adamdec1	protein_coding	MGI:1917650
Adamts13	Adamts13	2	26973416	27009629	Adamts13	protein_coding	MGI:2685556
Adat3	Adat3	10	80602880	80607655	Adat3	protein_coding	MGI:1924344
Adcyap1	Adcyap1	17	93199017	93206538	Adcyap1	protein_coding	MGI:105094
Adgra1	Adgra1	7	139834174	139878089	Adgra1	protein_coding	MGI:1277167
Adgrb1	Adgrb1	15	74516195	74589466	Adgrb1	protein_coding	MGI:1933736
Adgrf1	Adgrf1	17	43270329	43324738	Adgrf1	protein_coding	MGI:1924846
Adgrg7	Adgrg7	16	56724609	56795856	Adgrg7	protein_coding	MGI:2441732
Adh4	Adh4	3	138415466	138430893	Adh4	protein_coding	MGI:1349472
Adh6a	Adh6a	3	138313286	138331135	Adh6a	protein_coding	MGI:1916367
Adh7	Adh7	3	138217760	138233383	Adh7	protein_coding	MGI:87926
Adm2	Adm2	15	89322720	89324732	Adm2	protein_coding	MGI:2675256
Adnp	Adnp	2	168180986	168207113	Adnp	protein_coding	MGI:1338758
Adora3	Adora3	3	105870858	105908927	Adora3	protein_coding	MGI:104847
Adra2a	Adra2a	19	54044151	54048983	Adra2a	protein_coding	MGI:87934
Adra2c	Adra2c	5	35278319	35281764	Adra2c	protein_coding	MGI:87936
Afg3l1	Afg3l1	8	123477903	123503917	Afg3l1	protein_coding	MGI:1928277
Afmid	Afmid	11	117825924	117839909	Afmid	protein_coding	MGI:2448704
Afp	Afp	5	90490737	90508908	Afp	protein_coding	MGI:87951
Agr3	Agr3	12	35925620	35949737	Agr3	protein_coding	MGI:2685734
Agtr1b	Agtr1b	3	20314473	20367178	Agtr1b	protein_coding	MGI:87965
Agtr2	Agtr2	X	21484544	21489165	Agtr2	protein_coding	MGI:87966
Agxt	Agxt	1	93135240	93145422	Agxt	protein_coding	MGI:1329033
Aicda	Aicda	6	122553801	122564181	Aicda	protein_coding	MGI:1342279
Aipl1	Aipl1	11	72027963	72037510	Aipl1	protein_coding	MGI:2148800
Aire	Aire	10	78030022	78043611	Aire	protein_coding	MGI:1338803
Akap2	Akap2	.	.	.	.	.	.
Akap3	Akap3	6	126853098	126874309	Akap3	protein_coding	MGI:1341149
Akap4	Akap4	X	7067519	7078610	Akap4	protein_coding	MGI:102794
Aknad1	Aknad1	3	108739658	108782310	Aknad1	protein_coding	MGI:3584453
Aknaos	Aknaos	4	63381358	63394019	Aknaos	lncRNA	MGI:1914033
Akp3	Akp3	1	87124973	87127913	Akp3	protein_coding	MGI:87984
Akr1b7	Akr1b7	6	34412334	34423143	Akr1b7	protein_coding	MGI:101918
Akr1c18	Akr1c18	13	4132615	4150655	Akr1c18	protein_coding	MGI:2145420
Akr1c20	Akr1c20	13	4486849	4523346	Akr1c20	protein_coding	MGI:2151104
Akr1d1	Akr1d1	6	37530173	37568816	Akr1d1	protein_coding	MGI:2384785
Aldh4a1	Aldh4a1	4	139622866	139649691	Aldh4a1	protein_coding	MGI:2443883
Aldh8a1	Aldh8a1	10	21377291	21396586	Aldh8a1	protein_coding	MGI:2653900
Aldoart2	Aldoart2	12	55565239	55566897	Aldoart2	protein_coding	MGI:1931052
Aldob	Aldob	4	49535995	49549547	Aldob	protein_coding	MGI:87995
Allc	Allc	12	28553755	28582524	Allc	protein_coding	MGI:2136971
Alox12b	Alox12b	11	69156989	69169793	Alox12b	protein_coding	MGI:1274782
Alox12e	Alox12e	11	70315610	70322629	Alox12e	protein_coding	MGI:1274790
Alpi	Alpi	1	87098002	87101607	Alpi	protein_coding	MGI:1924018
Alppl2	Alppl2	1	87086694	87089929	Alppl2	protein_coding	MGI:108009
Alx3	Alx3	3	107595031	107605777	Alx3	protein_coding	MGI:1277097
Alx4	Alx4	2	93642384	93681340	Alx4	protein_coding	MGI:108359
Ambn	Ambn	5	88455991	88468532	Ambn	protein_coding	MGI:104655
Ambp	Ambp	4	63143275	63154800	Ambp	protein_coding	MGI:88002
Amdhd1	Amdhd1	10	93523338	93540034	Amdhd1	protein_coding	MGI:1919011
Amer2	Amer2	14	60373259	60388198	Amer2	protein_coding	MGI:1919375
Amer3	Amer3	1	34579657	34590945	Amer3	protein_coding	MGI:3026939
Amh	Amh	10	80805243	80807649	Amh	protein_coding	MGI:88006
Amn	Amn	12	111271095	111276427	Amn	protein_coding	MGI:1934943
Amtn	Amtn	5	88376108	88385917	Amtn	protein_coding	MGI:1918671
Amy2a1	Amy2a1	3	113529403	113532429	Amy2a1	protein_coding	MGI:104548
Amy2a2	Amy2a2	3	113345055	113356659	Amy2a2	protein_coding	MGI:3711220
Amy2a3	Amy2a3	3	113312455	113324053	Amy2a3	protein_coding	MGI:3714985
Amy2a4	Amy2a4	3	113279843	113291450	Amy2a4	protein_coding	MGI:3711258
Amy2a5	Amy2a5	3	113247178	113258838	Amy2a5	protein_coding	MGI:88020
Anapc15-ps	Anapc15-ps	10	95672991	95673452	Anapc15-ps	protein_coding	MGI:3646302
Ang	Ang	14	51091150	51102010	Ang	protein_coding	MGI:88022
Ang2	Ang2	14	51195324	51199149	Ang2	protein_coding	MGI:104984
Ang4	Ang4	14	51763878	51773591	Ang4	protein_coding	MGI:2656551
Ang5	Ang5	14	43957069	43963073	Ang5	protein_coding	MGI:3528599
Ang6	Ang6	14	44001826	44002270	Ang6	protein_coding	MGI:3528602
Ankdd1a	Ankdd1a	9	65488470	65520194	Ankdd1a	protein_coding	MGI:2686319
Ankk1	Ankk1	9	49415194	49427022	Ankk1	protein_coding	MGI:3045301
Ankmy1	Ankmy1	1	92859803	92902907	Ankmy1	protein_coding	MGI:3045261
Ankrd7	Ankrd7	6	18866318	18879587	Ankrd7	protein_coding	MGI:1922446
Ankrd22	Ankrd22	19	34121469	34166054	Ankrd22	protein_coding	MGI:1277101
Ankrd23	Ankrd23	1	36530188	36536884	Ankrd23	protein_coding	MGI:1925571
Ankrd31	Ankrd31	13	96748272	96910040	Ankrd31	protein_coding	MGI:5006716
Ankrd33	Ankrd33	15	101115755	101120041	Ankrd33	protein_coding	MGI:2443398
Ankrd34c	Ankrd34c	9	89725245	89738476	Ankrd34c	protein_coding	MGI:2685617
Ankrd53	Ankrd53	6	83762644	83768327	Ankrd53	protein_coding	MGI:1922555
Ankrd60	Ankrd60	2	173568666	173578366	Ankrd60	protein_coding	MGI:1917315
Ankrd65	Ankrd65	4	155790439	155799504	Ankrd65	protein_coding	MGI:2685285
Anks4b	Anks4b	7	120173858	120185587	Anks4b	protein_coding	MGI:1919324
Antxrl	Antxrl	14	34052707	34076406	Antxrl	protein_coding	MGI:1925726
Anxa10	Anxa10	8	62057042	62123151	Anxa10	protein_coding	MGI:1347090
Anxa13	Anxa13	15	58341363	58389384	Anxa13	lncRNA	MGI:1917037
Aoc1	Aoc1	6	48872896	48909189	Aoc1	protein_coding	MGI:1923757
Ap1m2	Ap1m2	9	21294275	21312338	Ap1m2	protein_coding	MGI:1336974
Ap4b1	Ap4b1	3	103809520	103822026	Ap4b1	protein_coding	MGI:1337130
Apcs	Apcs	1	172893961	172895042	Apcs	protein_coding	MGI:98229
Apoa2	Apoa2	1	171225054	171226380	Apoa2	protein_coding	MGI:88050
Apoa4	Apoa4	9	46240696	46243460	Apoa4	protein_coding	MGI:88051
Apoa5	Apoa5	9	46268633	46271920	Apoa5	protein_coding	MGI:1913363
Apobec4	Apobec4	1	152750551	152757545	Apobec4	protein_coding	MGI:1918531
Apoc2	Apoc2	7	19671579	19677942	Apoc2	protein_coding	MGI:88054
Apoc2.1	Apoc2.1	.	.	.	.	.	.
Apoc4	Apoc4	7	19678083	19681480	Apoc4	protein_coding	MGI:87878
Apof	Apof	10	128267997	128270154	Apof	protein_coding	MGI:104539
Apol7c	Apol7c	15	77524852	77533317	Apol7c	protein_coding	MGI:1920912
Apol7e	Apol7e	15	77698857	77719286	Apol7e	protein_coding	MGI:3704456
Apol8	Apol8	15	77747798	77757004	Apol8	protein_coding	MGI:2444921
Apol10a	Apol10a	15	77477047	77491070	Apol10a	protein_coding	MGI:3036238
Apon	Apon	10	128254096	128255897	Apon	protein_coding	MGI:88931
Aqp2	Aqp2	15	99579055	99584548	Aqp2	protein_coding	MGI:1096865
Aqp3	Aqp3	4	41092722	41098184	Aqp3	protein_coding	MGI:1333777
Aqp6	Aqp6	15	99601400	99605478	Aqp6	protein_coding	MGI:1341204
Aqp8	Aqp8	7	123462291	123468005	Aqp8	protein_coding	MGI:1195271
Aqp12	Aqp12	1	93006334	93012270	Aqp12	protein_coding	MGI:2664636
Areg	Areg	5	91139599	91148433	Areg	protein_coding	MGI:88068
Arhgap15os	Arhgap15os	2	44059238	44065325	Arhgap15os	lncRNA	MGI:2444930
Arhgap27os1	Arhgap27os1	11	103363213	103364652	Arhgap27os1	lncRNA	MGI:3705097
Arhgap27os2	Arhgap27os2	11	103355701	103361093	Arhgap27os2	lncRNA	MGI:3650160
Arhgap33os	Arhgap33os	7	30515122	30522194	Arhgap33os	protein_coding	MGI:2685928
Arhgap36	Arhgap36	X	49463945	49500245	Arhgap36	protein_coding	MGI:1922654
Arhgdig	Arhgdig	17	26199183	26207787	Arhgdig	protein_coding	MGI:108430
Arid3c	Arid3c	4	41723836	41731143	Arid3c	protein_coding	MGI:3650624
Arl11	Arl11	14	61309753	61311937	Arl11	protein_coding	MGI:2444054
Arl14	Arl14	3	69222419	69223619	Arl14	protein_coding	MGI:1918869
Arl14epl	Arl14epl	18	46921815	46934233	Arl14epl	protein_coding	MGI:2685795
Armc12	Armc12	17	28530806	28539111	Armc12	protein_coding	MGI:1914895
Armcx5	Armcx5	X	135742733	135747323	Armcx5	protein_coding	MGI:2148026
Arr3	Arr3	X	100605497	100618494	Arr3	protein_coding	MGI:2159617
Arrdc5	Arrdc5	17	56294111	56300287	Arrdc5	protein_coding	MGI:1924170
Art2b	Art2b	7	101576970	101585601	Art2b	protein_coding	MGI:107545
Artn	Artn	4	117926162	117929764	Artn	protein_coding	MGI:1333791
Arx	Arx	X	93286445	93298358	Arx	protein_coding	MGI:1097716
Asb9	Asb9	X	164506327	164539753	Asb9	protein_coding	MGI:1916549
Asb12	Asb12	X	95470201	95557988	Asb12	protein_coding	MGI:1917642
Asb17	Asb17	3	153844209	153855083	Asb17	protein_coding	MGI:1914022
Asb17os	Asb17os	3	153836902	153852425	Asb17os	lncRNA	MGI:1919567
Ascl1	Ascl1	10	87490819	87493661	Ascl1	protein_coding	MGI:96919
Ascl2	Ascl2	7	142966829	142969265	Ascl2	protein_coding	MGI:96920
Ascl3	Ascl3	7	109727465	109731727	Ascl3	protein_coding	MGI:1928820
Ascl5	Ascl5	1	136050804	136051371	Ascl5	protein_coding	MGI:2685043
Asgr1	Asgr1	11	70054085	70057895	Asgr1	protein_coding	MGI:88081
Asic4	Asic4	1	75450436	75474344	Asic4	protein_coding	MGI:2652846
Aspdh	Aspdh	7	44465391	44467759	Aspdh	protein_coding	MGI:1915602
Asphd1	Asphd1	7	126945567	126949583	Asphd1	protein_coding	MGI:2685014
Asprv1	Asprv1	6	86628164	86629711	Asprv1	protein_coding	MGI:1915105
Astl	Astl	2	127338639	127357652	Astl	protein_coding	MGI:3046414
Astx1a	Astx1a	X	124407642	124410528	Astx1a	lncRNA	MGI:3705265
Astx1b	Astx1b	X	124911237	124914123	Astx1b	lncRNA	MGI:3705283
Astx1c	Astx1c	X	125735043	125737929	Astx1c	lncRNA	MGI:3705323
Astx2	Astx2	X	123449004	123451891	Astx2	lncRNA	MGI:3705176
Astx3	Astx3	X	126042545	126045432	Astx3	lncRNA	MGI:3705273
Astx4a	Astx4a	X	124530162	124533048	Astx4a	lncRNA	MGI:3705324
Astx4b	Astx4b	X	124659500	124662386	Astx4b	lncRNA	MGI:3705312
Astx4c	Astx4c	X	125605682	125608568	Astx4c	lncRNA	MGI:3705270
Astx4d	Astx4d	X	125917810	125920697	Astx4d	lncRNA	MGI:3705250
Astx5	Astx5	X	123890522	123893408	Astx5	lncRNA	MGI:3705133
Astx6	Astx6	X	123210420	123213304	Astx6	lncRNA	MGI:3705134
Asz1	Asz1	6	18050964	18109062	Asz1	protein_coding	MGI:1921318
Ate1	Ate1	7	130391493	130520370	Ate1	protein_coding	MGI:1333870
Atf7ip2	Atf7ip2	16	10192712	10251479	Atf7ip2	protein_coding	MGI:1922579
Atn1	Atn1	6	124742544	124756525	Atn1	protein_coding	MGI:104725
Atn1.1	Atn1.1	.	.	.	.	.	.
Atoh1	Atoh1	6	64729125	64731246	Atoh1	protein_coding	MGI:104654
Atoh7	Atoh7	10	63099651	63101280	Atoh7	protein_coding	MGI:1355553
Atp1a4	Atp1a4	1	172223513	172258415	Atp1a4	protein_coding	MGI:1351335
Atp4a	Atp4a	7	30712209	30725535	Atp4a	protein_coding	MGI:88113
Atp4b	Atp4b	8	13386205	13396826	Atp4b	protein_coding	MGI:88114
Atp6v0c	Atp6v0c	17	24163866	24169703	Atp6v0c	protein_coding	MGI:88116
Atp6v1b1	Atp6v1b1	6	83742990	83758856	Atp6v1b1	protein_coding	MGI:103285
Atp6v1e2	Atp6v1e2	17	86944109	86947898	Atp6v1e2	protein_coding	MGI:1922165
Atp6v1g3	Atp6v1g3	1	138273738	138289463	Atp6v1g3	protein_coding	MGI:2450548
Atp8b3	Atp8b3	10	80519584	80539125	Atp8b3	protein_coding	MGI:1914581
Atp13a4	Atp13a4	16	29395853	29544865	Atp13a4	protein_coding	MGI:1924456
Atrip	Atrip	9	109057933	109074125	Atrip	protein_coding	MGI:1925349
Aurkc	Aurkc	7	6995300	7003092	Aurkc	protein_coding	MGI:1321119
Avpr1b	Avpr1b	1	131599239	131612001	Avpr1b	protein_coding	MGI:1347010
Avpr2	Avpr2	X	73892102	73895503	Avpr2	protein_coding	MGI:88123
Awat1	Awat1	X	100572251	100578206	Awat1	protein_coding	MGI:3588200
Aym1	Aym1	5	113357294	113357822	Aym1	protein_coding	MGI:1891321
Azgp1	Azgp1	5	137981520	137990234	Azgp1	protein_coding	MGI:103163
B3galt5	B3galt5	16	96235801	96319860	B3galt5	protein_coding	MGI:2136878
B3gnt2	B3gnt2	11	22759738	22860962	B3gnt2	protein_coding	MGI:1889505
B3gnt4	B3gnt4	5	123510460	123511883	B3gnt4	protein_coding	MGI:2680208
B4galnt4	B4galnt4	7	141061104	141072401	B4galnt4	protein_coding	MGI:2652891
B9d1os	B9d1os	11	61504386	61505060	B9d1os	lncRNA	MGI:1920466
B020004C17Rik	B020004C17Rik	14	57015134	57018983	B020004C17Rik	lncRNA	MGI:3588236
B020004J07Rik	B020004J07Rik	4	101834969	101844024	B020004J07Rik	protein_coding	MGI:3588238
B020011L13Rik	B020011L13Rik	1	117781133	117803360	B020011L13Rik	protein_coding	MGI:3588191
B020031M17Rik	B020031M17Rik	13	119949357	119950807	B020031M17Rik	protein_coding	MGI:3588226
B130006D01Rik	B130006D01Rik	.	.	.	.	.	.
B130011K05Rik	B130011K05Rik	11	63413169	63417889	B130011K05Rik	lncRNA	MGI:2443995
B230110G15Rik	B230110G15Rik	6	138580624	138599315	B230110G15Rik	lncRNA	MGI:1925232
B230112J18Rik	B230112J18Rik	5	116312360	116318282	B230112J18Rik	lncRNA	MGI:1925096
B230323A14Rik	B230323A14Rik	9	69758740	69830846	B230323A14Rik	lncRNA	MGI:2443084
B230364G03Rik	B230364G03Rik	10	14758635	14760721	B230364G03Rik	lncRNA	MGI:3704350
B430119L08Rik	B430119L08Rik	12	103895897	103898785	B430119L08Rik	lncRNA	MGI:2441857
B430218F22Rik	B430218F22Rik	13	118386630	118388125	B430218F22Rik	lncRNA	MGI:3704413
B430305J03Rik	B430305J03Rik	3	61362250	61365952	B430305J03Rik	protein_coding	MGI:3697707
B930082K07Rik	B930082K07Rik	.	.	.	.	.	.
B930094E09Rik	B930094E09Rik	18	31609512	31610752	B930094E09Rik	protein_coding	MGI:3603750
BB014433	BB014433	8	15041444	15046079	BB014433	protein_coding	MGI:2142823
BB019430	BB019430	10	58696745	58704280	BB019430	lncRNA	MGI:2143891
BB031773	BB031773	4	103004106	103011966	BB031773	lncRNA	MGI:2140631
BB287469	BB287469	12	87816577	87820677	BB287469	protein_coding	MGI:3034635
BC001981	BC001981	13	100106795	100108340	BC001981	lncRNA	MGI:3704411
BC016548	BC016548	2	103377643	103389045	BC016548	lncRNA	MGI:2448478
BC018473	BC018473	11	116752167	116759374	BC018473	lncRNA	MGI:3039625
BC021614	BC021614	.	.	.	.	.	.
BC021785	BC021785	.	.	.	.	.	.
BC023719	BC023719	17	36111426	36117122	BC023719	lncRNA	MGI:3574836
BC025446	BC025446	.	.	.	.	.	.
BC027072	BC027072	.	.	.	.	.	.
BC028471	BC028471	5	149367636	149393597	BC028471	lncRNA	MGI:3041249
BC030500	BC030500	8	58911755	58914299	BC030500	protein_coding	MGI:2447770
BC037156	BC037156	5	87908779	87914172	BC037156	lncRNA	MGI:3512757
BC039966	BC039966	4	153947633	153950504	BC039966	lncRNA	MGI:3039570
BC046251	BC046251	7	65582070	65618885	BC046251	lncRNA	MGI:3039598
BC048502	BC048502	.	.	.	.	.	.
BC048559	BC048559	10	41746721	41783438	BC048559	lncRNA	MGI:3814724
BC048562	BC048562	9	108436482	108446087	BC048562	protein_coding	MGI:3618861
BC048609	BC048609	.	.	.	.	.	.
BC048644	BC048644	8	121907833	121919691	BC048644	lncRNA	MGI:3039566
BC048671	BC048671	6	90301219	90305450	BC048671	protein_coding	MGI:2679261
BC048679	BC048679	7	81494275	81498282	BC048679	protein_coding	MGI:3510776
BC049702	BC049702	.	.	.	.	.	.
BC049730	BC049730	.	.	.	.	.	.
BC049739	BC049739	6	32751629	32752289	BC049739	lncRNA	MGI:3039568
BC050972	BC050972	9	66798678	66804360	BC050972	lncRNA	MGI:3039596
BC051076	BC051076	5	87963485	87966353	BC051076	lncRNA	MGI:2670982
BC051077	BC051077	5	117312518	117315646	BC051077	lncRNA	MGI:3039587
BC051537	BC051537	17	34083843	34095310	BC051537	lncRNA	MGI:3041255
BC051628	BC051628	.	.	.	.	.	.
BC051665	BC051665	13	60781887	60786365	BC051665	protein_coding	MGI:2682300
BC053393	BC053393	11	46571536	46589233	BC053393	protein_coding	MGI:3039605
BC055402	BC055402	1	57200645	57214994	BC055402	lncRNA	MGI:3039597
BC061195	BC061195	X	93183227	93183947	BC061195	lncRNA	MGI:4361273
BC061212	BC061212	5	94066151	94070546	BC061212	protein_coding	MGI:2681870
BC061237	BC061237	14	44492463	44506346	BC061237	protein_coding	MGI:2682320
BC080695	BC080695	4	143551700	143573799	BC080695	protein_coding	MGI:3525148
BC089597	BC089597	.	.	.	.	.	.
BC100451	BC100451	.	.	.	.	.	.
BC100530	BC100530	.	.	.	.	.	.
BC107364	BC107364	3	96433788	96452307	BC107364	protein_coding	MGI:3618860
BC117090	BC117090	.	.	.	.	.	.
BC147527	BC147527	13	120300392	120308780	BC147527	protein_coding	MGI:4840510
Baalc	Baalc	15	38933144	38952913	Baalc	protein_coding	MGI:1928704
Banf2	Banf2	2	144033059	144073980	Banf2	protein_coding	MGI:2684961
Banf2os	Banf2os	2	144059138	144068807	Banf2os	lncRNA	MGI:3650982
Banp	Banp	8	121949750	122029259	Banp	protein_coding	MGI:1889023
Barhl1	Barhl1	2	28907679	28916669	Barhl1	protein_coding	MGI:1859288
Barhl2	Barhl2	5	106452523	106458167	Barhl2	protein_coding	MGI:1859314
Barx1	Barx1	13	48662998	48666508	Barx1	protein_coding	MGI:103124
Bcan	Bcan	3	87987531	88000231	Bcan	protein_coding	MGI:1096385
Bcas1os1	Bcas1os1	2	170405181	170407176	Bcas1os1	lncRNA	MGI:3649795
Bcas1os2	Bcas1os2	2	170356361	170380436	Bcas1os2	lncRNA	MGI:1920553
Bcl2a1b	Bcl2a1b	9	89199209	89207828	Bcl2a1b	protein_coding	MGI:1278326
Bcl2a1c	Bcl2a1c	9	114330135	114330579	Bcl2a1c	protein_coding	MGI:1278327
Bcl2a1d	Bcl2a1d	9	88723285	88731915	Bcl2a1d	protein_coding	MGI:1278325
Bcl2l2	Bcl2l2	14	54883377	54888235	Bcl2l2	protein_coding	MGI:108052
Bcl2l14	Bcl2l14	6	134396318	134438737	Bcl2l14	protein_coding	MGI:1914063
Bdkrb1	Bdkrb1	12	105603085	105605429	Bdkrb1	protein_coding	MGI:88144
Bend5	Bend5	4	111415006	111460299	Bend5	protein_coding	MGI:1914871
Best2	Best2	8	85007202	85014532	Best2	protein_coding	MGI:2387588
Bex6	Bex6	16	32179823	32186973	Bex6	protein_coding	MGI:3588247
Bglap	Bglap	3	88383501	88384465	Bglap	protein_coding	MGI:88156
Bglap2	Bglap2	3	88377736	88378700	Bglap2	protein_coding	MGI:88157
Bglap3	Bglap3	3	88368616	88372744	Bglap3	protein_coding	MGI:88155
Bhlha9	Bhlha9	11	76672470	76673677	Bhlha9	protein_coding	MGI:2444198
Bhlha15	Bhlha15	5	144190286	144194442	Bhlha15	protein_coding	MGI:891976
Bhlhe23	Bhlhe23	2	180774381	180776901	Bhlhe23	protein_coding	MGI:2153710
Bhmt	Bhmt	13	93616675	93637962	Bhmt	protein_coding	MGI:1339972
Bhmt2	Bhmt2	13	93655720	93674303	Bhmt2	protein_coding	MGI:1891379
Birc7	Birc7	2	180929023	180934011	Birc7	protein_coding	MGI:2676458
Bloodlinc	Bloodlinc	11	102375549	102377021	Bloodlinc	lncRNA	MGI:3650929
Bmp15	Bmp15	X	6314107	6320722	Bmp15	protein_coding	MGI:1316745
Bpi	Bpi	2	158258094	158284532	Bpi	protein_coding	MGI:3045315
Bpifa2	Bpifa2	2	154008265	154016080	Bpifa2	protein_coding	MGI:97787
Bpifa3	Bpifa3	2	154130336	154138357	Bpifa3	protein_coding	MGI:1920638
Bpifa5	Bpifa5	2	154162607	154168451	Bpifa5	protein_coding	MGI:1914385
Bpifa6	Bpifa6	2	153974945	154000496	Bpifa6	protein_coding	MGI:3647736
Bpifb2	Bpifb2	2	153875045	153895271	Bpifb2	protein_coding	MGI:1913807
Bpifb3	Bpifb3	2	153918230	153932997	Bpifb3	protein_coding	MGI:2675077
Bpifb4	Bpifb4	2	153938221	153964102	Bpifb4	protein_coding	MGI:2685852
Bpifb5	Bpifb5	2	154223742	154240903	Bpifb5	protein_coding	MGI:2385160
Bpifb6	Bpifb6	2	153900388	153912796	Bpifb6	protein_coding	MGI:2684965
Bpifb9a	Bpifb9a	2	154257854	154271246	Bpifb9a	protein_coding	MGI:3767993
Bpifb9b	Bpifb9b	2	154307227	154320647	Bpifb9b	protein_coding	MGI:1918675
Bpifc	Bpifc	10	85959340	86011896	Bpifc	protein_coding	MGI:3026884
Bricd5	Bricd5	17	24473884	24475470	Bricd5	protein_coding	MGI:2441766
Brs3	Brs3	X	57043074	57048759	Brs3	protein_coding	MGI:1100501
Bsnd	Bsnd	4	106483456	106492284	Bsnd	protein_coding	MGI:2153465
Bsph1	Bsph1	7	13450841	13473450	Bsph1	protein_coding	MGI:2685613
Bsph2	Bsph2	7	13554864	13571068	Bsph2	protein_coding	MGI:1924934
Bsx	Bsx	9	40874127	40880058	Bsx	protein_coding	MGI:2669849
Btbd17	Btbd17	11	114791217	114795946	Btbd17	protein_coding	MGI:1919264
Btbd18	Btbd18	2	84659079	84668781	Btbd18	protein_coding	MGI:3650217
Btg1-ps1	Btg1-ps1	.	.	.	.	.	.
Btg1-ps2	Btg1-ps2	.	.	.	.	.	.
Btg4	Btg4	9	51060901	51119876	Btg4	protein_coding	MGI:1860140
Btn1a1	Btn1a1	13	23456992	23465902	Btn1a1	protein_coding	MGI:103118
Btn2a2	Btn2a2	13	23477676	23488858	Btn2a2	protein_coding	MGI:3606486
Btnl1	Btnl1	17	34377132	34386029	Btnl1	protein_coding	MGI:1932027
Btnl2	Btnl2	17	34354822	34369496	Btnl2	protein_coding	MGI:1859549
Btnl4	Btnl4	17	34466562	34477319	Btnl4	protein_coding	MGI:1932036
Btnl6	Btnl6	17	34507804	34517353	Btnl6	protein_coding	MGI:1932038
Btnl10	Btnl10	11	58917908	58927159	Btnl10	protein_coding	MGI:2182073
C1ql1	C1ql1	11	102939264	102946689	C1ql1	protein_coding	MGI:1344400
C1ql2	C1ql2	1	120340582	120343175	C1ql2	protein_coding	MGI:3032521
C1ql3	C1ql3	2	13003457	13011807	C1ql3	protein_coding	MGI:2387350
C1ql4	C1ql4	15	99084086	99087818	C1ql4	protein_coding	MGI:3579909
C1qtnf3	C1qtnf3	15	10952332	10980151	C1qtnf3	protein_coding	MGI:1932136
C1qtnf5	C1qtnf5	9	44107245	44109188	C1qtnf5	protein_coding	MGI:2385958
C1rb	C1rb	6	124570294	124581172	C1rb	protein_coding	MGI:3779804
C1s2	C1s2	6	124624625	124636086	C1s2	protein_coding	MGI:3644269
C1s2.1	C1s2.1	.	.	.	.	.	.
C2cd4a	C2cd4a	9	67830489	67832331	C2cd4a	protein_coding	MGI:3645763
C2cd4c	C2cd4c	10	79606854	79614026	C2cd4c	protein_coding	MGI:2685084
C2cd4d	C2cd4d	3	94362438	94364567	C2cd4d	protein_coding	MGI:2685505
C8a	C8a	4	104815679	104876399	C8a	protein_coding	MGI:2668347
C8b	C8b	4	104766317	104804549	C8b	protein_coding	MGI:88236
C030005K15Rik	C030005K15Rik	10	97724874	97726756	C030005K15Rik	lncRNA	MGI:3641867
C030007H22Rik	C030007H22Rik	1	89360342	89406134	C030007H22Rik	lncRNA	MGI:1924581
C030010L15Rik	C030010L15Rik	16	97994596	97997420	C030010L15Rik	lncRNA	MGI:1924562
C030017D09Rik	C030017D09Rik	13	92415017	92427225	C030017D09Rik	lncRNA	MGI:1924634
C030018K13Rik	C030018K13Rik	5	64477008	64483968	C030018K13Rik	lncRNA	MGI:1924632
C030027H14Rik	C030027H14Rik	.	.	.	.	.	.
C030037F17Rik	C030037F17Rik	8	14745329	14747428	C030037F17Rik	lncRNA	MGI:1924725
C78283	C78283	5	73946381	73948377	C78283	lncRNA	MGI:2141303
C87414	C87414	5	93634993	93671552	C87414	protein_coding	MGI:2141341
C87499	C87499	4	88627320	88634412	C87499	protein_coding	MGI:2140706
C87977	C87977	4	144206775	144213319	C87977	protein_coding	MGI:2140708
C130021I20Rik	C130021I20Rik	2	33641193	33646355	C130021I20Rik	lncRNA	MGI:3639863
C130032M10Rik	C130032M10Rik	9	114515697	114516602	C130032M10Rik	lncRNA	MGI:3642482
C130073F10Rik	C130073F10Rik	4	101890020	101893790	C130073F10Rik	protein_coding	MGI:3045359
C130079G13Rik	C130079G13Rik	.	.	.	.	.	.
C230014O12Rik	C230014O12Rik	2	34018289	34107736	C230014O12Rik	lncRNA	MGI:3045377
C230021G24Rik	C230021G24Rik	.	.	.	.	.	.
C230024C17Rik	C230024C17Rik	1	153721240	153737830	C230024C17Rik	lncRNA	MGI:5439413
C230029F24Rik	C230029F24Rik	1	49244616	49340444	C230029F24Rik	lncRNA	MGI:3045370
C230057A21Rik	C230057A21Rik	3	8732870	8736361	C230057A21Rik	lncRNA	MGI:2686488
C330018A13Rik	C330018A13Rik	5	116123614	116129111	C330018A13Rik	lncRNA	MGI:2444781
C330022C24Rik	C330022C24Rik	7	140837221	140845690	C330022C24Rik	lncRNA	MGI:1925770
C430039J16Rik	C430039J16Rik	13	97283183	97285561	C430039J16Rik	lncRNA	MGI:1924873
C430042M11Rik	C430042M11Rik	17	83851675	83854419	C430042M11Rik	lncRNA	MGI:2443186
C530025M09Rik	C530025M09Rik	2	149828339	149831643	C530025M09Rik	lncRNA	MGI:2442090
C530043A13Rik	C530043A13Rik	1	73522095	73529791	C530043A13Rik	lncRNA	MGI:2441914
C630028M04Rik	C630028M04Rik	4	51968094	52051111	C630028M04Rik	lncRNA	MGI:3045376
C730036E19Rik	C730036E19Rik	1	151138034	151142346	C730036E19Rik	lncRNA	MGI:3028040
C820005J03Rik	C820005J03Rik	3	53756731	53772951	C820005J03Rik	lncRNA	MGI:2443105
CAAA01165726.1	CAAA01165726.1	.	.	.	.	.	.
CK137956	CK137956	4	127927592	127970952	CK137956	protein_coding	MGI:3616080
CR974586.1	CR974586.1	.	.	.	.	.	.
CR974586.2	CR974586.2	.	.	.	.	.	.
CR974586.3	CR974586.3	.	.	.	.	.	.
CR974586.4	CR974586.4	.	.	.	.	.	.
CR974586.5	CR974586.5	.	.	.	.	.	.
CR974586.6	CR974586.6	.	.	.	.	.	.
CT025529.1	CT025529.1	.	.	.	.	.	.
CT868723.1	CT868723.1	.	.	.	.	.	.
Cabp2	Cabp2	19	4081578	4087341	Cabp2	protein_coding	MGI:1352749
Cabp5	Cabp5	7	13398132	13408888	Cabp5	protein_coding	MGI:1352746
Cabp7	Cabp7	11	4736892	4746779	Cabp7	protein_coding	MGI:2183437
Cabs1	Cabs1	5	87979439	87981545	Cabs1	protein_coding	MGI:1918227
Cacna1f	Cacna1f	X	7607083	7635197	Cacna1f	protein_coding	MGI:1859639
Cacng1	Cacng1	11	107703218	107716523	Cacng1	protein_coding	MGI:1206582
Cacng2	Cacng2	15	77991748	78120029	Cacng2	protein_coding	MGI:1316660
Cacng5	Cacng5	11	107874605	107915056	Cacng5	protein_coding	MGI:2157946
Cacng6	Cacng6	7	3424195	3435668	Cacng6	protein_coding	MGI:1859168
Cacng8	Cacng8	7	3390683	3415649	Cacng8	protein_coding	MGI:1932376
Calb1	Calb1	4	15881264	15908065	Calb1	protein_coding	MGI:88248
Calb2	Calb2	8	110137502	110168211	Calb2	protein_coding	MGI:101914
Calca	Calca	7	114631478	114636358	Calca	protein_coding	MGI:2151253
Calcoco2	Calcoco2	11	96099326	96111965	Calcoco2	protein_coding	MGI:1343177
Calcr	Calcr	6	3685680	3764715	Calcr	protein_coding	MGI:101950
Calhm1	Calhm1	19	47140909	47144255	Calhm1	protein_coding	MGI:3643383
Calhm3	Calhm3	19	47151609	47157765	Calhm3	protein_coding	MGI:3645665
Calm4	Calm4	13	3837757	3838674	Calm4	protein_coding	MGI:1931464
Calm5	Calm5	13	3854173	3854762	Calm5	protein_coding	MGI:3511177
Calml3	Calml3	13	3802896	3804317	Calml3	protein_coding	MGI:1917655
Caly	Caly	7	140069880	140082549	Caly	protein_coding	MGI:1915816
Camkv	Camkv	9	107935674	107949692	Camkv	protein_coding	MGI:2384296
Capn8	Capn8	1	182565007	182632353	Capn8	protein_coding	MGI:2181366
Capn13	Capn13	17	73306464	73400867	Capn13	protein_coding	MGI:2685789
Capns2	Capns2	8	92901407	92902412	Capns2	protein_coding	MGI:1916793
Caps2	Caps2	10	112163621	112216556	Caps2	protein_coding	MGI:2441980
Capza3	Capza3	6	140041252	140042779	Capza3	protein_coding	MGI:106221
Car6	Car6	4	150187015	150201333	Car6	protein_coding	MGI:1333786
Car15	Car15	16	17835276	17838365	Car15	protein_coding	MGI:1931324
Carlr	Carlr	2	18799245	18801819	Carlr	protein_coding	MGI:1914024
Casp14	Casp14	10	78711991	78718295	Casp14	protein_coding	MGI:1335092
Casr	Casr	16	36493696	36562142	Casr	protein_coding	MGI:1351351
Catsper1	Catsper1	19	5335741	5344281	Catsper1	protein_coding	MGI:2179947
Catsperg2	Catsperg2	7	29697219	29727033	Catsperg2	protein_coding	MGI:1923968
Cblc	Cblc	7	19778881	19796810	Cblc	protein_coding	MGI:1931457
Cbln1	Cbln1	8	87468405	87472610	Cbln1	protein_coding	MGI:88281
Cbln2	Cbln2	18	86711110	86718284	Cbln2	protein_coding	MGI:88282
Cbln4	Cbln4	2	172036233	172043467	Cbln4	protein_coding	MGI:2154433
Cbx6	Cbx6	15	79823896	79834689	Cbx6	protein_coding	MGI:3512628
Cby3	Cby3	11	50354462	50359700	Cby3	protein_coding	MGI:1923903
Ccdc7a	Ccdc7a	8	128734235	129065518	Ccdc7a	protein_coding	MGI:1921953
Ccdc38	Ccdc38	10	93540632	93584328	Ccdc38	protein_coding	MGI:2444738
Ccdc40	Ccdc40	11	119228572	119265239	Ccdc40	protein_coding	MGI:2443893
Ccdc42	Ccdc42	11	68587021	68597967	Ccdc42	protein_coding	MGI:3045254
Ccdc42os	Ccdc42os	11	68583264	68586958	Ccdc42os	lncRNA	MGI:1922401
Ccdc54	Ccdc54	16	50589857	50591155	Ccdc54	protein_coding	MGI:1916589
Ccdc63	Ccdc63	5	122108040	122140824	Ccdc63	protein_coding	MGI:3607777
Ccdc70	Ccdc70	8	21969775	21974042	Ccdc70	protein_coding	MGI:1915179
Ccdc74a	Ccdc74a	16	17646470	17650739	Ccdc74a	protein_coding	MGI:1919565
Ccdc87	Ccdc87	19	4839366	4842529	Ccdc87	protein_coding	MGI:3026882
Ccdc89	Ccdc89	7	90426577	90428670	Ccdc89	protein_coding	MGI:1917304
Ccdc96	Ccdc96	5	36484588	36488173	Ccdc96	protein_coding	MGI:1913967
Ccdc103	Ccdc103	11	102881204	102885217	Ccdc103	protein_coding	MGI:1920543
Ccdc105	Ccdc105	10	78746926	78753066	Ccdc105	protein_coding	MGI:1918226
Ccdc108	Ccdc108	.	.	.	.	.	.
Ccdc110	Ccdc110	8	45934619	45944146	Ccdc110	protein_coding	MGI:2685018
Ccdc113	Ccdc113	8	95534085	95558891	Ccdc113	protein_coding	MGI:3606076
Ccdc121	Ccdc121	1	181509633	181511452	Ccdc121	protein_coding	MGI:2685601
Ccdc142	Ccdc142	6	83101601	83108395	Ccdc142	protein_coding	MGI:3045292
Ccdc142.1	Ccdc142.1	.	.	.	.	.	.
Ccdc153	Ccdc153	9	44240676	44247307	Ccdc153	protein_coding	MGI:2448587
Ccdc154	Ccdc154	17	25162461	25171914	Ccdc154	protein_coding	MGI:2685163
Ccdc155	Ccdc155	7	45183624	45204893	Ccdc155	protein_coding	MGI:2687329
Ccdc172	Ccdc172	19	58511993	58553086	Ccdc172	protein_coding	MGI:1922895
Ccdc175	Ccdc175	12	72101300	72185030	Ccdc175	protein_coding	MGI:1921186
Ccdc177	Ccdc177	12	80754043	80760688	Ccdc177	protein_coding	MGI:2686414
Ccdc180	Ccdc180	4	45890303	45950775	Ccdc180	protein_coding	MGI:2685871
Ccdc182	Ccdc182	11	88294058	88295262	Ccdc182	protein_coding	MGI:1921547
Ccdc184	Ccdc184	15	98167158	98170135	Ccdc184	protein_coding	MGI:2146066
Ccdc185	Ccdc185	1	182747126	182749181	Ccdc185	protein_coding	MGI:3618292
Ccdc188	Ccdc188	16	18217879	18220349	Ccdc188	protein_coding	MGI:3647803
Ccdc190	Ccdc190	1	169928648	169934654	Ccdc190	protein_coding	MGI:1925715
Ccer1	Ccer1	10	97693059	97694924	Ccer1	protein_coding	MGI:1913966
Ccer2	Ccer2	7	28756174	28758969	Ccer2	protein_coding	MGI:3645242
Ccin	Ccin	4	43983483	43985424	Ccin	protein_coding	MGI:3045316
Cck	Cck	9	121489824	121495695	Cck	protein_coding	MGI:88297
Cckar	Cckar	5	53697776	53707706	Cckar	protein_coding	MGI:99478
Ccl1	Ccl1	11	82176657	82305691	Ccl1	protein_coding	MGI:98258
Ccl3	Ccl3	11	83647844	83649356	Ccl3	protein_coding	MGI:98260
Ccl17	Ccl17	8	94810453	94812037	Ccl17	protein_coding	MGI:1329039
Ccl19	Ccl19	4	42754525	42756578	Ccl19	protein_coding	MGI:1346316
Ccl19.1	Ccl19.1	.	.	.	.	.	.
Ccl20	Ccl20	1	83116766	83119168	Ccl20	protein_coding	MGI:1329031
Ccl21a.1	Ccl21a.1	.	.	.	.	.	.
Ccl21b	Ccl21b	4	42255693	42256826	Ccl21b	protein_coding	MGI:1349182
Ccl21b.1	Ccl21b.1	.	.	.	.	.	.
Ccl21c	Ccl21c	.	.	.	.	.	.
Ccl21c.1	Ccl21c.1	.	.	.	.	.	.
Ccl22	Ccl22	8	94745590	94751700	Ccl22	protein_coding	MGI:1306779
Ccl26	Ccl26	5	135560448	135563570	Ccl26	protein_coding	MGI:3589281
Ccl27a.1	Ccl27a.1	.	.	.	.	.	.
Ccl27a.2	Ccl27a.2	.	.	.	.	.	.
Ccl27b	Ccl27b	4	42655251	42655999	Ccl27b	protein_coding	MGI:1891389
Ccna1	Ccna1	3	55045469	55055502	Ccna1	protein_coding	MGI:108042
Ccnb1ip1	Ccnb1ip1	14	50789248	50807733	Ccnb1ip1	protein_coding	MGI:2685134
Ccnb3	Ccnb3	X	6979652	7041620	Ccnb3	protein_coding	MGI:2183443
Ccpg1	Ccpg1	9	72985429	73016341	Ccpg1	protein_coding	MGI:1196419
Ccr1l1	Ccr1l1	9	123977243	123978409	Ccr1l1	protein_coding	MGI:104617
Ccr3	Ccr3	9	124021972	124031690	Ccr3	protein_coding	MGI:104616
Ccr4	Ccr4	9	114490316	114504917	Ccr4	protein_coding	MGI:107824
Ccr8	Ccr8	9	120092114	120094907	Ccr8	protein_coding	MGI:1201402
Cct8l1	Cct8l1	5	25516067	25518028	Cct8l1	protein_coding	MGI:2685289
Cd1d2	Cd1d2	3	86986551	86989781	Cd1d2	polymorphic_pseudogene	MGI:107675
Cd3d	Cd3d	9	44981786	44987340	Cd3d	protein_coding	MGI:88331
Cd7	Cd7	11	121036747	121039419	Cd7	protein_coding	MGI:88344
Cd8a	Cd8a	6	71373427	71379174	Cd8a	protein_coding	MGI:88346
Cd37.1	Cd37.1	.	.	.	.	.	.
Cd70	Cd70	17	57145997	57149778	Cd70	protein_coding	MGI:1195273
Cd160	Cd160	3	96798763	96829352	Cd160	protein_coding	MGI:1860383
Cd177	Cd177	7	24743983	24760312	Cd177	protein_coding	MGI:1916141
Cd209e	Cd209e	8	3847965	3854310	Cd209e	protein_coding	MGI:2157948
Cd300c	Cd300c	11	114956116	114969158	Cd300c	protein_coding	MGI:3032626
Cd300e	Cd300e	11	115051917	115062178	Cd300e	protein_coding	MGI:2387602
Cdcp2	Cdcp2	4	107096891	107113126	Cdcp2	protein_coding	MGI:3045328
Cdh15	Cdh15	8	122847966	122867398	Cdh15	protein_coding	MGI:106672
Cdh16	Cdh16	8	104601911	104624397	Cdh16	protein_coding	MGI:106671
Cdh17	Cdh17	4	11758147	11817896	Cdh17	protein_coding	MGI:1095414
Cdhr2	Cdhr2	13	54701461	54736663	Cdhr2	protein_coding	MGI:2687323
Cdhr4	Cdhr4	9	107992497	107999685	Cdhr4	protein_coding	MGI:1916648
Cdhr5	Cdhr5	7	141269083	141276787	Cdhr5	protein_coding	MGI:1919290
Cdk5r2	Cdk5r2	1	74854934	74857733	Cdk5r2	protein_coding	MGI:1330828
Cdk10	Cdk10	8	123224842	123232251	Cdk10	protein_coding	MGI:2448549
Cdk19os	Cdk19os	10	40348508	40350104	Cdk19os	lncRNA	MGI:1914837
Cdr1	Cdr1	X	61184005	61185559	Cdr1	protein_coding	MGI:88359
Cdrt4os1	Cdrt4os1	11	62990453	63004135	Cdrt4os1	lncRNA	MGI:1922134
Cdrt4os2	Cdrt4os2	11	62950425	62951080	Cdrt4os2	lncRNA	MGI:3705321
Cdt1	Cdt1	8	122568015	122573555	Cdt1	protein_coding	MGI:1914427
Cdx1	Cdx1	18	61018862	61036200	Cdx1	protein_coding	MGI:88360
Cdx2	Cdx2	5	147300805	147307271	Cdx2	protein_coding	MGI:88361
Cdx4	Cdx4	X	103321398	103330593	Cdx4	protein_coding	MGI:88362
Ceacam3	Ceacam3	7	17150282	17164254	Ceacam3	protein_coding	MGI:3646296
Ceacam5	Ceacam5	7	17713238	17761133	Ceacam5	protein_coding	MGI:1920500
Ceacam9	Ceacam9	7	16721929	16726133	Ceacam9	protein_coding	MGI:1347247
Ceacam10	Ceacam10	7	24777206	24784658	Ceacam10	protein_coding	MGI:1347248
Ceacam11	Ceacam11	7	17972124	17978557	Ceacam11	protein_coding	MGI:1914246
Ceacam12	Ceacam12	7	18065929	18077987	Ceacam12	protein_coding	MGI:1914565
Ceacam13	Ceacam13	7	18009889	18019222	Ceacam13	protein_coding	MGI:1917035
Ceacam14	Ceacam14	7	17812633	17815664	Ceacam14	protein_coding	MGI:1914334
Ceacam15	Ceacam15	7	16671331	16675706	Ceacam15	protein_coding	MGI:2141810
Ceacam16	Ceacam16	7	19852097	19861300	Ceacam16	protein_coding	MGI:2685615
Ceacam18	Ceacam18	7	43634707	43649296	Ceacam18	protein_coding	MGI:1919681
Ceacam19	Ceacam19	7	19875742	19887966	Ceacam19	protein_coding	MGI:2443001
Ceacam20	Ceacam20	7	19965412	19991105	Ceacam20	protein_coding	MGI:1918851
Cebpe	Cebpe	14	54710360	54712175	Cebpe	protein_coding	MGI:103572
Cecr6	Cecr6	.	.	.	.	.	.
Cel	Cel	2	28555795	28563404	Cel	protein_coding	MGI:88374
Cela2a	Cela2a	4	141814962	141826161	Cela2a	protein_coding	MGI:95316
Cela3a	Cela3a	4	137401554	137409792	Cela3a	protein_coding	MGI:3651647
Cela3b	Cela3b	4	137420999	137430541	Cela3b	protein_coding	MGI:1915118
Cenpb	Cenpb	2	131175182	131180068	Cenpb	protein_coding	MGI:88376
Cep112os1	Cep112os1	11	108529097	108533665	Cep112os1	lncRNA	MGI:3652256
Cer1	Cer1	4	82881751	82885149	Cer1	protein_coding	MGI:1201414
Ces1a	Ces1a	8	93020214	93048193	Ces1a	protein_coding	MGI:3648919
Ces1b	Ces1b	8	93056728	93080018	Ces1b	protein_coding	MGI:3779470
Ces1c	Ces1c	8	93099015	93131284	Ces1c	protein_coding	MGI:95420
Ces1g	Ces1g	8	93302369	93337309	Ces1g	protein_coding	MGI:88378
Ces1h	Ces1h	8	93351843	93379726	Ces1h	protein_coding	MGI:1922954
Ces2a	Ces2a	8	104734003	104741635	Ces2a	protein_coding	MGI:2142491
Ces2b	Ces2b	8	104831572	104840094	Ces2b	protein_coding	MGI:2448547
Ces2c	Ces2c	8	104847068	104854484	Ces2c	protein_coding	MGI:2385905
Ces2d-ps	Ces2d-ps	8	104867488	104873862	Ces2d-ps	unprocessed_pseudogene	MGI:3704319
Ces2f	Ces2f	8	104947356	104960048	Ces2f	protein_coding	MGI:1919153
Ces2h	Ces2h	8	105000853	105021179	Ces2h	protein_coding	MGI:3648740
Ces3a	Ces3a	8	105048601	105058414	Ces3a	protein_coding	MGI:102773
Ces3b	Ces3b	8	105083753	105093930	Ces3b	protein_coding	MGI:3644960
Ces5a	Ces5a	8	93499064	93535831	Ces5a	protein_coding	MGI:1915185
Cetn1	Cetn1	18	9615524	9619479	Cetn1	protein_coding	MGI:1347086
Cfap58	Cfap58	19	47937675	48035388	Cfap58	protein_coding	MGI:2685815
Cfap73	Cfap73	5	120628335	120634236	Cfap73	protein_coding	MGI:3779542
Cfap161	Cfap161	7	83774101	83794881	Cfap161	protein_coding	MGI:1922806
Cfap206	Cfap206	4	34688559	34730207	Cfap206	protein_coding	MGI:1916579
Cfc1	Cfc1	1	34535648	34544314	Cfc1	protein_coding	MGI:109448
Cfhr1	Cfhr1	1	139547053	139560273	Cfhr1	protein_coding	MGI:2138169
Chad	Chad	11	94565047	94569128	Chad	protein_coding	MGI:1096866
Chchd2	Chchd2	5	129881156	129887471	Chchd2	protein_coding	MGI:1261428
Chga	Chga	12	102554969	102565029	Chga	protein_coding	MGI:88394
Chia1	Chia1	3	106113229	106132121	Chia1	protein_coding	MGI:1932052
Chil4	Chil4	3	106201490	106219508	Chil4	protein_coding	MGI:1341098
Chit1	Chit1	1	134111242	134151541	Chit1	protein_coding	MGI:1919134
Chml	Chml	1	175682237	175692902	Chml	protein_coding	MGI:101913
Chn1os1	Chn1os1	2	73658270	73660264	Chn1os1	lncRNA	MGI:3702041
Chodl	Chodl	16	78930948	78951734	Chodl	protein_coding	MGI:2179069
Chrdl2	Chrdl2	7	100006172	100034729	Chrdl2	protein_coding	MGI:1916371
Chrm4	Chrm4	2	91927249	91928689	Chrm4	protein_coding	MGI:88399
Chrm5	Chrm5	2	112479171	112480770	Chrm5	protein_coding	MGI:109248
Chrna1	Chrna1	2	73563215	73580339	Chrna1	protein_coding	MGI:87885
Chrna2	Chrna2	14	66135039	66152949	Chrna2	protein_coding	MGI:87886
Chrna4	Chrna4	2	181018380	181043547	Chrna4	protein_coding	MGI:87888
Chrna5	Chrna5	9	54980880	55007780	Chrna5	protein_coding	MGI:87889
Chrna6	Chrna6	8	27403212	27413945	Chrna6	protein_coding	MGI:106213
Chrna10	Chrna10	7	102111266	102116829	Chrna10	protein_coding	MGI:3609260
Chrnb3	Chrnb3	8	27368711	27399731	Chrnb3	protein_coding	MGI:106212
Chrnd	Chrnd	1	87190607	87200071	Chrnd	protein_coding	MGI:87893
Chrne	Chrne	11	70614883	70619217	Chrne	protein_coding	MGI:87894
Chrng	Chrng	1	87204657	87212695	Chrng	protein_coding	MGI:87895
Chst5	Chst5	8	111889136	111910448	Chst5	protein_coding	MGI:1931825
Chst15	Chst15	7	132235780	132317229	Chst15	protein_coding	MGI:1924840
Cib3	Cib3	8	72204335	72212997	Cib3	protein_coding	MGI:2685953
Cited1	Cited1	X	102247381	102252182	Cited1	protein_coding	MGI:108023
Cks1brt	Cks1brt	8	85151924	85173623	Cks1brt	protein_coding	MGI:3643620
Clca1	Clca1	3	145003817	145032777	Clca1	protein_coding	MGI:1346342
Clca2	Clca2	3	145070263	145099444	Clca2	protein_coding	MGI:2139758
Clca3b	Clca3b	3	144822623	144849358	Clca3b	protein_coding	MGI:2181989
Clca4b	Clca4b	3	144910921	144932530	Clca4b	protein_coding	MGI:2139790
Clcnka	Clcnka	4	141384610	141398725	Clcnka	protein_coding	MGI:1329026
Clcnkb	Clcnkb	4	141404353	141416015	Clcnkb	protein_coding	MGI:1930643
Cldn2	Cldn2	X	139800828	139811387	Cldn2	protein_coding	MGI:1276110
Cldn4	Cldn4	5	134945119	134946935	Cldn4	protein_coding	MGI:1313314
Cldn6	Cldn6	17	23679249	23682447	Cldn6	protein_coding	MGI:1859284
Cldn7	Cldn7	11	69964779	69967886	Cldn7	protein_coding	MGI:1859285
Cldn8	Cldn8	16	88560828	88563184	Cldn8	protein_coding	MGI:1859286
Cldn9	Cldn9	17	23682584	23684027	Cldn9	protein_coding	MGI:1913100
Cldn13	Cldn13	5	134914249	134915527	Cldn13	protein_coding	MGI:1913102
Cldn14	Cldn14	16	93919031	94008838	Cldn14	protein_coding	MGI:1860425
Cldn16	Cldn16	16	26463135	26482766	Cldn16	protein_coding	MGI:2148742
Cldn17	Cldn17	16	88505807	88506979	Cldn17	protein_coding	MGI:2652030
Cldn19	Cldn19	4	119255414	119262439	Cldn19	protein_coding	MGI:3033992
Cldn20	Cldn20	17	3532554	3533214	Cldn20	protein_coding	MGI:3646757
Cldn23	Cldn23	8	35824712	35826560	Cldn23	protein_coding	MGI:1919158
Cldn24	Cldn24	8	47822143	47822806	Cldn24	protein_coding	MGI:3712484
Cldn34a	Cldn34a	X	152537501	152564198	Cldn34a	protein_coding	MGI:3779684
Cldn34b1	Cldn34b1	X	154886805	154890268	Cldn34b1	protein_coding	MGI:3648403
Cldn34b2	Cldn34b2	X	155124917	155128413	Cldn34b2	protein_coding	MGI:1920597
Cldn34b3	Cldn34b3	X	76264304	76267739	Cldn34b3	protein_coding	MGI:3648293
Cldn34b4	Cldn34b4	X	76393350	76397980	Cldn34b4	protein_coding	MGI:3588232
Cldn34c2	Cldn34c2	X	123576286	123602173	Cldn34c2	protein_coding	MGI:3644765
Cldn34c3	Cldn34c3	X	123793665	123813804	Cldn34c3	unprocessed_pseudogene	MGI:3645501
Cldn34c4	Cldn34c4	X	127721182	127736555	Cldn34c4	protein_coding	MGI:1921184
Cldnd2	Cldnd2	7	43440782	43443335	Cldnd2	protein_coding	MGI:1921526
Clec2h	Clec2h	6	128662385	128677375	Clec2h	protein_coding	MGI:2136934
Clec3a	Clec3a	8	114418086	114425847	Clec3a	protein_coding	MGI:2685642
Clec4b2	Clec4b2	6	123172893	123204672	Clec4b2	protein_coding	MGI:3588267
Clec4f	Clec4f	6	83644542	83656188	Clec4f	protein_coding	MGI:1859834
Clec4g	Clec4g	8	3707064	3720652	Clec4g	protein_coding	MGI:1923113
Clgn	Clgn	8	83389867	83428553	Clgn	protein_coding	MGI:107472
Clnkos	Clnkos	5	38735983	38747898	Clnkos	lncRNA	MGI:1922786
Clps	Clps	17	28558149	28560767	Clps	protein_coding	MGI:88421
Clrn1	Clrn1	3	58844028	58885341	Clrn1	protein_coding	MGI:2388124
Clrn2	Clrn2	5	45453751	45464150	Clrn2	protein_coding	MGI:3646230
Clrn3	Clrn3	7	135511466	135528655	Clrn3	protein_coding	MGI:2142022
Cma2	Cma2	14	55950980	55974032	Cma2	protein_coding	MGI:88426
Cml2	Cml2	.	.	.	.	.	.
Cml5	Cml5	.	.	.	.	.	.
Cmtm2a	Cmtm2a	8	104281042	104293182	Cmtm2a	protein_coding	MGI:2447160
Cmtm2b	Cmtm2b	8	104322230	104330765	Cmtm2b	protein_coding	MGI:2447311
Cnfn	Cnfn	7	25367620	25369725	Cnfn	protein_coding	MGI:1919633
Cnga2	Cnga2	X	71991849	72010219	Cnga2	protein_coding	MGI:108040
Cnga3	Cnga3	1	37214434	37263385	Cnga3	protein_coding	MGI:1341818
Cnga4	Cnga4	7	105404568	105408743	Cnga4	protein_coding	MGI:2664099
Cnnm1	Cnnm1	19	43440436	43497211	Cnnm1	protein_coding	MGI:1891366
Cntf	Cntf	19	12763660	12765633	Cntf	protein_coding	MGI:88439
Cntrobos	Cntrobos	11	69294151	69295478	Cntrobos	lncRNA	MGI:1920671
Col2a1	Col2a1	15	97975602	98004696	Col2a1	protein_coding	MGI:88452
Col6a4	Col6a4	9	105989454	106096784	Col6a4	protein_coding	MGI:1915803
Col9a2	Col9a2	4	121039385	121055323	Col9a2	protein_coding	MGI:88466
Col10a1	Col10a1	10	34389981	34397086	Col10a1	protein_coding	MGI:88445
Colec10	Colec10	15	54410774	54466359	Colec10	protein_coding	MGI:3606482
Cort	Cort	4	149125034	149126764	Cort	protein_coding	MGI:109538
Cox4i1	Cox4i1	8	120668222	120674208	Cox4i1	protein_coding	MGI:88473
Cox8c	Cox8c	12	102899316	102900527	Cox8c	protein_coding	MGI:1922733
Cox16	Cox16	12	81359026	81485128	Cox16	protein_coding	MGI:1913522
Cpa1	Cpa1	6	30639218	30645364	Cpa1	protein_coding	MGI:88478
Cpa2	Cpa2	6	30541582	30564477	Cpa2	protein_coding	MGI:3617840
Cpa5	Cpa5	6	30611010	30631746	Cpa5	protein_coding	MGI:1921899
Cpb1	Cpb1	3	20248264	20275734	Cpb1	protein_coding	MGI:1923953
Cpb2	Cpb2	14	75242287	75283556	Cpb2	protein_coding	MGI:1891837
Cphx1	Cphx1	14	25938304	25956357	Cphx1	protein_coding	MGI:2145733
Cphx2	Cphx2	14	26081516	26096128	Cphx2	protein_coding	MGI:3780272
Cplx3	Cplx3	9	57599992	57606282	Cplx3	protein_coding	MGI:2384571
Cplx4	Cplx4	18	65955722	65970238	Cplx4	protein_coding	MGI:2685803
Cpne1	Cpne1	2	156071842	156111966	Cpne1	protein_coding	MGI:2386621
Cpne6	Cpne6	14	55510445	55517432	Cpne6	protein_coding	MGI:1334445
Cpne7	Cpne7	8	123117374	123135183	Cpne7	protein_coding	MGI:2142747
Cpt1b	Cpt1b	15	89416405	89425864	Cpt1b	protein_coding	MGI:1098297
Cpvl	Cpvl	6	53873279	53978672	Cpvl	protein_coding	MGI:1918537
Cpxcr1	Cpxcr1	X	116448944	116478784	Cpxcr1	protein_coding	MGI:2685989
Cpxm2	Cpxm2	7	132032687	132154740	Cpxm2	protein_coding	MGI:1926006
Crabp1	Crabp1	9	54764748	54773111	Crabp1	protein_coding	MGI:88490
Crct1	Crct1	3	93014205	93015688	Crct1	protein_coding	MGI:1921425
Creg2	Creg2	1	39618406	39651475	Creg2	protein_coding	MGI:1928333
Crh	Crh	3	19693401	19695397	Crh	protein_coding	MGI:88496
Crhbp	Crhbp	13	95431371	95444925	Crhbp	protein_coding	MGI:88497
Crhr1	Crhr1	11	104132855	104175524	Crhr1	protein_coding	MGI:88498
Crisp1	Crisp1	17	40293758	40319208	Crisp1	protein_coding	MGI:102553
Crisp3	Crisp3	17	40221777	40242289	Crisp3	protein_coding	MGI:102552
Crisp4	Crisp4	1	18115191	18145903	Crisp4	protein_coding	MGI:1925331
Crispld2	Crispld2	8	119992438	120052794	Crispld2	protein_coding	MGI:1926142
Crnn	Crnn	3	93144787	93149820	Crnn	protein_coding	MGI:2685861
Crocc2	Crocc2	1	93168725	93231073	Crocc2	protein_coding	MGI:3045962
Crx	Crx	7	15865947	15879969	Crx	protein_coding	MGI:1194883
Crxos	Crxos	7	15882617	15904021	Crxos	protein_coding	MGI:2451355
Cryaa	Cryaa	17	31677807	31681734	Cryaa	protein_coding	MGI:88515
Cryba2	Cryba2	1	74889934	74893144	Cryba2	protein_coding	MGI:104336
Crybb1	Crybb1	5	112255815	112269586	Crybb1	protein_coding	MGI:104992
Crybb2	Crybb2	5	113058258	113070118	Crybb2	protein_coding	MGI:88519
Cryga	Cryga	1	65100389	65103374	Cryga	protein_coding	MGI:88521
Crygb	Crygb	1	65080219	65082289	Crygb	protein_coding	MGI:88522
Crygc	Crygc	1	65071525	65073690	Crygc	protein_coding	MGI:88523
Crygd	Crygd	1	65061872	65063453	Crygd	protein_coding	MGI:88524
Cryge	Cryge	1	65048554	65051150	Cryge	protein_coding	MGI:88525
Crygf	Crygf	1	65926520	65928308	Crygf	protein_coding	MGI:88526
Crygn	Crygn	5	24751003	24758009	Crygn	protein_coding	MGI:2449167
Crygs	Crygs	16	22805203	22811578	Crygs	protein_coding	MGI:1298216
Cryzl1	Cryzl1	16	91689322	91728976	Cryzl1	protein_coding	MGI:1913859
Csf2	Csf2	11	54247271	54249668	Csf2	protein_coding	MGI:1339752
Csf3	Csf3	11	98701263	98703630	Csf3	protein_coding	MGI:1339751
Csl	Csl	10	99757706	99759659	Csl	protein_coding	MGI:1919082
Csmd2os	Csmd2os	4	128133523	128166968	Csmd2os	lncRNA	MGI:1922239
Csn1s1	Csn1s1	5	87666208	87682579	Csn1s1	protein_coding	MGI:88540
Csn1s2a	Csn1s2a	5	87774567	87788798	Csn1s2a	protein_coding	MGI:88542
Csn1s2b	Csn1s2b	5	87808082	87824427	Csn1s2b	protein_coding	MGI:105312
Csn2	Csn2	5	87692624	87699631	Csn2	protein_coding	MGI:88541
Csn3	Csn3	5	87925579	87932666	Csn3	protein_coding	MGI:107461
Csnka2ip	Csnka2ip	16	64477810	64602409	Csnka2ip	protein_coding	MGI:2676295
Csrnp1	Csrnp1	9	119971163	119984659	Csrnp1	protein_coding	MGI:2387989
Cst8	Cst8	2	148798785	148805596	Cst8	protein_coding	MGI:107161
Cst10	Cst10	2	149405057	149410294	Cst10	protein_coding	MGI:1930004
Cst11	Cst11	2	148768609	148771498	Cst11	protein_coding	MGI:1925490
Cst12	Cst12	2	148789361	148793547	Cst12	protein_coding	MGI:1916612
Cst13	Cst13	2	148820081	148830411	Cst13	protein_coding	MGI:1916544
Csta1	Csta1	16	36119946	36131242	Csta1	protein_coding	MGI:3524930
Cstl1	Cstl1	2	148750358	148755434	Cstl1	protein_coding	MGI:2652834
Ctag2	Ctag2	X	65047644	65049015	Ctag2	protein_coding	MGI:1917312
Ctrb1	Ctrb1	8	111686519	111691011	Ctrb1	protein_coding	MGI:88559
Ctrc	Ctrc	4	141814962	141846360	Ctrc	protein_coding	MGI:1923951
Ctrcos	Ctrcos	4	141844321	141846991	Ctrcos	lncRNA	MGI:1916389
Cts3	Cts3	13	61564630	61570128	Cts3	protein_coding	MGI:2151929
Cts6	Cts6	13	61195132	61203411	Cts6	protein_coding	MGI:1889619
Cts7	Cts7	13	61352461	61358198	Cts7	protein_coding	MGI:1860262
Cts8	Cts8	13	61246745	61255359	Cts8	protein_coding	MGI:1860275
Ctsg	Ctsg	14	56099881	56102575	Ctsg	protein_coding	MGI:88563
Ctsj	Ctsj	13	61000179	61005960	Ctsj	protein_coding	MGI:1349426
Ctsll3	Ctsll3	13	60798250	60802850	Ctsll3	protein_coding	MGI:1917452
Ctsm	Ctsm	13	61535743	61541840	Ctsm	protein_coding	MGI:1927229
Ctsq	Ctsq	13	61035024	61040632	Ctsq	protein_coding	MGI:2137385
Ctsr	Ctsr	13	61159204	61164257	Ctsr	protein_coding	MGI:1861723
Ctu2	Ctu2	8	122476143	122484139	Ctu2	protein_coding	MGI:1914215
Ctxn2	Ctxn2	2	125136633	125147842	Ctxn2	protein_coding	MGI:2139444
Ctxn3	Ctxn3	18	57468516	57478134	Ctxn3	protein_coding	MGI:3642816
Cul7	Cul7	17	46650337	46664365	Cul7	protein_coding	MGI:1913765
Cuzd1	Cuzd1	7	131308554	131322293	Cuzd1	protein_coding	MGI:1202881
Cxcl2	Cxcl2	5	90903871	90905939	Cxcl2	protein_coding	MGI:1340094
Cxcl3	Cxcl3	5	90786103	90789601	Cxcl3	protein_coding	MGI:3037818
Cxcl15	Cxcl15	5	90794534	90803068	Cxcl15	protein_coding	MGI:1339941
Cxcr1	Cxcr1	1	74191785	74194632	Cxcr1	protein_coding	MGI:2448715
Cxx1c	Cxx1c	.	.	.	.	.	.
Cyct	Cyct	2	76353942	76360451	Cyct	protein_coding	MGI:88579
Cylc1	Cylc1	X	111110418	111125855	Cylc1	protein_coding	MGI:1914657
Cylc2	Cylc2	4	51216678	51250623	Cylc2	protein_coding	MGI:1922164
Cym	Cym	3	107211293	107221733	Cym	protein_coding	MGI:2684977
Cyp1a2	Cyp1a2	9	57676937	57683704	Cyp1a2	protein_coding	MGI:88589
Cyp2a4	Cyp2a4	7	26307169	26315089	Cyp2a4	protein_coding	MGI:88596
Cyp2a12	Cyp2a12	7	27029081	27037376	Cyp2a12	protein_coding	MGI:105055
Cyp2a22	Cyp2a22	7	26931631	26939385	Cyp2a22	protein_coding	MGI:3648316
Cyp2b9	Cyp2b9	7	26173411	26210662	Cyp2b9	protein_coding	MGI:88600
Cyp2b19	Cyp2b19	7	26757142	26772631	Cyp2b19	protein_coding	MGI:107303
Cyp2b23	Cyp2b23	7	26665227	26686438	Cyp2b23	protein_coding	MGI:3646735
Cyp2c29	Cyp2c29	19	39269405	39330714	Cyp2c29	protein_coding	MGI:103238
Cyp2c37	Cyp2c37	19	39992424	40012244	Cyp2c37	protein_coding	MGI:1306806
Cyp2c40	Cyp2c40	19	39767071	39812815	Cyp2c40	protein_coding	MGI:1306815
Cyp2c50	Cyp2c50	19	40089688	40113951	Cyp2c50	protein_coding	MGI:2147497
Cyp2c54	Cyp2c54	19	40037940	40073828	Cyp2c54	protein_coding	MGI:3642960
Cyp2c55	Cyp2c55	19	39007019	39042694	Cyp2c55	protein_coding	MGI:1919332
Cyp2c65	Cyp2c65	19	39061015	39093945	Cyp2c65	protein_coding	MGI:1919553
Cyp2c67	Cyp2c67	19	39608842	39649052	Cyp2c67	protein_coding	MGI:3612288
Cyp2c68	Cyp2c68	19	39688834	39741055	Cyp2c68	protein_coding	MGI:3612287
Cyp2c70	Cyp2c70	19	40153353	40187334	Cyp2c70	protein_coding	MGI:2385878
Cyp2d9	Cyp2d9	15	82433437	82456846	Cyp2d9	protein_coding	MGI:88606
Cyp2d10	Cyp2d10	15	82402846	82407196	Cyp2d10	protein_coding	MGI:88602
Cyp2d12	Cyp2d12	15	82555072	82560404	Cyp2d12	protein_coding	MGI:88604
Cyp2d26	Cyp2d26	15	82790101	82794295	Cyp2d26	protein_coding	MGI:1923529
Cyp2d34	Cyp2d34	15	82615965	82620947	Cyp2d34	protein_coding	MGI:2385022
Cyp2d37-ps	Cyp2d37-ps	15	82688750	82693149	Cyp2d37-ps	transcribed_unprocessed_pseudogene	MGI:3721937
Cyp2d40	Cyp2d40	15	82759833	82764184	Cyp2d40	protein_coding	MGI:1919004
Cyp2g1	Cyp2g1	7	26808892	26821206	Cyp2g1	protein_coding	MGI:109612
Cyp2j5	Cyp2j5	4	96628773	96664155	Cyp2j5	protein_coding	MGI:1270149
Cyp2j7	Cyp2j7	4	96195197	96236660	Cyp2j7	protein_coding	MGI:2449816
Cyp2j12	Cyp2j12	4	96099318	96141153	Cyp2j12	protein_coding	MGI:3717097
Cyp2j13	Cyp2j13	4	96027534	96077547	Cyp2j13	protein_coding	MGI:2385197
Cyp2t4	Cyp2t4	7	27153714	27158669	Cyp2t4	protein_coding	MGI:2686296
Cyp2w1	Cyp2w1	5	139352617	139357034	Cyp2w1	protein_coding	MGI:3616076
Cyp3a11	Cyp3a11	5	145854426	145879965	Cyp3a11	protein_coding	MGI:88609
Cyp3a16	Cyp3a16	5	145436309	145469724	Cyp3a16	protein_coding	MGI:106099
Cyp3a25	Cyp3a25	5	145977194	146009619	Cyp3a25	protein_coding	MGI:1930638
Cyp3a41a	Cyp3a41a	5	145694049	145720137	Cyp3a41a	protein_coding	MGI:1858451
Cyp3a41b	Cyp3a41b	5	145558664	145584731	Cyp3a41b	protein_coding	MGI:3714859
Cyp3a44	Cyp3a44	5	145773983	145805875	Cyp3a44	protein_coding	MGI:2449818
Cyp3a57	Cyp3a57	5	145345279	145390927	Cyp3a57	protein_coding	MGI:3646373
Cyp3a59	Cyp3a59	5	146079257	146113288	Cyp3a59	protein_coding	MGI:3769707
Cyp4a10	Cyp4a10	4	115518264	115533650	Cyp4a10	protein_coding	MGI:88611
Cyp4a12a	Cyp4a12a	4	115299046	115332816	Cyp4a12a	protein_coding	MGI:88612
Cyp4a14	Cyp4a14	4	115486200	115496143	Cyp4a14	protein_coding	MGI:1096550
Cyp4a29	Cyp4a29	4	115242084	115254558	Cyp4a29	protein_coding	MGI:3717143
Cyp4a30b	Cyp4a30b	4	115452604	115471063	Cyp4a30b	protein_coding	MGI:3717145
Cyp4a31	Cyp4a31	4	115563649	115579016	Cyp4a31	protein_coding	MGI:3028580
Cyp4f14	Cyp4f14	17	32905070	32917343	Cyp4f14	protein_coding	MGI:1927669
Cyp4f37	Cyp4f37	17	32621309	32636185	Cyp4f37	protein_coding	MGI:3780112
Cyp4f39	Cyp4f39	17	32452723	32493321	Cyp4f39	protein_coding	MGI:2445210
Cyp4f40	Cyp4f40	17	32658900	32676915	Cyp4f40	protein_coding	MGI:3645508
Cyp4x1	Cyp4x1	4	115106323	115134282	Cyp4x1	protein_coding	MGI:1932403
Cyp4x1os	Cyp4x1os	4	115133832	115137865	Cyp4x1os	lncRNA	MGI:3649427
Cyp7a1	Cyp7a1	4	6265612	6275634	Cyp7a1	protein_coding	MGI:106091
Cyp8b1	Cyp8b1	9	121914356	121916306	Cyp8b1	protein_coding	MGI:1338044
Cyp11b1	Cyp11b1	15	74834125	74841644	Cyp11b1	protein_coding	MGI:88583
Cyp11b2	Cyp11b2	15	74851010	74856319	Cyp11b2	protein_coding	MGI:88584
Cyp17a1	Cyp17a1	19	46667165	46673173	Cyp17a1	protein_coding	MGI:88586
Cyp19a1	Cyp19a1	9	54165937	54268111	Cyp19a1	protein_coding	MGI:88587
Cyp21a1	Cyp21a1	17	34801348	34804562	Cyp21a1	protein_coding	MGI:88591
Cyp24a1	Cyp24a1	2	170482708	170497146	Cyp24a1	protein_coding	MGI:88593
Cyp26a1	Cyp26a1	19	37697798	37701537	Cyp26a1	protein_coding	MGI:1096359
Cyp26c1	Cyp26c1	19	37685581	37693399	Cyp26c1	protein_coding	MGI:2679699
Cyp27b1	Cyp27b1	10	127048250	127053007	Cyp27b1	protein_coding	MGI:1098274
Cypt1	Cypt1	X	16522869	16523690	Cypt1	protein_coding	MGI:3616441
Cypt2	Cypt2	X	105499772	105500640	Cypt2	protein_coding	MGI:2676331
Cypt3	Cypt3	X	153558593	153559430	Cypt3	protein_coding	MGI:1916611
Cypt4	Cypt4	9	24625196	24625825	Cypt4	protein_coding	MGI:1916573
Cypt12	Cypt12	3	17948410	17948960	Cypt12	protein_coding	MGI:1922689
Cypt14	Cypt14	X	39862919	39863605	Cypt14	protein_coding	MGI:3616459
Cypt15	Cypt15	X	39346267	39346964	Cypt15	protein_coding	MGI:3616461
Cysrt1	Cysrt1	2	25238818	25242453	Cysrt1	protein_coding	MGI:1915109
D1Pas1	D1Pas1	1	186967416	186970628	D1Pas1	protein_coding	MGI:91842
D5Ertd577e	D5Ertd577e	5	95456806	95485588	D5Ertd577e	protein_coding	MGI:1261918
D5Ertd605e	D5Ertd605e	5	147418601	147423045	D5Ertd605e	lncRNA	MGI:1277165
D6Ertd527e	D6Ertd527e	6	87104746	87112998	D6Ertd527e	protein_coding	MGI:1261919
D13Ertd608e	D13Ertd608e	13	119836006	119846571	D13Ertd608e	protein_coding	MGI:1277199
D030025P21Rik	D030025P21Rik	12	84875769	84879756	D030025P21Rik	lncRNA	MGI:3698049
D030040B21Rik	D030040B21Rik	1	16657552	16662279	D030040B21Rik	lncRNA	MGI:4437728
D030044L04Rik	D030044L04Rik	6	117160773	117162809	D030044L04Rik	lncRNA	MGI:2685687
D030055H07Rik	D030055H07Rik	9	106148687	106160202	D030055H07Rik	lncRNA	MGI:3605036
D130017N08Rik.1	D130017N08Rik.1	.	.	.	.	.	.
D130052B06Rik	D130052B06Rik	11	33599302	33625619	D130052B06Rik	lncRNA	MGI:2685092
D330020A13Rik	D330020A13Rik	.	.	.	.	.	.
D430036J16Rik	D430036J16Rik	9	81631551	81645157	D430036J16Rik	lncRNA	MGI:2441977
D530049I02Rik	D530049I02Rik	1	73398968	73430791	D530049I02Rik	lncRNA	MGI:1925968
D630011A20Rik	D630011A20Rik	8	12554272	12573321	D630011A20Rik	lncRNA	MGI:3642132
D630023F18Rik	D630023F18Rik	1	65105285	65123215	D630023F18Rik	protein_coding	MGI:2138198
D630029K05Rik	D630029K05Rik	10	116964707	116969106	D630029K05Rik	lncRNA	MGI:2143561
D630044L22Rik	D630044L22Rik	17	25951472	25963611	D630044L22Rik	lncRNA	MGI:3709661
D730001G18Rik	D730001G18Rik	.	.	.	.	.	.
D730045A05Rik	D730045A05Rik	18	74017907	74020089	D730045A05Rik	lncRNA	MGI:1925105
D730045B01Rik	D730045B01Rik	5	151367720	151428211	D730045B01Rik	lncRNA	MGI:1925117
D730048I06Rik	D730048I06Rik	.	.	.	.	.	.
D830013O20Rik	D830013O20Rik	12	73364075	73409558	D830013O20Rik	lncRNA	MGI:2685737
D830030K20Rik	D830030K20Rik	14	3208488	3234352	D830030K20Rik	protein_coding	MGI:2443830
D830044D21Rik	D830044D21Rik	14	31906528	31931717	D830044D21Rik	lncRNA	MGI:2444378
D930007J09Rik	D930007J09Rik	13	32800633	32803092	D930007J09Rik	lncRNA	MGI:3686989
D930019O06Rik	D930019O06Rik	1	39650176	39657391	D930019O06Rik	lncRNA	MGI:3043219
D930028M14Rik	D930028M14Rik	7	25152457	25156628	D930028M14Rik	lncRNA	MGI:3687343
D930048G16Rik	D930048G16Rik	.	.	.	.	.	.
DXBay18	DXBay18	X	73137232	73149451	DXBay18	protein_coding	MGI:99870
Dalir	Dalir	1	42750712	42752882	Dalir	lncRNA	MGI:5579231
Dancr	Dancr	5	74093060	74095407	Dancr	lncRNA	MGI:1917286
Dancr.1	Dancr.1	.	.	.	.	.	.
Dapl1	Dapl1	2	59484653	59505021	Dapl1	protein_coding	MGI:1923997
Daw1	Daw1	1	83159752	83210575	Daw1	protein_coding	MGI:1923089
Dbil5	Dbil5	11	76217608	76218667	Dbil5	protein_coding	MGI:108039
Dbpht2	Dbpht2	12	74296668	74302009	Dbpht2	lncRNA	MGI:2679513
Dbx1	Dbx1	7	49631499	49636850	Dbx1	protein_coding	MGI:94867
Dbx2	Dbx2	15	95623563	95655961	Dbx2	protein_coding	MGI:107445
Dcpp1	Dcpp1	17	23880876	23882854	Dcpp1	protein_coding	MGI:105949
Dcpp2	Dcpp2	17	23880880	23900789	Dcpp2	protein_coding	MGI:3644062
Dcpp3	Dcpp3	17	23917458	23919442	Dcpp3	protein_coding	MGI:3646420
Dcx	Dcx	X	143855842	143933312	Dcx	protein_coding	MGI:1277171
Ddi1	Ddi1	9	6262733	6269847	Ddi1	protein_coding	MGI:1919079
Ddn	Ddn	15	98803777	98809491	Ddn	protein_coding	MGI:108101
Ddx25	Ddx25	9	35536647	35558529	Ddx25	protein_coding	MGI:1353582
Def8	Def8	8	123423527	123463271	Def8	protein_coding	MGI:1346331
Defa-rs1	Defa-rs1	.	.	.	.	.	.
Defa-rs7	Defa-rs7	.	.	.	.	.	.
Defa2	Defa2	8	21378515	21379496	Defa2	protein_coding	MGI:94882
Defa3	Defa3	8	21287409	21288378	Defa3	protein_coding	MGI:94883
Defa5	Defa5	8	21297439	21298376	Defa5	protein_coding	MGI:99583
Defa17	Defa17	8	21655780	21656736	Defa17	protein_coding	MGI:1345152
Defa20	Defa20	8	21509258	21510238	Defa20	protein_coding	MGI:1915259
Defa21	Defa21	8	21025545	21026517	Defa21	protein_coding	MGI:1913548
Defa22	Defa22	8	21162277	21163250	Defa22	protein_coding	MGI:3639039
Defa23	Defa23	8	21055047	21056017	Defa23	protein_coding	MGI:3630381
Defa24	Defa24	8	21734494	21735472	Defa24	protein_coding	MGI:3630383
Defa25	Defa25	8	21084442	21085286	Defa25	protein_coding	MGI:3630385
Defa26	Defa26	8	21618183	21618973	Defa26	protein_coding	MGI:3630390
Defb1	Defb1	8	21776599	21795186	Defb1	protein_coding	MGI:1096878
Defb2	Defb2	8	21839926	21843483	Defb2	protein_coding	MGI:1338754
Defb3	Defb3	8	19293360	19295292	Defb3	protein_coding	MGI:1351612
Defb4	Defb4	8	19198706	19201546	Defb4	protein_coding	MGI:1927667
Defb5	Defb5	8	19247580	19250829	Defb5	protein_coding	MGI:1933153
Defb6	Defb6	8	19225478	19228210	Defb6	protein_coding	MGI:2151044
Defb7	Defb7	8	19495097	19497776	Defb7	protein_coding	MGI:2179200
Defb8	Defb8	8	19445769	19447607	Defb8	protein_coding	MGI:2654206
Defb9	Defb9	8	21881713	21885422	Defb9	protein_coding	MGI:2179198
Defb10	Defb10	8	21858901	21862012	Defb10	protein_coding	MGI:2179205
Defb11	Defb11	8	21905376	21906413	Defb11	protein_coding	MGI:2179197
Defb12	Defb12	8	19111931	19114840	Defb12	protein_coding	MGI:1924924
Defb13	Defb13	8	21946762	21948851	Defb13	protein_coding	MGI:2179203
Defb14	Defb14	8	19194357	19195213	Defb14	protein_coding	MGI:2675345
Defb15	Defb15	8	21929799	21932711	Defb15	protein_coding	MGI:2179202
Defb18	Defb18	1	18236473	18237444	Defb18	protein_coding	MGI:3648148
Defb19	Defb19	2	152576086	152580313	Defb19	protein_coding	MGI:2385955
Defb20	Defb20	2	152477063	152479935	Defb20	protein_coding	MGI:2442320
Defb21	Defb21	2	152572744	152574945	Defb21	protein_coding	MGI:2684967
Defb22	Defb22	2	152485663	152490139	Defb22	protein_coding	MGI:3045368
Defb25	Defb25	2	152622356	152623054	Defb25	protein_coding	MGI:3651158
Defb26	Defb26	2	152507798	152511693	Defb26	protein_coding	MGI:3643488
Defb28	Defb28	2	152518255	152521448	Defb28	protein_coding	MGI:3650536
Defb29	Defb29	2	152538714	152540099	Defb29	protein_coding	MGI:1922650
Defb30	Defb30	14	63034087	63049961	Defb30	protein_coding	MGI:1920920
Defb33	Defb33	8	20892669	20897724	Defb33	protein_coding	MGI:3647176
Defb34	Defb34	8	19123752	19126541	Defb34	protein_coding	MGI:2672979
Defb35	Defb35	8	21938352	21940879	Defb35	protein_coding	MGI:2179204
Defb36	Defb36	2	152604327	152612730	Defb36	protein_coding	MGI:2385956
Defb37	Defb37	8	18986233	18991056	Defb37	protein_coding	MGI:2672966
Defb38	Defb38	8	19023407	19026567	Defb38	protein_coding	MGI:2672972
Defb39	Defb39	8	19052826	19064811	Defb39	protein_coding	MGI:2672974
Defb40	Defb40	8	18974940	18978257	Defb40	protein_coding	MGI:2672976
Defb41	Defb41	1	18250980	18265139	Defb41	protein_coding	MGI:1924923
Defb42	Defb42	14	63046991	63058150	Defb42	protein_coding	MGI:3033850
Defb43	Defb43	14	63011771	63018089	Defb43	protein_coding	MGI:3647180
Defb45	Defb45	2	152593191	152599400	Defb45	protein_coding	MGI:3650541
Defb46	Defb46	8	19239916	19242144	Defb46	protein_coding	MGI:3646525
Defb47	Defb47	14	62998077	63001161	Defb47	protein_coding	MGI:3644478
Defb48	Defb48	14	62977524	62984511	Defb48	protein_coding	MGI:3646223
Defb50	Defb50	8	21823539	21831297	Defb50	protein_coding	MGI:3055870
Dfnb59	Dfnb59	.	.	.	.	.	.
Dgat2l6	Dgat2l6	X	100524838	100546145	Dgat2l6	protein_coding	MGI:3045268
Dgcr2	Dgcr2	16	17839482	17898563	Dgcr2	protein_coding	MGI:892866
Dgkeos	Dgkeos	11	89064729	89069099	Dgkeos	lncRNA	MGI:3041185
Dhrs2	Dhrs2	14	55222007	55241436	Dhrs2	protein_coding	MGI:1918662
Dio1	Dio1	4	107291465	107307170	Dio1	protein_coding	MGI:94896
Dio3	Dio3	12	110279068	110281098	Dio3	protein_coding	MGI:1306782
Diras1	Diras1	10	81019589	81025663	Diras1	protein_coding	MGI:2183442
Dkk1	Dkk1	19	30545863	30549666	Dkk1	protein_coding	MGI:1329040
Dkk4	Dkk4	8	22624043	22627548	Dkk4	protein_coding	MGI:2385299
Dkkl1	Dkkl1	7	45207519	45212148	Dkkl1	protein_coding	MGI:1354963
Dlk2	Dlk2	17	46297421	46303272	Dlk2	protein_coding	MGI:2146838
Dlx1	Dlx1	2	71528113	71533982	Dlx1	protein_coding	MGI:94901
Dlx2	Dlx2	2	71543408	71546755	Dlx2	protein_coding	MGI:94902
Dlx3	Dlx3	11	95120119	95125297	Dlx3	protein_coding	MGI:94903
Dlx5	Dlx5	6	6877805	6882086	Dlx5	protein_coding	MGI:101926
Dlx6	Dlx6	6	6863334	6868569	Dlx6	protein_coding	MGI:101927
Dlx6os1	Dlx6os1	6	6820189	6871634	Dlx6os1	lncRNA | misc_RNA	MGI:2443217
Dmbt1	Dmbt1	7	131032046	131121629	Dmbt1	protein_coding	MGI:106210
Dmbx1	Dmbx1	4	115915119	115939927	Dmbx1	protein_coding	MGI:2153518
Dmp1	Dmp1	5	104202613	104214103	Dmp1	protein_coding	MGI:94910
Dmrt3	Dmrt3	19	25610301	25623922	Dmrt3	protein_coding	MGI:2449470
Dmrta1	Dmrta1	4	89679436	89694773	Dmrta1	protein_coding	MGI:2653627
Dmrta2os	Dmrta2os	4	109976738	109977814	Dmrta2os	lncRNA	MGI:1924703
Dmrtb1	Dmrtb1	4	107676290	107684231	Dmrtb1	protein_coding	MGI:1927125
Dmrtc1b	Dmrtc1b	X	102707865	102715210	Dmrtc1b	protein_coding	MGI:3639121
Dmrtc1c1	Dmrtc1c1	X	102802963	102809943	Dmrtc1c1	protein_coding	MGI:1918333
Dmrtc1c2	Dmrtc1c2	X	102847639	102854617	Dmrtc1c2	protein_coding	MGI:3802967
Dmrtc2	Dmrtc2	7	24870057	24877652	Dmrtc2	protein_coding	MGI:1918491
Dnaaf1	Dnaaf1	8	119575235	119598455	Dnaaf1	protein_coding	MGI:1915520
Dnah2os	Dnah2os	11	69448548	69453677	Dnah2os	lncRNA	MGI:1924973
Dnajb8	Dnajb8	6	88222268	88254416	Dnajb8	protein_coding	MGI:1922801
Dnajb13	Dnajb13	7	100501716	100514961	Dnajb13	protein_coding	MGI:1916637
Dnajc5b	Dnajc5b	3	19508595	19610863	Dnajc5b	protein_coding	MGI:1913576
Dnajc5g	Dnajc5g	5	31106285	31112527	Dnajc5g	protein_coding	MGI:3045263
Dnajc22	Dnajc22	15	99093170	99104738	Dnajc22	protein_coding	MGI:1920028
Dnajc25	Dnajc25	4	58995062	59025574	Dnajc25	protein_coding	MGI:1919679
Dnase1	Dnase1	16	4036942	4040025	Dnase1	protein_coding	MGI:103157
Dnase2b	Dnase2b	3	146580985	146615597	Dnase2b	protein_coding	MGI:1913283
Dnmt3bos	Dnmt3bos	2	153648690	153650287	Dnmt3bos	lncRNA	MGI:2685409
Dnph1	Dnph1	17	46496711	46499625	Dnph1	protein_coding	MGI:3039376
Dntt	Dntt	19	41029275	41059526	Dntt	protein_coding	MGI:98659
Doc2a	Doc2a	7	126847416	126852706	Doc2a	protein_coding	MGI:109446
Doxl2	Doxl2	6	48974963	48978747	Doxl2	protein_coding	MGI:3618290
Dpcr1	Dpcr1	.	.	.	.	.	.
Dpep1	Dpep1	8	123186242	123201813	Dpep1	protein_coding	MGI:94917
Dpep3	Dpep3	8	105973513	105979430	Dpep3	protein_coding	MGI:1919104
Dpm1	Dpm1	2	168209048	168230592	Dpm1	protein_coding	MGI:1330239
Dppa1	Dppa1	11	46607772	46629262	Dppa1	protein_coding	MGI:2157522
Dppa2	Dppa2	16	48303908	48319724	Dppa2	protein_coding	MGI:2157523
Dppa3	Dppa3	6	122626410	122630273	Dppa3	protein_coding	MGI:1920958
Dppa4	Dppa4	16	48283733	48294238	Dppa4	protein_coding	MGI:2157525
Dppa5a	Dppa5a	9	78367052	78368178	Dppa5a	protein_coding	MGI:101800
Drc7	Drc7	8	95055103	95078142	Drc7	protein_coding	MGI:2685616
Drd1	Drd1	13	54051183	54055706	Drd1	protein_coding	MGI:99578
Drd2	Drd2	9	49340627	49408178	Drd2	protein_coding	MGI:94924
Drd4	Drd4	7	141292006	141296465	Drd4	protein_coding	MGI:94926
Drd5	Drd5	5	38319367	38322519	Drd5	protein_coding	MGI:94927
Drr1	Drr1	X	15922304	15939250	Drr1	lncRNA	MGI:1298401
Dsc1	Dsc1	18	20084184	20114872	Dsc1	protein_coding	MGI:109173
Dsg1a	Dsg1a	18	20310811	20343351	Dsg1a	protein_coding	MGI:94930
Dsg1b	Dsg1b	18	20376729	20410197	Dsg1b	protein_coding	MGI:2664357
Dsg1c	Dsg1c	18	20247340	20285032	Dsg1c	protein_coding	MGI:2664358
Dsg3	Dsg3	18	20510274	20547460	Dsg3	protein_coding	MGI:99499
Dsg4	Dsg4	18	20436175	20471822	Dsg4	protein_coding	MGI:2661061
Dspp	Dspp	5	104170712	104180128	Dspp	protein_coding	MGI:109172
Duoxa2	Duoxa2	2	122298900	122302886	Duoxa2	protein_coding	MGI:1914061
Dusp9	Dusp9	X	73639419	73643515	Dusp9	protein_coding	MGI:2387107
Dusp21	Dusp21	X	18145857	18146702	Dusp21	protein_coding	MGI:1920797
Duxbl1	Duxbl1	14	25978577	25990089	Duxbl1	protein_coding	MGI:1916048
Duxbl2	Duxbl2	14	26118349	26129764	Duxbl2	protein_coding	MGI:3710620
Duxbl3	Duxbl3	14	26257962	26269437	Duxbl3	protein_coding	MGI:3710520
Duxf3	Duxf3	10	58229979	58232676	Duxf3	protein_coding	MGI:1921649
Dydc1	Dydc1	14	41072911	41092198	Dydc1	protein_coding	MGI:1916746
Dynap	Dynap	18	70240429	70244583	Dynap	protein_coding	MGI:1922827
Dynlrb2	Dynlrb2	8	116504974	116515916	Dynlrb2	protein_coding	MGI:1922715
Dynlt1b	Dynlt1b	17	6430112	6436297	Dynlt1b	protein_coding	MGI:98643
Dytn	Dytn	1	63622851	63686928	Dytn	protein_coding	MGI:2685061
Dyx1c1	Dyx1c1	.	.	.	.	.	.
E030013I19Rik	E030013I19Rik	2	12300946	12312316	E030013I19Rik	lncRNA	MGI:2443735
E030025P04Rik	E030025P04Rik	11	109139291	109144370	E030025P04Rik	protein_coding	MGI:2685510
E030037K01Rik	E030037K01Rik	8	47713266	47715022	E030037K01Rik	lncRNA	MGI:3704310
E030044B06Rik	E030044B06Rik	19	40868304	40882640	E030044B06Rik	lncRNA	MGI:2686464
E130012A19Rik	E130012A19Rik	.	.	.	.	.	.
E130018N17Rik	E130018N17Rik	2	168152603	168154514	E130018N17Rik	lncRNA	MGI:1924267
E130018O15Rik	E130018O15Rik	5	35379152	35388477	E130018O15Rik	lncRNA	MGI:3045238
E130111B04Rik	E130111B04Rik	11	102030268	102035085	E130111B04Rik	lncRNA	MGI:1925104
E130116L18Rik	E130116L18Rik	5	25222848	25223154	E130116L18Rik	protein_coding	MGI:1925120
E130120K24Rik	E130120K24Rik	14	46556303	46568345	E130120K24Rik	lncRNA	MGI:1925806
E130208F15Rik	E130208F15Rik	7	30321740	30323473	E130208F15Rik	protein_coding	MGI:3767226
E130218I03Rik	E130218I03Rik	4	134243662	134245874	E130218I03Rik	protein_coding	MGI:3528958
E230025N22Rik	E230025N22Rik	18	36684923	36695926	E230025N22Rik	protein_coding	MGI:3687212
[truncated: 8,460 more rows]
