# Supplementary material for: Characterization of diverse populations of sinoatrial node cells and their proliferation potential at single nucleus resolution
Source: Heliyon. 2022 Dec 29;9(1):e12708. doi: 10.1016/j.heliyon.2022.e12708 (PMC9826826; doi:10.1016/j.heliyon.2022.e12708)
Supplement: Supplementary_Table2 — Gene lists. Genes in Ed_list and related to proliferation are in Sheet 1 and Sheet 2 respectively. [file mmc3.xlsx]

## Sheet: Ed_list
Ed list
Gene
Abcc8
Abcc9
Adcy1
Adcy10
Adcy2
Adcy3
Adcy4
Adcy5
Adcy6
Adcy7
Adcy8
Adcy9
Adora1
Adra1a
Adra1b
Adra1d
Adra2a
Adra2b
Adra2c
Adrb1
Adrb2
Adrb3
Asph
Atp1a1
Atp1a2
Atp1a3
Atp2a1
Atp2a2
Atp2a3
Atp2b1
Atp2b4
Bmal1
Bmp2
Cacna1c
Cacna1d
Cacna1g
Cacna1h
Cacna2d1
Cacna2d2
Cacnb2
Calm1
Camk2d
Casq2
Chrm1
Chrm2
Chrm3
Chrm4
Chrm5
Chrna1
Chrna10
Chrna2
Chrna3
Chrna4
Chrna5
Chrna6
Chrna7
Chrna9
Clcn2
Clcn3
Clock
Col1a1
Col3a1
Cry1
Cry2
Ctgf
Eln
Eral1
Fn1
Fxyd1
Gapdh
Gata4
Gja1
Gja5
Gjc1
Gjc3
Gm9816
Gna11
Gna12
Gna13
Gna14
Gna15
Gnai1
Gnai2
Gnai2p1
Gnai2p2
Gnai3
Gnal
Gnao1
Gnaq
Gnaqp1
Gnas
Gnat1
Gnat2
Gnat3
Gnaz
Gnb1
Gnb1l
Gnb2
Gnb3
Gnb4
Gnb5
Gng10
Gng10p1
Gng11
Gng12
Gng13
Gng2
Gng3
Gng4
Gng5
Gng5p1
Gng5p2
Gng5p3
Gng5p5
Gng7
Gng8
Gngt1
Gngt2
Gnl1
Gnl2
Gnl2p1
Gnl3
Gnl3l
Gnl3lp1
Gpcr19-rs2
Gpr161
Gprin2
Gps1
Gps2p1
Gps2p2
Gpsm1
Gpsm2
Gpsm3
Hcn1
Hcn2
Hcn4
Hprt
Il1b
Ipo8
Irx3
Isl1
Itpr2
Kcna2
Kcna4
Kcna5
Kcnb1
Kcnd2
Kcnd3
Kcne1
Kcnf1
Kcnh2
Kcnip2
Kcnj11
Kcnj12
Kcnj2
Kcnj3
Kcnj5
Kcnj8
Kcnk1
Kcnk3
Kcnma1
Kcnn1
Kcnn2
Kcnn3
Kcnn4
Kcnq1
Klf15
Klf4
Mef2c
Mmp2
Mmp9
Nfkb1
Nkx2-5
Nppa
Nppb
Orai1
Pde10a
Pde11a
Pde12
Pde1a
Pde1b
Pde1c
Pde2a
Pde3a
Pde3b
Pde4a
Pde4b
Pde4c
Pde4d
Pde5a
Pde6a
Pde6b
Pde6c
Pde6d
Pde6g
Pde6h
Pde7a
Pde7b
Pde8a
Pde8b
Pde9a
Per1
Per2
Per3
Pgk1
Pln
Ppp1ca
Ppp2ca
Ppp3ca
Ppp3cc
Rapgef3
Rbslo1
Rest
Rgr
Rgs1
Rgs10
Rgs11
Rgs12
Rgs13
Rgs14
Rgs16
Rgs17
Rgs18
Rgs19
Rgs2
Rgs20
Rgs21
Rgs22
Rgs3
Rgs4
Rgs5
Rgs6
Rgs7
Rgs8
Rgs9
Rgsl1
Ryr1
Ryr2
Ryr3
Scn10a
Scn1a
Scn1b
Scn2a
Scn3a
Scn4a
Scn5a
Scn6a
Scn7a
Scn8a
Shox2
Slc8a1
Sln
Sp1
Stim1
Tbp
Tbx18
Tbx3
Tgfb1
Timp1
Timp4
Tnf
Trpc6
Vim

## Sheet: Proliferation
Proliferation list
Gene
Ccnb2
Ccnl1
Cdk1
Ccnd1
Ccnd2
Ccnd3
Cdkn1a
Cdkn1c
Cpne5
