# Supplementary material for: Characterization of diverse populations of sinoatrial node cells and their proliferation potential at single nucleus resolution
Source: Heliyon. 2022 Dec 29;9(1):e12708. doi: 10.1016/j.heliyon.2022.e12708 (PMC9826826; doi:10.1016/j.heliyon.2022.e12708)
Supplement: Supplementary_Table3 — AUCell analysis. Each cell was assigned as proliferation related or not, or Ed_list genes related or not. [file mmc4.xlsx]

## Sheet: assignment
Cell name	Sample name	AUCell-Ed	Proliferation	clustAnnot
H4_S1_AACACACGTATTCCGA	H4_S1	AUCell-Ed	N/A	Fibroblasts I
H4_S1_AACCCAATCAAATAGG	H4_S1	AUCell-Ed	Proliferation	Fibroblasts I
H4_S1_ACCATTTGTAAGCAAT	H4_S1	N/A	N/A	Epithelial cells
H4_S1_ACCTGTCGTCGCATGC	H4_S1	N/A	N/A	Adipocytes III
H4_S1_ACTATGGGTGCTGATT	H4_S1	N/A	N/A	Fibroblasts I
H4_S1_AGAGCCCCACACTGGC	H4_S1	AUCell-Ed	N/A	Sinus node myocytes
H4_S1_ATGGTTGTCGTTCATT	H4_S1	N/A	Proliferation	Fibroblasts I
H4_S1_CAACAACAGCTCTATG	H4_S1	N/A	N/A	Vascular endothelial cells
H4_S1_CAGAGCCAGGTGGTTG	H4_S1	AUCell-Ed	N/A	Sinus node myocytes
H4_S1_CATGCCTAGATGCGAC	H4_S1	N/A	N/A	Vascular endothelial cells
H4_S1_CCTCTAGAGCGCTGCT	H4_S1	N/A	N/A	Epithelial cells
H4_S1_CGTAATGCATTGAGGG	H4_S1	N/A	N/A	Epithelial cells
H4_S1_GATGACTTCCTGTTGC	H4_S1	N/A	N/A	Sinus node myocytes
H4_S1_GCCCGAACATAATGAG	H4_S1	N/A	N/A	Epithelial cells
H4_S1_GGAAGTGCACATCCCT	H4_S1	N/A	N/A	Vascular endothelial cells
H4_S1_GTAGGTTGTCGTATGT	H4_S1	N/A	Proliferation	Fibroblasts I
H4_S1_GTGCGTGTCTTACGGA	H4_S1	N/A	N/A	Fibroblasts I
H4_S1_GTTACGATCTGAGATC	H4_S1	N/A	Proliferation	Fibroblasts I
H4_S1_TAGTGCATCTATCGCC	H4_S1	AUCell-Ed	N/A	Sinus node myocytes
H4_S1_TCACAAGTCTTACTGT	H4_S1	N/A	N/A	Vascular endothelial cells
H4_S1_TCACGCTAGTTGCTGT	H4_S1	N/A	N/A	Epithelial cells
H4_S1_TCAGGGCCAGCTTCCT	H4_S1	AUCell-Ed	Proliferation	Sinus node myocytes
H4_S1_TCCTAATAGGCCTAAG	H4_S1	N/A	N/A	Epithelial cells
H4_S1_TCCTCCCAGCCATTGT	H4_S1	N/A	N/A	Sinus node myocytes
H4_S1_TGTGATGTCACTTGTT	H4_S1	N/A	N/A	Fibroblasts I
H4_S1_TTCCAATTCGTGCATA	H4_S1	N/A	N/A	Fibroblasts II
H4_S1_TTTACCACATTGCCGG	H4_S1	N/A	N/A	Fibroblasts I
H4_S1_TTTGGAGTCTCCGTGT	H4_S1	AUCell-Ed	Proliferation	Fibroblasts I
H5_S2_AACCTGAGTGGCTGAA	H5_S2	N/A	N/A	Sinus node myocytes
H5_S2_AAGACTCGTCTTTCTA	H5_S2	AUCell-Ed	Proliferation	Sinus node myocytes
H5_S2_AAGATAGCACAAGCCC	H5_S2	AUCell-Ed	Proliferation	Sinus node myocytes
H5_S2_ACAAAGATCTCGACCT	H5_S2	AUCell-Ed	Proliferation	Epithelial cells
H5_S2_ACATTTCTCTATGCCC	H5_S2	N/A	N/A	Sinus node myocytes
H5_S2_ACGTACAAGGTAGCCA	H5_S2	AUCell-Ed	N/A	Sinus node myocytes
H5_S2_AGAGCAGCAGAATTCC	H5_S2	N/A	N/A	Adipocytes III
H5_S2_AGGTAGGAGTTGGAGC	H5_S2	AUCell-Ed	N/A	Sinus node myocytes
H5_S2_AGTACTGGTTCTCCCA	H5_S2	N/A	N/A	Fibroblasts I
H5_S2_AGTGACTAGGGCGAAG	H5_S2	N/A	N/A	Sinus node myocytes
H5_S2_ATAGACCAGTGCACAG	H5_S2	AUCell-Ed	N/A	Sinus node myocytes
H5_S2_ATATCCTTCACTTGTT	H5_S2	AUCell-Ed	N/A	Sinus node myocytes
H5_S2_ATCATTCGTGGAAGTC	H5_S2	N/A	N/A	Sinus node myocytes
H5_S2_ATCCTATTCTGCGGGT	H5_S2	N/A	Proliferation	Sinus node myocytes
H5_S2_ATCGCCTCATCACAGT	H5_S2	AUCell-Ed	N/A	Sinus node myocytes
H5_S2_ATCGGATCAGGAGACT	H5_S2	AUCell-Ed	N/A	Sinus node myocytes
H5_S2_ATGAAAGTCTAGAGCT	H5_S2	AUCell-Ed	Proliferation	Sinus node myocytes
H5_S2_ATGCCTCTCCATAAGC	H5_S2	AUCell-Ed	N/A	Sinus node myocytes
H5_S2_ATGGTTGCATGGCACC	H5_S2	AUCell-Ed	N/A	Sinus node myocytes
H5_S2_ATTACTCGTCACTTAG	H5_S2	AUCell-Ed	N/A	Sinus node myocytes
H5_S2_ATTTACCCATCTCCCA	H5_S2	N/A	N/A	Vascular endothelial cells
H5_S2_ATTTCTGTCATTGCCC	H5_S2	N/A	N/A	Sinus node myocytes
H5_S2_CAATCGAAGCGCCTAC	H5_S2	AUCell-Ed	N/A	Sinus node myocytes
H5_S2_CACACAACACACACGC	H5_S2	AUCell-Ed	Proliferation	Sinus node myocytes
H5_S2_CACGTTCTCCCTCAAC	H5_S2	N/A	N/A	Adipocytes III
H5_S2_CAGCCAGTCAAGCGTT	H5_S2	N/A	N/A	Sinus node myocytes
H5_S2_CAGGGCTTCAACTTTC	H5_S2	AUCell-Ed	N/A	Sinus node myocytes
H5_S2_CAGTTAGAGTTGCCCG	H5_S2	N/A	N/A	Sinus node myocytes
H5_S2_CATTGTTCATTGAGCT	H5_S2	N/A	N/A	Epithelial cells
H5_S2_CCCTAACTCAACTTTC	H5_S2	N/A	Proliferation	Epithelial cells
H5_S2_CCCTTAGTCTGAGTCA	H5_S2	N/A	N/A	Sinus node myocytes
H5_S2_CCTAACCAGTTCCTGA	H5_S2	AUCell-Ed	N/A	Sinus node myocytes
H5_S2_CCTCACATCACTTGTT	H5_S2	N/A	N/A	Sinus node myocytes
H5_S2_CCTCATGCATCCTATT	H5_S2	N/A	N/A	Vascular endothelial cells
H5_S2_CCTCATGTCGTTGTAG	H5_S2	AUCell-Ed	N/A	Sinus node myocytes
H5_S2_CCTTCAGTCAGTCAGT	H5_S2	AUCell-Ed	N/A	Vascular endothelial cells
H5_S2_CGTAAGTCATGACGGA	H5_S2	N/A	N/A	Adipocytes III
H5_S2_CTAAGTGTCGAGCTGC	H5_S2	N/A	N/A	Adipocytes III
H5_S2_CTACCTGAGTTACGAA	H5_S2	AUCell-Ed	N/A	Sinus node myocytes
H5_S2_CTACTATTCCTGTTAT	H5_S2	AUCell-Ed	Proliferation	Fibroblasts I
H5_S2_CTATCCGCACACCTTC	H5_S2	N/A	N/A	Adipocytes III
H5_S2_CTCCTCCAGTATTGCC	H5_S2	AUCell-Ed	N/A	Sinus node myocytes
H5_S2_CTCCTCCGTGCTCTCT	H5_S2	N/A	N/A	Sinus node myocytes
H5_S2_CTCCTTTAGGGACAGG	H5_S2	AUCell-Ed	N/A	Sinus node myocytes
H5_S2_CTCCTTTTCCACCTCA	H5_S2	N/A	N/A	Vascular endothelial cells
H5_S2_GAACACTGTCACCGAC	H5_S2	N/A	N/A	Adipocytes III
H5_S2_GACAGCCGTTTAGTCG	H5_S2	AUCell-Ed	N/A	Sinus node myocytes
H5_S2_GAGCCTGTCAGTCCGG	H5_S2	AUCell-Ed	N/A	Sinus node myocytes
H5_S2_GAGTGAGTCCTTCTTC	H5_S2	AUCell-Ed	N/A	Sinus node myocytes
H5_S2_GATGATCCAATTGAAG	H5_S2	AUCell-Ed	N/A	Vascular endothelial cells
H5_S2_GATTTCTCACATACTG	H5_S2	AUCell-Ed	N/A	Sinus node myocytes
H5_S2_GCCAGGTTCTACTATC	H5_S2	N/A	N/A	Vascular endothelial cells
H5_S2_GCCTGTTAGATACCAA	H5_S2	N/A	N/A	Sinus node myocytes
H5_S2_GCCTGTTGTCTTTATC	H5_S2	N/A	N/A	Fibroblasts I
H5_S2_GCGGAAATCAAACTGC	H5_S2	AUCell-Ed	Proliferation	Sinus node myocytes
H5_S2_GCTACAAAGTTGGCTT	H5_S2	AUCell-Ed	N/A	Sinus node myocytes
H5_S2_GCTACAAGTGCATTTG	H5_S2	N/A	N/A	Adipocytes III
H5_S2_GGAAGTGGTTAACAGA	H5_S2	AUCell-Ed	Proliferation	Sinus node myocytes
H5_S2_GGGATGATCTAGTGTG	H5_S2	AUCell-Ed	N/A	Vascular endothelial cells
H5_S2_GGTGGCTCAATTGCTG	H5_S2	AUCell-Ed	N/A	Sinus node myocytes
H5_S2_GTAGAAAAGCATCCCG	H5_S2	N/A	N/A	Sinus node myocytes
H5_S2_GTAGATCAGGCACTAG	H5_S2	AUCell-Ed	N/A	Sinus node myocytes
H5_S2_GTATTTCCAAAGGCGT	H5_S2	AUCell-Ed	N/A	Sinus node myocytes
H5_S2_GTCCCATCACAAGCTT	H5_S2	N/A	N/A	Sinus node myocytes
H5_S2_GTCTACCCACGGCCAT	H5_S2	N/A	N/A	Sinus node myocytes
H5_S2_GTTGTGAAGTCTTGGT	H5_S2	AUCell-Ed	N/A	Sinus node myocytes
H5_S2_GTTTACTCACACACTA	H5_S2	AUCell-Ed	N/A	Sinus node myocytes
H5_S2_GTTTGGAGTCATCAGT	H5_S2	N/A	N/A	Epithelial cells
H5_S2_TACATTCTCAGCTCTC	H5_S2	AUCell-Ed	Proliferation	Sinus node myocytes
H5_S2_TACCTCGAGCACCCAC	H5_S2	AUCell-Ed	N/A	Adipocytes III
H5_S2_TACTTACTCACCACAA	H5_S2	N/A	N/A	Sinus node myocytes
H5_S2_TCAGCAAGTCCATCTC	H5_S2	N/A	N/A	Sinus node myocytes
H5_S2_TCATACTTCATGTCAG	H5_S2	N/A	N/A	Vascular endothelial cells
H5_S2_TCATTGTAGAGCTGAC	H5_S2	AUCell-Ed	N/A	Sinus node myocytes
H5_S2_TCCACGTTCCGCGATG	H5_S2	N/A	N/A	Sinus node myocytes
H5_S2_TCCTAATTCGCAATGT	H5_S2	AUCell-Ed	N/A	Sinus node myocytes
H5_S2_TCCTCCCCAGATAAAC	H5_S2	AUCell-Ed	N/A	Fibroblasts I
H5_S2_TCCTCCCTCTGATTCT	H5_S2	AUCell-Ed	N/A	Sinus node myocytes
H5_S2_TCCTCTTTCTGCTAGA	H5_S2	N/A	N/A	Adipocytes III
H5_S2_TCCTTCTGTCATAACC	H5_S2	N/A	N/A	Sinus node myocytes
H5_S2_TCTAACTCAAGTGGTG	H5_S2	AUCell-Ed	N/A	Sinus node myocytes
H5_S2_TCTACCGCAAATGAAC	H5_S2	AUCell-Ed	N/A	Sinus node myocytes
H5_S2_TCTGGCTCACTATCCC	H5_S2	N/A	N/A	Sinus node myocytes
H5_S2_TCTGGCTTCAGGAACG	H5_S2	AUCell-Ed	N/A	Sinus node myocytes
H5_S2_TCTTCCTAGTCTTCCC	H5_S2	AUCell-Ed	N/A	Sinus node myocytes
H5_S2_TCTTCCTTCCTTGACC	H5_S2	AUCell-Ed	N/A	Sinus node myocytes
H5_S2_TGAGACTCAGACCTAT	H5_S2	N/A	N/A	Adipocytes III
H5_S2_TGCTTGCCACACCTAA	H5_S2	N/A	N/A	Sinus node myocytes
H5_S2_TGGGCTGTCCCAGCGA	H5_S2	AUCell-Ed	N/A	Sinus node myocytes
H5_S2_TGGTACATCTTTCTAG	H5_S2	N/A	N/A	Epithelial cells
H5_S2_TGGTGATTCTCAGGCG	H5_S2	AUCell-Ed	N/A	Sinus node myocytes
H5_S2_TGTCCCAAGTTGAATG	H5_S2	N/A	N/A	Fibroblasts II
H5_S2_TTCCAATTCACCTCAC	H5_S2	AUCell-Ed	N/A	Sinus node myocytes
H5_S2_TTCCTCTAGCCTCACG	H5_S2	N/A	N/A	Adipocytes III
H5_S2_TTCCTCTGTCCAGCCA	H5_S2	AUCell-Ed	N/A	Sinus node myocytes
H5_S2_TTCTCTCTCATTGCCC	H5_S2	AUCell-Ed	N/A	Sinus node myocytes
H5_S2_TTGCTGCTCCATAAGC	H5_S2	AUCell-Ed	N/A	Sinus node myocytes
H5_S2_TTGTTTGGTTCTCCTG	H5_S2	AUCell-Ed	N/A	Sinus node myocytes
H4_S1_AACCTGAGTTGCGTAT	H4_S1	N/A	N/A	Adipocytes III
H4_S1_ACAAGCTAGCAGCGAT	H4_S1	N/A	N/A	Adipocytes III
H4_S1_ACACCAACACCCTAAA	H4_S1	AUCell-Ed	Proliferation	Vascular endothelial cells
H4_S1_ACATCCCTCGAGAAGC	H4_S1	N/A	N/A	Fibroblasts I
H4_S1_AGACACTAGATGATTG	H4_S1	N/A	N/A	Adipocytes III
H4_S1_AGGACGACAACAACAA	H4_S1	N/A	N/A	Vascular endothelial cells
H4_S1_AGGCCACTCACTCTTA	H4_S1	N/A	N/A	Adipocytes III
H4_S1_AGGCTGCGTTAGGGAC	H4_S1	N/A	N/A	Epicardial cells
H4_S1_AGTCTCCCATATTCGG	H4_S1	N/A	N/A	Epicardial cells
H4_S1_CACTTCGTCCTCACTG	H4_S1	N/A	N/A	Epicardial cells
H4_S1_CAGCAATCACACGGAA	H4_S1	AUCell-Ed	N/A	Adipocytes III
H4_S1_CAGGGCTGTAACACGG	H4_S1	N/A	N/A	Epicardial cells
H4_S1_CAGTTCCGTTCGTACA	H4_S1	N/A	N/A	Fibroblasts II
H4_S1_CATACAGAGTTGCATC	H4_S1	N/A	N/A	Fibroblasts I
H4_S1_CATCCGTGTAATCAGA	H4_S1	N/A	N/A	Fibroblasts I
H4_S1_CCACAAATCGTTGTGA	H4_S1	N/A	N/A	Neurons
H4_S1_CCTCATGAGGATATAC	H4_S1	N/A	N/A	Epithelial cells
H4_S1_CCTGCATTCATAGGCT	H4_S1	N/A	Proliferation	Fibroblasts I
H4_S1_CGAATTGCAATTTCTC	H4_S1	N/A	N/A	Fibroblasts I
H4_S1_CGGAACCCACTTGGGC	H4_S1	AUCell-Ed	N/A	Sinus node myocytes
H4_S1_CGGGTCATCCCTTGTG	H4_S1	N/A	N/A	Epicardial cells
H4_S1_CGTTGGGGTATCGAGG	H4_S1	N/A	N/A	Vascular endothelial cells
H4_S1_CTCCACAAGGCACCAA	H4_S1	N/A	N/A	Epicardial cells
H4_S1_GAAGCGATCCTATGGA	H4_S1	N/A	Proliferation	Vascular endothelial cells
H4_S1_GAAGTAAGTTGTGTTG	H4_S1	N/A	N/A	Vascular endothelial cells
H4_S1_GACTGATTCTCATTAC	H4_S1	N/A	N/A	Vascular endothelial cells
H4_S1_GACTTCCGTTCGAACT	H4_S1	N/A	N/A	Fibroblasts I
H4_S1_GAGACTTGTACCTAAC	H4_S1	N/A	N/A	Epicardial cells
H4_S1_GAGCCTGGTAGATGTA	H4_S1	AUCell-Ed	N/A	Fibroblasts I
H4_S1_GCCCAGACACATACGT	H4_S1	N/A	Proliferation	Vascular endothelial cells
H4_S1_GCGGAAAAGAGTTGCG	H4_S1	N/A	N/A	Vascular endothelial cells
H4_S1_GGAATCTCAAATAAGC	H4_S1	N/A	N/A	Adipocytes III
H4_S1_GGAGAACAGGCTAACG	H4_S1	N/A	N/A	Epicardial cells
H4_S1_GGGCCATTCTCCCATG	H4_S1	N/A	N/A	Vascular endothelial cells
H4_S1_GGTGAAGAGCCTATTG	H4_S1	N/A	Proliferation	Epithelial cells
H4_S1_GTGATGTCAGCTACCG	H4_S1	N/A	Proliferation	Epicardial cells
H4_S1_GTTCCGTAGAGGCCAT	H4_S1	N/A	N/A	Endocardial cells
H4_S1_TACCCACTCACCCTCA	H4_S1	N/A	N/A	Adipocytes III
H4_S1_TACGTCCGTGCTCGTG	H4_S1	N/A	N/A	Sinus node myocytes
H4_S1_TAGCACAAGTAACGTA	H4_S1	N/A	N/A	Vascular endothelial cells
H4_S1_TATGTTCGTTAAGAAC	H4_S1	N/A	N/A	Neurons
H4_S1_TCCCATGAGATCCCGC	H4_S1	N/A	N/A	Vascular endothelial cells
H4_S1_TCCTAATCATCCGATA	H4_S1	N/A	Proliferation	Adipocytes III
H4_S1_TCGGATACAAGGATGC	H4_S1	N/A	N/A	Fibroblasts I
H4_S1_TGAACGTCACCAGCCA	H4_S1	AUCell-Ed	N/A	Epicardial cells
H4_S1_TTCCGTGTCCCAGCGA	H4_S1	N/A	N/A	Vascular endothelial cells
H5_S2_ATGAGGGTCACTGCTC	H5_S2	N/A	N/A	Adipocytes III
H5_S2_CCACGTTCACTTCAGA	H5_S2	N/A	N/A	Adipocytes III
H5_S2_CCTCAACTCCTATTTG	H5_S2	N/A	N/A	Adipocytes II
H5_S2_TCATTACCACGCCACA	H5_S2	N/A	N/A	Epicardial cells
H5_S2_TCCTCTTCATTCTTCA	H5_S2	N/A	N/A	Adipocytes III
H4_S1_AAACCCATCACGACTA	H4_S1	N/A	N/A	Epicardial cells
H4_S1_AAACGAACAAAGGAGA	H4_S1	N/A	N/A	Epicardial cells
H4_S1_AAACGAAGTAGTTAGA	H4_S1	N/A	N/A	Epicardial cells
H4_S1_AAACGCTAGCTCCCTT	H4_S1	N/A	N/A	Epicardial cells
H4_S1_AAACGCTCACACAGCC	H4_S1	N/A	N/A	Epicardial cells
H4_S1_AAAGGGCAGCACAAAT	H4_S1	N/A	N/A	Epicardial cells
H4_S1_AAAGGGCAGTAGATCA	H4_S1	N/A	N/A	Epicardial cells
H4_S1_AAAGGGCGTGTGCTTA	H4_S1	N/A	Proliferation	Epicardial cells
H4_S1_AAAGGTACACTGCGAC	H4_S1	N/A	Proliferation	Epicardial cells
H4_S1_AAATGGATCCAACTGA	H4_S1	N/A	N/A	Epicardial cells
H4_S1_AACAACCAGGGCAGAG	H4_S1	N/A	N/A	Epicardial cells
H4_S1_AACAACCCACAGTATC	H4_S1	N/A	N/A	Epithelial cells
H4_S1_AACAAGAGTGGACAGT	H4_S1	N/A	N/A	Epicardial cells
H4_S1_AACACACGTCGTCGGT	H4_S1	N/A	Proliferation	Epithelial cells
H4_S1_AACCCAAAGACGAGCT	H4_S1	N/A	N/A	Epicardial cells
H4_S1_AACCCAACAGGACATG	H4_S1	N/A	N/A	Epicardial cells
H4_S1_AACCTGACAGTGGGTA	H4_S1	N/A	N/A	Epicardial cells
H4_S1_AACCTGATCCATACTT	H4_S1	N/A	N/A	Epicardial cells
H4_S1_AACGGGATCTCTGAGA	H4_S1	N/A	N/A	Epicardial cells
H4_S1_AACGTCAAGAGTAACT	H4_S1	N/A	N/A	Epicardial cells
H4_S1_AACTTCTAGAAACTAC	H4_S1	N/A	N/A	Epicardial cells
H4_S1_AAGAACAAGCGGGTTA	H4_S1	N/A	N/A	Epithelial cells
H4_S1_AAGCATCTCGGATAAA	H4_S1	N/A	N/A	Epicardial cells
H4_S1_AAGCCATAGCTCCGAC	H4_S1	N/A	N/A	Epicardial cells
H4_S1_AAGCGTTTCCAAGAGG	H4_S1	N/A	N/A	Epicardial cells
H4_S1_AAGGAATAGGCCTAGA	H4_S1	N/A	N/A	Epicardial cells
H4_S1_AAGGTAACAGTAACAA	H4_S1	N/A	N/A	Epithelial cells
H4_S1_AAGGTAAGTGTATTGC	H4_S1	N/A	N/A	Epicardial cells
H4_S1_AAGGTAATCGCAACAT	H4_S1	N/A	N/A	Epithelial cells
H4_S1_AAGTACCTCATTGCCC	H4_S1	AUCell-Ed	N/A	Epicardial cells
H4_S1_AAGTCGTTCTCCAAGA	H4_S1	N/A	N/A	Epicardial cells
H4_S1_AATCACGGTGCTCTTC	H4_S1	N/A	Proliferation	Epicardial cells
H4_S1_AATCACGTCCCTCATG	H4_S1	N/A	Proliferation	Epicardial cells
H4_S1_AATGAAGCACCAGGTC	H4_S1	N/A	N/A	Epicardial cells
H4_S1_AATGAAGTCCTACCGT	H4_S1	N/A	N/A	Epicardial cells
H4_S1_AATGACCAGTAGCTCT	H4_S1	N/A	N/A	Epicardial cells
H4_S1_AATGACCGTAGTCGGA	H4_S1	N/A	N/A	Epicardial cells
H4_S1_AATGACCGTCGCATTA	H4_S1	N/A	N/A	Epicardial cells
H4_S1_AATGGCTTCCACGGGT	H4_S1	N/A	N/A	Epicardial cells
H4_S1_AATTCCTCACACCTGG	H4_S1	N/A	Proliferation	Epicardial cells
H4_S1_AATTTCCCATAGGTAA	H4_S1	N/A	N/A	Epicardial cells
H4_S1_ACAACCATCTGAGAAA	H4_S1	N/A	N/A	Epicardial cells
H4_S1_ACAAGCTCATCTCGTC	H4_S1	N/A	N/A	Epicardial cells
H4_S1_ACACAGTAGTCCTACA	H4_S1	N/A	N/A	Epithelial cells
H4_S1_ACACTGAGTCTTCGAA	H4_S1	N/A	N/A	Epicardial cells
H4_S1_ACAGAAACAAACTAAG	H4_S1	N/A	N/A	Epicardial cells
H4_S1_ACAGCCGAGCCTATTG	H4_S1	N/A	N/A	Epicardial cells
H4_S1_ACAGCCGTCGATTCCC	H4_S1	N/A	N/A	Epicardial cells
H4_S1_ACAGGGAAGAGTCTTC	H4_S1	N/A	N/A	Epicardial cells
H4_S1_ACATCGACAATTGTGC	H4_S1	N/A	N/A	Epicardial cells
H4_S1_ACATCGACATGCCGCA	H4_S1	N/A	N/A	Epicardial cells
H4_S1_ACATTTCAGGTAATCA	H4_S1	N/A	Proliferation	Epicardial cells
H4_S1_ACATTTCGTAACATCC	H4_S1	N/A	N/A	Epicardial cells
H4_S1_ACCAAACAGTCACGAG	H4_S1	N/A	N/A	Epicardial cells
H4_S1_ACCAACAAGATGAACT	H4_S1	AUCell-Ed	Proliferation	Epicardial cells
H4_S1_ACCACAACAGGATCTT	H4_S1	N/A	Proliferation	Epicardial cells
H4_S1_ACCACAATCCTTGAAG	H4_S1	N/A	N/A	Epicardial cells
H4_S1_ACCATTTAGGACAGCT	H4_S1	N/A	N/A	Epicardial cells
H4_S1_ACCATTTGTGGACCTC	H4_S1	N/A	N/A	Epicardial cells
H4_S1_ACCCAAAGTCAAACGG	H4_S1	N/A	N/A	Epicardial cells
H4_S1_ACCCAAATCCGGGACT	H4_S1	AUCell-Ed	N/A	Epicardial cells
H4_S1_ACCTACCTCCCGAGGT	H4_S1	N/A	N/A	Epicardial cells
H4_S1_ACCTGTCTCAGCTGAT	H4_S1	N/A	N/A	Epicardial cells
H4_S1_ACGCACGTCCGTGGCA	H4_S1	N/A	N/A	Epicardial cells
H4_S1_ACGGAAGCAATCAAGA	H4_S1	N/A	N/A	Epicardial cells
H4_S1_ACGGTCGGTCATCCGG	H4_S1	N/A	N/A	Epicardial cells
H4_S1_ACGGTTAAGACACACG	H4_S1	N/A	N/A	Epithelial cells
H4_S1_ACGTAACAGTGTCATC	H4_S1	N/A	N/A	Epicardial cells
H4_S1_ACGTCCTAGTGAATAC	H4_S1	N/A	N/A	Epithelial cells
H4_S1_ACGTTCCAGTACTGGG	H4_S1	N/A	N/A	Epicardial cells
H4_S1_ACGTTCCCAGATTAAG	H4_S1	N/A	Proliferation	Epithelial cells
H4_S1_ACGTTCCTCCTGGGAC	H4_S1	N/A	Proliferation	Epicardial cells
H4_S1_ACTACGATCTCAACCC	H4_S1	N/A	N/A	Epicardial cells
H4_S1_ACTATCTTCCCGAGAC	H4_S1	N/A	N/A	Epithelial cells
H4_S1_ACTCCCAGTCGTGCCA	H4_S1	N/A	N/A	Epicardial cells
H4_S1_ACTGATGCAGAAATTG	H4_S1	N/A	N/A	Epicardial cells
H4_S1_ACTGTCCAGCTGTGCC	H4_S1	N/A	N/A	Epicardial cells
H4_S1_ACTGTCCGTTCCGCGA	H4_S1	N/A	N/A	Epicardial cells
H4_S1_ACTTATCAGGAACTAT	H4_S1	N/A	N/A	Epicardial cells
H4_S1_ACTTATCTCATTATCC	H4_S1	N/A	N/A	Epicardial cells
H4_S1_ACTTTGTGTATACCTG	H4_S1	N/A	N/A	Epicardial cells
H4_S1_AGAAATGAGCAACTCT	H4_S1	N/A	N/A	Epithelial cells
H4_S1_AGAACAAAGCCATTCA	H4_S1	N/A	N/A	Epicardial cells
H4_S1_AGAACAAGTTGTCATG	H4_S1	N/A	N/A	Epicardial cells
H4_S1_AGAAGCGTCTTTCTAG	H4_S1	N/A	N/A	Epicardial cells
H4_S1_AGAAGTAGTCTTGCGG	H4_S1	N/A	N/A	Epicardial cells
H4_S1_AGACAGGAGGAACGTC	H4_S1	N/A	Proliferation	Epicardial cells
H4_S1_AGACCATCAAGTCGTT	H4_S1	N/A	N/A	Epicardial cells
H4_S1_AGACCATCATCCCACT	H4_S1	N/A	N/A	Epithelial cells
H4_S1_AGAGAATGTAGATCCT	H4_S1	N/A	N/A	Epicardial cells
H4_S1_AGAGAGCAGCTTTCCC	H4_S1	N/A	N/A	Epicardial cells
H4_S1_AGAGCAGGTGGTCTGC	H4_S1	N/A	N/A	Epicardial cells
H4_S1_AGAGCCCAGTAAATGC	H4_S1	N/A	N/A	Epithelial cells
H4_S1_AGATAGATCAGCCTCT	H4_S1	N/A	N/A	Epicardial cells
H4_S1_AGCCAATAGCTTCTAG	H4_S1	N/A	Proliferation	Epithelial cells
H4_S1_AGCCAATGTTGCCAAT	H4_S1	N/A	N/A	Epicardial cells
H4_S1_AGCCACGGTAATCAAG	H4_S1	N/A	N/A	Epicardial cells
H4_S1_AGCCAGCCACTCTAGA	H4_S1	AUCell-Ed	N/A	Epicardial cells
H4_S1_AGCGATTCATGGCCCA	H4_S1	N/A	N/A	Epicardial cells
H4_S1_AGCGTATCACTGTGTA	H4_S1	N/A	N/A	Epicardial cells
H4_S1_AGCGTCGCAAGGACAC	H4_S1	N/A	N/A	Epicardial cells
H4_S1_AGCTACAAGGCTATCT	H4_S1	N/A	Proliferation	Epithelial cells
H4_S1_AGCTACATCGCCATAA	H4_S1	N/A	N/A	Epicardial cells
H4_S1_AGCTCAAAGAAGCCTG	H4_S1	N/A	N/A	Epicardial cells
H4_S1_AGCTCAACAGTTGTCA	H4_S1	N/A	N/A	Epicardial cells
H4_S1_AGCTCAATCTCCCATG	H4_S1	N/A	N/A	Epicardial cells
H4_S1_AGCTTCCCATGCGGTC	H4_S1	N/A	Proliferation	Epicardial cells
H4_S1_AGCTTCCGTAACAGGC	H4_S1	N/A	N/A	Epicardial cells
H4_S1_AGCTTCCGTAGTCACT	H4_S1	N/A	N/A	Epicardial cells
H4_S1_AGGAAATTCTGAGAAA	H4_S1	N/A	N/A	Epicardial cells
H4_S1_AGGAATAAGGACGGAG	H4_S1	N/A	N/A	Epicardial cells
H4_S1_AGGACGAAGGCTCACC	H4_S1	N/A	N/A	Epicardial cells
H4_S1_AGGACGAAGTTGGCGA	H4_S1	N/A	N/A	Epicardial cells
H4_S1_AGGACGAGTTCAGGTT	H4_S1	N/A	N/A	Epicardial cells
H4_S1_AGGACTTCACCAATTG	H4_S1	N/A	Proliferation	Epicardial cells
H4_S1_AGGACTTTCTTTGGAG	H4_S1	N/A	N/A	Epicardial cells
H4_S1_AGGAGGTCATGTTTGG	H4_S1	N/A	N/A	Epicardial cells
H4_S1_AGGATAAAGGCGATAC	H4_S1	N/A	Proliferation	Epicardial cells
H4_S1_AGGATAACAGCTGCCA	H4_S1	N/A	N/A	Epicardial cells
H4_S1_AGGCCACCAGTGGGTA	H4_S1	N/A	N/A	Epicardial cells
H4_S1_AGGGTGACACGACAGA	H4_S1	N/A	N/A	Epicardial cells
H4_S1_AGGGTTTGTACCTTCC	H4_S1	N/A	N/A	Epicardial cells
H4_S1_AGGTAGGTCCTACACC	H4_S1	AUCell-Ed	Proliferation	Epicardial cells
H4_S1_AGGTCATAGATGATTG	H4_S1	N/A	N/A	Epicardial cells
H4_S1_AGGTCATAGCATTGTC	H4_S1	N/A	Proliferation	Epicardial cells
H4_S1_AGGTGTTAGTAGCTCT	H4_S1	N/A	Proliferation	Epicardial cells
H4_S1_AGGTTACTCTCTATAC	H4_S1	N/A	N/A	Epithelial cells
H4_S1_AGTACCAAGAGATTCA	H4_S1	N/A	N/A	Epithelial cells
H4_S1_AGTACCAGTGAGTAGC	H4_S1	N/A	N/A	Epicardial cells
H4_S1_AGTACCATCGCTTTAT	H4_S1	N/A	N/A	Epicardial cells
H4_S1_AGTACTGTCCCTCTTT	H4_S1	N/A	N/A	Epicardial cells
H4_S1_AGTCACATCGCTGCGA	H4_S1	N/A	N/A	Epithelial cells
H4_S1_AGTCATGCAACGACTT	H4_S1	N/A	N/A	Epicardial cells
H4_S1_AGTCATGGTAACATCC	H4_S1	N/A	N/A	Epicardial cells
H4_S1_AGTCTCCCAGAAGTGC	H4_S1	N/A	N/A	Epicardial cells
H4_S1_AGTCTCCTCGGATACT	H4_S1	N/A	N/A	Epithelial cells
H4_S1_AGTGACTGTAGTTAGA	H4_S1	N/A	N/A	Epicardial cells
H4_S1_AGTGCCGCAAACCGGA	H4_S1	N/A	N/A	Epicardial cells
H4_S1_AGTGCCGCAATACGCT	H4_S1	N/A	N/A	Epicardial cells
H4_S1_AGTGCCGGTTGCACGC	H4_S1	N/A	Proliferation	Epicardial cells
H4_S1_AGTGCCGTCACTTGTT	H4_S1	N/A	N/A	Epicardial cells
H4_S1_AGTGTTGAGCATGTTC	H4_S1	N/A	N/A	Epicardial cells
H4_S1_AGTGTTGTCCATGAGT	H4_S1	N/A	Proliferation	Epicardial cells
H4_S1_AGTTCGAAGCTTTCTT	H4_S1	N/A	N/A	Epicardial cells
H4_S1_AGTTCGACAATAGGGC	H4_S1	N/A	N/A	Epicardial cells
H4_S1_AGTTCGACACGAGAAC	H4_S1	AUCell-Ed	Proliferation	Epithelial cells
H4_S1_ATACCTTCATGGAATA	H4_S1	N/A	N/A	Epicardial cells
H4_S1_ATACCTTGTCCACTCT	H4_S1	N/A	N/A	Epicardial cells
H4_S1_ATACCTTTCGTGACTA	H4_S1	N/A	N/A	Epicardial cells
H4_S1_ATAGACCGTACACTCA	H4_S1	N/A	Proliferation	Epicardial cells
H4_S1_ATAGAGAAGAGTCTGG	H4_S1	N/A	N/A	Epicardial cells
H4_S1_ATAGAGACACGACGTC	H4_S1	AUCell-Ed	Proliferation	Epicardial cells
H4_S1_ATAGGCTAGACGACTG	H4_S1	N/A	Proliferation	Epithelial cells
H4_S1_ATCACAGAGACGTCGA	H4_S1	N/A	N/A	Epicardial cells
H4_S1_ATCACGAAGGTGATCG	H4_S1	N/A	N/A	Epicardial cells
H4_S1_ATCACGAGTCACTCTC	H4_S1	N/A	Proliferation	Epithelial cells
H4_S1_ATCACGAGTCTTTCTA	H4_S1	N/A	Proliferation	Epicardial cells
H4_S1_ATCAGGTCAATCACGT	H4_S1	N/A	N/A	Epicardial cells
H4_S1_ATCAGGTGTTCCTTGC	H4_S1	N/A	N/A	Epicardial cells
H4_S1_ATCCACCAGCAATTAG	H4_S1	N/A	N/A	Adipocytes III
H4_S1_ATCCACCCAGGCATGA	H4_S1	N/A	N/A	Epithelial cells
H4_S1_ATCCATTGTCTGTCCT	H4_S1	N/A	N/A	Epicardial cells
H4_S1_ATCCATTTCAGAGTGG	H4_S1	N/A	Proliferation	Epithelial cells
H4_S1_ATCCCTGAGTCACACT	H4_S1	N/A	N/A	Epicardial cells
H4_S1_ATCCCTGCACAATGTC	H4_S1	N/A	N/A	Epicardial cells
H4_S1_ATCCCTGGTACTGCGC	H4_S1	AUCell-Ed	N/A	Epicardial cells
H4_S1_ATCCCTGTCTACACTT	H4_S1	N/A	N/A	Epicardial cells
H4_S1_ATCCTATCAACCAATC	H4_S1	AUCell-Ed	N/A	Epicardial cells
H4_S1_ATCCTATGTAGTTCCA	H4_S1	N/A	N/A	Epicardial cells
H4_S1_ATCGGATTCCGTCACT	H4_S1	N/A	N/A	Epicardial cells
H4_S1_ATCGGCGAGGCACAAC	H4_S1	N/A	N/A	Epicardial cells
H4_S1_ATCGTAGTCTCAATCT	H4_S1	N/A	N/A	Epithelial cells
H4_S1_ATCGTGATCCGCAACG	H4_S1	AUCell-Ed	Proliferation	Epicardial cells
H4_S1_ATCTTCATCATTACTC	H4_S1	N/A	N/A	Epicardial cells
H4_S1_ATGAAAGCAATTGCGT	H4_S1	N/A	Proliferation	Epicardial cells
H4_S1_ATGAAAGTCCACGTGG	H4_S1	N/A	N/A	Epicardial cells
H4_S1_ATGACCAAGTAGGTTA	H4_S1	N/A	N/A	Epicardial cells
H4_S1_ATGAGGGAGGAGGGTG	H4_S1	N/A	Proliferation	Epicardial cells
H4_S1_ATGAGTCAGCTCTGTA	H4_S1	N/A	Proliferation	Epicardial cells
H4_S1_ATGAGTCGTGTTAACC	H4_S1	N/A	N/A	Neurons
H4_S1_ATGCCTCCATCGCTCT	H4_S1	AUCell-Ed	N/A	Epicardial cells
H4_S1_ATGCGATCATCCGATA	H4_S1	N/A	Proliferation	Epicardial cells
H4_S1_ATGGGTTTCCAAGCAT	H4_S1	N/A	N/A	Epicardial cells
H4_S1_ATGGTTGCACAGGATG	H4_S1	N/A	N/A	Epicardial cells
H4_S1_ATGTCCCCACGCGGTT	H4_S1	N/A	N/A	Epithelial cells
H4_S1_ATGTCTTTCGTTAGTG	H4_S1	N/A	N/A	Epicardial cells
H4_S1_ATTACCTAGAGCCTGA	H4_S1	AUCell-Ed	N/A	Epicardial cells
H4_S1_ATTACCTTCCATTGGA	H4_S1	N/A	Proliferation	Epicardial cells
H4_S1_ATTACTCGTTTGTTCT	H4_S1	N/A	N/A	Epicardial cells
H4_S1_ATTCATCCACCAACAT	H4_S1	N/A	N/A	Epicardial cells
H4_S1_ATTCCCGCATCCGGCA	H4_S1	N/A	N/A	Epicardial cells
H4_S1_ATTCGTTAGTAGACCG	H4_S1	N/A	N/A	Epithelial cells
H4_S1_ATTCGTTCAGAGGCAT	H4_S1	N/A	N/A	Epicardial cells
H4_S1_ATTCGTTCATCCAACA	H4_S1	N/A	N/A	Epicardial cells
H4_S1_ATTCTACAGGGATCAC	H4_S1	N/A	Proliferation	Epicardial cells
H4_S1_ATTCTACTCCGTGTCT	H4_S1	N/A	N/A	Epicardial cells
H4_S1_ATTGGGTGTTGGGAAC	H4_S1	N/A	N/A	Epicardial cells
H4_S1_ATTTACCCACAAGTGG	H4_S1	N/A	N/A	Epicardial cells
H4_S1_ATTTACCCATGAAGGC	H4_S1	N/A	Proliferation	Epicardial cells
H4_S1_ATTTACCGTCAATCTG	H4_S1	N/A	N/A	Epicardial cells
H4_S1_ATTTACCGTGTTTGCA	H4_S1	N/A	N/A	Epicardial cells
H4_S1_ATTTCACAGGGTAATT	H4_S1	N/A	N/A	Epicardial cells
H4_S1_ATTTCACGTTTCACTT	H4_S1	N/A	Proliferation	Epicardial cells
H4_S1_ATTTCACTCAAGAAAC	H4_S1	N/A	N/A	Epicardial cells
H4_S1_ATTTCTGCAGGTCCCA	H4_S1	N/A	N/A	Epicardial cells
H4_S1_ATTTCTGGTAAGATTG	H4_S1	N/A	Proliferation	Epicardial cells
H4_S1_CAAAGAAAGGTAAAGG	H4_S1	N/A	N/A	Epicardial cells
H4_S1_CAACAACCATCACCAA	H4_S1	N/A	N/A	Epicardial cells
H4_S1_CAACAACGTTCGGCTG	H4_S1	N/A	N/A	Epicardial cells
H4_S1_CAACAGTAGCGAATGC	H4_S1	N/A	N/A	Epicardial cells
H4_S1_CAACCAAAGTAGCATA	H4_S1	N/A	N/A	Epithelial cells
H4_S1_CAACCAACACAATGTC	H4_S1	N/A	N/A	Epicardial cells
H4_S1_CAACCTCAGCAGGCAT	H4_S1	N/A	N/A	Epicardial cells
H4_S1_CAACGATGTAAGCTCT	H4_S1	N/A	N/A	Epicardial cells
H4_S1_CAACGATTCAGCAATC	H4_S1	N/A	N/A	Epicardial cells
H4_S1_CAACGGCGTCTATGAC	H4_S1	N/A	N/A	Epicardial cells
H4_S1_CAAGAGGAGATGGTCG	H4_S1	N/A	N/A	Epicardial cells
H4_S1_CAAGAGGGTTTCTATC	H4_S1	N/A	N/A	Epicardial cells
H4_S1_CAAGCTAAGTGTGTTC	H4_S1	N/A	N/A	Epicardial cells
H4_S1_CAAGCTAAGTTGCCTA	H4_S1	N/A	N/A	Epicardial cells
H4_S1_CAAGCTAGTGACCGTC	H4_S1	N/A	N/A	Epicardial cells
H4_S1_CAAGCTATCGATACGT	H4_S1	N/A	N/A	Epicardial cells
H4_S1_CAAGCTATCTTGCAAG	H4_S1	N/A	N/A	Epicardial cells
H4_S1_CAAGGGACAGCCGGTT	H4_S1	N/A	N/A	Epicardial cells
H4_S1_CAATACGCACCAGTTA	H4_S1	N/A	N/A	Epicardial cells
H4_S1_CAATACGCACTGGCCA	H4_S1	N/A	N/A	Epithelial cells
H4_S1_CAATGACAGACGTCCC	H4_S1	N/A	N/A	Epicardial cells
H4_S1_CACACAACACTAAACC	H4_S1	N/A	N/A	Epicardial cells
H4_S1_CACAGATAGTGCGCTC	H4_S1	N/A	N/A	Epicardial cells
H4_S1_CACAGGCTCGTCGCTT	H4_S1	N/A	N/A	Epicardial cells
H4_S1_CACATGAGTAGCTGCC	H4_S1	N/A	N/A	Epicardial cells
H4_S1_CACCGTTCAACGGTAG	H4_S1	N/A	N/A	Epicardial cells
H4_S1_CACGAATCAGTGTACT	H4_S1	N/A	Proliferation	Epicardial cells
H4_S1_CACGTTCAGCTGTGCC	H4_S1	N/A	N/A	Epicardial cells
H4_S1_CACGTTCAGTCCGTCG	H4_S1	N/A	N/A	Epicardial cells
H4_S1_CACTAAGCAAGCGGAT	H4_S1	N/A	N/A	Epicardial cells
H4_S1_CACTAAGCAAGTCCCG	H4_S1	N/A	N/A	Epicardial cells
H4_S1_CACTTCGCACAGCTGC	H4_S1	N/A	N/A	Epicardial cells
H4_S1_CAGATACGTAGTCTTG	H4_S1	N/A	N/A	Epicardial cells
H4_S1_CAGATCAAGTTGTAGA	H4_S1	AUCell-Ed	N/A	Epicardial cells
H4_S1_CAGATCACAACTCGAT	H4_S1	N/A	N/A	Epicardial cells
H4_S1_CAGATCACAGTTGTTG	H4_S1	N/A	N/A	Epithelial cells
H4_S1_CAGATCAGTTGGGACA	H4_S1	N/A	N/A	Epicardial cells
H4_S1_CAGATTGAGGGCAATC	H4_S1	N/A	N/A	Epicardial cells
H4_S1_CAGGCCACACTTTAGG	H4_S1	N/A	N/A	Epicardial cells
H4_S1_CAGGGCTCAGAATCGG	H4_S1	N/A	N/A	Epicardial cells
H4_S1_CAGTGCGAGCATTGAA	H4_S1	N/A	N/A	Epicardial cells
H4_S1_CAGTGCGCATAGGTTC	H4_S1	N/A	N/A	Epicardial cells
H4_S1_CAGTGCGTCCTAGCGG	H4_S1	N/A	N/A	Epicardial cells
H4_S1_CAGTTAGCAGATTCGT	H4_S1	N/A	N/A	Epicardial cells
H4_S1_CAGTTAGTCTCCATAT	H4_S1	N/A	Proliferation	Epicardial cells
H4_S1_CATAAGCGTTACGTAC	H4_S1	N/A	N/A	Epicardial cells
H4_S1_CATACAGAGATGAAGG	H4_S1	N/A	N/A	Epicardial cells
H4_S1_CATACTTAGACCAACG	H4_S1	N/A	N/A	Epicardial cells
H4_S1_CATACTTCACTGAATC	H4_S1	N/A	N/A	Epicardial cells
H4_S1_CATAGACAGGTTATAG	H4_S1	N/A	N/A	Epicardial cells
H4_S1_CATCAAGCATCAACCA	H4_S1	N/A	Proliferation	Epicardial cells
H4_S1_CATCAAGGTATGAAAC	H4_S1	N/A	Proliferation	Epicardial cells
H4_S1_CATCCCAAGTGCCAGA	H4_S1	N/A	N/A	Epicardial cells
H4_S1_CATCCCAGTGACCGTC	H4_S1	N/A	Proliferation	Epicardial cells
H4_S1_CATCGCTTCATCGTAG	H4_S1	N/A	Proliferation	Epicardial cells
H4_S1_CATCGTCCACAAACGG	H4_S1	N/A	N/A	Epicardial cells
H4_S1_CATCGTCTCATTTGCT	H4_S1	N/A	Proliferation	Epicardial cells
H4_S1_CATGCAAAGGACTATA	H4_S1	N/A	N/A	Epicardial cells
H4_S1_CATGCAACACTCATAG	H4_S1	N/A	N/A	Epicardial cells
H4_S1_CATGCGGCATCGTTCC	H4_S1	N/A	N/A	Epicardial cells
H4_S1_CATGCGGTCGTGACTA	H4_S1	N/A	N/A	Epicardial cells
H4_S1_CATGGATGTCGAAGCA	H4_S1	N/A	N/A	Epithelial cells
H4_S1_CATGGATGTGCCTGCA	H4_S1	N/A	N/A	Epicardial cells
H4_S1_CATTCTAAGTGACCTT	H4_S1	N/A	Proliferation	Epicardial cells
H4_S1_CCAATGAGTAATGTGA	H4_S1	AUCell-Ed	N/A	Epicardial cells
H4_S1_CCAATTTCAATAGGGC	H4_S1	N/A	N/A	Epicardial cells
H4_S1_CCACGAGCAGCTGTAT	H4_S1	N/A	Proliferation	Epicardial cells
H4_S1_CCACGTTCAAGATGTA	H4_S1	N/A	N/A	Epicardial cells
H4_S1_CCACTTGAGGCGCTCT	H4_S1	N/A	N/A	Epicardial cells
H4_S1_CCCAACTCATCGTCCT	H4_S1	N/A	Proliferation	Epicardial cells
H4_S1_CCCGAAGTCAAGAGTA	H4_S1	N/A	N/A	Epicardial cells
H4_S1_CCCTCTCTCCATTGGA	H4_S1	N/A	N/A	Epicardial cells
H4_S1_CCCTGATTCCTTTAGT	H4_S1	AUCell-Ed	N/A	Epicardial cells
H4_S1_CCGATCTAGTCTCCTC	H4_S1	N/A	N/A	Epicardial cells
H4_S1_CCGATCTCAGCCCAGT	H4_S1	N/A	N/A	Epithelial cells
H4_S1_CCGATCTTCCGTGCGA	H4_S1	N/A	N/A	Epicardial cells
H4_S1_CCGATGGCATAGGTAA	H4_S1	N/A	N/A	Epicardial cells
H4_S1_CCGCAAGAGTGTTCAC	H4_S1	N/A	Proliferation	Epicardial cells
H4_S1_CCGCAAGGTTTCTATC	H4_S1	N/A	Proliferation	Epicardial cells
H4_S1_CCGGTAGAGTCAGGGT	H4_S1	N/A	N/A	Epicardial cells
H4_S1_CCGGTGACAAATAAGC	H4_S1	N/A	N/A	Epicardial cells
H4_S1_CCGTAGGCAAGTCCAT	H4_S1	N/A	N/A	Epicardial cells
H4_S1_CCGTGAGTCTGAGTCA	H4_S1	N/A	N/A	Epithelial cells
H4_S1_CCTAACCAGTAGTCTC	H4_S1	N/A	N/A	Epicardial cells
H4_S1_CCTAACCTCTAAACGC	H4_S1	N/A	N/A	Epicardial cells
H4_S1_CCTAAGACAGCAGTTT	H4_S1	N/A	N/A	Epicardial cells
H4_S1_CCTACGTCATGGGAAC	H4_S1	N/A	N/A	Epithelial cells
H4_S1_CCTCACAAGGCTGTAG	H4_S1	N/A	N/A	Epicardial cells
H4_S1_CCTCACACAAGTTCGT	H4_S1	N/A	N/A	Epicardial cells
H4_S1_CCTCACACAGACAAAT	H4_S1	N/A	Proliferation	Epicardial cells
H4_S1_CCTCACATCAGTCCGG	H4_S1	N/A	N/A	Epicardial cells
H4_S1_CCTCCTCCAGCGAGTA	H4_S1	N/A	N/A	Epicardial cells
H4_S1_CCTCCTCTCCTGATAG	H4_S1	N/A	N/A	Epicardial cells
H4_S1_CCTCCTCTCGAATCCA	H4_S1	N/A	Proliferation	Epithelial cells
H4_S1_CCTCTCCTCGTGGCTG	H4_S1	N/A	N/A	Epithelial cells
H4_S1_CCTGTTGTCCAACCAA	H4_S1	N/A	N/A	Epicardial cells
H4_S1_CCTTGTGAGTAGATCA	H4_S1	N/A	N/A	Epicardial cells
H4_S1_CCTTGTGCACACCTTC	H4_S1	N/A	N/A	Epicardial cells
H4_S1_CGAAGGAGTAGTGGCA	H4_S1	N/A	N/A	Epicardial cells
H4_S1_CGAAGTTCACACAGAG	H4_S1	N/A	N/A	Epicardial cells
H4_S1_CGAAGTTTCTCAGTCC	H4_S1	N/A	Proliferation	Epicardial cells
H4_S1_CGAATTGAGGGTAATT	H4_S1	N/A	Proliferation	Epicardial cells
H4_S1_CGACAGCGTGCCTTCT	H4_S1	N/A	N/A	Epicardial cells
H4_S1_CGACAGCTCATGAAAG	H4_S1	N/A	N/A	Epithelial cells
H4_S1_CGAGAAGCACTACACA	H4_S1	N/A	N/A	Epicardial cells
H4_S1_CGAGTGCAGCTCACTA	H4_S1	N/A	N/A	Epicardial cells
H4_S1_CGAGTGCTCAAGTCGT	H4_S1	N/A	N/A	Epithelial cells
H4_S1_CGAGTTACAGGTTCCG	H4_S1	N/A	N/A	Epicardial cells
H4_S1_CGATGCGGTCGGTGTC	H4_S1	N/A	N/A	Epicardial cells
H4_S1_CGATGGCGTGGTAATA	H4_S1	N/A	N/A	Epithelial cells
H4_S1_CGCAGGTGTTAGAGTA	H4_S1	N/A	N/A	Epicardial cells
H4_S1_CGCATAACAGGAATCG	H4_S1	N/A	N/A	Epicardial cells
H4_S1_CGCCAGATCGAATCCA	H4_S1	N/A	N/A	Epicardial cells
H4_S1_CGCCATTCAAGTACCT	H4_S1	N/A	N/A	Epicardial cells
H4_S1_CGCCATTCATCACGGC	H4_S1	N/A	N/A	Epicardial cells
H4_S1_CGGAACCAGGGCAGTT	H4_S1	N/A	N/A	Epicardial cells
H4_S1_CGGAACCCACACCGCA	H4_S1	AUCell-Ed	N/A	Epithelial cells
H4_S1_CGGAATTGTACAAAGT	H4_S1	N/A	N/A	Epicardial cells
H4_S1_CGGACACAGTGACACG	H4_S1	N/A	Proliferation	Epicardial cells
H4_S1_CGGAGAAAGTGGCCTC	H4_S1	N/A	N/A	Epicardial cells
H4_S1_CGGCAGTGTCCCGCAA	H4_S1	N/A	N/A	Epicardial cells
H4_S1_CGGGACTTCCCAGGCA	H4_S1	N/A	Proliferation	Epicardial cells
H4_S1_CGGGTCAGTACCGGCT	H4_S1	N/A	N/A	Epicardial cells
H4_S1_CGGGTGTCACTCCTTG	H4_S1	N/A	Proliferation	Epithelial cells
H4_S1_CGGGTGTTCTTTCCAA	H4_S1	N/A	N/A	Epicardial cells
H4_S1_CGGTCAGAGGGTCACA	H4_S1	N/A	Proliferation	Epicardial cells
H4_S1_CGTAATGAGTCTAACC	H4_S1	N/A	Proliferation	Epicardial cells
H4_S1_CGTAGTAAGGCTTAGG	H4_S1	N/A	Proliferation	Epicardial cells
H4_S1_CGTCAAAAGAGACAAG	H4_S1	N/A	N/A	Epicardial cells
H4_S1_CGTCAAACATGCTGCG	H4_S1	N/A	N/A	Epicardial cells
H4_S1_CGTCAAATCCGATCGG	H4_S1	N/A	N/A	Epicardial cells
H4_S1_CGTCCATAGGCGAAGG	H4_S1	N/A	N/A	Epicardial cells
H4_S1_CGTGAATGTGGGATTG	H4_S1	N/A	Proliferation	Epithelial cells
H4_S1_CGTGAATTCGTGACTA	H4_S1	N/A	Proliferation	Epicardial cells
H4_S1_CGTGATATCGGAGTAG	H4_S1	N/A	N/A	Epicardial cells
H4_S1_CGTTAGAAGTGAGGCT	H4_S1	N/A	Proliferation	Epicardial cells
H4_S1_CGTTGGGAGAGAGGTA	H4_S1	N/A	N/A	Epicardial cells
H4_S1_CGTTGGGAGGATCATA	H4_S1	AUCell-Ed	N/A	Epicardial cells
H4_S1_CGTTGGGTCATTCGGA	H4_S1	N/A	Proliferation	Epicardial cells
H4_S1_CTAACCCAGCATCAAA	H4_S1	N/A	N/A	Epicardial cells
H4_S1_CTACAGAGTCGCGGTT	H4_S1	N/A	N/A	Epicardial cells
H4_S1_CTACCTGCACACCTTC	H4_S1	N/A	N/A	Epithelial cells
H4_S1_CTACTATTCCTGCTAC	H4_S1	N/A	Proliferation	Epithelial cells
H4_S1_CTAGACAAGGCTCAAG	H4_S1	N/A	N/A	Epicardial cells
H4_S1_CTATCTACAATCCTTT	H4_S1	N/A	N/A	Epithelial cells
H4_S1_CTATCTATCATTGTTC	H4_S1	N/A	N/A	Epicardial cells
H4_S1_CTCAACCTCTCCGTGT	H4_S1	AUCell-Ed	N/A	Epicardial cells
H4_S1_CTCAGAACAGAGTCAG	H4_S1	N/A	N/A	Epicardial cells
H4_S1_CTCAGGGGTACAGTAA	H4_S1	N/A	N/A	Epicardial cells
H4_S1_CTCAGGGGTCACATTG	H4_S1	N/A	N/A	Epicardial cells
H4_S1_CTCAGGGTCCCTCTTT	H4_S1	N/A	N/A	Epicardial cells
H4_S1_CTCAGTCAGAAAGCGA	H4_S1	AUCell-Ed	N/A	Epicardial cells
H4_S1_CTCAGTCGTACGTTCA	H4_S1	N/A	N/A	Epicardial cells
H4_S1_CTCATCGCATGAATCC	H4_S1	N/A	N/A	Epicardial cells
H4_S1_CTCATTATCCTCTTTC	H4_S1	N/A	Proliferation	Epicardial cells
H4_S1_CTCATTATCTGTCTCG	H4_S1	N/A	N/A	Epicardial cells
H4_S1_CTCCCTCGTTGGGCCT	H4_S1	N/A	N/A	Epicardial cells
H4_S1_CTCCGATCAATCGAAA	H4_S1	N/A	Proliferation	Epicardial cells
H4_S1_CTCCTCCGTCTGCCTT	H4_S1	N/A	N/A	Epicardial cells
H4_S1_CTCCTCCTCAGCCTTC	H4_S1	N/A	N/A	Epicardial cells
H4_S1_CTCTGGTTCTCGACGG	H4_S1	N/A	N/A	Epicardial cells
H4_S1_CTGAATGCAGCTGTCG	H4_S1	AUCell-Ed	N/A	Epithelial cells
H4_S1_CTGAGGCAGGCTAACG	H4_S1	N/A	N/A	Epicardial cells
H4_S1_CTGAGGCGTACAAGCG	H4_S1	N/A	N/A	Epithelial cells
H4_S1_CTGATCCCAAGTGTCT	H4_S1	N/A	N/A	Epicardial cells
H4_S1_CTGATCCGTATCACGT	H4_S1	N/A	N/A	Epicardial cells
H4_S1_CTGCAGGAGTCTCCTC	H4_S1	N/A	Proliferation	Epicardial cells
H4_S1_CTGCAGGCATCTCCCA	H4_S1	N/A	N/A	Epicardial cells
H4_S1_CTGCCTAAGCTGTGCC	H4_S1	N/A	N/A	Epicardial cells
H4_S1_CTGCCTACACATGGTT	H4_S1	N/A	N/A	Epicardial cells
H4_S1_CTGCGAGGTTATGACC	H4_S1	N/A	N/A	Epicardial cells
H4_S1_CTGCGAGTCAAGAGGC	H4_S1	N/A	Proliferation	Epicardial cells
H4_S1_CTGGACGTCCTTCTAA	H4_S1	N/A	N/A	Epicardial cells
H4_S1_CTGGCAGCATTGAAAG	H4_S1	N/A	N/A	Epicardial cells
H4_S1_CTGGCAGGTCTTAGTG	H4_S1	N/A	N/A	Epicardial cells
H4_S1_CTGGCAGTCACATCAG	H4_S1	N/A	Proliferation	Epicardial cells
H4_S1_CTGGCAGTCATTTGTC	H4_S1	N/A	N/A	Epicardial cells
H4_S1_CTGGCAGTCGCCCAGA	H4_S1	N/A	Proliferation	Epicardial cells
H4_S1_CTGGTCTGTACGCTAT	H4_S1	N/A	N/A	Epicardial cells
H4_S1_CTGTACCTCTCTCCGA	H4_S1	AUCell-Ed	N/A	Adipocytes III
H4_S1_CTGTACCTCTGAGTCA	H4_S1	N/A	Proliferation	Epicardial cells
H4_S1_CTGTATTTCCATCCGT	H4_S1	N/A	N/A	Epicardial cells
H4_S1_CTGTATTTCTCACGAA	H4_S1	N/A	N/A	Epicardial cells
H4_S1_CTGTCGTAGGCATGGT	H4_S1	AUCell-Ed	Proliferation	Epithelial cells
H4_S1_CTGTGGGCAGGTCAGA	H4_S1	N/A	N/A	Epicardial cells
H4_S1_CTTACCGAGATACCAA	H4_S1	N/A	Proliferation	Epicardial cells
H4_S1_CTTCGGTGTAGGACTG	H4_S1	N/A	N/A	Epithelial cells
H4_S1_CTTGATTAGTAAACGT	H4_S1	N/A	N/A	Epicardial cells
H4_S1_CTTTCAAAGGCTTAGG	H4_S1	N/A	N/A	Epicardial cells
H4_S1_CTTTCGGTCAGCAATC	H4_S1	N/A	N/A	Epicardial cells
H4_S1_GAAATGATCCGTAGTA	H4_S1	N/A	N/A	Epicardial cells
H4_S1_GAACACTCAAGCTCTA	H4_S1	N/A	N/A	Epithelial cells
H4_S1_GAACACTGTGTCCAAT	H4_S1	N/A	N/A	Epicardial cells
H4_S1_GAACGTTCATAAGCAA	H4_S1	N/A	N/A	Epicardial cells
H4_S1_GAACGTTGTGTCGCTG	H4_S1	N/A	N/A	Epicardial cells
H4_S1_GAAGCCCCATCGCTGG	H4_S1	N/A	N/A	Epicardial cells
H4_S1_GAAGCGAGTTAGCGGA	H4_S1	N/A	Proliferation	Epicardial cells
H4_S1_GAAGCGATCATGCCGG	H4_S1	N/A	N/A	Epicardial cells
H4_S1_GAAGGACGTAGGTACG	H4_S1	N/A	Proliferation	Epicardial cells
H4_S1_GAATAGACACAGTATC	H4_S1	N/A	N/A	Epicardial cells
H4_S1_GAATCACCAGAGGACT	H4_S1	N/A	N/A	Epithelial cells
H4_S1_GAATCACGTTACCCTC	H4_S1	N/A	N/A	Epithelial cells
H4_S1_GAATCGTCATGACTAC	H4_S1	N/A	Proliferation	Epicardial cells
H4_S1_GACATCAAGTGTTGTC	H4_S1	N/A	N/A	Epicardial cells
H4_S1_GACCAATAGCTTTCTT	H4_S1	N/A	N/A	Epicardial cells
H4_S1_GACCGTGGTCGCATTA	H4_S1	AUCell-Ed	N/A	Epicardial cells
H4_S1_GACCGTGTCACTGGTA	H4_S1	N/A	N/A	Epithelial cells
H4_S1_GACCTTCTCCTGGGTG	H4_S1	N/A	N/A	Epicardial cells
H4_S1_GACTATGCACAGTATC	H4_S1	N/A	N/A	Epicardial cells
H4_S1_GACTGATTCACCTGGG	H4_S1	N/A	N/A	Epithelial cells
H4_S1_GAGAGGTAGGTATTGA	H4_S1	N/A	Proliferation	Epicardial cells
H4_S1_GAGATGGGTTCAATCG	H4_S1	N/A	Proliferation	Epicardial cells
H4_S1_GAGCCTGGTTGTTGCA	H4_S1	N/A	N/A	Epicardial cells
H4_S1_GAGGCAACAGGTGGAT	H4_S1	N/A	N/A	Epicardial cells
H4_S1_GAGGCAATCCGAACGC	H4_S1	N/A	N/A	Epicardial cells
H4_S1_GAGGCAATCGCTCTCA	H4_S1	N/A	N/A	Epithelial cells
H4_S1_GAGGCCTCAGTCAACT	H4_S1	AUCell-Ed	N/A	Epicardial cells
H4_S1_GAGGGATAGTGTTCCA	H4_S1	N/A	N/A	Epicardial cells
H4_S1_GAGGGATGTCATTCCC	H4_S1	N/A	N/A	Epicardial cells
H4_S1_GAGGGTAAGACAGCGT	H4_S1	N/A	N/A	Epicardial cells
H4_S1_GAGGGTAGTGATTCAC	H4_S1	N/A	N/A	Epicardial cells
H4_S1_GAGTCTAAGGTGATAT	H4_S1	N/A	N/A	Epicardial cells
H4_S1_GAGTCTACAGGAATCG	H4_S1	N/A	N/A	Neurons
H4_S1_GAGTCTATCCCGAGAC	H4_S1	N/A	N/A	Epicardial cells
H4_S1_GAGTGAGAGCTCTATG	H4_S1	N/A	Proliferation	Epicardial cells
H4_S1_GAGTGAGGTTTACGAC	H4_S1	N/A	N/A	Epicardial cells
H4_S1_GAGTTGTCACCTTCGT	H4_S1	N/A	N/A	Epicardial cells
H4_S1_GAGTTTGTCATCCTGC	H4_S1	N/A	N/A	Epicardial cells
H4_S1_GATAGAAAGCCATTCA	H4_S1	N/A	N/A	Epicardial cells
H4_S1_GATAGAAAGTCAATCC	H4_S1	N/A	N/A	Epicardial cells
H4_S1_GATAGAAGTGTGTCCG	H4_S1	N/A	N/A	Epicardial cells
H4_S1_GATCCCTAGTATGAGT	H4_S1	N/A	N/A	Epicardial cells
H4_S1_GATCCCTCACCCTTAC	H4_S1	N/A	N/A	Epicardial cells
H4_S1_GATCCCTCACCTGAAT	H4_S1	AUCell-Ed	N/A	Epicardial cells
H4_S1_GATCCCTGTCGGAACA	H4_S1	N/A	N/A	Epicardial cells
H4_S1_GATGACTGTCTGTGAT	H4_S1	N/A	N/A	Epicardial cells
H4_S1_GATGCTAAGCGTTCAT	H4_S1	N/A	Proliferation	Epicardial cells
H4_S1_GATTCGAAGTGAGTGC	H4_S1	N/A	N/A	Epicardial cells
H4_S1_GATTCGATCAGAGCGA	H4_S1	N/A	Proliferation	Epicardial cells
H4_S1_GATTGGTGTCACATTG	H4_S1	N/A	Proliferation	Epicardial cells
H4_S1_GATTGGTGTTGCCTAA	H4_S1	N/A	N/A	Epithelial cells
H4_S1_GATTGGTTCCAGTACA	H4_S1	N/A	N/A	Epicardial cells
H4_S1_GATTTCTCAACACAAA	H4_S1	N/A	N/A	Epithelial cells
H4_S1_GATTTCTCATTCTCCG	H4_S1	N/A	N/A	Epicardial cells
H4_S1_GATTTCTTCAGTCCGG	H4_S1	N/A	N/A	Epicardial cells
H4_S1_GCAACATTCCTCAGGG	H4_S1	N/A	N/A	Epithelial cells
H4_S1_GCAACATTCTAGTTCT	H4_S1	N/A	N/A	Epicardial cells
H4_S1_GCAACCGCATCTTAGG	H4_S1	N/A	N/A	Adipocytes III
H4_S1_GCACGGTGTATCGTGT	H4_S1	N/A	N/A	Epicardial cells
H4_S1_GCAGCCATCAGACCGC	H4_S1	N/A	Proliferation	Epicardial cells
H4_S1_GCATCGGAGAAAGTCT	H4_S1	AUCell-Ed	Proliferation	Epicardial cells
H4_S1_GCCAACGCAGCGTTTA	H4_S1	N/A	N/A	Epithelial cells
H4_S1_GCCAGGTAGCGCTGCT	H4_S1	N/A	N/A	Epicardial cells
H4_S1_GCCAGGTAGCGGTAAC	H4_S1	N/A	N/A	Epicardial cells
H4_S1_GCCAGGTCATGCGGTC	H4_S1	N/A	N/A	Epithelial cells
H4_S1_GCCAGGTTCAAGAATG	H4_S1	N/A	Proliferation	Epicardial cells
H4_S1_GCCAGTGCACTAGAGG	H4_S1	N/A	N/A	Epicardial cells
H4_S1_GCCAGTGTCAGTGTTG	H4_S1	N/A	N/A	Epicardial cells
H4_S1_GCCATGGGTCCTTTGC	H4_S1	N/A	Proliferation	Epicardial cells
H4_S1_GCCTGTTCAACTGATC	H4_S1	N/A	N/A	Epicardial cells
H4_S1_GCGAGAACAAATGGCG	H4_S1	N/A	N/A	Epicardial cells
H4_S1_GCGGAAAGTGGGTCAA	H4_S1	N/A	N/A	Epicardial cells
H4_S1_GCGGAAATCATTGCTT	H4_S1	N/A	N/A	Epicardial cells
H4_S1_GCGGATCGTGGATGAC	H4_S1	N/A	N/A	Epicardial cells
H4_S1_GCGTTTCAGAATTGTG	H4_S1	N/A	N/A	Epicardial cells
H4_S1_GCGTTTCAGCTGAGCA	H4_S1	N/A	N/A	Epithelial cells
H4_S1_GCGTTTCCATGGCTAT	H4_S1	N/A	N/A	Epithelial cells
H4_S1_GCTACAACACGGTGAA	H4_S1	N/A	N/A	Epicardial cells
H4_S1_GCTACCTAGAAACCAT	H4_S1	AUCell-Ed	Proliferation	Epicardial cells
H4_S1_GCTACCTCATCAGCAT	H4_S1	N/A	Proliferation	Epithelial cells
H4_S1_GCTGCAGGTGCCTTTC	H4_S1	N/A	N/A	Epicardial cells
H4_S1_GCTGGGTCACGCCAGT	H4_S1	N/A	N/A	Epicardial cells
H4_S1_GCTTCACCACGGATCC	H4_S1	N/A	Proliferation	Epicardial cells
H4_S1_GGAACCCCATGACAGG	H4_S1	N/A	N/A	Epicardial cells
H4_S1_GGAACCCTCTGCGAGC	H4_S1	N/A	N/A	Epicardial cells
H4_S1_GGAACCCTCTTGGTGA	H4_S1	N/A	N/A	Epicardial cells
H4_S1_GGAATCTAGACTCTTG	H4_S1	N/A	N/A	Epicardial cells
H4_S1_GGAATCTCACATAACC	H4_S1	N/A	N/A	Epicardial cells
H4_S1_GGAGGTACAATAGTAG	H4_S1	N/A	N/A	Epicardial cells
H4_S1_GGCACGTAGAAACCCG	H4_S1	N/A	N/A	Epicardial cells
H4_S1_GGCAGTCGTAGCGTCC	H4_S1	N/A	N/A	Epithelial cells
H4_S1_GGCGTCACAATAGTCC	H4_S1	N/A	N/A	Epicardial cells
H4_S1_GGCTGTGAGAAGGATG	H4_S1	N/A	N/A	Epicardial cells
H4_S1_GGCTGTGTCTATTGTC	H4_S1	AUCell-Ed	N/A	Epicardial cells
H4_S1_GGCTTGGAGAATTCAG	H4_S1	N/A	N/A	Epicardial cells
H4_S1_GGCTTGGTCCTCACTG	H4_S1	N/A	Proliferation	Epicardial cells
H4_S1_GGCTTTCCACCTGCAG	H4_S1	N/A	N/A	Epithelial cells
H4_S1_GGCTTTCTCCACGTCT	H4_S1	AUCell-Ed	N/A	Epicardial cells
H4_S1_GGGACAAAGTAAGACT	H4_S1	N/A	N/A	Epicardial cells
H4_S1_GGGACAACAGAGAAAG	H4_S1	N/A	N/A	Epicardial cells
H4_S1_GGGACCTCAAGGGCAT	H4_S1	N/A	Proliferation	Epicardial cells
H4_S1_GGGACCTTCATTCGTT	H4_S1	N/A	N/A	Epicardial cells
H4_S1_GGGACTCAGGTCGAGT	H4_S1	N/A	N/A	Epicardial cells
H4_S1_GGGACTCCACCGCTAG	H4_S1	N/A	N/A	Epicardial cells
H4_S1_GGGAGATGTTCTCCTG	H4_S1	N/A	N/A	Epicardial cells
H4_S1_GGGAGTACATCTAGAC	H4_S1	AUCell-Ed	Proliferation	Epicardial cells
H4_S1_GGGAGTAGTCGTCGGT	H4_S1	N/A	N/A	Epicardial cells
H4_S1_GGGATGATCAACTGAC	H4_S1	AUCell-Ed	N/A	Epithelial cells
H4_S1_GGGCCATAGCCTGAGA	H4_S1	N/A	N/A	Epicardial cells
H4_S1_GGGCTACGTTGCTCCT	H4_S1	N/A	N/A	Epicardial cells
H4_S1_GGGTAGATCTGGTCAA	H4_S1	N/A	N/A	Epicardial cells
H4_S1_GGGTCACAGAGCATCG	H4_S1	N/A	N/A	Epicardial cells
H4_S1_GGGTGAATCCACGAAT	H4_S1	AUCell-Ed	Proliferation	Epicardial cells
H4_S1_GGGTTATGTTCAGTAC	H4_S1	N/A	N/A	Epicardial cells
H4_S1_GGGTTATTCATTTGGG	H4_S1	N/A	Proliferation	Epicardial cells
H4_S1_GGGTTTATCCCGAGTG	H4_S1	N/A	N/A	Epithelial cells
H4_S1_GGTAACTCATGGGTCC	H4_S1	N/A	N/A	Epicardial cells
H4_S1_GGTAATCAGCAATTAG	H4_S1	N/A	N/A	Epicardial cells
H4_S1_GGTCACGAGGCCTTCG	H4_S1	N/A	Proliferation	Epithelial cells
H4_S1_GGTCACGCACACGGTC	H4_S1	N/A	N/A	Epicardial cells
H4_S1_GGTCACGGTTGCTTGA	H4_S1	N/A	N/A	Epicardial cells
H4_S1_GGTCTGGTCGGCCTTT	H4_S1	N/A	N/A	Epicardial cells
H4_S1_GGTGAAGTCATGCATG	H4_S1	N/A	N/A	Epicardial cells
H4_S1_GGTGATTAGCACTCTA	H4_S1	N/A	N/A	Epithelial cells
H4_S1_GGTGATTCATGTGTCA	H4_S1	N/A	Proliferation	Epicardial cells
H4_S1_GGTGTCGCATTGAAAG	H4_S1	N/A	N/A	Epicardial cells
H4_S1_GGTGTTAAGTGGATAT	H4_S1	N/A	Proliferation	Epicardial cells
H4_S1_GGTGTTAAGTGGTCAG	H4_S1	N/A	N/A	Epicardial cells
H4_S1_GGTGTTAGTACGGGAT	H4_S1	N/A	Proliferation	Epicardial cells
H4_S1_GGTGTTATCCGTGGGT	H4_S1	N/A	N/A	Epicardial cells
H4_S1_GGTTAACGTGCGTTTA	H4_S1	N/A	N/A	Epicardial cells
H4_S1_GGTTAACTCAACCTTT	H4_S1	N/A	N/A	Epicardial cells
H4_S1_GTAACACCAAGTTCCA	H4_S1	N/A	Proliferation	Epicardial cells
H4_S1_GTAAGTCGTAGGGTAC	H4_S1	N/A	N/A	Epicardial cells
H4_S1_GTAATCGAGTACTCGT	H4_S1	N/A	N/A	Epithelial cells
H4_S1_GTAATCGGTCATCAGT	H4_S1	N/A	N/A	Epicardial cells
H4_S1_GTAATCGTCCATAAGC	H4_S1	N/A	N/A	Epithelial cells
H4_S1_GTAATCGTCTCCAAGA	H4_S1	N/A	N/A	Adipocytes III
H4_S1_GTAATGCTCGTTAGTG	H4_S1	N/A	N/A	Epicardial cells
H4_S1_GTAGAAATCAACTCTT	H4_S1	N/A	N/A	Epicardial cells
H4_S1_GTAGAGGAGATGAATC	H4_S1	N/A	N/A	Epicardial cells
H4_S1_GTAGAGGAGCTTTGTG	H4_S1	N/A	N/A	Epicardial cells
H4_S1_GTAGAGGAGTTGCGCC	H4_S1	N/A	N/A	Epicardial cells
H4_S1_GTAGAGGCACTCCGGA	H4_S1	N/A	N/A	Epithelial cells
H4_S1_GTAGAGGGTCCTACAA	H4_S1	N/A	N/A	Epicardial cells
H4_S1_GTAGATCAGAGCAGCT	H4_S1	N/A	N/A	Epithelial cells
H4_S1_GTAGATCAGCAAATGT	H4_S1	AUCell-Ed	Proliferation	Epicardial cells
H4_S1_GTAGATCAGTAGTGCG	H4_S1	N/A	N/A	Epicardial cells
H4_S1_GTAGATCCATAACGGG	H4_S1	N/A	Proliferation	Epithelial cells
H4_S1_GTAGGAGCAGGATTCT	H4_S1	N/A	N/A	Epicardial cells
H4_S1_GTAGGAGTCCGTCAAA	H4_S1	AUCell-Ed	N/A	Epicardial cells
H4_S1_GTATTTCGTCGTCATA	H4_S1	N/A	N/A	Epicardial cells
H4_S1_GTATTTCGTGTGCCTG	H4_S1	N/A	N/A	Epicardial cells
H4_S1_GTCAAACAGAGCAGCT	H4_S1	N/A	Proliferation	Epicardial cells
H4_S1_GTCAAGTCAGCCCACA	H4_S1	N/A	N/A	Epicardial cells
H4_S1_GTCACGGCAGGACAGT	H4_S1	AUCell-Ed	N/A	Epicardial cells
H4_S1_GTCACTCCAATTGCGT	H4_S1	N/A	N/A	Epicardial cells
H4_S1_GTCACTCGTCACTCGG	H4_S1	N/A	N/A	Epicardial cells
H4_S1_GTCACTCTCGGACTGC	H4_S1	N/A	N/A	Epicardial cells
H4_S1_GTCCACTAGGTGCTTT	H4_S1	N/A	Proliferation	Epicardial cells
H4_S1_GTCCACTTCTACCACC	H4_S1	N/A	N/A	Epicardial cells
H4_S1_GTCCCATAGCTCACTA	H4_S1	N/A	N/A	Epicardial cells
H4_S1_GTCCCATGTGAGCGAT	H4_S1	N/A	N/A	Epicardial cells
H4_S1_GTCCCATTCATTGTTC	H4_S1	N/A	N/A	Epithelial cells
H4_S1_GTCGTAAAGCACCGTC	H4_S1	N/A	N/A	Epithelial cells
H4_S1_GTCGTTCCATCTTAGG	H4_S1	N/A	N/A	Epithelial cells
H4_S1_GTCTAGAAGTGGTGGT	H4_S1	N/A	N/A	Epicardial cells
H4_S1_GTCTCACAGCAGGGAG	H4_S1	N/A	N/A	Epicardial cells
H4_S1_GTCTCACTCCACTGGG	H4_S1	N/A	N/A	Epicardial cells
H4_S1_GTCTCACTCCAGCAAT	H4_S1	N/A	N/A	Epicardial cells
H4_S1_GTCTGTCAGGGTCTTT	H4_S1	N/A	N/A	Epicardial cells
H4_S1_GTCTGTCCAAGAAACT	H4_S1	AUCell-Ed	N/A	Epicardial cells
H4_S1_GTCTGTCTCCCGAGAC	H4_S1	N/A	N/A	Epicardial cells
H4_S1_GTCTGTCTCCCTATTA	H4_S1	N/A	N/A	Epicardial cells
H4_S1_GTGAGCCTCCTACTGC	H4_S1	N/A	N/A	Epicardial cells
H4_S1_GTGAGGACAGACAAGC	H4_S1	N/A	N/A	Epicardial cells
H4_S1_GTGAGGAGTAGGACTG	H4_S1	N/A	Proliferation	Epicardial cells
H4_S1_GTGAGGATCCAGTGTA	H4_S1	N/A	Proliferation	Epicardial cells
H4_S1_GTGAGGATCGGCGATC	H4_S1	N/A	N/A	Epithelial cells
H4_S1_GTGATGTAGTCGGGAT	H4_S1	N/A	Proliferation	Epicardial cells
H4_S1_GTGCACGGTATAGGAT	H4_S1	N/A	Proliferation	Epicardial cells
H4_S1_GTGCAGCAGTCGCTAT	H4_S1	N/A	Proliferation	Epicardial cells
H4_S1_GTGCAGCGTATGAAGT	H4_S1	N/A	N/A	Epicardial cells
H4_S1_GTGCAGCGTGAGCCAA	H4_S1	N/A	N/A	Epicardial cells
H4_S1_GTGCTGGAGTTAGTAG	H4_S1	N/A	N/A	Epithelial cells
H4_S1_GTGCTGGCACCTGTCT	H4_S1	N/A	Proliferation	Epithelial cells
H4_S1_GTGCTTCAGCCGATCC	H4_S1	N/A	N/A	Epicardial cells
H4_S1_GTGCTTCAGGCTCTAT	H4_S1	N/A	Proliferation	Epicardial cells
H4_S1_GTGGAAGAGGGAGAAT	H4_S1	AUCell-Ed	N/A	Epicardial cells
H4_S1_GTGGAGATCAAGAATG	H4_S1	N/A	N/A	Epicardial cells
H4_S1_GTGGCGTAGGGAGATA	H4_S1	N/A	N/A	Epicardial cells
H4_S1_GTGGGAAAGACTGAGC	H4_S1	N/A	N/A	Epicardial cells
H4_S1_GTGTAACAGGTCTACT	H4_S1	N/A	Proliferation	Epicardial cells
H4_S1_GTGTCCTCAACTGTGT	H4_S1	N/A	N/A	Epithelial cells
H4_S1_GTGTCCTTCCCTTGTG	H4_S1	N/A	N/A	Epicardial cells
H4_S1_GTGTGATGTTGTCCCT	H4_S1	N/A	N/A	Epicardial cells
H4_S1_GTGTGGCTCTACCACC	H4_S1	N/A	N/A	Epithelial cells
H4_S1_GTGTTCCAGTGGCGAT	H4_S1	N/A	N/A	Epicardial cells
H4_S1_GTTACAGTCATGGCCG	H4_S1	N/A	N/A	Epicardial cells
H4_S1_GTTACCCAGGGCAACT	H4_S1	N/A	N/A	Epicardial cells
H4_S1_GTTACCCGTAACAGTA	H4_S1	N/A	N/A	Epicardial cells
H4_S1_GTTACCCTCCAAACCA	H4_S1	N/A	N/A	Epicardial cells
H4_S1_GTTAGACCACAGAGCA	H4_S1	N/A	N/A	Epicardial cells
H4_S1_GTTAGACCACCAGACC	H4_S1	N/A	N/A	Epicardial cells
H4_S1_GTTAGACGTTCGTTCC	H4_S1	N/A	N/A	Epicardial cells
H4_S1_GTTAGACTCGGAATGG	H4_S1	N/A	N/A	Epicardial cells
H4_S1_GTTAGTGAGACTGGGT	H4_S1	N/A	N/A	Epicardial cells
H4_S1_GTTATGGCAGCAGAAC	H4_S1	N/A	N/A	Epicardial cells
H4_S1_GTTCATTCATGACTAC	H4_S1	N/A	N/A	Epicardial cells
H4_S1_GTTCATTTCACCTACC	H4_S1	N/A	N/A	Epicardial cells
H4_S1_GTTCCGTCATGAAAGT	H4_S1	N/A	N/A	Epicardial cells
H4_S1_GTTCTATTCTAGTTCT	H4_S1	N/A	Proliferation	Epicardial cells
H4_S1_GTTGCTCTCGACATAC	H4_S1	N/A	Proliferation	Epicardial cells
H4_S1_GTTTGGATCTAAGAAG	H4_S1	N/A	N/A	Epicardial cells
H4_S1_TAACCAGAGAGAGGTA	H4_S1	N/A	N/A	Epicardial cells
H4_S1_TAACCAGCACTACCGG	H4_S1	N/A	Proliferation	Epithelial cells
H4_S1_TAACCAGGTACGCGTC	H4_S1	N/A	N/A	Epicardial cells
H4_S1_TAACGACTCCAATCCC	H4_S1	N/A	N/A	Epicardial cells
H4_S1_TAACTTCCATCTCGTC	H4_S1	N/A	N/A	Epicardial cells
H4_S1_TAAGCACTCAATCGGT	H4_S1	N/A	N/A	Epithelial cells
H4_S1_TAAGCCAAGGTGCTAG	H4_S1	N/A	Proliferation	Epithelial cells
H4_S1_TAATCTCTCCGGACTG	H4_S1	AUCell-Ed	N/A	Epithelial cells
H4_S1_TAATTCCAGAGCAACC	H4_S1	N/A	N/A	Epicardial cells
H4_S1_TAATTCCAGGAAAGTG	H4_S1	N/A	Proliferation	Epicardial cells
H4_S1_TAATTCCTCCCGTGTT	H4_S1	N/A	N/A	Epicardial cells
H4_S1_TACAGGTTCGAATGCT	H4_S1	N/A	N/A	Epicardial cells
H4_S1_TACATTCAGTTCCATG	H4_S1	N/A	N/A	Epicardial cells
H4_S1_TACCCACGTCCTCATC	H4_S1	N/A	Proliferation	Epicardial cells
H4_S1_TACCGAAAGGCGATAC	H4_S1	N/A	N/A	Epicardial cells
H4_S1_TACCTGCTCTGTCCCA	H4_S1	N/A	N/A	Epicardial cells
H4_S1_TACGCTCCATGGAGAC	H4_S1	N/A	N/A	Epicardial cells
H4_S1_TACGGTAAGTCCGCCA	H4_S1	N/A	N/A	Epicardial cells
H4_S1_TACGTCCCATGACAGG	H4_S1	N/A	N/A	Epicardial cells
H4_S1_TACTGCCGTACTCCGG	H4_S1	N/A	N/A	Epicardial cells
H4_S1_TACTGCCTCTAAGAAG	H4_S1	N/A	N/A	Epithelial cells
H4_S1_TACTTCACAACTTCTT	H4_S1	N/A	N/A	Epicardial cells
H4_S1_TACTTCACATAATGCC	H4_S1	N/A	Proliferation	Epicardial cells
H4_S1_TACTTGTAGTGCCTCG	H4_S1	N/A	N/A	Epicardial cells
H4_S1_TAGACCATCCTTACCG	H4_S1	N/A	N/A	Epithelial cells
H4_S1_TAGAGTCGTTGCAACT	H4_S1	N/A	N/A	Epithelial cells
H4_S1_TAGATCGCAGCTACTA	H4_S1	N/A	Proliferation	Epicardial cells
H4_S1_TAGCACAAGAAGATCT	H4_S1	N/A	N/A	Epicardial cells
H4_S1_TAGGGTTTCAGTGTCA	H4_S1	N/A	N/A	Epicardial cells
H4_S1_TAGGTTGTCATTCTTG	H4_S1	AUCell-Ed	N/A	Epicardial cells
H4_S1_TAGGTTGTCCTTGGAA	H4_S1	N/A	N/A	Epicardial cells
H4_S1_TATACCTTCCGAGCTG	H4_S1	N/A	N/A	Epicardial cells
H4_S1_TATATCCAGCACCGAA	H4_S1	N/A	N/A	Epithelial cells
H4_S1_TATCCTACAGGTCCCA	H4_S1	N/A	Proliferation	Epicardial cells
H4_S1_TATCCTATCTAGATCG	H4_S1	N/A	N/A	Epicardial cells
H4_S1_TATCTTGTCTGCACCT	H4_S1	N/A	N/A	Epicardial cells
H4_S1_TATTGGGAGCGAGAAA	H4_S1	N/A	N/A	Epithelial cells
H4_S1_TATTGGGCATCGTCCT	H4_S1	N/A	N/A	Epithelial cells
H4_S1_TATTTCGAGGCTATCT	H4_S1	N/A	N/A	Epicardial cells
H4_S1_TATTTCGCAATTGTGC	H4_S1	N/A	N/A	Epicardial cells
H4_S1_TATTTCGTCGATTCCC	H4_S1	N/A	Proliferation	Epicardial cells
H4_S1_TCAAGCACAGAACGCA	H4_S1	N/A	N/A	Epicardial cells
H4_S1_TCAAGCAGTATCGCGC	H4_S1	N/A	N/A	Epicardial cells
H4_S1_TCAAGCATCTAACGCA	H4_S1	N/A	N/A	Epicardial cells
H4_S1_TCAAGTGAGCGCCTCA	H4_S1	AUCell-Ed	N/A	Epithelial cells
H4_S1_TCAATCTAGTGGAATT	H4_S1	N/A	N/A	Epithelial cells
H4_S1_TCACGCTAGCGAGAAA	H4_S1	N/A	N/A	Epithelial cells
H4_S1_TCACGGGCAACAAGAT	H4_S1	N/A	Proliferation	Epicardial cells
H4_S1_TCACTATAGTTCGGTT	H4_S1	N/A	N/A	Epicardial cells
H4_S1_TCATACTAGGGCAGTT	H4_S1	N/A	N/A	Epicardial cells
H4_S1_TCATACTCAAGCCATT	H4_S1	N/A	Proliferation	Epithelial cells
H4_S1_TCATACTTCTGTAAGC	H4_S1	N/A	N/A	Epicardial cells
H4_S1_TCATATCCATACCAGT	H4_S1	N/A	N/A	Epicardial cells
H4_S1_TCATCATGTTCCTACC	H4_S1	N/A	N/A	Epicardial cells
H4_S1_TCATCCGAGCAGCACA	H4_S1	N/A	N/A	Epicardial cells
H4_S1_TCATGAGCACTAACCA	H4_S1	N/A	Proliferation	Epicardial cells
H4_S1_TCATGCCGTACCTTCC	H4_S1	N/A	N/A	Epicardial cells
H4_S1_TCATGCCGTCCTGAAT	H4_S1	N/A	N/A	Epicardial cells
H4_S1_TCATGTTAGCAGGGAG	H4_S1	N/A	Proliferation	Epicardial cells
H4_S1_TCATTACCAACAACAA	H4_S1	N/A	N/A	Epicardial cells
H4_S1_TCATTACCAGTTTCGA	H4_S1	N/A	N/A	Epicardial cells
H4_S1_TCATTCAGTTAGGCTT	H4_S1	N/A	N/A	Epicardial cells
H4_S1_TCCACGTGTACGGATG	H4_S1	AUCell-Ed	N/A	Epicardial cells
H4_S1_TCCAGAACAAGGCAAC	H4_S1	N/A	N/A	Epithelial cells
H4_S1_TCCATCGCACACACGC	H4_S1	N/A	N/A	Epithelial cells
H4_S1_TCCATCGGTCGGCCTA	H4_S1	N/A	N/A	Epicardial cells
H4_S1_TCCATCGTCACCCTCA	H4_S1	N/A	N/A	Epicardial cells
H4_S1_TCCATCGTCGGCATAT	H4_S1	N/A	N/A	Epicardial cells
H4_S1_TCCATGCCAAGGCCTC	H4_S1	N/A	N/A	Epicardial cells
H4_S1_TCCATGCGTCAAGTTC	H4_S1	N/A	Proliferation	Epithelial cells
H4_S1_TCCCAGTAGCCTCAAT	H4_S1	N/A	N/A	Epicardial cells
H4_S1_TCCGAAACATAGAGGC	H4_S1	N/A	N/A	Epicardial cells
H4_S1_TCCGAAACATTCAGGT	H4_S1	N/A	N/A	Epithelial cells
H4_S1_TCCGTGTGTCATCAGT	H4_S1	N/A	N/A	Epicardial cells
H4_S1_TCCGTGTTCTCAGGCG	H4_S1	N/A	Proliferation	Epicardial cells
H4_S1_TCCTCCCAGGCTTTCA	H4_S1	N/A	N/A	Epicardial cells
H4_S1_TCCTCCCGTGGAACCA	H4_S1	N/A	N/A	Epicardial cells
H4_S1_TCCTCTTCACCAGCTG	H4_S1	N/A	N/A	Epicardial cells
H4_S1_TCCTGCACACGGGTAA	H4_S1	N/A	N/A	Epicardial cells
H4_S1_TCCTTTCTCGTGCACG	H4_S1	N/A	Proliferation	Epicardial cells
H4_S1_TCCTTTCTCTAGCAAC	H4_S1	N/A	N/A	Epithelial cells
H4_S1_TCGACCTGTGACAGGT	H4_S1	N/A	N/A	Epicardial cells
H4_S1_TCGACGGAGCCGTAAG	H4_S1	N/A	N/A	Epicardial cells
H4_S1_TCGACGGGTCCGGATC	H4_S1	N/A	Proliferation	Epicardial cells
H4_S1_TCGATTTCAGAGAATT	H4_S1	N/A	N/A	Epicardial cells
H4_S1_TCGCAGGGTTGTTTGG	H4_S1	N/A	Proliferation	Epicardial cells
H4_S1_TCGCTCACAAATCGTC	H4_S1	N/A	N/A	Epicardial cells
H4_S1_TCGCTTGAGTTCCATG	H4_S1	N/A	N/A	Epicardial cells
H4_S1_TCGCTTGGTGTCATCA	H4_S1	N/A	N/A	Epicardial cells
H4_S1_TCGGATACACGCGGTT	H4_S1	N/A	N/A	Epicardial cells
H4_S1_TCGGATACAGATACCT	H4_S1	N/A	N/A	Epicardial cells
H4_S1_TCGGATAGTTTCGTAG	H4_S1	N/A	N/A	Epicardial cells
H4_S1_TCGGGACAGCATGAAT	H4_S1	N/A	N/A	Epicardial cells
H4_S1_TCGGGACTCGTCTCAC	H4_S1	AUCell-Ed	N/A	Sinus node myocytes
H4_S1_TCGGGACTCTGCGTCT	H4_S1	N/A	N/A	Epicardial cells
H4_S1_TCGGGTGAGTAGAATC	H4_S1	N/A	N/A	Epicardial cells
H4_S1_TCGGGTGTCGTAACTG	H4_S1	N/A	N/A	Epicardial cells
H4_S1_TCGGTCTCACCGGCTA	H4_S1	N/A	N/A	Epicardial cells
H4_S1_TCGGTCTCACTAAACC	H4_S1	N/A	N/A	Epicardial cells
H4_S1_TCGGTCTGTCAAGCGA	H4_S1	N/A	N/A	Epicardial cells
H4_S1_TCGTGGGAGACCACGA	H4_S1	N/A	N/A	Epicardial cells
H4_S1_TCGTGGGTCATCCTGC	H4_S1	N/A	Proliferation	Epicardial cells
H4_S1_TCTACATTCATTGTTC	H4_S1	N/A	N/A	Epicardial cells
H4_S1_TCTATACCAAGCTACT	H4_S1	N/A	N/A	Epithelial cells
H4_S1_TCTCACGGTTAAGTCC	H4_S1	N/A	N/A	Adipocytes III
H4_S1_TCTCAGCGTGAAAGTT	H4_S1	N/A	Proliferation	Epithelial cells
H4_S1_TCTCCGAAGACGTCGA	H4_S1	N/A	N/A	Epicardial cells
H4_S1_TCTCCGAAGGTCACCC	H4_S1	N/A	N/A	Epicardial cells
H4_S1_TCTCTGGAGACCTTTG	H4_S1	N/A	N/A	Epicardial cells
H4_S1_TCTGCCACAGCTACTA	H4_S1	N/A	N/A	Epicardial cells
H4_S1_TCTGTCGGTAAGTAGT	H4_S1	N/A	N/A	Epithelial cells
H4_S1_TCTTAGTTCACGTAGT	H4_S1	N/A	N/A	Epicardial cells
H4_S1_TCTTTGACAAGGTCTT	H4_S1	N/A	N/A	Epicardial cells
H4_S1_TCTTTGACAATCTCTT	H4_S1	AUCell-Ed	N/A	Epicardial cells
H4_S1_TGAACGTAGAACTTCC	H4_S1	N/A	N/A	Epicardial cells
H4_S1_TGAATCGAGAGATCGC	H4_S1	N/A	N/A	Epicardial cells
H4_S1_TGAATGCAGGAGCAAA	H4_S1	N/A	N/A	Epicardial cells
H4_S1_TGAATGCTCGAAGGAC	H4_S1	N/A	N/A	Epicardial cells
H4_S1_TGACAGTTCTCCATAT	H4_S1	N/A	N/A	Epicardial cells
H4_S1_TGACCCTGTTTCTATC	H4_S1	N/A	N/A	Epicardial cells
H4_S1_TGAGACTTCGACCCAG	H4_S1	N/A	N/A	Epicardial cells
H4_S1_TGAGCATCATAATCCG	H4_S1	N/A	Proliferation	Epicardial cells
H4_S1_TGAGCATGTCTACGTA	H4_S1	N/A	N/A	Epicardial cells
H4_S1_TGAGCATTCAGGTAAA	H4_S1	N/A	N/A	Epicardial cells
H4_S1_TGAGCGCCAGATACCT	H4_S1	N/A	Proliferation	Epithelial cells
H4_S1_TGAGCGCTCAGCTCTC	H4_S1	N/A	N/A	Epicardial cells
H4_S1_TGAGGAGCAACCCTAA	H4_S1	N/A	N/A	Epithelial cells
H4_S1_TGAGGAGGTGTTTACG	H4_S1	N/A	N/A	Epicardial cells
H4_S1_TGAGGGACACTTACAG	H4_S1	N/A	N/A	Epicardial cells
H4_S1_TGAGGGATCGAGCCTG	H4_S1	N/A	N/A	Epicardial cells
H4_S1_TGAGGTTGTCCGGCAT	H4_S1	N/A	N/A	Epicardial cells
H4_S1_TGAGTCACACAGTCAT	H4_S1	N/A	N/A	Epicardial cells
H4_S1_TGATGCACAGATCATC	H4_S1	N/A	N/A	Epicardial cells
H4_S1_TGATTCTCAACACGTT	H4_S1	N/A	N/A	Epicardial cells
H4_S1_TGATTTCCACTGCGTG	H4_S1	N/A	N/A	Epicardial cells
H4_S1_TGATTTCCATAGGCGA	H4_S1	N/A	Proliferation	Epicardial cells
H4_S1_TGCAGTAAGTTGGCTT	H4_S1	N/A	N/A	Epicardial cells
H4_S1_TGCATCCCAAAGCTAA	H4_S1	N/A	N/A	Epicardial cells
H4_S1_TGCATCCTCTGAGAAA	H4_S1	N/A	N/A	Epithelial cells
H4_S1_TGCCGAGTCTCGTTTA	H4_S1	N/A	N/A	Epicardial cells
H4_S1_TGCGACGAGACAGCTG	H4_S1	N/A	N/A	Epithelial cells
H4_S1_TGCGATAAGCATGCGA	H4_S1	N/A	N/A	Epicardial cells
H4_S1_TGCGGCACAACGCCCA	H4_S1	N/A	N/A	Epicardial cells
H4_S1_TGCGGGTGTAGCTTGT	H4_S1	N/A	N/A	Epithelial cells
H4_S1_TGCGGGTTCAAATGAG	H4_S1	N/A	N/A	Epithelial cells
H4_S1_TGCTGAAGTACAAAGT	H4_S1	N/A	Proliferation	Epithelial cells
H4_S1_TGCTTCGCATAACTCG	H4_S1	N/A	Proliferation	Epithelial cells
H4_S1_TGGAACTCAAGGTCGA	H4_S1	N/A	N/A	Epicardial cells
H4_S1_TGGAACTCATCTAGAC	H4_S1	N/A	N/A	Epicardial cells
H4_S1_TGGAACTGTGTCCGGT	H4_S1	N/A	N/A	Epithelial cells
H4_S1_TGGAGAGAGGCGTTGA	H4_S1	N/A	N/A	Epicardial cells
H4_S1_TGGAGGAAGCCGGATA	H4_S1	N/A	N/A	Epicardial cells
H4_S1_TGGAGGAGTACTCGTA	H4_S1	N/A	N/A	Epicardial cells
H4_S1_TGGATCACATCACAGT	H4_S1	AUCell-Ed	N/A	Epicardial cells
H4_S1_TGGATCAGTTCGAACT	H4_S1	N/A	Proliferation	Epicardial cells
H4_S1_TGGATGTAGATTGAGT	H4_S1	N/A	N/A	Epithelial cells
H4_S1_TGGCGTGGTACAGTAA	H4_S1	AUCell-Ed	N/A	Epithelial cells
H4_S1_TGGGAAGTCAGCATTG	H4_S1	N/A	N/A	Epicardial cells
H4_S1_TGGGAGACAGGCGATA	H4_S1	N/A	N/A	Epicardial cells
H4_S1_TGGGCGTCACTACGGC	H4_S1	N/A	Proliferation	Neurons
H4_S1_TGGTACATCTCAACCC	H4_S1	N/A	N/A	Epicardial cells
H4_S1_TGGTAGTCACAGTACT	H4_S1	N/A	N/A	Epicardial cells
H4_S1_TGGTGATTCCTTCGAC	H4_S1	N/A	N/A	Epicardial cells
H4_S1_TGTAACGCAAGACAAT	H4_S1	N/A	N/A	Epicardial cells
H4_S1_TGTACAGCAACAGAGC	H4_S1	N/A	N/A	Epicardial cells
H4_S1_TGTAGACAGGTACCTT	H4_S1	N/A	N/A	Epicardial cells
H4_S1_TGTAGACGTCGAAACG	H4_S1	N/A	N/A	Epicardial cells
H4_S1_TGTCCTGTCGCTGTTC	H4_S1	N/A	Proliferation	Epicardial cells
H4_S1_TGTCCTGTCTGGAAGG	H4_S1	AUCell-Ed	N/A	Epithelial cells
H4_S1_TGTGGCGTCCGAGGCT	H4_S1	N/A	N/A	Epicardial cells
H4_S1_TGTTACTGTAGCTGAG	H4_S1	N/A	N/A	Epicardial cells
H4_S1_TGTTACTTCTTAGTTC	H4_S1	N/A	N/A	Epicardial cells
H4_S1_TGTTCATTCAACCTTT	H4_S1	N/A	Proliferation	Epicardial cells
H4_S1_TGTTCATTCGGTGAAG	H4_S1	N/A	Proliferation	Epicardial cells
H4_S1_TTACCGCAGCTCCATA	H4_S1	N/A	N/A	Epicardial cells
H4_S1_TTAGTCTGTACCATAC	H4_S1	N/A	N/A	Epicardial cells
H4_S1_TTATTGCTCGCTTACC	H4_S1	N/A	N/A	Epicardial cells
H4_S1_TTCAATCGTTGACGGA	H4_S1	N/A	N/A	Epicardial cells
H4_S1_TTCACGCCACCTGCGA	H4_S1	N/A	N/A	Epicardial cells
H4_S1_TTCACGCGTGGAACCA	H4_S1	N/A	N/A	Epicardial cells
H4_S1_TTCAGGACAAGACGGT	H4_S1	N/A	Proliferation	Epicardial cells
H4_S1_TTCATTGGTAACGCGA	H4_S1	N/A	Proliferation	Epicardial cells
H4_S1_TTCCAATAGCACACCC	H4_S1	N/A	N/A	Epicardial cells
H4_S1_TTCCACGCACCAAATC	H4_S1	N/A	N/A	Epicardial cells
H4_S1_TTCCGGTAGGAGGGTG	H4_S1	N/A	N/A	Epicardial cells
H4_S1_TTCCGGTTCTCGAACA	H4_S1	N/A	N/A	Epicardial cells
H4_S1_TTCCGTGAGGGTACGT	H4_S1	N/A	N/A	Epicardial cells
H4_S1_TTCCGTGCAGCAATTC	H4_S1	N/A	Proliferation	Epicardial cells
H4_S1_TTCCTCTGTAACTAAG	H4_S1	N/A	N/A	Epithelial cells
H4_S1_TTCGCTGTCCTTGACC	H4_S1	N/A	N/A	Epicardial cells
H4_S1_TTCGGTCGTAGCCAGA	H4_S1	N/A	N/A	Epicardial cells
H4_S1_TTCGGTCGTCCAAATC	H4_S1	N/A	Proliferation	Epicardial cells
H4_S1_TTCTCTCGTTGTTGAC	H4_S1	N/A	N/A	Epicardial cells
H4_S1_TTCTGTACACGGCTAC	H4_S1	N/A	Proliferation	Epicardial cells
H4_S1_TTCTTGATCAGTGTCA	H4_S1	N/A	N/A	Epicardial cells
H4_S1_TTGACCCTCAGTGGGA	H4_S1	N/A	N/A	Epicardial cells
H4_S1_TTGAGTGTCTATTCGT	H4_S1	N/A	N/A	Epicardial cells
H4_S1_TTGATGGGTTCCACGG	H4_S1	N/A	N/A	Epicardial cells
H4_S1_TTGCATTCAAGTGGCA	H4_S1	N/A	N/A	Epithelial cells
H4_S1_TTGGATGCAGCTATAC	H4_S1	N/A	N/A	Epicardial cells
H4_S1_TTGGGATAGAAGGTAG	H4_S1	N/A	Proliferation	Epicardial cells
H4_S1_TTGGGATAGAGCACTG	H4_S1	N/A	N/A	Epicardial cells
H4_S1_TTGGGCGGTGTGGACA	H4_S1	N/A	N/A	Epicardial cells
H4_S1_TTGGGTATCCAGTGTA	H4_S1	N/A	N/A	Epicardial cells
H4_S1_TTGTGGAAGGCTCCCA	H4_S1	AUCell-Ed	N/A	Epicardial cells
H4_S1_TTGTGTTAGAGTCAAT	H4_S1	AUCell-Ed	N/A	Epicardial cells
H4_S1_TTGTTTGCAGGAGGAG	H4_S1	N/A	N/A	Epithelial cells
H4_S1_TTTACCATCATTGTGG	H4_S1	N/A	N/A	Epithelial cells
H4_S1_TTTACGTTCTGCGATA	H4_S1	N/A	N/A	Epithelial cells
H4_S1_TTTAGTCTCGTTGTTT	H4_S1	N/A	Proliferation	Epicardial cells
H4_S1_TTTATGCTCTTACCGC	H4_S1	N/A	N/A	Epicardial cells
H4_S1_TTTCATGGTCTTGGTA	H4_S1	N/A	N/A	Epicardial cells
H4_S1_TTTCCTCGTTCGGTAT	H4_S1	N/A	N/A	Epicardial cells
H4_S1_TTTGATCGTTTGCAGT	H4_S1	N/A	N/A	Adipocytes III
H4_S1_TTTGGAGCATTGCCTC	H4_S1	N/A	N/A	Epicardial cells
H4_S1_TTTGGAGTCCCTGGTT	H4_S1	N/A	Proliferation	Epicardial cells
H4_S1_TTTGGTTAGGCCACTC	H4_S1	N/A	Proliferation	Epicardial cells
H5_S2_AAAGGATCAACTCCCT	H5_S2	N/A	N/A	Epicardial cells
H5_S2_AACAACCAGATTACCC	H5_S2	AUCell-Ed	Proliferation	Epithelial cells
H5_S2_ACCACAAAGACTTCAC	H5_S2	N/A	N/A	Epithelial cells
H5_S2_ACCCTCACACCGTACG	H5_S2	N/A	N/A	Epicardial cells
H5_S2_ACCTGTCTCCCGTTCA	H5_S2	N/A	N/A	Epicardial cells
H5_S2_ACTCTCGAGTGATGGC	H5_S2	N/A	N/A	Epicardial cells
H5_S2_ACTTTCATCCTTACCG	H5_S2	N/A	N/A	Epicardial cells
H5_S2_AGAACAAAGACCGCCT	H5_S2	N/A	N/A	Epicardial cells
H5_S2_AGAGAGCCATCGAAGG	H5_S2	N/A	N/A	Epicardial cells
H5_S2_AGCTTCCTCAGACCCG	H5_S2	N/A	N/A	Epicardial cells
H5_S2_ATTCACTCAATTTCTC	H5_S2	N/A	N/A	Epicardial cells
H5_S2_CAGGCCACACATTCTT	H5_S2	N/A	N/A	Epicardial cells
H5_S2_CCGATGGTCCAAACCA	H5_S2	N/A	N/A	Epicardial cells
H5_S2_CCTCCAAAGTAACGAT	H5_S2	N/A	N/A	Epithelial cells
H5_S2_CCTCCTCAGTCAGCCC	H5_S2	N/A	N/A	Epithelial cells
H5_S2_CCTTCAGGTACAGCGA	H5_S2	N/A	N/A	Adipocytes III
H5_S2_CGAAGTTTCCGGACTG	H5_S2	N/A	N/A	Adipocytes III
H5_S2_CGTTGGGCATAGATCC	H5_S2	AUCell-Ed	N/A	Epithelial cells
H5_S2_CTACCTGCAGTACTAC	H5_S2	N/A	Proliferation	Epicardial cells
H5_S2_CTCAACCAGATGCAGC	H5_S2	N/A	N/A	Epicardial cells
H5_S2_CTCCACATCCTTCTAA	H5_S2	N/A	N/A	Epicardial cells
H5_S2_CTGTGGGCACCGTACG	H5_S2	AUCell-Ed	N/A	Sinus node myocytes
H5_S2_CTTACCGCAAACCACT	H5_S2	N/A	N/A	Epicardial cells
H5_S2_GAACTGTTCGCAGTCG	H5_S2	N/A	N/A	Vascular endothelial cells
H5_S2_GAAGCCCGTTATGGTC	H5_S2	N/A	N/A	Epicardial cells
H5_S2_GCCAGCAAGGCGAACT	H5_S2	N/A	N/A	Epicardial cells
H5_S2_GCGGAAAGTGGTAACG	H5_S2	N/A	Proliferation	Epithelial cells
H5_S2_GGGCTCATCTGCTCTG	H5_S2	N/A	N/A	Epithelial cells
H5_S2_GGTAATCAGGTCACAG	H5_S2	N/A	N/A	Epicardial cells
H5_S2_GGTCACGGTTGCATCA	H5_S2	N/A	N/A	Epicardial cells
H5_S2_GTAGCTAAGCAGCCCT	H5_S2	N/A	N/A	Epicardial cells
H5_S2_GTCCACTGTCGCTTAA	H5_S2	N/A	N/A	Epicardial cells
H5_S2_GTCCACTGTGCCTATA	H5_S2	N/A	N/A	Epicardial cells
H5_S2_GTCTCACCACAGAGCA	H5_S2	N/A	N/A	Epithelial cells
H5_S2_GTGAGTTAGAATAGTC	H5_S2	AUCell-Ed	Proliferation	Epithelial cells
H5_S2_TACCGGGCATAATCCG	H5_S2	N/A	N/A	Epicardial cells
H5_S2_TACTTGTCACTGTCCT	H5_S2	N/A	N/A	Epicardial cells
H5_S2_TCCACCAGTGCTTATG	H5_S2	N/A	N/A	Epicardial cells
H5_S2_TCCTTCTGTGACAGGT	H5_S2	N/A	Proliferation	Epicardial cells
H5_S2_TGGAACTAGGAAAGGT	H5_S2	N/A	N/A	Epithelial cells
H5_S2_TTACGCCTCCGAGCTG	H5_S2	N/A	N/A	Adipocytes III
H5_S2_TTCCTCTGTCCGACGT	H5_S2	N/A	N/A	Epithelial cells
H5_S2_TTGTTCAGTTTCGTAG	H5_S2	N/A	N/A	Adipocytes III
H5_S2_TTTCCTCCAACAGCTT	H5_S2	N/A	N/A	Epicardial cells
H4_S1_AAAGTCCCACGCACCA	H4_S1	AUCell-Ed	N/A	Sinus node myocytes
H4_S1_AAGCATCCAAAGACTA	H4_S1	AUCell-Ed	N/A	Sinus node myocytes
H4_S1_AAGCCATTCGCATTAG	H4_S1	AUCell-Ed	N/A	Sinus node myocytes
H4_S1_AATTCCTTCGAACCAT	H4_S1	AUCell-Ed	N/A	Sinus node myocytes
H4_S1_ACAAAGATCTCATTAC	H4_S1	AUCell-Ed	N/A	Sinus node myocytes
H4_S1_ACATCCCTCCCTCTAG	H4_S1	AUCell-Ed	N/A	Sinus node myocytes
H4_S1_ACATGCAAGTGTAGTA	H4_S1	AUCell-Ed	N/A	Sinus node myocytes
H4_S1_ACCATTTCACATTCGA	H4_S1	AUCell-Ed	N/A	Sinus node myocytes
H4_S1_ACCCTTGTCTTCCCGA	H4_S1	AUCell-Ed	N/A	Sinus node myocytes
H4_S1_ACGGAAGGTGGTTTGT	H4_S1	AUCell-Ed	N/A	Sinus node myocytes
H4_S1_ACGGGTCTCCCATAGA	H4_S1	AUCell-Ed	N/A	Sinus node myocytes
H4_S1_ACGTAACTCAAATGAG	H4_S1	AUCell-Ed	N/A	Sinus node myocytes
H4_S1_ACTATTCAGCTTCGTA	H4_S1	AUCell-Ed	N/A	Sinus node myocytes
H4_S1_AGATAGAAGTTCTCTT	H4_S1	AUCell-Ed	N/A	Sinus node myocytes
H4_S1_AGCGATTTCCAGTACA	H4_S1	AUCell-Ed	N/A	Sinus node myocytes
H4_S1_AGCTTCCCATGACTTG	H4_S1	AUCell-Ed	Proliferation	Sinus node myocytes
H4_S1_AGGAATATCCAATGCA	H4_S1	AUCell-Ed	N/A	Sinus node myocytes
H4_S1_AGGATCTAGAGTCCGA	H4_S1	AUCell-Ed	N/A	Sinus node myocytes
H4_S1_AGGTCTATCCAGCCTT	H4_S1	AUCell-Ed	N/A	Sinus node myocytes
H4_S1_AGGTGTTTCTAGTCAG	H4_S1	AUCell-Ed	N/A	Sinus node myocytes
H4_S1_ATAGACCAGCGGCTCT	H4_S1	AUCell-Ed	N/A	Sinus node myocytes
H4_S1_ATCACGACAATCTCTT	H4_S1	AUCell-Ed	Proliferation	Sinus node myocytes
H4_S1_ATCGGCGGTTAAAGTG	H4_S1	AUCell-Ed	N/A	Sinus node myocytes
H4_S1_ATCGTGAAGCGACTGA	H4_S1	AUCell-Ed	N/A	Sinus node myocytes
H4_S1_ATGGGAGAGGTTGGTG	H4_S1	AUCell-Ed	N/A	Sinus node myocytes
H4_S1_ATGGGAGCAAGATGTA	H4_S1	AUCell-Ed	N/A	Sinus node myocytes
H4_S1_ATTCCCGCATAGATGA	H4_S1	AUCell-Ed	N/A	Sinus node myocytes
H4_S1_ATTCCCGGTACTCCGG	H4_S1	AUCell-Ed	Proliferation	Sinus node myocytes
H4_S1_CAACCTCAGAGCCGAT	H4_S1	AUCell-Ed	N/A	Sinus node myocytes
H4_S1_CAAGAGGAGTATGTAG	H4_S1	AUCell-Ed	N/A	Sinus node myocytes
H4_S1_CAAGGGATCATGGGAG	H4_S1	AUCell-Ed	N/A	Sinus node myocytes
H4_S1_CACACAAAGATGTTCC	H4_S1	AUCell-Ed	N/A	Sinus node myocytes
H4_S1_CACACAACACCGGCTA	H4_S1	AUCell-Ed	N/A	Sinus node myocytes
H4_S1_CACATGAAGAGCATTA	H4_S1	AUCell-Ed	N/A	Sinus node myocytes
H4_S1_CACCAAATCGCCTAGG	H4_S1	AUCell-Ed	N/A	Sinus node myocytes
H4_S1_CACTAAGCAGAACGCA	H4_S1	AUCell-Ed	N/A	Sinus node myocytes
H4_S1_CAGATACGTCTTACAG	H4_S1	AUCell-Ed	N/A	Sinus node myocytes
H4_S1_CAGCAATAGTGGAATT	H4_S1	AUCell-Ed	N/A	Sinus node myocytes
H4_S1_CAGGCCACAGCATCTA	H4_S1	AUCell-Ed	N/A	Sinus node myocytes
H4_S1_CATACCCGTGTGGACA	H4_S1	AUCell-Ed	N/A	Sinus node myocytes
H4_S1_CATTGTTCAACTACGT	H4_S1	AUCell-Ed	N/A	Sinus node myocytes
H4_S1_CATTGTTGTGAGGCAT	H4_S1	AUCell-Ed	N/A	Sinus node myocytes
H4_S1_CATTTCACACGACAGA	H4_S1	AUCell-Ed	N/A	Sinus node myocytes
H4_S1_CCATCACTCACCTGGG	H4_S1	AUCell-Ed	N/A	Sinus node myocytes
H4_S1_CCCGGAACACTAGGTT	H4_S1	AUCell-Ed	N/A	Sinus node myocytes
H4_S1_CCCTAACTCCAAGCTA	H4_S1	AUCell-Ed	N/A	Sinus node myocytes
H4_S1_CCCTCTCTCCATCACC	H4_S1	AUCell-Ed	Proliferation	Sinus node myocytes
H4_S1_CCTACGTAGCTTCGTA	H4_S1	AUCell-Ed	N/A	Sinus node myocytes
H4_S1_CGAGTGCTCGTCGGGT	H4_S1	AUCell-Ed	N/A	Sinus node myocytes
H4_S1_CGTAAGTAGCTATCTG	H4_S1	AUCell-Ed	N/A	Sinus node myocytes
H4_S1_CTAACTTAGTGGGAAA	H4_S1	AUCell-Ed	N/A	Sinus node myocytes
H4_S1_CTCAGAATCTAGATCG	H4_S1	AUCell-Ed	N/A	Sinus node myocytes
H4_S1_CTCCTTTTCTTTGCGC	H4_S1	AUCell-Ed	N/A	Sinus node myocytes
H4_S1_CTGATCCCAGTCTTCC	H4_S1	AUCell-Ed	N/A	Sinus node myocytes
H4_S1_CTGCCATTCGCAGTCG	H4_S1	AUCell-Ed	N/A	Sinus node myocytes
H4_S1_CTGCTCAAGTTGAAGT	H4_S1	AUCell-Ed	N/A	Sinus node myocytes
H4_S1_CTTCTAAAGTACAGAT	H4_S1	AUCell-Ed	N/A	Sinus node myocytes
H4_S1_CTTTCAATCATCACAG	H4_S1	AUCell-Ed	N/A	Sinus node myocytes
H4_S1_GAAGCGAGTTCGAAGG	H4_S1	AUCell-Ed	N/A	Sinus node myocytes
H4_S1_GAAGGACTCCGGCAGT	H4_S1	AUCell-Ed	N/A	Sinus node myocytes
H4_S1_GAAGGGTAGTCACGCC	H4_S1	N/A	N/A	Sinus node myocytes
H4_S1_GACGTTAAGTTCCAGT	H4_S1	AUCell-Ed	N/A	Sinus node myocytes
H4_S1_GACTTCCAGTCCCAGC	H4_S1	AUCell-Ed	N/A	Sinus node myocytes
H4_S1_GAGAAATTCGCCTAGG	H4_S1	AUCell-Ed	N/A	Sinus node myocytes
H4_S1_GATCGTAAGAACAGGA	H4_S1	AUCell-Ed	N/A	Sinus node myocytes
H4_S1_GATCGTATCCCTATTA	H4_S1	N/A	N/A	Sinus node myocytes
H4_S1_GATTCGAGTCTACGAT	H4_S1	AUCell-Ed	N/A	Sinus node myocytes
H4_S1_GATTGGTGTGCCCAGT	H4_S1	AUCell-Ed	N/A	Sinus node myocytes
H4_S1_GATTTCTCATGGGATG	H4_S1	AUCell-Ed	N/A	Sinus node myocytes
H4_S1_GCATGATCACAGGATG	H4_S1	AUCell-Ed	N/A	Sinus node myocytes
H4_S1_GCATGATTCACAACCA	H4_S1	AUCell-Ed	Proliferation	Sinus node myocytes
H4_S1_GCATTAGCACCTATCC	H4_S1	N/A	N/A	Sinus node myocytes
H4_S1_GCCGTGAGTATGTCTG	H4_S1	AUCell-Ed	Proliferation	Sinus node myocytes
H4_S1_GCCGTGATCCGATGTA	H4_S1	AUCell-Ed	N/A	Sinus node myocytes
H4_S1_GCGTTTCGTTCAAGGG	H4_S1	AUCell-Ed	N/A	Sinus node myocytes
H4_S1_GGAGGATGTCGAGTGA	H4_S1	AUCell-Ed	Proliferation	Sinus node myocytes
H4_S1_GGATCTAAGTAGCAAT	H4_S1	AUCell-Ed	N/A	Sinus node myocytes
H4_S1_GGGAGTAGTGAGTAAT	H4_S1	AUCell-Ed	N/A	Sinus node myocytes
H4_S1_GGTGTTACAAGATCCT	H4_S1	AUCell-Ed	N/A	Sinus node myocytes
H4_S1_GGTTCTCCATGGCACC	H4_S1	AUCell-Ed	Proliferation	Sinus node myocytes
H4_S1_GTAATCGGTGACCTGC	H4_S1	AUCell-Ed	N/A	Sinus node myocytes
H4_S1_GTACAACCAACGTATC	H4_S1	AUCell-Ed	N/A	Sinus node myocytes
H4_S1_GTAGGAGTCCGCGATG	H4_S1	AUCell-Ed	N/A	Sinus node myocytes
H4_S1_GTCACGGCAGTTAAAG	H4_S1	AUCell-Ed	N/A	Sinus node myocytes
H4_S1_GTCATTTCATAACAGA	H4_S1	AUCell-Ed	N/A	Sinus node myocytes
H4_S1_GTGAGTTCAAGCTGCC	H4_S1	AUCell-Ed	N/A	Sinus node myocytes
H4_S1_GTTGCGGAGGTTAGTA	H4_S1	AUCell-Ed	N/A	Sinus node myocytes
H4_S1_GTTGTAGGTTCTCGTC	H4_S1	AUCell-Ed	N/A	Sinus node myocytes
H4_S1_GTTGTCCGTAGCTTAC	H4_S1	AUCell-Ed	N/A	Sinus node myocytes
H4_S1_GTTTGGAAGGTTTACC	H4_S1	AUCell-Ed	N/A	Sinus node myocytes
H4_S1_TAACCAGTCGTGGGTC	H4_S1	AUCell-Ed	N/A	Sinus node myocytes
H4_S1_TACAACGAGTAGCCAG	H4_S1	N/A	Proliferation	Sinus node myocytes
H4_S1_TACCGAAAGTAGCCAG	H4_S1	AUCell-Ed	N/A	Sinus node myocytes
H4_S1_TACCTCGTCACCACAA	H4_S1	AUCell-Ed	N/A	Sinus node myocytes
H4_S1_TACGGTACAGCCGTCA	H4_S1	AUCell-Ed	N/A	Sinus node myocytes
H4_S1_TCACATTGTGAAAGTT	H4_S1	AUCell-Ed	N/A	Sinus node myocytes
H4_S1_TCAGCAAAGCTACAAA	H4_S1	AUCell-Ed	N/A	Sinus node myocytes
H4_S1_TCATTACCATTGTGCA	H4_S1	AUCell-Ed	N/A	Sinus node myocytes
H4_S1_TCCGGGATCTCTGACC	H4_S1	AUCell-Ed	N/A	Sinus node myocytes
H4_S1_TCCTAATTCCTCACTG	H4_S1	AUCell-Ed	N/A	Sinus node myocytes
H4_S1_TCTGGCTTCCATTTAC	H4_S1	AUCell-Ed	N/A	Sinus node myocytes
H4_S1_TCTTAGTTCCTAGCCT	H4_S1	AUCell-Ed	N/A	Sinus node myocytes
H4_S1_TGAACGTAGAAACTAC	H4_S1	AUCell-Ed	N/A	Sinus node myocytes
H4_S1_TGAGGAGCAGGCTCTG	H4_S1	AUCell-Ed	N/A	Sinus node myocytes
H4_S1_TGATGGTAGGTTCCAT	H4_S1	AUCell-Ed	N/A	Sinus node myocytes
H4_S1_TGCAGTAGTTCACCGG	H4_S1	AUCell-Ed	N/A	Sinus node myocytes
H4_S1_TGGTTAGAGTCTACCA	H4_S1	AUCell-Ed	N/A	Sinus node myocytes
H4_S1_TGGTTAGGTTACGGAG	H4_S1	AUCell-Ed	N/A	Sinus node myocytes
H4_S1_TGTTGAGGTGGACTGA	H4_S1	AUCell-Ed	N/A	Sinus node myocytes
H4_S1_TTACCGCCACTTGTGA	H4_S1	AUCell-Ed	N/A	Sinus node myocytes
H4_S1_TTCATGTGTGGACCTC	H4_S1	AUCell-Ed	N/A	Sinus node myocytes
H4_S1_TTCGCTGGTGTCCCTT	H4_S1	AUCell-Ed	Proliferation	Sinus node myocytes
H4_S1_TTGCATTGTGGATGAC	H4_S1	AUCell-Ed	N/A	Sinus node myocytes
H4_S1_TTGCCTGAGAAGGTAG	H4_S1	AUCell-Ed	N/A	Sinus node myocytes
H4_S1_TTTACTGGTCTGTGCG	H4_S1	AUCell-Ed	N/A	Sinus node myocytes
H4_S1_TTTCAGTCAGGTTCGC	H4_S1	AUCell-Ed	N/A	Sinus node myocytes
H5_S2_AAACCCACATCGAAGG	H5_S2	AUCell-Ed	N/A	Sinus node myocytes
H5_S2_AAACGAATCATGGTAC	H5_S2	N/A	N/A	Sinus node myocytes
H5_S2_AAACGCTGTAGACTGG	H5_S2	AUCell-Ed	N/A	Sinus node myocytes
H5_S2_AACCAACCAGTGCCTG	H5_S2	AUCell-Ed	N/A	Sinus node myocytes
H5_S2_AACCCAATCGTAGCCG	H5_S2	AUCell-Ed	N/A	Sinus node myocytes
H5_S2_AAGAACAAGTTGTAAG	H5_S2	AUCell-Ed	N/A	Sinus node myocytes
H5_S2_AAGCATCGTCTTCTAT	H5_S2	AUCell-Ed	N/A	Sinus node myocytes
H5_S2_AAGGTAACACGGGTAA	H5_S2	AUCell-Ed	N/A	Sinus node myocytes
H5_S2_AATCGACTCCATCTAT	H5_S2	AUCell-Ed	N/A	Sinus node myocytes
H5_S2_AATGGAATCCGCTGTT	H5_S2	AUCell-Ed	N/A	Sinus node myocytes
H5_S2_AATTCCTAGATGGCAC	H5_S2	AUCell-Ed	N/A	Sinus node myocytes
H5_S2_AATTCCTGTCAACCTA	H5_S2	AUCell-Ed	N/A	Sinus node myocytes
H5_S2_ACACTGACAAGATGGC	H5_S2	AUCell-Ed	N/A	Sinus node myocytes
H5_S2_ACAGAAAAGCTTTCCC	H5_S2	AUCell-Ed	N/A	Sinus node myocytes
H5_S2_ACATCCCTCTACGCGG	H5_S2	AUCell-Ed	N/A	Sinus node myocytes
H5_S2_ACCAACATCGCCCAGA	H5_S2	AUCell-Ed	N/A	Sinus node myocytes
H5_S2_ACGGTCGCAGCCTTCT	H5_S2	AUCell-Ed	N/A	Sinus node myocytes
H5_S2_ACGTAGTAGCCGTTGC	H5_S2	AUCell-Ed	N/A	Sinus node myocytes
H5_S2_ACTTTGTTCACTGAAC	H5_S2	AUCell-Ed	N/A	Sinus node myocytes
H5_S2_AGACACTTCCCATACC	H5_S2	AUCell-Ed	N/A	Sinus node myocytes
H5_S2_AGACTCAAGACGCTCC	H5_S2	AUCell-Ed	N/A	Sinus node myocytes
H5_S2_AGATCCAGTTTCGCTC	H5_S2	AUCell-Ed	N/A	Sinus node myocytes
H5_S2_AGATGCTCATAACCCA	H5_S2	AUCell-Ed	N/A	Sinus node myocytes
H5_S2_AGCCACGTCTCATTAC	H5_S2	AUCell-Ed	Proliferation	Sinus node myocytes
H5_S2_AGCTACACACTGCTTC	H5_S2	AUCell-Ed	N/A	Sinus node myocytes
H5_S2_AGGACGAAGGGAACAA	H5_S2	AUCell-Ed	Proliferation	Sinus node myocytes
H5_S2_AGGACTTCACCTAAAC	H5_S2	AUCell-Ed	N/A	Sinus node myocytes
H5_S2_AGGACTTTCGTGCTCT	H5_S2	AUCell-Ed	N/A	Sinus node myocytes
H5_S2_AGGCATTAGGCCACTC	H5_S2	AUCell-Ed	N/A	Sinus node myocytes
H5_S2_AGGTCTAAGCGGGTAT	H5_S2	AUCell-Ed	N/A	Sinus node myocytes
H5_S2_ATCACGACACCTCTGT	H5_S2	AUCell-Ed	N/A	Sinus node myocytes
H5_S2_ATCACTTTCGCCTTGT	H5_S2	AUCell-Ed	N/A	Sinus node myocytes
H5_S2_ATCTTCAAGGCCCAAA	H5_S2	AUCell-Ed	N/A	Sinus node myocytes
H5_S2_ATGCCTCCAACCACAT	H5_S2	AUCell-Ed	N/A	Sinus node myocytes
H5_S2_ATTCATCCAGTAACCT	H5_S2	AUCell-Ed	N/A	Sinus node myocytes
H5_S2_ATTCCCGGTGGTTTGT	H5_S2	AUCell-Ed	N/A	Sinus node myocytes
H5_S2_ATTCTTGGTAGTCGGA	H5_S2	AUCell-Ed	Proliferation	Sinus node myocytes
H5_S2_ATTTACCTCCAATCTT	H5_S2	AUCell-Ed	N/A	Sinus node myocytes
H5_S2_ATTTCTGAGTGATTCC	H5_S2	AUCell-Ed	N/A	Sinus node myocytes
H5_S2_CAACAACGTTTCTTAC	H5_S2	AUCell-Ed	N/A	Sinus node myocytes
H5_S2_CAACAGTAGTTCCATG	H5_S2	AUCell-Ed	N/A	Sinus node myocytes
H5_S2_CAACCAACACGTGAGA	H5_S2	AUCell-Ed	Proliferation	Sinus node myocytes
H5_S2_CAACCTCTCCACGTCT	H5_S2	N/A	N/A	Sinus node myocytes
H5_S2_CAATTTCCACATGTTG	H5_S2	AUCell-Ed	N/A	Sinus node myocytes
H5_S2_CACAACAGTTCCCACT	H5_S2	AUCell-Ed	N/A	Sinus node myocytes
H5_S2_CACCGTTGTGTGAATA	H5_S2	AUCell-Ed	N/A	Sinus node myocytes
H5_S2_CACCGTTGTTGACTGT	H5_S2	AUCell-Ed	N/A	Sinus node myocytes
H5_S2_CACGGGTTCACATTGG	H5_S2	AUCell-Ed	N/A	Sinus node myocytes
H5_S2_CACTAAGCACAGCCTG	H5_S2	AUCell-Ed	N/A	Sinus node myocytes
H5_S2_CAGATTGGTCTACATG	H5_S2	AUCell-Ed	N/A	Sinus node myocytes
H5_S2_CAGATTGTCCTGGTCT	H5_S2	AUCell-Ed	N/A	Sinus node myocytes
H5_S2_CAGCACGTCATCTCTA	H5_S2	AUCell-Ed	N/A	Sinus node myocytes
H5_S2_CAGTGCGCAAACTAGA	H5_S2	AUCell-Ed	N/A	Sinus node myocytes
H5_S2_CATACTTAGACCTGGA	H5_S2	AUCell-Ed	N/A	Sinus node myocytes
H5_S2_CATGCTCCAATGGCAG	H5_S2	AUCell-Ed	N/A	Sinus node myocytes
H5_S2_CCAATGACAAATACGA	H5_S2	AUCell-Ed	N/A	Sinus node myocytes
H5_S2_CCACACTAGACATAGT	H5_S2	AUCell-Ed	N/A	Sinus node myocytes
H5_S2_CCACCATGTTGTGGCC	H5_S2	AUCell-Ed	N/A	Sinus node myocytes
H5_S2_CCATCACCAGTTGTTG	H5_S2	AUCell-Ed	N/A	Sinus node myocytes
H5_S2_CCCTCTCAGCAACTCT	H5_S2	AUCell-Ed	N/A	Sinus node myocytes
H5_S2_CCCTCTCCATCCGATA	H5_S2	AUCell-Ed	N/A	Sinus node myocytes
H5_S2_CCCTTAGTCCTTGAAG	H5_S2	AUCell-Ed	N/A	Sinus node myocytes
H5_S2_CCTCAGTGTCTTGAAC	H5_S2	AUCell-Ed	N/A	Sinus node myocytes
H5_S2_CCTCCTCCATGATCTG	H5_S2	AUCell-Ed	N/A	Sinus node myocytes
H5_S2_CCTCCTCGTAACATAG	H5_S2	AUCell-Ed	N/A	Sinus node myocytes
H5_S2_CCTCTCCTCTGGGATT	H5_S2	N/A	Proliferation	Sinus node myocytes
H5_S2_CCTTGTGTCGGCATAT	H5_S2	AUCell-Ed	N/A	Sinus node myocytes
H5_S2_CGACAGCAGGTGCCTC	H5_S2	AUCell-Ed	N/A	Sinus node myocytes
H5_S2_CGACAGCCAAGCTGCC	H5_S2	AUCell-Ed	N/A	Sinus node myocytes
H5_S2_CGGGTCACATTGAGCT	H5_S2	AUCell-Ed	N/A	Sinus node myocytes
H5_S2_CGTCCATTCCATTCGC	H5_S2	AUCell-Ed	N/A	Sinus node myocytes
H5_S2_CGTTAGACAACTGTGT	H5_S2	AUCell-Ed	N/A	Sinus node myocytes
H5_S2_CTAAGTGCACACAGCC	H5_S2	AUCell-Ed	N/A	Sinus node myocytes
H5_S2_CTACATTTCTCCGAAA	H5_S2	AUCell-Ed	N/A	Sinus node myocytes
H5_S2_CTACGGGCATCGAACT	H5_S2	AUCell-Ed	N/A	Sinus node myocytes
H5_S2_CTAGACAAGCAATAGT	H5_S2	AUCell-Ed	N/A	Sinus node myocytes
H5_S2_CTATAGGAGAGTTGCG	H5_S2	N/A	N/A	Sinus node myocytes
H5_S2_CTATCCGAGGAGAATG	H5_S2	AUCell-Ed	N/A	Sinus node myocytes
H5_S2_CTATCTACAACTCCAA	H5_S2	AUCell-Ed	N/A	Sinus node myocytes
H5_S2_CTCAGTCAGGATCACG	H5_S2	AUCell-Ed	N/A	Sinus node myocytes
H5_S2_CTCCAACGTGTTAACC	H5_S2	AUCell-Ed	N/A	Sinus node myocytes
H5_S2_CTCCACATCTGGCCGA	H5_S2	AUCell-Ed	N/A	Sinus node myocytes
H5_S2_CTCCCTCAGCCTCAAT	H5_S2	AUCell-Ed	N/A	Sinus node myocytes
H5_S2_CTCCCTCCACAGTCGC	H5_S2	AUCell-Ed	N/A	Sinus node myocytes
H5_S2_CTCCCTCCATACAGAA	H5_S2	AUCell-Ed	N/A	Sinus node myocytes
H5_S2_CTCTCAGGTCCAGTTA	H5_S2	AUCell-Ed	N/A	Sinus node myocytes
H5_S2_CTGCCATGTCCTGTTC	H5_S2	AUCell-Ed	N/A	Sinus node myocytes
H5_S2_CTGCTCATCTCCGCAT	H5_S2	AUCell-Ed	Proliferation	Sinus node myocytes
H5_S2_CTGGTCTAGGCCTAAG	H5_S2	AUCell-Ed	N/A	Sinus node myocytes
H5_S2_CTGTACCAGTTCCGGC	H5_S2	AUCell-Ed	N/A	Sinus node myocytes
H5_S2_CTGTACCTCAGAACCT	H5_S2	AUCell-Ed	Proliferation	Sinus node myocytes
H5_S2_CTTACCGGTAGACAAT	H5_S2	AUCell-Ed	N/A	Sinus node myocytes
H5_S2_CTTCCTTAGGTGGGTT	H5_S2	AUCell-Ed	N/A	Sinus node myocytes
H5_S2_CTTCCTTGTGTTTACG	H5_S2	N/A	N/A	Sinus node myocytes
H5_S2_CTTCCTTTCATCACCC	H5_S2	AUCell-Ed	N/A	Sinus node myocytes
H5_S2_CTTGATTGTCTCGACG	H5_S2	AUCell-Ed	N/A	Sinus node myocytes
H5_S2_GAAACCTCATAACCCA	H5_S2	AUCell-Ed	N/A	Sinus node myocytes
H5_S2_GAACTGTTCAACTTTC	H5_S2	AUCell-Ed	N/A	Sinus node myocytes
H5_S2_GAAGTAAAGTAACGAT	H5_S2	AUCell-Ed	N/A	Sinus node myocytes
H5_S2_GACCCTTAGACTACGG	H5_S2	AUCell-Ed	N/A	Sinus node myocytes
H5_S2_GACCCTTTCCATTTAC	H5_S2	AUCell-Ed	N/A	Sinus node myocytes
H5_S2_GACCTTCTCCGATTAG	H5_S2	N/A	N/A	Sinus node myocytes
H5_S2_GACTCAACAATGTCAC	H5_S2	AUCell-Ed	N/A	Sinus node myocytes
H5_S2_GAGGCAAGTGACCTGC	H5_S2	AUCell-Ed	N/A	Sinus node myocytes
H5_S2_GATAGCTCAAATCGGG	H5_S2	AUCell-Ed	N/A	Sinus node myocytes
H5_S2_GATCCCTGTCCTTGTC	H5_S2	AUCell-Ed	N/A	Sinus node myocytes
H5_S2_GATCCCTTCACGTAGT	H5_S2	AUCell-Ed	N/A	Sinus node myocytes
H5_S2_GATGACTAGCAGTACG	H5_S2	AUCell-Ed	N/A	Sinus node myocytes
H5_S2_GATGATCGTTCTTGTT	H5_S2	AUCell-Ed	N/A	Sinus node myocytes
H5_S2_GATGTTGGTTCGGTCG	H5_S2	AUCell-Ed	N/A	Sinus node myocytes
H5_S2_GATGTTGTCCAGCAAT	H5_S2	AUCell-Ed	N/A	Sinus node myocytes
H5_S2_GATGTTGTCTCGGCTT	H5_S2	AUCell-Ed	N/A	Sinus node myocytes
H5_S2_GCACGGTTCTCTATAC	H5_S2	AUCell-Ed	N/A	Sinus node myocytes
H5_S2_GCAGGCTCAGGTCAGA	H5_S2	AUCell-Ed	N/A	Sinus node myocytes
H5_S2_GCCATGGCAAGTGATA	H5_S2	AUCell-Ed	N/A	Sinus node myocytes
H5_S2_GCCTGTTTCGCTGCGA	H5_S2	AUCell-Ed	N/A	Sinus node myocytes
H5_S2_GCGAGAAGTCCACTCT	H5_S2	AUCell-Ed	N/A	Sinus node myocytes
H5_S2_GCGATCGAGGTAGTCG	H5_S2	AUCell-Ed	N/A	Sinus node myocytes
H5_S2_GCGGAAAAGTGGATAT	H5_S2	AUCell-Ed	N/A	Sinus node myocytes
H5_S2_GCGGATCTCATAGAGA	H5_S2	AUCell-Ed	Proliferation	Sinus node myocytes
H5_S2_GCGTGCACAAGGTCTT	H5_S2	AUCell-Ed	N/A	Sinus node myocytes
H5_S2_GCTCAAACACCTGATA	H5_S2	AUCell-Ed	N/A	Sinus node myocytes
H5_S2_GCTTTCGAGGTCCTGC	H5_S2	AUCell-Ed	N/A	Sinus node myocytes
H5_S2_GGAATCTCACATACTG	H5_S2	AUCell-Ed	N/A	Sinus node myocytes
H5_S2_GGATCTAGTATTTCCT	H5_S2	AUCell-Ed	N/A	Sinus node myocytes
H5_S2_GGTCTGGAGAAACCAT	H5_S2	AUCell-Ed	N/A	Sinus node myocytes
H5_S2_GTACAACTCACCATAG	H5_S2	AUCell-Ed	N/A	Sinus node myocytes
H5_S2_GTACAACTCGATCCAA	H5_S2	AUCell-Ed	N/A	Sinus node myocytes
H5_S2_GTAGATCTCTCTATAC	H5_S2	AUCell-Ed	N/A	Sinus node myocytes
H5_S2_GTAGCTATCTGGACTA	H5_S2	AUCell-Ed	N/A	Sinus node myocytes
H5_S2_GTCATCCGTACTGCGC	H5_S2	AUCell-Ed	N/A	Sinus node myocytes
H5_S2_GTCTCACCACTAACGT	H5_S2	AUCell-Ed	N/A	Sinus node myocytes
H5_S2_GTCTTTACAAGAGAGA	H5_S2	AUCell-Ed	N/A	Sinus node myocytes
H5_S2_GTGATGTAGACGTCGA	H5_S2	AUCell-Ed	N/A	Sinus node myocytes
H5_S2_GTGGAAGAGTGGATTA	H5_S2	N/A	Proliferation	Sinus node myocytes
H5_S2_GTGTGATGTCAAGTTC	H5_S2	AUCell-Ed	Proliferation	Sinus node myocytes
H5_S2_GTTAGTGGTGGCACTC	H5_S2	AUCell-Ed	N/A	Sinus node myocytes
H5_S2_GTTCATTTCCGGACTG	H5_S2	AUCell-Ed	N/A	Sinus node myocytes
H5_S2_GTTGAACTCAGACCGC	H5_S2	AUCell-Ed	N/A	Sinus node myocytes
H5_S2_GTTGTAGAGACCGCCT	H5_S2	AUCell-Ed	N/A	Sinus node myocytes
H5_S2_TAACACGAGGAAAGGT	H5_S2	AUCell-Ed	N/A	Sinus node myocytes
H5_S2_TAACACGAGGTAGTAT	H5_S2	AUCell-Ed	N/A	Sinus node myocytes
H5_S2_TAACACGTCTCCTGTG	H5_S2	AUCell-Ed	N/A	Sinus node myocytes
H5_S2_TAACCAGTCTCTTCAA	H5_S2	AUCell-Ed	N/A	Sinus node myocytes
H5_S2_TAACGACCATTCCTCG	H5_S2	AUCell-Ed	N/A	Sinus node myocytes
H5_S2_TAACTTCAGCCTCTTC	H5_S2	AUCell-Ed	N/A	Sinus node myocytes
H5_S2_TAATCTCTCTAGCATG	H5_S2	AUCell-Ed	N/A	Sinus node myocytes
H5_S2_TACCCACTCAAAGAAC	H5_S2	AUCell-Ed	N/A	Sinus node myocytes
H5_S2_TACCCGTTCATAGAGA	H5_S2	AUCell-Ed	N/A	Sinus node myocytes
H5_S2_TACCTCGAGTGGAAAG	H5_S2	AUCell-Ed	N/A	Sinus node myocytes
H5_S2_TACGTCCCAACTGGTT	H5_S2	AUCell-Ed	N/A	Sinus node myocytes
H5_S2_TACTGCCAGACATACA	H5_S2	AUCell-Ed	N/A	Sinus node myocytes
H5_S2_TACTTGTAGACTTGTC	H5_S2	AUCell-Ed	N/A	Sinus node myocytes
H5_S2_TAGACCAGTACGGTTT	H5_S2	AUCell-Ed	N/A	Sinus node myocytes
H5_S2_TAGACCATCCCATAAG	H5_S2	AUCell-Ed	N/A	Sinus node myocytes
H5_S2_TATACCTTCGCCGATG	H5_S2	AUCell-Ed	N/A	Sinus node myocytes
H5_S2_TATCTTGCAACTAGAA	H5_S2	AUCell-Ed	N/A	Sinus node myocytes
H5_S2_TATCTTGCAGAGAGGG	H5_S2	AUCell-Ed	N/A	Sinus node myocytes
H5_S2_TATTCCATCTGGGCCA	H5_S2	AUCell-Ed	N/A	Sinus node myocytes
H5_S2_TCAAGACTCTAATTCC	H5_S2	AUCell-Ed	N/A	Sinus node myocytes
H5_S2_TCACGCTCATCCTTCG	H5_S2	AUCell-Ed	Proliferation	Sinus node myocytes
H5_S2_TCACGCTGTTCATCTT	H5_S2	AUCell-Ed	N/A	Sinus node myocytes
H5_S2_TCAGCCTGTCATCGCG	H5_S2	AUCell-Ed	N/A	Sinus node myocytes
H5_S2_TCAGTGAGTCAGACGA	H5_S2	AUCell-Ed	N/A	Sinus node myocytes
H5_S2_TCCACGTTCATTCATC	H5_S2	AUCell-Ed	N/A	Sinus node myocytes
H5_S2_TCCACGTTCCGCTTAC	H5_S2	AUCell-Ed	N/A	Sinus node myocytes
H5_S2_TCCCATGAGTGATTCC	H5_S2	AUCell-Ed	N/A	Sinus node myocytes
H5_S2_TCCGATCAGTCTGTAC	H5_S2	AUCell-Ed	N/A	Sinus node myocytes
H5_S2_TCGACCTCACAGCTTA	H5_S2	AUCell-Ed	N/A	Sinus node myocytes
H5_S2_TCGCAGGTCATCACAG	H5_S2	AUCell-Ed	N/A	Sinus node myocytes
H5_S2_TCGGGACCACTCTAGA	H5_S2	AUCell-Ed	N/A	Sinus node myocytes
H5_S2_TCGGGCAAGGCCACCT	H5_S2	AUCell-Ed	N/A	Sinus node myocytes
H5_S2_TCTCACGAGCGAGGAG	H5_S2	AUCell-Ed	N/A	Sinus node myocytes
H5_S2_TCTCAGCTCATCTCTA	H5_S2	AUCell-Ed	N/A	Sinus node myocytes
H5_S2_TCTGCCATCAGTCACA	H5_S2	AUCell-Ed	N/A	Sinus node myocytes
H5_S2_TCTTCCTTCCCGTTCA	H5_S2	AUCell-Ed	N/A	Sinus node myocytes
H5_S2_TCTTCCTTCCTATTTG	H5_S2	AUCell-Ed	N/A	Sinus node myocytes
H5_S2_TCTTGCGCACAACGAG	H5_S2	AUCell-Ed	N/A	Sinus node myocytes
H5_S2_TGACGCGAGACGATAT	H5_S2	AUCell-Ed	N/A	Sinus node myocytes
H5_S2_TGCAGATTCTGCGATA	H5_S2	AUCell-Ed	N/A	Sinus node myocytes
H5_S2_TGCAGTAAGAGGATGA	H5_S2	AUCell-Ed	N/A	Sinus node myocytes
H5_S2_TGCTCCAAGCGTTCCG	H5_S2	AUCell-Ed	N/A	Sinus node myocytes
H5_S2_TGCTGAACATCTCATT	H5_S2	AUCell-Ed	N/A	Sinus node myocytes
H5_S2_TGGAGAGTCCTAGCGG	H5_S2	AUCell-Ed	N/A	Sinus node myocytes
H5_S2_TGGAGGAGTCATCTAG	H5_S2	AUCell-Ed	N/A	Sinus node myocytes
H5_S2_TTACGTTCATGACTGT	H5_S2	N/A	N/A	Sinus node myocytes
H5_S2_TTAGGCATCCTCTCTT	H5_S2	AUCell-Ed	N/A	Sinus node myocytes
H5_S2_TTCAATCAGTGATGGC	H5_S2	AUCell-Ed	N/A	Sinus node myocytes
H5_S2_TTCACCGCACGGCCAT	H5_S2	N/A	N/A	Sinus node myocytes
H5_S2_TTCACGCAGACAGCGT	H5_S2	AUCell-Ed	N/A	Sinus node myocytes
H5_S2_TTCCAATGTTCTGAGT	H5_S2	AUCell-Ed	N/A	Sinus node myocytes
H5_S2_TTCCGGTTCCTGCTAC	H5_S2	AUCell-Ed	N/A	Sinus node myocytes
H5_S2_TTCCGTGAGCCTATTG	H5_S2	AUCell-Ed	N/A	Sinus node myocytes
H5_S2_TTCCTTCCAATATCCG	H5_S2	AUCell-Ed	N/A	Sinus node myocytes
H5_S2_TTCTAACGTGGTTTGT	H5_S2	N/A	N/A	Sinus node myocytes
H5_S2_TTCTAGTCAGCGGATA	H5_S2	AUCell-Ed	N/A	Sinus node myocytes
H5_S2_TTCTTCCGTTGCAACT	H5_S2	AUCell-Ed	N/A	Sinus node myocytes
H5_S2_TTCTTCCTCATTTCCA	H5_S2	AUCell-Ed	N/A	Sinus node myocytes
H5_S2_TTCTTGAGTTGCATCA	H5_S2	AUCell-Ed	N/A	Sinus node myocytes
H5_S2_TTGAGTGGTCCAATCA	H5_S2	AUCell-Ed	N/A	Sinus node myocytes
H5_S2_TTGTTGTTCGTGTGGC	H5_S2	AUCell-Ed	N/A	Sinus node myocytes
H5_S2_TTTCCTCCAGTTCCAA	H5_S2	AUCell-Ed	N/A	Sinus node myocytes
H5_S2_TTTGTTGAGGCACAAC	H5_S2	AUCell-Ed	N/A	Sinus node myocytes
H4_S1_AAACCCAGTATGGAAT	H4_S1	N/A	N/A	Vascular endothelial cells
H4_S1_AAAGGGCTCGTTTACT	H4_S1	N/A	N/A	Vascular endothelial cells
H4_S1_AAAGGTACATATTCGG	H4_S1	N/A	N/A	Vascular endothelial cells
H4_S1_AAAGGTATCCACCTGT	H4_S1	N/A	N/A	Adipocytes III
H4_S1_AAATGGACATGACAGG	H4_S1	N/A	N/A	Vascular endothelial cells
H4_S1_AACAAAGCATGGTACT	H4_S1	N/A	Proliferation	Vascular endothelial cells
H4_S1_AACAACCGTCTGCCTT	H4_S1	N/A	N/A	Vascular endothelial cells
H4_S1_AACAAGAGTAGTCACT	H4_S1	N/A	N/A	Vascular endothelial cells
H4_S1_AACACACGTGTTAAAG	H4_S1	N/A	N/A	Vascular endothelial cells
H4_S1_AACCTTTGTCGCTTAA	H4_S1	N/A	N/A	Vascular endothelial cells
H4_S1_AACGAAACAACGCCCA	H4_S1	N/A	N/A	Vascular endothelial cells
H4_S1_AACGGGAAGCGGTAAC	H4_S1	N/A	N/A	Vascular endothelial cells
H4_S1_AACTTCTTCACTAGCA	H4_S1	N/A	N/A	Vascular endothelial cells
H4_S1_AAGACAAAGCCTCTTC	H4_S1	N/A	Proliferation	Vascular endothelial cells
H4_S1_AAGCATCAGTAGGAAG	H4_S1	N/A	Proliferation	Vascular endothelial cells
H4_S1_AAGCATCTCATAGACC	H4_S1	N/A	N/A	Vascular endothelial cells
H4_S1_AAGCGAGAGCGACATG	H4_S1	N/A	N/A	Vascular endothelial cells
H4_S1_AAGGTAAAGTTCACTG	H4_S1	N/A	N/A	Vascular endothelial cells
H4_S1_AATAGAGCAGCAGTCC	H4_S1	N/A	Proliferation	Vascular endothelial cells
H4_S1_AATCACGGTACAGAGC	H4_S1	N/A	Proliferation	Vascular endothelial cells
H4_S1_AATCGTGCACTACAGT	H4_S1	N/A	N/A	Vascular endothelial cells
H4_S1_AATGACCTCCACCTCA	H4_S1	N/A	N/A	Vascular endothelial cells
H4_S1_AATGGAAGTAGGACCA	H4_S1	N/A	N/A	Vascular endothelial cells
H4_S1_AATTCCTAGTCCGTCG	H4_S1	N/A	Proliferation	Vascular endothelial cells
H4_S1_AATTTCCCACGGCCAT	H4_S1	AUCell-Ed	N/A	Adipocytes III
H4_S1_AATTTCCGTAACATAG	H4_S1	N/A	N/A	Vascular endothelial cells
H4_S1_AATTTCCTCAGGTAAA	H4_S1	N/A	N/A	Vascular endothelial cells
H4_S1_ACACCAATCAGCAGAG	H4_S1	N/A	N/A	Vascular endothelial cells
H4_S1_ACACCAATCCAAGCAT	H4_S1	N/A	N/A	Vascular endothelial cells
H4_S1_ACACGCGAGGACGCTA	H4_S1	N/A	N/A	Vascular endothelial cells
H4_S1_ACATCCCAGTTGCATC	H4_S1	N/A	Proliferation	Vascular endothelial cells
H4_S1_ACATCCCTCGCAATGT	H4_S1	N/A	N/A	Vascular endothelial cells
H4_S1_ACATGCATCTCCGCAT	H4_S1	N/A	N/A	Vascular endothelial cells
H4_S1_ACCAACAAGACTTCAC	H4_S1	N/A	N/A	Vascular endothelial cells
H4_S1_ACCATTTTCGGAGTAG	H4_S1	N/A	N/A	Vascular endothelial cells
H4_S1_ACCCTCACACTACGGC	H4_S1	N/A	N/A	Endocardial cells
H4_S1_ACCGTTCTCCTCAGGG	H4_S1	N/A	N/A	Vascular endothelial cells
H4_S1_ACCGTTCTCTTCGGTC	H4_S1	N/A	N/A	Vascular endothelial cells
H4_S1_ACCTGAAGTGAGACGT	H4_S1	N/A	N/A	Fibroblasts II
H4_S1_ACCTGTCTCATAAGGA	H4_S1	N/A	N/A	Vascular endothelial cells
H4_S1_ACGATGTAGTGCTACT	H4_S1	N/A	Proliferation	Vascular endothelial cells
H4_S1_ACGGAAGTCGGACTGC	H4_S1	N/A	N/A	Vascular endothelial cells
H4_S1_ACGTAACTCAGTGCGC	H4_S1	N/A	Proliferation	Vascular endothelial cells
H4_S1_ACGTAACTCTATCGCC	H4_S1	N/A	N/A	Vascular endothelial cells
H4_S1_ACTACGATCAACGTGT	H4_S1	N/A	Proliferation	Vascular endothelial cells
H4_S1_ACTATTCCAAATGAAC	H4_S1	N/A	Proliferation	Vascular endothelial cells
H4_S1_ACTATTCTCTATCACT	H4_S1	AUCell-Ed	N/A	Vascular endothelial cells
H4_S1_ACTCCCAAGGCTCTAT	H4_S1	N/A	N/A	Adipocytes III
H4_S1_ACTTTCACAAGCCTGC	H4_S1	N/A	Proliferation	Vascular endothelial cells
H4_S1_ACTTTCATCCCAATAG	H4_S1	N/A	N/A	Vascular endothelial cells
H4_S1_ACTTTGTGTCATGGCC	H4_S1	N/A	N/A	Vascular endothelial cells
H4_S1_AGAACAACATGTGCTA	H4_S1	N/A	N/A	Vascular endothelial cells
H4_S1_AGAAGTAGTACGACAG	H4_S1	N/A	N/A	Vascular endothelial cells
H4_S1_AGACAAAGTACGGTTT	H4_S1	N/A	N/A	Vascular endothelial cells
H4_S1_AGACACTCAGATCATC	H4_S1	N/A	N/A	Vascular endothelial cells
H4_S1_AGACAGGCACTCCTGT	H4_S1	N/A	N/A	Vascular endothelial cells
H4_S1_AGACCATTCTACAGGT	H4_S1	N/A	N/A	Vascular endothelial cells
H4_S1_AGAGAATAGCGTACAG	H4_S1	N/A	N/A	Vascular endothelial cells
H4_S1_AGATCCATCGTAGCTA	H4_S1	N/A	N/A	Vascular endothelial cells
H4_S1_AGATCGTCAGGCGAAT	H4_S1	N/A	N/A	Vascular endothelial cells
H4_S1_AGATGAAGTAGAAACT	H4_S1	N/A	N/A	Vascular endothelial cells
H4_S1_AGCCAATGTAGATGTA	H4_S1	N/A	N/A	Vascular endothelial cells
H4_S1_AGCCAATTCGGACGTC	H4_S1	N/A	N/A	Vascular endothelial cells
H4_S1_AGCCACGAGTACGTCT	H4_S1	N/A	N/A	Vascular endothelial cells
H4_S1_AGCCACGAGTCACTGT	H4_S1	N/A	N/A	Vascular endothelial cells
H4_S1_AGCCACGTCACGATAC	H4_S1	N/A	N/A	Vascular endothelial cells
H4_S1_AGCCAGCCAACTTCTT	H4_S1	N/A	N/A	Vascular endothelial cells
H4_S1_AGCGCTGCACTACAGT	H4_S1	N/A	N/A	Vascular endothelial cells
H4_S1_AGCGCTGTCGCGATCG	H4_S1	N/A	N/A	Fibroblasts II
H4_S1_AGCGTCGCAAGATCCT	H4_S1	N/A	N/A	Vascular endothelial cells
H4_S1_AGCTTCCGTGAATTGA	H4_S1	AUCell-Ed	N/A	Vascular endothelial cells
H4_S1_AGGAAATGTCGTCAGC	H4_S1	AUCell-Ed	N/A	Vascular endothelial cells
H4_S1_AGGAATATCGTGAGAG	H4_S1	N/A	N/A	Vascular endothelial cells
H4_S1_AGGATAACATGGGTCC	H4_S1	N/A	Proliferation	Endocardial cells
H4_S1_AGGCATTTCATGGATC	H4_S1	N/A	Proliferation	Vascular endothelial cells
H4_S1_AGGGAGTAGACATGCG	H4_S1	N/A	N/A	Vascular endothelial cells
H4_S1_AGGGAGTTCCTATTGT	H4_S1	N/A	N/A	Vascular endothelial cells
H4_S1_AGGGCTCGTTAGGGAC	H4_S1	N/A	N/A	Adipocytes III
H4_S1_AGGGTCCGTCACTTAG	H4_S1	N/A	N/A	Vascular endothelial cells
H4_S1_AGGGTGACAATGACCT	H4_S1	N/A	N/A	Vascular endothelial cells
H4_S1_AGGGTTTAGGCGATAC	H4_S1	N/A	N/A	Epithelial cells
H4_S1_AGGTAGGGTTGCTTGA	H4_S1	N/A	N/A	Vascular endothelial cells
H4_S1_AGGTCATAGTTGTAAG	H4_S1	N/A	N/A	Vascular endothelial cells
H4_S1_AGGTCTATCCCTCTCC	H4_S1	N/A	N/A	Vascular endothelial cells
H4_S1_AGGTTACTCGCCGAAC	H4_S1	N/A	N/A	Vascular endothelial cells
H4_S1_AGGTTGTCAGCGGTCT	H4_S1	N/A	N/A	Vascular endothelial cells
H4_S1_AGTAACCGTACCCACG	H4_S1	N/A	Proliferation	Vascular endothelial cells
H4_S1_AGTAACCTCCTTCTAA	H4_S1	N/A	N/A	Vascular endothelial cells
H4_S1_AGTACCAGTATTGACC	H4_S1	AUCell-Ed	N/A	Epithelial cells
H4_S1_AGTAGCTAGTGGCCTC	H4_S1	N/A	N/A	Vascular endothelial cells
H4_S1_AGTCATGAGGCATCAG	H4_S1	N/A	N/A	Vascular endothelial cells
H4_S1_AGTGATCTCTGCATGA	H4_S1	N/A	N/A	Vascular endothelial cells
H4_S1_AGTTAGCTCGCTTGCT	H4_S1	N/A	N/A	Fibroblasts II
H4_S1_AGTTCGACACTTACAG	H4_S1	N/A	N/A	Vascular endothelial cells
H4_S1_ATAGACCTCTAAGCCA	H4_S1	N/A	N/A	Vascular endothelial cells
H4_S1_ATATCCTGTGGAAGTC	H4_S1	N/A	N/A	Adipocytes III
H4_S1_ATCAGGTAGACCGCCT	H4_S1	N/A	N/A	Vascular endothelial cells
H4_S1_ATCAGGTTCTATACGG	H4_S1	N/A	Proliferation	Vascular endothelial cells
H4_S1_ATCCACCAGCGATGAC	H4_S1	N/A	N/A	Vascular endothelial cells
H4_S1_ATCCCTGAGTTCATCG	H4_S1	N/A	N/A	Vascular endothelial cells
H4_S1_ATCGTAGGTCTATGAC	H4_S1	AUCell-Ed	N/A	Vascular endothelial cells
H4_S1_ATCGTAGTCCCAACTC	H4_S1	N/A	N/A	Vascular endothelial cells
H4_S1_ATGAGTCTCCAGCTCT	H4_S1	N/A	N/A	Vascular endothelial cells
H4_S1_ATGTCCCTCCTTGGAA	H4_S1	N/A	N/A	Vascular endothelial cells
H4_S1_ATGTCTTGTCAGTTTG	H4_S1	N/A	N/A	Vascular endothelial cells
H4_S1_ATTACCTCAATGTGGG	H4_S1	N/A	Proliferation	Vascular endothelial cells
H4_S1_ATTACTCAGTACTCGT	H4_S1	N/A	N/A	Endocardial cells
H4_S1_ATTCCATGTCTTTCAT	H4_S1	N/A	Proliferation	Vascular endothelial cells
H4_S1_ATTCCCGAGGTGCATG	H4_S1	N/A	N/A	Endocardial cells
H4_S1_ATTCCCGGTCCAATCA	H4_S1	N/A	Proliferation	Epithelial cells
H4_S1_ATTCTACAGTCGCGAA	H4_S1	AUCell-Ed	N/A	Fibroblasts II
H4_S1_ATTCTACTCTTGGCTC	H4_S1	N/A	N/A	Vascular endothelial cells
H4_S1_ATTGTTCAGTCATACC	H4_S1	N/A	N/A	Fibroblasts II
H4_S1_ATTTACCAGGCAGGTT	H4_S1	N/A	N/A	Vascular endothelial cells
H4_S1_ATTTACCTCTTCTCAA	H4_S1	N/A	N/A	Vascular endothelial cells
H4_S1_CAACAGTAGTCGTTAC	H4_S1	N/A	N/A	Vascular endothelial cells
H4_S1_CAACAGTCATGCTGCG	H4_S1	N/A	N/A	Epithelial cells
H4_S1_CAACGGCGTACGTACT	H4_S1	N/A	N/A	Sinus node myocytes
H4_S1_CAAGACTGTCCGGTCA	H4_S1	N/A	N/A	Vascular endothelial cells
H4_S1_CAAGAGGAGGAATCGC	H4_S1	N/A	N/A	Fibroblasts II
H4_S1_CAAGAGGCAGTAACCT	H4_S1	N/A	N/A	Vascular endothelial cells
H4_S1_CAATGACCAGACTGCC	H4_S1	N/A	Proliferation	Adipocytes III
H4_S1_CAATGACTCGGAATTC	H4_S1	N/A	Proliferation	Vascular endothelial cells
H4_S1_CACAGATAGGGTCTTT	H4_S1	N/A	N/A	Vascular endothelial cells
H4_S1_CACATGAAGAAGGCTC	H4_S1	N/A	N/A	Epithelial cells
H4_S1_CACATGATCAACGAGG	H4_S1	N/A	N/A	Vascular endothelial cells
H4_S1_CACATGATCAATGCAC	H4_S1	N/A	N/A	Vascular endothelial cells
H4_S1_CACGGGTTCCATGATG	H4_S1	N/A	N/A	Vascular endothelial cells
H4_S1_CACTGTCCAATACCCA	H4_S1	N/A	N/A	Vascular endothelial cells
H4_S1_CACTGTCCAGCATGCC	H4_S1	N/A	N/A	Vascular endothelial cells
H4_S1_CACTTCGCAATCGCAT	H4_S1	N/A	N/A	Vascular endothelial cells
H4_S1_CAGATACTCAAAGACA	H4_S1	N/A	N/A	Vascular endothelial cells
H4_S1_CAGCAATAGTCCCAAT	H4_S1	N/A	N/A	Vascular endothelial cells
H4_S1_CAGCAATTCCGATGCG	H4_S1	AUCell-Ed	N/A	Vascular endothelial cells
H4_S1_CAGCACGCAACTCGTA	H4_S1	AUCell-Ed	N/A	Vascular endothelial cells
H4_S1_CAGCACGTCACGGACC	H4_S1	N/A	N/A	Endocardial cells
H4_S1_CAGCGTGAGACTAAGT	H4_S1	AUCell-Ed	N/A	Vascular endothelial cells
H4_S1_CAGGGCTCAATACAGA	H4_S1	N/A	N/A	Vascular endothelial cells
H4_S1_CAGGTATGTGCCTTCT	H4_S1	N/A	Proliferation	Vascular endothelial cells
H4_S1_CAGTTAGAGTGGTCAG	H4_S1	N/A	N/A	Vascular endothelial cells
H4_S1_CAGTTAGCATCGCTGG	H4_S1	N/A	N/A	Vascular endothelial cells
H4_S1_CAGTTAGTCAACACCA	H4_S1	N/A	N/A	Vascular endothelial cells
H4_S1_CAGTTCCAGTGATAGT	H4_S1	AUCell-Ed	N/A	Vascular endothelial cells
H4_S1_CAGTTCCCAACATACC	H4_S1	N/A	N/A	Vascular endothelial cells
H4_S1_CAGTTCCGTATACCCA	H4_S1	N/A	N/A	Vascular endothelial cells
H4_S1_CATAAGCTCTACCAGA	H4_S1	N/A	N/A	Fibroblasts II
H4_S1_CATACTTAGAGCACTG	H4_S1	N/A	N/A	Fibroblasts II
H4_S1_CATAGACAGCGCCCAT	H4_S1	N/A	N/A	Vascular endothelial cells
H4_S1_CATCCACGTACTGTTG	H4_S1	N/A	N/A	Vascular endothelial cells
H4_S1_CATCGCTCATCGCTCT	H4_S1	N/A	N/A	Vascular endothelial cells
H4_S1_CATGCAAAGGTAAGGA	H4_S1	N/A	N/A	Vascular endothelial cells
H4_S1_CATGCAATCGGCACTG	H4_S1	AUCell-Ed	N/A	Vascular endothelial cells
H4_S1_CATGCCTGTCTAGGTT	H4_S1	N/A	N/A	Vascular endothelial cells
H4_S1_CATGCGGGTCTAGGCC	H4_S1	N/A	N/A	Vascular endothelial cells
H4_S1_CATGCTCGTTGTTGCA	H4_S1	N/A	N/A	Vascular endothelial cells
H4_S1_CATGGATAGTCCCGAC	H4_S1	N/A	N/A	Adipocytes III
H4_S1_CATGGATCATTCAGCA	H4_S1	N/A	N/A	Vascular endothelial cells
H4_S1_CATTGAGCAAGCGGAT	H4_S1	N/A	N/A	Endocardial cells
H4_S1_CATTGCCTCCGTCACT	H4_S1	AUCell-Ed	N/A	Adipocytes III
H4_S1_CCAAGCGAGCTCCCTT	H4_S1	N/A	N/A	Vascular endothelial cells
H4_S1_CCAATGAGTAACAGGC	H4_S1	N/A	N/A	Vascular endothelial cells
H4_S1_CCAATTTTCTCCGTGT	H4_S1	AUCell-Ed	N/A	Vascular endothelial cells
H4_S1_CCACCATCAACATACC	H4_S1	N/A	Proliferation	Adipocytes III
H4_S1_CCACGAGGTCAGTTTG	H4_S1	N/A	N/A	Vascular endothelial cells
H4_S1_CCACGTTGTAGCTTGT	H4_S1	AUCell-Ed	N/A	Vascular endothelial cells
H4_S1_CCACGTTTCCGAGAAG	H4_S1	N/A	N/A	Vascular endothelial cells
H4_S1_CCATCACTCTGTGTGA	H4_S1	N/A	N/A	Vascular endothelial cells
H4_S1_CCCAACTAGTAAACAC	H4_S1	N/A	N/A	Vascular endothelial cells
H4_S1_CCCATTGAGGTTCATC	H4_S1	N/A	Proliferation	Vascular endothelial cells
H4_S1_CCCGAAGAGTGCAACG	H4_S1	N/A	N/A	Vascular endothelial cells
H4_S1_CCCGAAGGTTAGGGTG	H4_S1	N/A	N/A	Vascular endothelial cells
H4_S1_CCCGGAACATCGTGGC	H4_S1	N/A	N/A	Epithelial cells
H4_S1_CCCTAACAGGGTTAAT	H4_S1	N/A	N/A	Vascular endothelial cells
H4_S1_CCCTAACTCATGAGTC	H4_S1	AUCell-Ed	Proliferation	Vascular endothelial cells
H4_S1_CCCTGATCATAGGAGC	H4_S1	N/A	N/A	Vascular endothelial cells
H4_S1_CCCTTAGCAGCATCTA	H4_S1	N/A	Proliferation	Vascular endothelial cells
H4_S1_CCCTTAGCATATCGGT	H4_S1	N/A	Proliferation	Vascular endothelial cells
H4_S1_CCCTTAGTCTGGGATT	H4_S1	N/A	Proliferation	Vascular endothelial cells
H4_S1_CCGATGGAGAAGTCAT	H4_S1	N/A	N/A	Vascular endothelial cells
H4_S1_CCGATGGAGATCCTAC	H4_S1	N/A	N/A	Vascular endothelial cells
H4_S1_CCGATGGAGCAATAAC	H4_S1	AUCell-Ed	N/A	Vascular endothelial cells
H4_S1_CCGCAAGCAGAAGCTG	H4_S1	N/A	Proliferation	Fibroblasts II
H4_S1_CCGCAAGGTAAGTTGA	H4_S1	N/A	Proliferation	Vascular endothelial cells
H4_S1_CCGCAAGGTACAGAAT	H4_S1	N/A	N/A	Vascular endothelial cells
H4_S1_CCGGACAAGGCAGTCA	H4_S1	N/A	N/A	Vascular endothelial cells
H4_S1_CCGGACACAACGATCT	H4_S1	N/A	N/A	Vascular endothelial cells
H4_S1_CCGGACAGTTTCTATC	H4_S1	N/A	N/A	Vascular endothelial cells
H4_S1_CCGGTGACAAGGGCAT	H4_S1	N/A	N/A	Vascular endothelial cells
H4_S1_CCGTTCACACACTGGC	H4_S1	N/A	N/A	Vascular endothelial cells
H4_S1_CCTAAGAAGGTGGGTT	H4_S1	N/A	N/A	Vascular endothelial cells
H4_S1_CCTATCGCATCTCGTC	H4_S1	N/A	N/A	Vascular endothelial cells
H4_S1_CCTATCGGTCGTTATG	H4_S1	N/A	N/A	Vascular endothelial cells
H4_S1_CCTCAGTCACCCATAA	H4_S1	N/A	N/A	Vascular endothelial cells
H4_S1_CCTCATGCAACTGGTT	H4_S1	N/A	N/A	Epithelial cells
H4_S1_CCTCATGGTACCACGC	H4_S1	N/A	N/A	Vascular endothelial cells
H4_S1_CCTCCTCCACACCTGG	H4_S1	N/A	N/A	Vascular endothelial cells
H4_S1_CCTCTCCAGACCATTC	H4_S1	N/A	N/A	Vascular endothelial cells
H4_S1_CCTCTCCCAACCCGCA	H4_S1	N/A	N/A	Vascular endothelial cells
H4_S1_CCTTCAGGTCACTCGG	H4_S1	N/A	N/A	Vascular endothelial cells
H4_S1_CCTTCAGTCATGCCCT	H4_S1	N/A	N/A	Vascular endothelial cells
H4_S1_CGAAGTTAGCTGACTT	H4_S1	N/A	N/A	Adipocytes III
H4_S1_CGAGGCTCAAGACGGT	H4_S1	N/A	Proliferation	Vascular endothelial cells
H4_S1_CGATCGGCAGACCTGC	H4_S1	N/A	N/A	Endocardial cells
H4_S1_CGATGGCGTATGTCCA	H4_S1	N/A	N/A	Vascular endothelial cells
H4_S1_CGCATAAGTCCAAAGG	H4_S1	N/A	Proliferation	Vascular endothelial cells
H4_S1_CGCCATTCACGCTGCA	H4_S1	N/A	N/A	Vascular endothelial cells
H4_S1_CGGAATTCACGTCATA	H4_S1	N/A	Proliferation	Vascular endothelial cells
H4_S1_CGGCAGTCACCGAATT	H4_S1	N/A	N/A	Epithelial cells
H4_S1_CGGGCATCAGGCTTGC	H4_S1	N/A	Proliferation	Vascular endothelial cells
H4_S1_CGGGCATTCCCGAAAT	H4_S1	N/A	N/A	Vascular endothelial cells
H4_S1_CGTAATGGTGTTATCG	H4_S1	N/A	Proliferation	Vascular endothelial cells
H4_S1_CGTAGTACAACCAATC	H4_S1	N/A	N/A	Vascular endothelial cells
H4_S1_CGTCCATGTCATTCCC	H4_S1	N/A	Proliferation	Vascular endothelial cells
H4_S1_CGTGATATCCACGAAT	H4_S1	N/A	N/A	Adipocytes III
H4_S1_CTAAGTGCACCGGTCA	H4_S1	N/A	Proliferation	Vascular endothelial cells
H4_S1_CTAAGTGGTGGCTGAA	H4_S1	N/A	Proliferation	Vascular endothelial cells
H4_S1_CTACATTGTCACCACG	H4_S1	N/A	N/A	Vascular endothelial cells
H4_S1_CTACATTTCTTAGGAC	H4_S1	N/A	N/A	Epithelial cells
H4_S1_CTACCCACAGTCACGC	H4_S1	N/A	N/A	Vascular endothelial cells
H4_S1_CTACCTGAGCCTATTG	H4_S1	N/A	N/A	Vascular endothelial cells
H4_S1_CTACGGGTCCGTTGGG	H4_S1	N/A	N/A	Vascular endothelial cells
H4_S1_CTACTATCATTCACCC	H4_S1	N/A	N/A	Fibroblasts II
H4_S1_CTACTATGTGGAGAAA	H4_S1	N/A	N/A	Vascular endothelial cells
H4_S1_CTATAGGAGCACCAGA	H4_S1	N/A	N/A	Epithelial cells
H4_S1_CTATAGGAGTAGCCAG	H4_S1	N/A	N/A	Vascular endothelial cells
H4_S1_CTATCTACAATGCAGG	H4_S1	N/A	N/A	Adipocytes III
H4_S1_CTCAGGGTCAAGTGTC	H4_S1	N/A	N/A	Vascular endothelial cells
H4_S1_CTCATTATCATTCACT	H4_S1	N/A	N/A	Vascular endothelial cells
H4_S1_CTCATTATCTACACTT	H4_S1	N/A	N/A	Vascular endothelial cells
H4_S1_CTCCCTCAGAGACAAG	H4_S1	N/A	N/A	Endocardial cells
H4_S1_CTCGAGGCAATCTCGA	H4_S1	N/A	Proliferation	Vascular endothelial cells
H4_S1_CTCTCAGTCTATACGG	H4_S1	N/A	N/A	Vascular endothelial cells
H4_S1_CTGAGCGCAGAGAGGG	H4_S1	N/A	N/A	Vascular endothelial cells
H4_S1_CTGATCCTCGAGGCAA	H4_S1	N/A	N/A	Vascular endothelial cells
H4_S1_CTGTACCAGGTCCCGT	H4_S1	N/A	Proliferation	Vascular endothelial cells
H4_S1_CTGTATTCAACCGGAA	H4_S1	N/A	N/A	Vascular endothelial cells
H4_S1_CTGTATTTCTTCTTCC	H4_S1	N/A	N/A	Vascular endothelial cells
H4_S1_CTGTCGTTCGAGCACC	H4_S1	N/A	Proliferation	Vascular endothelial cells
H4_S1_CTGTGAAAGGGAACAA	H4_S1	N/A	N/A	Vascular endothelial cells
H4_S1_CTGTGAACAACGTAAA	H4_S1	N/A	N/A	Epithelial cells
H4_S1_CTGTGAAGTCAGATTC	H4_S1	N/A	N/A	Vascular endothelial cells
H4_S1_CTGTGGGCAATCAGCT	H4_S1	N/A	N/A	Vascular endothelial cells
H4_S1_CTTAGGACAACCGATT	H4_S1	N/A	N/A	Vascular endothelial cells
H4_S1_CTTCCGACACCATAAC	H4_S1	N/A	N/A	Vascular endothelial cells
H4_S1_CTTGATTAGGTCACAG	H4_S1	N/A	N/A	Vascular endothelial cells
H4_S1_CTTTCAAGTTGCCAAT	H4_S1	N/A	N/A	Vascular endothelial cells
H4_S1_GAAACCTAGACAAGCC	H4_S1	N/A	N/A	Vascular endothelial cells
H4_S1_GAAACCTCACCGTCTT	H4_S1	N/A	N/A	Vascular endothelial cells
H4_S1_GAACTGTAGACGAGCT	H4_S1	N/A	N/A	Vascular endothelial cells
H4_S1_GAAGAATTCCATATGG	H4_S1	N/A	N/A	Vascular endothelial cells
H4_S1_GAAGCCCTCCTACGGG	H4_S1	N/A	N/A	Vascular endothelial cells
H4_S1_GAAGCGAAGCTACAAA	H4_S1	N/A	Proliferation	Vascular endothelial cells
H4_S1_GAATAGAGTCTCACGG	H4_S1	N/A	N/A	Vascular endothelial cells
H4_S1_GAATCGTTCTAGACCA	H4_S1	N/A	Proliferation	Vascular endothelial cells
H4_S1_GACGCTGAGGTCCCGT	H4_S1	N/A	Proliferation	Vascular endothelial cells
H4_S1_GACTCAATCTAGTACG	H4_S1	N/A	N/A	Vascular endothelial cells
H4_S1_GACTCTCCAGTCGGAA	H4_S1	N/A	N/A	Vascular endothelial cells
H4_S1_GAGAAATAGTAGGATT	H4_S1	N/A	N/A	Vascular endothelial cells
H4_S1_GAGACTTCATGTCAGT	H4_S1	N/A	N/A	Vascular endothelial cells
H4_S1_GAGACTTTCGACGATT	H4_S1	N/A	N/A	Vascular endothelial cells
H4_S1_GAGATGGCAAGTTCCA	H4_S1	N/A	N/A	Vascular endothelial cells
H4_S1_GAGCCTGCAGCATCTA	H4_S1	N/A	N/A	Vascular endothelial cells
H4_S1_GAGGGATTCGGCCCAA	H4_S1	N/A	N/A	Vascular endothelial cells
H4_S1_GAGGGTAAGGTCCAGA	H4_S1	N/A	N/A	Vascular endothelial cells
H4_S1_GAGGGTACACAGCTGC	H4_S1	N/A	N/A	Vascular endothelial cells
H4_S1_GAGGGTAGTTCTGAGT	H4_S1	N/A	N/A	Vascular endothelial cells
H4_S1_GAGTCTACAGCAGACA	H4_S1	N/A	N/A	Vascular endothelial cells
H4_S1_GATCACACACATAGCT	H4_S1	N/A	N/A	Vascular endothelial cells
H4_S1_GATCATGTCGGACGTC	H4_S1	N/A	Proliferation	Vascular endothelial cells
H4_S1_GATGACTCATTGGCAT	H4_S1	N/A	N/A	Vascular endothelial cells
H4_S1_GATGAGGTCGTTGTAG	H4_S1	N/A	N/A	Vascular endothelial cells
H4_S1_GATGATCAGCGGATCA	H4_S1	N/A	N/A	Vascular endothelial cells
H4_S1_GATGATCCAATGTCAC	H4_S1	N/A	N/A	Vascular endothelial cells
H4_S1_GATGCTAGTAACGTTC	H4_S1	AUCell-Ed	N/A	Vascular endothelial cells
H4_S1_GATTCGATCTTCTTCC	H4_S1	N/A	N/A	Vascular endothelial cells
H4_S1_GATTCGATCTTTCGAT	H4_S1	AUCell-Ed	N/A	Sinus node myocytes
H4_S1_GATTCTTCAACAGTGG	H4_S1	N/A	Proliferation	Vascular endothelial cells
H4_S1_GCAACATCATTGTACG	H4_S1	N/A	N/A	Vascular endothelial cells
H4_S1_GCACATATCCGAGCTG	H4_S1	N/A	N/A	Vascular endothelial cells
H4_S1_GCACTAAAGGGATCGT	H4_S1	N/A	N/A	Vascular endothelial cells
H4_S1_GCACTAACAGACCTGC	H4_S1	N/A	N/A	Vascular endothelial cells
H4_S1_GCAGTTATCGCTGTTC	H4_S1	N/A	N/A	Vascular endothelial cells
H4_S1_GCATGATCAGCAGACA	H4_S1	N/A	N/A	Vascular endothelial cells
H4_S1_GCATTAGAGCCAAGTG	H4_S1	N/A	N/A	Vascular endothelial cells
H4_S1_GCATTAGTCTATCGTT	H4_S1	N/A	N/A	Vascular endothelial cells
H4_S1_GCCAGTGGTCTCTCTG	H4_S1	N/A	N/A	Vascular endothelial cells
H4_S1_GCCATGGGTGCTGATT	H4_S1	N/A	Proliferation	Vascular endothelial cells
H4_S1_GCCCAGATCGGCCCAA	H4_S1	N/A	N/A	Vascular endothelial cells
H4_S1_GCCCGAAAGCTGGAGT	H4_S1	N/A	N/A	Vascular endothelial cells
H4_S1_GCCCGAAGTGTGACCC	H4_S1	N/A	N/A	Vascular endothelial cells
H4_S1_GCCGATGTCCCTTGTG	H4_S1	N/A	Proliferation	Vascular endothelial cells
H4_S1_GCCGTGATCTAGCCAA	H4_S1	N/A	N/A	Vascular endothelial cells
H4_S1_GCTGCAGAGCCGTAAG	H4_S1	N/A	N/A	Vascular endothelial cells
H4_S1_GCTGCAGGTCTTCGAA	H4_S1	N/A	N/A	Vascular endothelial cells
H4_S1_GCTGCAGTCCGTGGTG	H4_S1	N/A	N/A	Vascular endothelial cells
H4_S1_GCTGGGTAGCTAGAAT	H4_S1	N/A	N/A	Vascular endothelial cells
H4_S1_GCTGGGTGTTCGGCGT	H4_S1	N/A	N/A	Vascular endothelial cells
H4_S1_GCTTCACTCATACGAC	H4_S1	N/A	N/A	Vascular endothelial cells
H4_S1_GCTTGGGTCTAGTGAC	H4_S1	N/A	N/A	Vascular endothelial cells
H4_S1_GGAAGTGGTGAGACCA	H4_S1	N/A	Proliferation	Vascular endothelial cells
H4_S1_GGACGTCTCAAAGCCT	H4_S1	N/A	N/A	Vascular endothelial cells
H4_S1_GGAGCAACAAGCCTGC	H4_S1	N/A	N/A	Vascular endothelial cells
H4_S1_GGAGCAAGTCGGAAAC	H4_S1	N/A	N/A	Vascular endothelial cells
H4_S1_GGAGGTACATCGTGGC	H4_S1	N/A	N/A	Vascular endothelial cells
H4_S1_GGCACGTAGAGGTATT	H4_S1	N/A	Proliferation	Fibroblasts II
H4_S1_GGGACTCAGCAACAGC	H4_S1	N/A	N/A	Vascular endothelial cells
H4_S1_GGGACTCGTAAGCTCT	H4_S1	N/A	N/A	Vascular endothelial cells
H4_S1_GGGACTCGTTGTGGCC	H4_S1	N/A	N/A	Adipocytes III
H4_S1_GGGAGTAAGTCAGCGA	H4_S1	N/A	N/A	Vascular endothelial cells
H4_S1_GGGATCCCACCTGCGA	H4_S1	N/A	N/A	Vascular endothelial cells
H4_S1_GGGATGAGTCCATCTC	H4_S1	N/A	N/A	Vascular endothelial cells
H4_S1_GGGCCATAGATCCCGC	H4_S1	N/A	N/A	Vascular endothelial cells
H4_S1_GGGCCATAGTGGTCAG	H4_S1	N/A	N/A	Vascular endothelial cells
H4_S1_GGGCCATTCCATAAGC	H4_S1	N/A	N/A	Vascular endothelial cells
H4_S1_GGGTGAACAGGATTCT	H4_S1	N/A	N/A	Vascular endothelial cells
H4_S1_GGGTGAACATTGTACG	H4_S1	AUCell-Ed	Proliferation	Vascular endothelial cells
H4_S1_GGGTGTCCAGTAACAA	H4_S1	N/A	N/A	Vascular endothelial cells
H4_S1_GGGTGTCGTCCTGAAT	H4_S1	N/A	N/A	Vascular endothelial cells
H4_S1_GGGTTATAGGATATAC	H4_S1	N/A	N/A	Vascular endothelial cells
H4_S1_GGGTTTAGTAACGATA	H4_S1	N/A	N/A	Adipocytes III
H4_S1_GGTCACGCAGGCCTGT	H4_S1	N/A	N/A	Vascular endothelial cells
H4_S1_GGTGAAGTCAACCTCC	H4_S1	N/A	N/A	Vascular endothelial cells
H4_S1_GGTGATTCACTTGACA	H4_S1	N/A	N/A	Vascular endothelial cells
H4_S1_GGTGATTCAGCTGCCA	H4_S1	N/A	N/A	Vascular endothelial cells
H4_S1_GGTGATTCAGTAGTGG	H4_S1	N/A	N/A	Vascular endothelial cells
H4_S1_GGTTCTCTCCGGCTTT	H4_S1	N/A	N/A	Vascular endothelial cells
H4_S1_GTAACACCACCGTACG	H4_S1	N/A	N/A	Vascular endothelial cells
H4_S1_GTAACCAGTAGCTTGT	H4_S1	N/A	N/A	Fibroblasts II
H4_S1_GTAAGTCTCTATCACT	H4_S1	N/A	N/A	Vascular endothelial cells
H4_S1_GTAATCGAGCTACTGT	H4_S1	N/A	N/A	Vascular endothelial cells
H4_S1_GTAATCGTCGGTTCAA	H4_S1	N/A	N/A	Vascular endothelial cells
H4_S1_GTAATGCCAGGTTACT	H4_S1	N/A	Proliferation	Vascular endothelial cells
H4_S1_GTACAACTCTCTAAGG	H4_S1	N/A	N/A	Vascular endothelial cells
H4_S1_GTAGATCAGAGTTGTA	H4_S1	N/A	N/A	Fibroblasts II
H4_S1_GTAGATCGTGGTGATG	H4_S1	N/A	N/A	Vascular endothelial cells
H4_S1_GTAGCTACATTGGATC	H4_S1	N/A	N/A	Vascular endothelial cells
H4_S1_GTAGCTATCCAGGACC	H4_S1	N/A	N/A	Vascular endothelial cells
H4_S1_GTATTTCTCACCACAA	H4_S1	N/A	N/A	Vascular endothelial cells
H4_S1_GTCAAGTTCAGTCCGG	H4_S1	N/A	Proliferation	Vascular endothelial cells
H4_S1_GTCAGCGCAGCTGCCA	H4_S1	N/A	N/A	Vascular endothelial cells
H4_S1_GTCATCCCAGGTTCAT	H4_S1	N/A	N/A	Vascular endothelial cells
H4_S1_GTCCTCAGTAGGCTGA	H4_S1	N/A	N/A	Vascular endothelial cells
H4_S1_GTCTACCGTAATCAGA	H4_S1	N/A	N/A	Vascular endothelial cells
H4_S1_GTCTAGAGTGGGATTG	H4_S1	N/A	N/A	Vascular endothelial cells
H4_S1_GTGCTGGCATGACTCA	H4_S1	N/A	N/A	Vascular endothelial cells
H4_S1_GTGCTTCTCAGACCGC	H4_S1	N/A	Proliferation	Fibroblasts II
H4_S1_GTGGTTAAGCGCATCC	H4_S1	N/A	N/A	Vascular endothelial cells
H4_S1_GTGTAACCAGCACAGA	H4_S1	N/A	Proliferation	Vascular endothelial cells
H4_S1_GTTAGACGTACTCGCG	H4_S1	N/A	Proliferation	Vascular endothelial cells
H4_S1_GTTAGTGCAGTAGTGG	H4_S1	N/A	N/A	Vascular endothelial cells
H4_S1_GTTCATTAGAGCAGAA	H4_S1	N/A	Proliferation	Vascular endothelial cells
H4_S1_GTTGTAGTCATTCCTA	H4_S1	N/A	N/A	Endocardial cells
H4_S1_GTTTGGAAGCGACAGT	H4_S1	AUCell-Ed	N/A	Vascular endothelial cells
H4_S1_GTTTGGACAGACACAG	H4_S1	N/A	N/A	Vascular endothelial cells
H4_S1_TAACACGGTACTTGTG	H4_S1	N/A	N/A	Vascular endothelial cells
H4_S1_TACAACGAGACTAAGT	H4_S1	N/A	N/A	Vascular endothelial cells
H4_S1_TACACCCAGACTTCAC	H4_S1	N/A	N/A	Vascular endothelial cells
H4_S1_TACACCCTCGTAGTGT	H4_S1	N/A	N/A	Vascular endothelial cells
H4_S1_TACATTCAGGCTCACC	H4_S1	N/A	N/A	Vascular endothelial cells
H4_S1_TACATTCAGTAGTCTC	H4_S1	N/A	N/A	Vascular endothelial cells
H4_S1_TACCCACCACATTCTT	H4_S1	N/A	N/A	Vascular endothelial cells
H4_S1_TACCTCGCAGAAGCGT	H4_S1	N/A	N/A	Vascular endothelial cells
H4_S1_TACCTCGGTAGTCGTT	H4_S1	N/A	Proliferation	Vascular endothelial cells
H4_S1_TACCTGCAGGAACGAA	H4_S1	N/A	N/A	Vascular endothelial cells
H4_S1_TACGCTCCAGAGATTA	H4_S1	N/A	N/A	Vascular endothelial cells
H4_S1_TACGGGCAGCTGGTGA	H4_S1	N/A	N/A	Vascular endothelial cells
H4_S1_TACGTCCAGACCTGGA	H4_S1	N/A	N/A	Vascular endothelial cells
H4_S1_TACTTACAGTGTAGTA	H4_S1	N/A	N/A	Vascular endothelial cells
H4_S1_TACTTACGTGCCTAAT	H4_S1	N/A	Proliferation	Vascular endothelial cells
H4_S1_TACTTCAGTCAGACTT	H4_S1	N/A	Proliferation	Vascular endothelial cells
H4_S1_TACTTCAGTGAGTAAT	H4_S1	N/A	Proliferation	Vascular endothelial cells
H4_S1_TACTTCATCCGCGAGT	H4_S1	N/A	N/A	Vascular endothelial cells
H4_S1_TACTTCATCGCACGAC	H4_S1	N/A	N/A	Vascular endothelial cells
H4_S1_TACTTGTAGGGTTGCA	H4_S1	N/A	N/A	Vascular endothelial cells
H4_S1_TAGAGTCGTTCCGTTC	H4_S1	N/A	Proliferation	Vascular endothelial cells
H4_S1_TAGCACAAGGCCTGCT	H4_S1	N/A	N/A	Vascular endothelial cells
H4_S1_TAGCACACACACCGAC	H4_S1	N/A	N/A	Epithelial cells
H4_S1_TAGCACAGTCAAATCC	H4_S1	AUCell-Ed	N/A	Vascular endothelial cells
H4_S1_TAGCACAGTCGCTTAA	H4_S1	N/A	N/A	Vascular endothelial cells
H4_S1_TAGGGTTAGTAGAGTT	H4_S1	N/A	N/A	Vascular endothelial cells
H4_S1_TATCAGGTCCCTCGTA	H4_S1	N/A	N/A	Fibroblasts II
H4_S1_TATTCCAAGTTGGCTT	H4_S1	N/A	Proliferation	Vascular endothelial cells
H4_S1_TATTCCAGTTGAATCC	H4_S1	AUCell-Ed	N/A	Vascular endothelial cells
H4_S1_TATTTCGTCCGCATAA	H4_S1	N/A	N/A	Vascular endothelial cells
H4_S1_TCAATCTCAGCTCGGT	H4_S1	N/A	N/A	Vascular endothelial cells
H4_S1_TCACAAGGTACATTGC	H4_S1	N/A	N/A	Vascular endothelial cells
H4_S1_TCACAAGTCCGGTAGC	H4_S1	N/A	N/A	Vascular endothelial cells
H4_S1_TCACTATTCGTGGCGT	H4_S1	N/A	N/A	Vascular endothelial cells
H4_S1_TCACTCGCAGAGAATT	H4_S1	N/A	N/A	Vascular endothelial cells
H4_S1_TCAGCCTCACTGCTTC	H4_S1	N/A	N/A	Vascular endothelial cells
H4_S1_TCAGCCTCAGGAATAT	H4_S1	N/A	N/A	Adipocytes III
H4_S1_TCAGCCTGTAACCCGC	H4_S1	N/A	N/A	Vascular endothelial cells
H4_S1_TCAGTGATCGTTAGAC	H4_S1	N/A	N/A	Vascular endothelial cells
H4_S1_TCATATCAGTGCTCAT	H4_S1	N/A	N/A	Vascular endothelial cells
H4_S1_TCATCCGCAGGCACTC	H4_S1	AUCell-Ed	N/A	Vascular endothelial cells
H4_S1_TCATCCGTCGTAGAGG	H4_S1	N/A	N/A	Vascular endothelial cells
H4_S1_TCATTACGTTACGTAC	H4_S1	N/A	N/A	Vascular endothelial cells
H4_S1_TCATTCATCGAGAATA	H4_S1	AUCell-Ed	N/A	Epithelial cells
H4_S1_TCCACCAAGGCAATGC	H4_S1	N/A	N/A	Vascular endothelial cells
H4_S1_TCCGTGTGTTCTCCTG	H4_S1	N/A	N/A	Vascular endothelial cells
H4_S1_TCCTCCCAGTGGAAAG	H4_S1	N/A	N/A	Vascular endothelial cells
H4_S1_TCCTCCCTCAAAGGAT	H4_S1	AUCell-Ed	N/A	Vascular endothelial cells
H4_S1_TCCTTCTAGTGGACTG	H4_S1	N/A	N/A	Vascular endothelial cells
H4_S1_TCCTTCTCATCTCAAG	H4_S1	N/A	N/A	Fibroblasts II
H4_S1_TCGACGGGTCGTTGGC	H4_S1	N/A	N/A	Endocardial cells
H4_S1_TCGATTTTCCCTATTA	H4_S1	N/A	Proliferation	Vascular endothelial cells
H4_S1_TCGCTCAAGGTTCACT	H4_S1	N/A	N/A	Vascular endothelial cells
H4_S1_TCGCTCAGTCGCATCG	H4_S1	N/A	N/A	Fibroblasts II
H4_S1_TCGCTTGCACCTCTGT	H4_S1	N/A	N/A	Adipocytes III
H4_S1_TCGCTTGTCCCAAGTA	H4_S1	N/A	N/A	Vascular endothelial cells
H4_S1_TCGTAGATCCACGTAA	H4_S1	N/A	N/A	Vascular endothelial cells
H4_S1_TCTAACTAGAAATGGG	H4_S1	N/A	N/A	Vascular endothelial cells
H4_S1_TCTACCGGTCTAATCG	H4_S1	N/A	N/A	Endocardial cells
H4_S1_TCTATCACAGCGTAGA	H4_S1	N/A	N/A	Vascular endothelial cells
H4_S1_TCTCACGAGTCCTGCG	H4_S1	N/A	N/A	Endocardial cells
H4_S1_TCTCAGCCAGGTCAAG	H4_S1	N/A	N/A	Vascular endothelial cells
H4_S1_TCTGTCGTCTGGGATT	H4_S1	N/A	N/A	Vascular endothelial cells
H4_S1_TCTTAGTAGAATTGTG	H4_S1	N/A	N/A	Adipocytes III
H4_S1_TCTTAGTGTCGGATTT	H4_S1	N/A	N/A	Epithelial cells
H4_S1_TCTTAGTTCTCTCGCA	H4_S1	N/A	N/A	Endocardial cells
H4_S1_TCTTAGTTCTTACACT	H4_S1	N/A	N/A	Vascular endothelial cells
H4_S1_TCTTTGAAGCGACTGA	H4_S1	N/A	N/A	Vascular endothelial cells
H4_S1_TGACAGTCAATCAGCT	H4_S1	AUCell-Ed	N/A	Sinus node myocytes
H4_S1_TGACCCTTCGACACCG	H4_S1	N/A	N/A	Vascular endothelial cells
H4_S1_TGACGCGAGTCTTCGA	H4_S1	N/A	N/A	Epithelial cells
H4_S1_TGACTCCCAGTCTGGC	H4_S1	AUCell-Ed	N/A	Vascular endothelial cells
H4_S1_TGAGCATCAAGGATGC	H4_S1	N/A	N/A	Vascular endothelial cells
H4_S1_TGAGCATCACCGTCTT	H4_S1	N/A	N/A	Vascular endothelial cells
H4_S1_TGAGCGCTCTTCCGTG	H4_S1	N/A	N/A	Vascular endothelial cells
H4_S1_TGAGGAGAGAATCTAG	H4_S1	N/A	N/A	Vascular endothelial cells
H4_S1_TGAGGAGCAGTCGTTA	H4_S1	N/A	N/A	Vascular endothelial cells
H4_S1_TGAGGAGTCTTCGATT	H4_S1	N/A	N/A	Vascular endothelial cells
H4_S1_TGAGGTTTCACTCTTA	H4_S1	AUCell-Ed	N/A	Vascular endothelial cells
H4_S1_TGATGCAGTCCTTTGC	H4_S1	N/A	N/A	Vascular endothelial cells
H4_S1_TGCAGATCACGGAAGT	H4_S1	N/A	N/A	Vascular endothelial cells
H4_S1_TGCAGATGTTCTTAGG	H4_S1	N/A	N/A	Vascular endothelial cells
H4_S1_TGCCGAGTCACTCTTA	H4_S1	N/A	N/A	Vascular endothelial cells
H4_S1_TGCCGAGTCAGTGTTG	H4_S1	N/A	N/A	Vascular endothelial cells
H4_S1_TGCTCCATCCGTGACG	H4_S1	N/A	N/A	Vascular endothelial cells
H4_S1_TGGAGGAAGACTTAAG	H4_S1	AUCell-Ed	N/A	Vascular endothelial cells
H4_S1_TGGAGGAAGATCGCCC	H4_S1	AUCell-Ed	N/A	Vascular endothelial cells
H4_S1_TGGAGGAGTAGGATAT	H4_S1	N/A	N/A	Vascular endothelial cells
H4_S1_TGGATCAGTACACGTT	H4_S1	N/A	N/A	Vascular endothelial cells
H4_S1_TGGGAAGTCAAAGAAC	H4_S1	N/A	N/A	Epithelial cells
H4_S1_TGGGCTGAGCACGGAT	H4_S1	N/A	N/A	Vascular endothelial cells
H4_S1_TGGGCTGAGTCTGCAT	H4_S1	N/A	N/A	Vascular endothelial cells
H4_S1_TGGGTTAGTGTCGATT	H4_S1	AUCell-Ed	N/A	Vascular endothelial cells
H4_S1_TGGTGATGTATCCTCC	H4_S1	N/A	N/A	Vascular endothelial cells
H4_S1_TGGTTAGTCGTTAGTG	H4_S1	AUCell-Ed	Proliferation	Epithelial cells
H4_S1_TGTAACGTCGGACAAG	H4_S1	N/A	N/A	Vascular endothelial cells
H4_S1_TGTGTGAGTCTGTCAA	H4_S1	N/A	N/A	Adipocytes III
H4_S1_TGTGTGATCCTCACGT	H4_S1	N/A	Proliferation	Vascular endothelial cells
H4_S1_TGTTACTCAACGACAG	H4_S1	N/A	Proliferation	Vascular endothelial cells
H4_S1_TGTTCTACATTCGGGC	H4_S1	N/A	N/A	Vascular endothelial cells
H4_S1_TGTTGGAAGCTGGAGT	H4_S1	N/A	N/A	Vascular endothelial cells
H4_S1_TGTTTGTGTATCGGTT	H4_S1	N/A	N/A	Vascular endothelial cells
H4_S1_TTACAGGCATAGCACT	H4_S1	N/A	N/A	Vascular endothelial cells
H4_S1_TTACCGCTCATCGTAG	H4_S1	N/A	N/A	Vascular endothelial cells
H4_S1_TTAGTCTAGCCGGATA	H4_S1	N/A	N/A	Vascular endothelial cells
H4_S1_TTCATGTTCATTGTTC	H4_S1	N/A	N/A	Vascular endothelial cells
H4_S1_TTCCTAATCGCGAAGA	H4_S1	N/A	N/A	Vascular endothelial cells
H4_S1_TTCCTCTCAGAGTAAT	H4_S1	N/A	N/A	Vascular endothelial cells
H4_S1_TTCCTTCCAGCATCTA	H4_S1	AUCell-Ed	N/A	Sinus node myocytes
H4_S1_TTCGATTGTGGAGGTT	H4_S1	N/A	Proliferation	Vascular endothelial cells
H4_S1_TTCGGTCGTTGGCTAT	H4_S1	N/A	N/A	Vascular endothelial cells
H4_S1_TTCTTCCGTGGCCCAT	H4_S1	N/A	N/A	Vascular endothelial cells
H4_S1_TTGCTGCGTACAGGTG	H4_S1	N/A	N/A	Endocardial cells
H4_S1_TTGGATGTCTACGGGC	H4_S1	N/A	N/A	Vascular endothelial cells
H4_S1_TTGTTTGAGTGCAGGT	H4_S1	N/A	N/A	Adipocytes III
H4_S1_TTTACGTTCCACGTCT	H4_S1	N/A	N/A	Vascular endothelial cells
H4_S1_TTTACTGAGGTTCCGC	H4_S1	N/A	N/A	Vascular endothelial cells
H4_S1_TTTAGTCGTCGGTACC	H4_S1	N/A	N/A	Vascular endothelial cells
H4_S1_TTTGATCGTATGACAA	H4_S1	AUCell-Ed	Proliferation	Vascular endothelial cells
H4_S1_TTTGATCTCCGTAATG	H4_S1	N/A	N/A	Epithelial cells
H4_S1_TTTGGAGGTGGCAACA	H4_S1	AUCell-Ed	N/A	Sinus node myocytes
H4_S1_TTTGGAGGTTTGCCGG	H4_S1	N/A	N/A	Vascular endothelial cells
H4_S1_TTTGTTGAGTATTGCC	H4_S1	N/A	N/A	Fibroblasts II
H5_S2_AAGACTCGTTTCACAG	H5_S2	N/A	N/A	Vascular endothelial cells
H5_S2_AAGTACCGTTTACCAG	H5_S2	N/A	N/A	Vascular endothelial cells
H5_S2_AATTTCCCATCTTAGG	H5_S2	N/A	N/A	Epithelial cells
H5_S2_ACTGATGGTTCTCGTC	H5_S2	N/A	N/A	Vascular endothelial cells
H5_S2_AGGACGAGTACGAGTG	H5_S2	N/A	N/A	Vascular endothelial cells
H5_S2_AGGTCTATCAGACATC	H5_S2	N/A	N/A	Vascular endothelial cells
H5_S2_ATACCGACATACCACA	H5_S2	N/A	N/A	Vascular endothelial cells
H5_S2_ATCCACCAGCCTCTCT	H5_S2	N/A	N/A	Vascular endothelial cells
H5_S2_ATCCATTCAGCGTACC	H5_S2	N/A	N/A	Vascular endothelial cells
H5_S2_ATCCCTGCAACACAGG	H5_S2	N/A	Proliferation	Vascular endothelial cells
H5_S2_ATCTCTACACCAGCGT	H5_S2	N/A	N/A	Vascular endothelial cells
H5_S2_ATGGTTGGTTGATGTC	H5_S2	N/A	Proliferation	Vascular endothelial cells
H5_S2_ATGTCTTCAGCTATAC	H5_S2	N/A	N/A	Vascular endothelial cells
H5_S2_ATTACTCCAGAGATTA	H5_S2	AUCell-Ed	N/A	Vascular endothelial cells
H5_S2_ATTTACCCAGTTGGTT	H5_S2	AUCell-Ed	N/A	Sinus node myocytes
H5_S2_CAAGACTGTTACCCTC	H5_S2	N/A	N/A	Sinus node myocytes
H5_S2_CACCAAAGTTGCATCA	H5_S2	AUCell-Ed	N/A	Vascular endothelial cells
H5_S2_CACTTCGCAAGCGAGT	H5_S2	N/A	N/A	Vascular endothelial cells
H5_S2_CAGCAATGTATTAAGG	H5_S2	N/A	N/A	Epithelial cells
H5_S2_CATACTTAGCAAGCCA	H5_S2	N/A	N/A	Vascular endothelial cells
H5_S2_CATCCGTTCTTTGCGC	H5_S2	N/A	N/A	Adipocytes III
H5_S2_CCAATGACACTTGTCC	H5_S2	N/A	N/A	Vascular endothelial cells
H5_S2_CCAATTTTCATCTGTT	H5_S2	N/A	N/A	Vascular endothelial cells
H5_S2_CCATAAGCATTCAGCA	H5_S2	N/A	N/A	Vascular endothelial cells
H5_S2_CCCTAACTCGGAGTGA	H5_S2	N/A	N/A	Vascular endothelial cells
H5_S2_CCGATCTTCAGTGGGA	H5_S2	N/A	N/A	Adipocytes III
H5_S2_CCTCCTCGTTGGTAGG	H5_S2	N/A	N/A	Vascular endothelial cells
H5_S2_CGAGAAGGTTACGATC	H5_S2	N/A	N/A	Adipocytes III
H5_S2_CGCATAATCCACTTTA	H5_S2	N/A	N/A	Vascular endothelial cells
H5_S2_CGTGAATCAACGGCTC	H5_S2	N/A	N/A	Vascular endothelial cells
H5_S2_CTCCCTCCAAGAATGT	H5_S2	N/A	N/A	Vascular endothelial cells
H5_S2_CTCCCTCCAAGACCGA	H5_S2	N/A	N/A	Vascular endothelial cells
H5_S2_CTGCATCTCCGGTTCT	H5_S2	N/A	N/A	Vascular endothelial cells
H5_S2_CTGCTCACAAGTTCGT	H5_S2	N/A	N/A	Vascular endothelial cells
H5_S2_CTGTGGGGTGCATTAC	H5_S2	N/A	N/A	Vascular endothelial cells
H5_S2_GAACACTGTATTCTCT	H5_S2	N/A	Proliferation	Fibroblasts II
H5_S2_GAAGCCCAGGGCAAGG	H5_S2	N/A	N/A	Fibroblasts II
H5_S2_GATTTCTTCCTGTACC	H5_S2	N/A	N/A	Vascular endothelial cells
H5_S2_GCCATGGTCTCGTCAC	H5_S2	N/A	N/A	Vascular endothelial cells
H5_S2_GCCCAGACAACACACT	H5_S2	AUCell-Ed	N/A	Sinus node myocytes
H5_S2_GGGACCTAGTTTCAGC	H5_S2	AUCell-Ed	N/A	Epithelial cells
H5_S2_GGGCCATGTGATAGAT	H5_S2	N/A	N/A	Vascular endothelial cells
H5_S2_GTAGATCCAGTTCCAA	H5_S2	N/A	N/A	Vascular endothelial cells
H5_S2_GTAGGTTTCCAACACA	H5_S2	N/A	N/A	Vascular endothelial cells
H5_S2_GTCATCCTCTCGACGG	H5_S2	N/A	N/A	Vascular endothelial cells
H5_S2_GTGATGTGTATAGGGC	H5_S2	N/A	N/A	Vascular endothelial cells
H5_S2_GTGCAGCGTTCTATCT	H5_S2	N/A	N/A	Vascular endothelial cells
H5_S2_TAATCTCAGCCGAATG	H5_S2	N/A	N/A	Vascular endothelial cells
H5_S2_TAATTCCGTTCAAACC	H5_S2	N/A	N/A	Vascular endothelial cells
H5_S2_TACAACGTCGCGAAGA	H5_S2	AUCell-Ed	N/A	Vascular endothelial cells
H5_S2_TAGTGCAGTTGCTCCT	H5_S2	N/A	Proliferation	Adipocytes III
H5_S2_TATATCCAGACATCCT	H5_S2	N/A	N/A	Vascular endothelial cells
H5_S2_TCAGTTTTCTCTAGGA	H5_S2	N/A	N/A	Vascular endothelial cells
H5_S2_TCATTGTCAGAGAGGG	H5_S2	N/A	N/A	Vascular endothelial cells
H5_S2_TCCATGCGTGAGGCAT	H5_S2	N/A	N/A	Vascular endothelial cells
H5_S2_TCCGAAAGTCGCTTGG	H5_S2	AUCell-Ed	N/A	Sinus node myocytes
H5_S2_TCCTAATCAATACGAA	H5_S2	N/A	N/A	Vascular endothelial cells
H5_S2_TCCTCTTCACCCAACG	H5_S2	N/A	N/A	Vascular endothelial cells
H5_S2_TCGTGGGCACTTGAAC	H5_S2	N/A	N/A	Vascular endothelial cells
H5_S2_TGAACGTTCCAGTTCC	H5_S2	N/A	N/A	Vascular endothelial cells
H5_S2_TGACTCCTCTCCCTAG	H5_S2	N/A	N/A	Vascular endothelial cells
H5_S2_TGAGGTTTCGCCAATA	H5_S2	N/A	N/A	Vascular endothelial cells
H5_S2_TGATTTCTCAACACCA	H5_S2	N/A	N/A	Vascular endothelial cells
H5_S2_TGCAGATGTACGCTTA	H5_S2	N/A	N/A	Adipocytes III
H5_S2_TGGAACTTCATACAGC	H5_S2	N/A	N/A	Vascular endothelial cells
H5_S2_TGGTGATTCAGACATC	H5_S2	N/A	N/A	Sinus node myocytes
H5_S2_TTAGGGTCAGCATTGT	H5_S2	N/A	N/A	Vascular endothelial cells
H5_S2_TTCCTCTCAGAAACCG	H5_S2	N/A	N/A	Vascular endothelial cells
H5_S2_TTCCTTCAGAATACAC	H5_S2	N/A	N/A	Vascular endothelial cells
H5_S2_TTCCTTCTCTGAGATC	H5_S2	N/A	N/A	Vascular endothelial cells
H5_S2_TTGTGTTTCGAGTGGA	H5_S2	N/A	N/A	Adipocytes III
H5_S2_TTTACCAGTGTTACAC	H5_S2	N/A	N/A	Vascular endothelial cells
H5_S2_TTTCCTCGTGATATAG	H5_S2	N/A	N/A	Vascular endothelial cells
H5_S2_TTTCGATTCGTGGGAA	H5_S2	N/A	N/A	Adipocytes III
H4_S1_AAACGCTCAGGAAGTC	H4_S1	N/A	N/A	Adipocytes III
H4_S1_AACGAAACACATATCG	H4_S1	AUCell-Ed	N/A	Adipocytes III
H4_S1_AACGTCAAGACGGATC	H4_S1	N/A	N/A	Adipocytes III
H4_S1_AAGACAAGTCGATTCA	H4_S1	N/A	N/A	Adipocytes III
H4_S1_AATGACCAGAATAACC	H4_S1	N/A	N/A	Adipocytes III
H4_S1_ACAAAGACACTGAGGA	H4_S1	N/A	N/A	Adipocytes III
H4_S1_ACACGCGCAACGAGGT	H4_S1	N/A	Proliferation	Adipocytes III
H4_S1_ACGATGTGTGTATCCA	H4_S1	N/A	Proliferation	Adipocytes III
H4_S1_ACGGGTCAGTCCGCGT	H4_S1	AUCell-Ed	Proliferation	Adipocytes III
H4_S1_ACTATGGTCCATGAGT	H4_S1	N/A	N/A	Adipocytes III
H4_S1_ACTATTCCAGTTAAAG	H4_S1	N/A	N/A	Adipocytes III
H4_S1_ACTTTGTAGCGTTAGG	H4_S1	N/A	Proliferation	Adipocytes I
H4_S1_AGGACTTAGTGAGTGC	H4_S1	N/A	N/A	Adipocytes III
H4_S1_AGGATAAGTCACTCAA	H4_S1	N/A	N/A	Adipocytes III
H4_S1_AGGCCACAGAGCATCG	H4_S1	AUCell-Ed	Proliferation	Adipocytes III
H4_S1_AGGGCTCGTCTACATG	H4_S1	N/A	N/A	Adipocytes III
H4_S1_AGGTTACCAATCTGCA	H4_S1	N/A	N/A	Adipocytes III
H4_S1_AGGTTGTCAGTTAAAG	H4_S1	N/A	N/A	Adipocytes III
H4_S1_AGTGACTCATGACAGG	H4_S1	N/A	N/A	Adipocytes III
H4_S1_ATCACTTCAGTTGAAA	H4_S1	N/A	N/A	Adipocytes III
H4_S1_ATCCATTTCACGGTCG	H4_S1	N/A	N/A	Adipocytes III
H4_S1_ATCGTCCGTAGACGGT	H4_S1	N/A	Proliferation	Adipocytes I
H4_S1_ATGAAAGCATAGGCGA	H4_S1	AUCell-Ed	Proliferation	Adipocytes III
H4_S1_ATGAGTCCATCTGCGG	H4_S1	N/A	N/A	Adipocytes III
H4_S1_ATTCACTTCCATTTCA	H4_S1	N/A	N/A	Adipocytes I
H4_S1_ATTCCTAAGAGAATCT	H4_S1	N/A	Proliferation	Adipocytes III
H4_S1_CAACGATTCGGCTATA	H4_S1	AUCell-Ed	N/A	Adipocytes III
H4_S1_CAATACGAGCAACAAT	H4_S1	N/A	Proliferation	Adipocytes I
H4_S1_CACAACATCCTACCAC	H4_S1	N/A	Proliferation	Adipocytes III
H4_S1_CACGTTCGTTGGTGTT	H4_S1	N/A	N/A	Adipocytes III
H4_S1_CACTAAGTCCTAGCGG	H4_S1	AUCell-Ed	N/A	Adipocytes III
H4_S1_CACTTCGGTCGCACGT	H4_S1	N/A	N/A	Adipocytes III
H4_S1_CAGATACAGCTGGCCT	H4_S1	N/A	N/A	Adipocytes III
H4_S1_CAGGCCACACTGATTG	H4_S1	N/A	Proliferation	Adipocytes III
H4_S1_CATCCACTCGTCTCAC	H4_S1	N/A	N/A	Adipocytes III
H4_S1_CATCGCTAGCCTCTCT	H4_S1	N/A	N/A	Adipocytes I
H4_S1_CATGCTCTCATCACTT	H4_S1	N/A	N/A	Adipocytes III
H4_S1_CCACAAAAGTACAGAT	H4_S1	AUCell-Ed	N/A	Adipocytes III
H4_S1_CCACGAGGTCCTGGGT	H4_S1	N/A	N/A	Adipocytes III
H4_S1_CCCGGAAGTCGACGCT	H4_S1	N/A	N/A	Adipocytes III
H4_S1_CCCTCAACACATGAAA	H4_S1	N/A	N/A	Adipocytes III
H4_S1_CCCTCTCTCCTGTAGA	H4_S1	N/A	N/A	Adipocytes III
H4_S1_CCCTGATAGTCTTGGT	H4_S1	AUCell-Ed	N/A	Adipocytes III
H4_S1_CCCTGATTCGAGAATA	H4_S1	N/A	N/A	Adipocytes III
H4_S1_CCCTGATTCGGCCTTT	H4_S1	N/A	N/A	Adipocytes III
H4_S1_CCGCAAGAGGCCCGTT	H4_S1	N/A	N/A	Adipocytes III
H4_S1_CCGTGAGTCCTCGATC	H4_S1	N/A	N/A	Adipocytes III
H4_S1_CCGTTCAAGTCTGGTT	H4_S1	N/A	N/A	Adipocytes III
H4_S1_CCTCACATCCTAACAG	H4_S1	N/A	N/A	Adipocytes III
H4_S1_CGAGGCTCACATATCG	H4_S1	AUCell-Ed	N/A	Adipocytes I
H4_S1_CGAGTGCTCATTCCTA	H4_S1	N/A	Proliferation	Adipocytes III
H4_S1_CGTAATGGTAGCTCGC	H4_S1	N/A	N/A	Adipocytes III
H4_S1_CGTGCTTTCTGGACTA	H4_S1	N/A	N/A	Adipocytes III
H4_S1_CTACATTTCACGGTCG	H4_S1	N/A	N/A	Adipocytes III
H4_S1_CTACCTGGTAGCTGAG	H4_S1	N/A	N/A	Adipocytes III
H4_S1_CTCCGATAGGATTTGA	H4_S1	N/A	N/A	Adipocytes I
H4_S1_CTGCTCATCACCTTGC	H4_S1	AUCell-Ed	Proliferation	Adipocytes III
H4_S1_CTGCTCATCGCCTCTA	H4_S1	N/A	N/A	Adipocytes III
H4_S1_CTGTGAAGTGCATGTT	H4_S1	N/A	N/A	Adipocytes III
H4_S1_CTTAGGACAGTCTACA	H4_S1	N/A	N/A	Adipocytes III
H4_S1_GAACTGTCAATAGGGC	H4_S1	N/A	Proliferation	Adipocytes III
H4_S1_GAAGAATTCCACTGAA	H4_S1	N/A	N/A	Adipocytes III
H4_S1_GAGACTTTCGGTATGT	H4_S1	N/A	N/A	Adipocytes III
H4_S1_GAGAGGTTCTGGCCGA	H4_S1	AUCell-Ed	N/A	Adipocytes III
H4_S1_GAGGGTATCGCAGTGC	H4_S1	N/A	N/A	Adipocytes III
H4_S1_GAGTTGTCAAAGGCTG	H4_S1	N/A	N/A	Adipocytes I
H4_S1_GATGAGGAGGGAGGTG	H4_S1	N/A	N/A	Adipocytes III
H4_S1_GATTCGACAAGAGGCT	H4_S1	N/A	N/A	Adipocytes III
H4_S1_GCATCGGGTGATTAGA	H4_S1	N/A	N/A	Adipocytes III
H4_S1_GCCGATGAGGACAACC	H4_S1	N/A	N/A	Adipocytes I
H4_S1_GCGGAAACAATTGAGA	H4_S1	N/A	N/A	Adipocytes III
H4_S1_GGACGTCAGGCATCGA	H4_S1	N/A	N/A	Fibroblasts II
H4_S1_GGAGAACCACGTAGTT	H4_S1	AUCell-Ed	N/A	Adipocytes III
H4_S1_GGGCTCACATCAACCA	H4_S1	N/A	N/A	Adipocytes III
H4_S1_GGTGTTATCGGTTGTA	H4_S1	N/A	N/A	Adipocytes III
H4_S1_GTACAGTAGCTCTATG	H4_S1	N/A	N/A	Adipocytes III
H4_S1_GTCACTCAGTTACTCG	H4_S1	N/A	N/A	Adipocytes III
H4_S1_GTCAGCGAGTGAGCCA	H4_S1	AUCell-Ed	N/A	Adipocytes III
H4_S1_GTCCCATAGGGCAGGA	H4_S1	N/A	Proliferation	Adipocytes III
H4_S1_GTCCTCACAACCGCCA	H4_S1	N/A	N/A	Adipocytes III
H4_S1_GTCTCACCATCGTCCT	H4_S1	N/A	N/A	Adipocytes III
[truncated: 3,358 more rows]

## Sheet: Ed_percent
clustAnnot	AUCell-Ed	N/A	percent(%)
Adipocytes I	27	301	8.23
Adipocytes II	8	408	1.92
Adipocytes III	68	561	10.81
Endocardial cells	14	235	5.62
Epicardial cells	39	706	5.23
Epithelial cells	34	282	10.76
Fibroblasts I	93	614	13.15
Fibroblasts II	32	199	13.85
Macrophages	17	184	8.46
Neurons	22	284	7.19
Sinus node myocytes	608	60	91.02
Vascular endothelial cells	39	522	6.95

## Sheet: proliferation_percent
clustAnnot	N/A	Proliferation	percent(%)
Adipocytes I	286	42	12.8
Adipocytes II	378	38	9.13
Adipocytes III	532	97	15.42
Endocardial cells	212	37	14.86
Epicardial cells	614	131	17.58
Epithelial cells	236	80	25.32
Fibroblasts I	564	143	20.23
Fibroblasts II	177	54	23.38
Macrophages	85	116	57.71
Neurons	207	99	32.35
Sinus node myocytes	580	88	13.17
Vascular endothelial cells	482	79	14.08
