# Supplementary material for: Characterization of diverse populations of sinoatrial node cells and their proliferation potential at single nucleus resolution
Source: Heliyon. 2022 Dec 29;9(1):e12708. doi: 10.1016/j.heliyon.2022.e12708 (PMC9826826; doi:10.1016/j.heliyon.2022.e12708)
Supplement: Supplementary_Table4 — Analyses and results about sinus node myocytes. Sheet1. DEG_ANOVA: differentially expressed genes (DEGs) in sinus node myocytes vs. others calculated with the method ANOVA. Sheet2. DEG_Hurdle: DEGs in sinus node myocytes vs. others calculated with the method Hurdle. Sheet3. Intersection: intersection of DEGs from Sheet 1 and Sheet 2. Sheet 4. GO: Gene Ontology (GO) enrichment in sinus node myocytes vs. others. Sheet 5. KEGG: Kyoto Encyclopedia of Genes and Genomes (KEGG) enrichment in sinus node myocytes vs. others. [file mmc5.xlsx]

## Sheet: DEG_ANOVA
DEG ANOVA
Gene ID	P-value (Sinus node myocytes vs. Adipocytes I and Adipocytes II and Adipocytes III and Endocardial cells and Epicardial cells and Epithelial cells and Fibroblasts I and Fibroblasts II and Macrophages and Neurons and Vascular endothelial cells)	FDR step up (Sinus node myocytes vs. Adipocytes I and Adipocytes II and Adipocytes III and Endocardial cells and Epicardial cells and Epithelial cells and Fibroblasts I and Fibroblasts II and Macrophages and Neurons and Vascular endothelial cells)	Ratio (Sinus node myocytes vs. Adipocytes I and Adipocytes II and Adipocytes III and Endocardial cells and Epicardial cells and Epithelial cells and Fibroblasts I and Fibroblasts II and Macrophages and Neurons and Vascular endothelial cells)	Log2(Ratio) (Sinus node myocytes vs. Adipocytes I and Adipocytes II and Adipocytes III and Endocardial cells and Epicardial cells and Epithelial cells and Fibroblasts I and Fibroblasts II and Macrophages and Neurons and Vascular endothelial cells)	Fold change (Sinus node myocytes vs. Adipocytes I and Adipocytes II and Adipocytes III and Endocardial cells and Epicardial cells and Epithelial cells and Fibroblasts I and Fibroblasts II and Macrophages and Neurons and Vascular endothelial cells)	LSMean(Sinus node myocytes) (Sinus node myocytes vs. Adipocytes I and Adipocytes II and Adipocytes III and Endocardial cells and Epicardial cells and Epithelial cells and Fibroblasts I and Fibroblasts II and Macrophages and Neurons and Vascular endothelial cells)	LSMean(Adipocytes I + Adipocytes II + Adipocytes III + Endocardial cells + Epicardial cells + Epithelial cells + Fibroblasts I + Fibroblasts II + Macrophages + Neurons + Vascular endothelial cells) (Sinus node myocytes vs. Adipocytes I and Adipocytes II and Adipocytes III and Endocardial cells and Epicardial cells and Epithelial cells and Fibroblasts I and Fibroblasts II and Macrophages and Neuro…	P-value (clustAnnot)	FDR step up (clustAnnot)
Filip1l	0	0	2.55248	1.3519	2.55248	4.02506	1.57692	0	0
Ldb3	0	0	3.07963	1.62276	3.07963	4.40417	1.4301	0	0
Scn5a	0	0	1.83466	0.875513	1.83466	1.95283	1.06441	0	0
Pam	0	0	2.38004	1.25099	2.38004	11.7677	4.94434	0	0
Palld	0	0	3.0416	1.60483	3.0416	5.44323	1.78959	0	0
Cacna1c	0	0	3.48657	1.80181	3.48657	6.41362	1.83952	0	0
Pde4b	0	0	2.49697	1.32018	2.49697	4.05891	1.62553	0	0
Mapk10	0	0	2.05454	1.03881	2.05454	2.26586	1.10286	0	0
Fgf12	0	0	2.61891	1.38897	2.61891	3.1688	1.20997	0	0
Rgs6	0	0	4.55442	2.18727	4.55442	9.64285	2.11725	0	0
Cacna1d	0	0	2.88422	1.52818	2.88422	3.46295	1.20065	0	0
Kcnn2	0	0	2.56057	1.35647	2.56057	2.78481	1.08757	0	0
Erbb4	0	0	2.78062	1.47541	2.78062	7.33612	2.6383	0	0
Mhrt	0	0	3.3952	1.7635	3.3952	3.68922	1.0866	0	0
Tnnt2	0	0	3.40323	1.7669	3.40323	8.44668	2.48196	0	0
Kcnj3	0	0	4.44552	2.15235	4.44552	7.16127	1.6109	0	0
Cap2	0	0	2.07967	1.05636	2.07967	2.35252	1.1312	0	0
Kcng2	0	0	2.02147	1.0154	2.02147	2.17695	1.07692	0	0
Fgf13	0	0	2.47613	1.30809	2.47613	2.87596	1.16148	0	0
Obscn	0	0	2.52739	1.33765	2.52739	3.07847	1.21804	0	0
Casq2	0	0	1.99644	0.997427	1.99644	2.35036	1.17728	0	0
Ank3	0	0	2.92563	1.54875	2.92563	3.51119	1.20015	0	0
Trdn	0	0	3.35598	1.74674	3.35598	4.8218	1.43678	0	0
Rbm20	0	0	5.23147	2.38722	5.23147	6.47064	1.23687	0	0
Rbm24	0	0	2.37853	1.25007	2.37853	2.65669	1.11695	0	0
Ppp1r14c	0	0	1.78905	0.839197	1.78905	1.88418	1.05317	0	0
Mlip	0	0	2.78574	1.47806	2.78574	3.1612	1.13478	0	0
Fhl2	0	0	3.37531	1.75502	3.37531	4.27925	1.26781	0	0
Gm42418	0	0	0.385493	-1.37522	-2.59408	14.6178	37.9198	0	0
Ano4	0	0	2.12394	1.08675	2.12394	2.35475	1.10867	0	0
Trim55	0	0	2.10155	1.07146	2.10155	2.21648	1.05469	0	0
Ctnna3	0	0	5.91969	2.56552	5.91969	10.3064	1.74105	0	0
Slc24a2	0	0	2.22895	1.15636	2.22895	2.36321	1.06024	0	0
Akap6	0	0	2.88067	1.52641	2.88067	3.51744	1.22105	0	0
Fhod3	0	0	3.05841	1.61278	3.05841	4.30705	1.40826	0	0
Tpm1	0	0	2.4876	1.31476	2.4876	8.16636	3.28282	0	0
Wnk2	0	0	1.68795	0.755271	1.68795	1.75463	1.0395	0	0
Zfp385b	0	0	1.98058	0.985922	1.98058	2.21151	1.1166	0	0
Tnni3k	0	0	3.2948	1.72019	3.2948	3.715	1.12754	0	0
Ryr2	0	0	6.53228	2.70759	6.53228	12.941	1.98108	0	0
Gm13481	0	0	2.31759	1.21263	2.31759	2.53495	1.09378	0	0
Phkg1	0	0	1.93288	0.950749	1.93288	2.17406	1.12478	0	0
Atp2a2	0	0	2.67566	1.4199	2.67566	11.6551	4.35598	0	0
Actn2	0	0	3.14243	1.65188	3.14243	4.25976	1.35556	0	0
Speg	0	0	1.69141	0.758223	1.69141	1.79021	1.05842	0	0
Mypn	0	0	1.96495	0.974494	1.96495	2.07088	1.05391	0	0
Lrrtm3	0	0	1.86916	0.902386	1.86916	1.93705	1.03632	0	0
Jph2	0	0	2.16211	1.11244	2.16211	2.47759	1.14591	0	0
Atcayos	0	0	1.7122	0.775848	1.7122	1.77967	1.03941	0	0
Myo18b	0	0	1.74411	0.80249	1.74411	1.81675	1.04165	0	0
Dmd	0	0	4.30087	2.10463	4.30087	10.8427	2.52106	0	0
Gm12295	0	0	1.94723	0.96142	1.94723	2.04386	1.04963	0	0
Rnf207	0	0	1.45977	0.545745	1.45977	1.48409	1.01666	0	0
Srl	0	0	2.14655	1.10202	2.14655	2.85517	1.33012	0	0
Myocd	0	0	2.88865	1.5304	2.88865	3.298	1.14171	0	0
Corin	0	0	3.51107	1.81191	3.51107	4.46688	1.27223	0	0
Ttn	0	0	4.11682	2.04153	4.11682	21.6497	5.25884	0	0
Myh6	0	0	6.06537	2.6006	6.06537	15.2123	2.50805	0	0
Myh7	0	0	1.69773	0.763611	1.69773	1.71298	1.00898	0	0
Hcn1	0	0	3.83	1.93735	3.83	4.67714	1.22118	0	0
Nexn	0	0	2.81545	1.49336	2.81545	3.86116	1.37142	0	0
Chrm2	0	0	3.94851	1.98131	3.94851	5.57233	1.41125	0	0
Cacnb2	1.42234E-318	3.95975186E-316	2.48155	1.31124	2.48155	7.11701	2.86796	0	0
Grm1	6.166578411397E-312	0	1.93586	0.952978	1.93586	2.05336	1.06069	1.11298e-307	5.84447e-306
Malat1	4.29107e-307	1.15786e-304	1.43041	0.516432	1.43041	97.9137	68.4513	0	0
Lrrc4c	2.85e-306	7.57367e-304	2.33373	1.22264	2.33373	2.69118	1.15317	1.95744e-302	1.00385e-300
Lrrc3b	2.59136e-301	6.78357e-299	1.63488	0.709183	1.63488	1.7144	1.04864	3.06371e-294	1.52222e-292
Tecrl	4.33322e-296	1.11765e-293	1.63998	0.713676	1.63998	1.71655	1.04669	1.07562e-289	5.22586e-288
Myl4	1.62757e-295	4.1371e-293	2.44238	1.28829	2.44238	4.56985	1.87107	3.72992e-292	1.83761e-290
Rcan2	1.34206e-292	3.36262e-290	2.30791	1.20659	2.30791	4.05787	1.75825	0	0
Ablim2	2.70325e-290	6.6778e-288	1.76459	0.819337	1.76459	1.96581	1.11403	1.8939e-287	9.02639e-286
Ednra	6.60218e-287	1.60827e-284	1.81463	0.859672	1.81463	2.02449	1.11565	1.15952e-284	5.3801e-283
Tmod1	3.7389e-285	8.98308e-283	1.95026	0.963665	1.95026	2.49812	1.28092	4.35997e-288	2.08933e-286
Mybphl	1.8898e-284	4.47907e-282	1.76784	0.82199	1.76784	2.00373	1.13343	5.93311e-281	2.70992e-279
Alpk2	1.67188e-280	3.90975e-278	1.62684	0.702071	1.62684	1.72964	1.06319	2.08005e-273	9.03018e-272
Sorbs2	7.48237e-280	1.72675e-277	2.28629	1.19301	2.28629	4.77289	2.08761	0	0
Cpne5	3.27651e-279	7.46321e-277	1.59585	0.674321	1.59585	1.65837	1.03918	1.56522e-276	6.94996e-275
Ccdc141	2.82841e-276	6.35994e-274	2.04383	1.03128	2.04383	2.79968	1.36982	2.7663e-290	1.35148e-288
Txlnb	8.05517e-276	1.78835e-273	2.00938	1.00675	2.00938	2.62743	1.30758	1.14849e-275	5.06113e-274
Cacna2d2	1.07564e-274	2.35821e-272	1.69587	0.762028	1.69587	1.82868	1.07831	8.69125e-267	3.6208e-265
Pde4dip	8.5517e-274	1.85171e-271	2.29432	1.19807	2.29432	4.0605	1.76981	5.4108e-299	2.73487e-297
Slc8a1	1.51284e-273	3.23581e-271	2.46513	1.30166	2.46513	9.28522	3.76663	0	0
Cmya5	6.28565e-268	1.32824e-265	2.149	1.10367	2.149	3.22539	1.50088	4.14913e-266	1.72037e-264
Kcnq1	4.7722e-256	9.96423e-254	1.8371	0.877427	1.8371	2.2562	1.22814	2.6457e-262	1.06429e-260
Asb2	4.13815e-254	8.5387e-252	1.57093	0.651617	1.57093	1.68533	1.07282	4.35082e-249	1.62015e-247
Enah	6.68364e-253	1.36307e-250	1.86366	0.898142	1.86366	2.24624	1.20528	6.51274e-252	2.46711e-250
Kbtbd12	6.24538e-248	1.25905e-245	1.39724	0.482575	1.39724	1.43222	1.02504	2.40801e-243	8.78048e-242
Rp1	3.16341e-245	6.30489e-243	1.55696	0.63873	1.55696	1.62726	1.04515	7.33481e-243	2.65796e-241
Ppp1r3a	2.80726e-243	5.5322e-241	1.62878	0.70379	1.62878	1.77014	1.08679	6.36749e-239	2.26991e-237
Gm13479	3.09487e-242	6.03121e-240	1.39641	0.48172	1.39641	1.43154	1.02516	2.38853e-238	8.42904e-237
4930512H18Rik	1.7306e-241	3.3355e-239	1.29145	0.368996	1.29145	1.30077	1.00722	4.85947e-234	1.66465e-232
Mybpc3	1.80804e-240	3.44687e-238	1.83835	0.878414	1.83835	2.27824	1.23928	1.94335e-237	6.83054e-236
Ryr3	3.81461e-238	7.19403e-236	2.23265	1.15876	2.23265	2.48823	1.11447	3.16345e-235	1.09869e-233
Mylk3	4.00244e-234	7.46796e-232	1.81384	0.859051	1.81384	2.17526	1.19925	7.95802e-233	2.69972e-231
Alpk3	6.00936e-231	1.10945e-228	1.46047	0.546436	1.46047	1.53213	1.04906	1.74389e-225	5.64318e-224
Tbx5	7.93197e-228	1.44915e-225	1.93219	0.950239	1.93219	2.73795	1.41702	1.40443e-272	6.03733e-271
Pip5k1b	1.72275e-227	3.11499e-225	1.73778	0.797247	1.73778	2.06142	1.18624	1.02127e-231	3.438e-230
Cdh2	3.27839e-227	5.86731e-225	1.87992	0.91067	1.87992	2.46087	1.30903	1.98808e-248	7.35632e-247
Tcap	1.78104e-224	3.15532e-222	2.16954	1.11739	2.16954	3.92429	1.80882	2.89454e-222	9.19698e-221
Gm30382	3.39316e-221	5.95127e-219	1.44896	0.535017	1.44896	1.49782	1.03372	1.16184e-217	3.58127e-216
Pkp2	1.29761e-220	2.25335e-218	1.68693	0.754404	1.68693	1.93726	1.14839	4.66545e-224	1.49048e-222
Synpo2	6.06451e-219	1.0428e-216	1.89413	0.921536	1.89413	2.51755	1.32913	1.39317e-251	5.26613e-250
Klhl32	1.56863e-218	2.67109e-216	1.37016	0.454346	1.37016	1.40616	1.02628	5.47651e-212	1.62251e-210
Ckmt2	7.31805e-217	1.23415e-214	2.04551	1.03246	2.04551	2.66772	1.30418	2.48263e-209	7.28142e-208
Tmem163	3.92505e-213	6.55633e-211	1.82545	0.868251	1.82545	2.17925	1.19382	4.66437e-231	1.55826e-229
Art1	1.13925e-210	1.88503e-208	1.49386	0.579042	1.49386	1.58515	1.06111	1.34598e-205	3.8637e-204
Pdzrn4	2.42407e-210	3.97344e-208	2.1019	1.07169	2.1019	3.61147	1.7182	0	0
RP23-455C13.7	5.15961e-209	8.37912e-207	1.3344	0.416187	1.3344	1.35086	1.01234	4.60181e-203	1.29345e-201
Mylk4	2.12211e-208	3.41466e-206	1.65786	0.729324	1.65786	1.7801	1.07373	1.34297e-200	3.71521e-199
Trim54	2.2825e-207	3.63933e-205	1.42179	0.507708	1.42179	1.48102	1.04166	4.03879e-203	1.13702e-201
Tnni3	3.70385e-206	5.85241e-204	2.21476	1.14715	2.21476	5.40204	2.4391	2.17938e-215	6.62462e-214
Trim63	4.63995e-206	7.26608e-204	1.496	0.581112	1.496	1.59458	1.0659	1.65018e-198	4.50116e-197
Myoz2	2.87288e-205	4.45907e-203	1.77212	0.825477	1.77212	2.30875	1.30282	6.90179e-202	1.92449e-200
Ankrd1	5.04854e-205	7.76722e-203	2.20368	1.13991	2.20368	3.89324	1.7667	1.99415e-204	5.66862e-203
Des	6.07199e-204	9.26058e-202	1.9185	0.939979	1.9185	2.55205	1.33023	9.94814e-198	2.68431e-196
Ppm1e	6.34197e-204	9.58895e-202	1.59239	0.671192	1.59239	1.74007	1.09274	6.30096e-201	1.74862e-199
Pygm	2.64203e-203	3.96056e-201	1.60782	0.685101	1.60782	1.84285	1.14618	1.72531e-200	4.76538e-199
Itgb6	5.62269e-202	8.35733e-200	1.29574	0.373781	1.29574	1.31122	1.01194	5.64407e-195	1.49083e-193
Pla2g4e	7.1022e-201	1.04677e-198	1.28669	0.363659	1.28669	1.30473	1.01402	8.0809e-194	2.10909e-192
Xirp2	3.12926e-200	4.57367e-198	1.89605	0.922997	1.89605	2.50281	1.32001	2.39359e-204	6.78209e-203
Myom2	8.58856e-195	1.24492e-192	1.64614	0.719084	1.64614	1.86136	1.13074	6.21195e-189	1.55868e-187
C130080G10Rik	9.53478e-195	1.37074e-192	1.6692	0.739156	1.6692	1.99081	1.19267	4.88866e-190	1.24084e-188
Atp1a1	5.67469e-194	8.09174e-192	1.87303	0.905375	1.87303	2.82094	1.50608	4.57643e-200	1.25809e-198
Actc1	5.91271e-193	8.36314e-191	2.03633	1.02597	2.03633	7.83916	3.84965	4.05884e-221	1.27349e-219
Magi2	3.58811e-192	5.03455e-190	2.01187	1.00854	2.01187	7.57852	3.7669	0	0
Lgr6	1.1097e-191	1.54469e-189	1.54305	0.625782	1.54305	1.65681	1.07372	1.98606e-199	5.43425e-198
D830032E09Rik	2.27639e-191	3.14375e-189	1.32718	0.408367	1.32718	1.34924	1.01662	1.17968e-183	2.86571e-182
Rxfp1	4.03893e-190	5.53428e-188	1.33977	0.421982	1.33977	1.37881	1.02914	1.27942e-183	3.09941e-182
Sgcg	1.42252e-189	1.93408e-187	1.4426	0.528668	1.4426	1.54197	1.06888	2.81979e-184	6.87849e-183
Nebl	1.65053e-189	2.22681e-187	1.82139	0.865042	1.82139	2.50278	1.3741	2.8078e-191	7.22082e-190
Ank2	1.21174e-188	1.62234e-186	1.92763	0.946826	1.92763	4.62988	2.40185	0	0
Filip1	8.11828e-187	1.07869e-184	1.88161	0.911967	1.88161	3.28305	1.74481	7.70497e-286	3.6133e-284
Art3	3.19139e-184	4.20855e-182	1.76045	0.815948	1.76045	2.96539	1.68444	0	0
Sptb	5.43767e-183	7.11726e-181	1.38772	0.472714	1.38772	1.45902	1.05138	1.19855e-181	2.8836e-180
mt-Atp8	4.20439e-180	5.46228e-178	0.524345	-0.931411	-1.90714	2.38102	4.54093	0	0
Dtna	1.45233e-178	1.87297e-176	1.77718	0.829589	1.77718	2.54815	1.43382	2.21084e-258	8.65534e-257
Gm21747	8.46978e-178	1.08432e-175	1.35208	0.435181	1.35208	1.41016	1.04296	3.55744e-171	7.8483e-170
Lmod2	3.87072e-175	4.91947e-173	1.51925	0.603356	1.51925	1.7096	1.1253	8.21517e-173	1.83783e-171
Pln	6.24565e-175	7.88076e-173	1.95947	0.970467	1.95947	4.09888	2.09182	5.25004e-180	1.24265e-178
Lmntd1	1.96839e-174	2.46596e-172	1.38953	0.474602	1.38953	1.4655	1.05467	2.00504e-166	4.26777e-165
Pde1c	5.29609e-172	6.58782e-170	1.77303	0.826216	1.77303	2.54607	1.436	3.02215e-230	1.0058e-228
Itgb1bp2	9.43709e-172	1.16561e-169	1.42474	0.510696	1.42474	1.53235	1.07553	7.45222e-168	1.60768e-166
Agbl4	1.07815e-170	1.32235e-168	1.4343	0.520347	1.4343	1.50977	1.05262	3.4847e-164	7.34593e-163
Tnnc1	1.41764e-168	1.72667e-166	1.83202	0.873435	1.83202	2.62776	1.43435	1.11557e-168	2.41854e-167
Trabd2b	1.80166e-167	2.17927e-165	1.79618	0.844931	1.79618	2.79507	1.55612	2.02261e-300	1.02825e-298
Asb18	5.1976e-166	6.24389e-164	1.2211	0.288176	1.2211	1.23335	1.01004	2.40819e-160	4.91703e-159
Adprhl1	7.83226e-164	9.3449e-162	1.40552	0.491107	1.40552	1.51276	1.0763	1.12676e-157	2.25339e-156
Abcc8	1.89252e-163	2.24276e-161	1.27785	0.353723	1.27785	1.30772	1.02337	4.44209e-156	8.83331e-155
Esrrg	1.36668e-160	1.60874e-158	1.66274	0.733565	1.66274	3.95678	2.37967	0	0
Kcnj5	3.74348e-157	4.37713e-155	1.42348	0.509419	1.42348	1.56791	1.10146	4.14468e-161	8.5321e-160
Slc25a4	4.31693e-156	5.01421e-154	1.99792	0.998502	1.99792	5.86024	2.93316	1.51368e-172	3.37338e-171
Sorbs2os	1.32499e-153	1.52888e-151	1.37516	0.459602	1.37516	1.45403	1.05735	5.65731e-155	1.11487e-153
Mtus2	4.01723e-153	4.60511e-151	1.46806	0.553915	1.46806	1.63977	1.11696	2.94429e-145	5.45299e-144
Bves	5.0409e-153	5.74106e-151	1.29324	0.370988	1.29324	1.33183	1.02984	2.7767e-146	5.18091e-145
Kif6	2.88779e-152	3.26768e-150	1.34467	0.427247	1.34467	1.39046	1.03405	5.85633e-148	1.10564e-146
Fgf14	2.91811e-151	3.28082e-149	1.71558	0.778696	1.71558	5.06088	2.94995	0	0
Mlf1	4.35485e-151	4.86496e-149	1.49613	0.581234	1.49613	1.70764	1.14137	1.62997e-145	3.0284e-144
Smyd1	2.30471e-149	2.55837e-147	1.42973	0.515738	1.42973	1.59444	1.11521	8.17038e-145	1.50684e-143
Smpx	2.07832e-145	2.29256e-143	1.62106	0.696934	1.62106	1.97675	1.21942	4.01669e-140	7.18132e-139
Camk2a	3.77617e-143	4.13939e-141	1.22725	0.295435	1.22725	1.25174	1.01995	1.0741e-137	1.87636e-136
Fstl4	8.2953e-142	9.03673e-140	1.27263	0.347813	1.27263	1.29817	1.02007	9.90598e-136	1.71005e-134
Dpf3	4.29886e-141	4.65418e-139	1.65585	0.727568	1.65585	2.37932	1.43692	7.16612e-265	2.94348e-263
Nrap	5.58048e-141	6.00466e-139	1.39046	0.475567	1.39046	1.47891	1.06361	1.28704e-133	2.181e-132
9330158H04Rik	9.6674e-141	1.03388e-138	1.31634	0.396533	1.31634	1.36222	1.03486	8.21378e-133	1.37726e-131
Asb14	6.2037e-139	6.59435e-137	1.24908	0.320867	1.24908	1.2705	1.01715	3.35131e-133	5.65179e-132
Slc47a1	8.92166e-139	9.42632e-137	1.27107	0.346044	1.27107	1.30473	1.02648	1.41422e-130	2.33559e-129
Slc4a3	2.51978e-138	2.64637e-136	1.41206	0.497804	1.41206	1.54223	1.09218	1.12484e-135	1.93988e-134
Cacna1h	1.71448e-137	1.7899e-135	1.29231	0.369953	1.29231	1.34098	1.03766	5.07954e-132	8.46059e-131
Epha4	5.58653e-137	5.79776e-135	1.70434	0.769209	1.70434	2.54475	1.49311	9.87007e-195	2.59537e-193
Popdc2	2.20244e-135	2.27227e-133	1.4231	0.509037	1.4231	1.60514	1.12792	1.18918e-129	1.94926e-128
Pirt	3.91397e-135	4.01445e-133	1.2614	0.335028	1.2614	1.28313	1.01723	1.35203e-128	2.19161e-127
Pdzrn3	3.74596e-134	3.81979e-132	1.73109	0.791685	1.73109	3.32262	1.91937	6.49558e-279	2.93624e-277
Asb11	2.8141e-133	2.85298e-131	1.28032	0.356499	1.28032	1.32276	1.03315	4.89074e-125	7.7278e-124
Fbxo32	2.75084e-132	2.77282e-130	1.5867	0.66603	1.5867	2.0379	1.28436	1.88204e-131	3.13179e-130
Gm20647	1.60146e-131	1.60503e-129	1.16218	0.216834	1.16218	1.16787	1.00489	2.76285e-125	4.37738e-124
Adam22	5.8442e-128	5.82394e-126	1.47741	0.563072	1.47741	1.72802	1.16963	6.30359e-139	1.11338e-137
Dusp27	8.81436e-128	8.73418e-126	1.21119	0.276426	1.21119	1.22875	1.0145	2.41965e-121	3.72591e-120
Grb14	1.54315e-127	1.52052e-125	1.48865	0.574001	1.48865	1.76977	1.18884	1.95524e-125	3.10624e-124
Csrp3	1.96752e-127	1.92784e-125	1.70287	0.767965	1.70287	2.77004	1.6267	1.05732e-125	1.68585e-124
Cdh20	4.93722e-127	4.81077e-125	1.26248	0.336256	1.26248	1.27968	1.01363	3.46052e-120	5.28694e-119
Slco5a1	5.00196e-127	4.84693e-125	1.23774	0.307707	1.23774	1.26727	1.02386	8.71154e-123	1.35694e-121
Acss1	5.90705e-127	5.69251e-125	1.50565	0.590383	1.50565	1.92441	1.27813	1.86115e-215	5.66713e-214
Gsg1l	1.94518e-126	1.86429e-124	1.23257	0.301667	1.23257	1.25967	1.02199	2.9853e-122	4.62537e-121
Casz1	1.18677e-124	1.13124e-122	1.45836	0.544347	1.45836	1.69636	1.1632	1.39715e-135	2.40714e-134
1110034G24Rik	2.08316e-124	1.97494e-122	1.58579	0.665202	1.58579	2.00275	1.26294	1.93462e-126	3.10442e-125
Best3	1.89516e-123	1.78705e-121	1.15814	0.211809	1.15814	1.16427	1.00529	1.46057e-115	2.16725e-114
Kcnj12	8.24293e-122	7.73116e-120	1.15061	0.202403	1.15061	1.15691	1.00547	1.27544e-113	1.84875e-112
Sh3bgr	1.22135e-121	1.13943e-119	1.36055	0.444192	1.36055	1.48361	1.09045	1.55831e-114	2.2814e-113
Esrrb	4.33204e-120	4.02009e-118	1.17363	0.230972	1.17363	1.18492	1.00963	5.7374e-113	8.28216e-112
Zfp536	5.70261e-120	5.26411e-118	1.26892	0.343597	1.26892	1.30646	1.02959	1.17678e-113	1.70716e-112
Dsc2	4.21704e-119	3.87239e-117	1.24258	0.313344	1.24258	1.28361	1.03302	3.26508e-116	4.86132e-115
Cox6a2	7.67601e-119	7.01195e-117	1.84885	0.886627	1.84885	3.63048	1.96364	1.98826e-118	3.0088e-117
Tmem38a	3.55993e-118	3.23511e-116	1.41082	0.496537	1.41082	1.61257	1.143	4.7717e-111	6.76562e-110
Cacna2d1	1.46399e-117	1.32356e-115	1.60641	0.683836	1.60641	2.5623	1.59505	2.96062e-230	9.87193e-229
Csdc2	2.39011e-117	2.14975e-115	1.2851	0.361884	1.2851	1.36224	1.06002	1.62358e-112	2.32836e-111
Fabp3-ps1	3.22647e-117	2.8872e-115	1.30897	0.388434	1.30897	1.37895	1.05346	1.94867e-113	2.81762e-112
Pdzd2	1.46219e-116	1.3018e-114	1.66274	0.733567	1.66274	3.64847	2.19424	4.23232e-200	1.16532e-198
Pde4a	3.3176e-116	2.93876e-114	1.48234	0.567878	1.48234	1.81148	1.22204	4.3574e-131	7.22347e-130
Nppa	5.76765e-115	5.08336e-113	2.7659	1.46775	2.7659	12.7348	4.60421	3.42551e-147	6.43254e-146
Lrrc2	6.81772e-114	5.9788e-112	1.29857	0.376922	1.29857	1.36737	1.05298	5.46526e-108	7.58348e-107
Sphkap	3.32196e-113	2.8987e-111	1.33296	0.41463	1.33296	1.40727	1.05575	6.39413e-108	8.85835e-107
Gm5105	8.39015e-113	7.28489e-111	1.17242	0.229492	1.17242	1.1864	1.01192	1.93179e-107	2.66365e-106
Cntn2	9.21243e-113	7.95945e-111	1.36756	0.451608	1.36756	1.46357	1.0702	3.78434e-106	5.15723e-105
Lmo7	2.75986e-112	2.3728e-110	1.5584	0.640068	1.5584	3.24316	2.08108	1.11555e-270	4.74893e-269
Pygb	8.63792e-112	7.39027e-110	1.57559	0.655895	1.57559	2.30267	1.46146	7.69194e-115	1.13464e-113
Cfap61	1.06184e-110	9.04057e-109	1.20506	0.269109	1.20506	1.22871	1.01962	4.06811e-105	5.51823e-104
Rgs12	1.13713e-110	9.6348e-109	1.39691	0.482241	1.39691	1.55258	1.11144	2.71588e-104	3.66414e-103
Gramd1b	1.56994e-110	1.32381e-108	1.62033	0.696287	1.62033	2.26232	1.39621	6.82011e-167	1.45875e-165
Carns1	1.62203e-110	1.36119e-108	1.20896	0.273766	1.20896	1.23598	1.02235	2.10903e-103	2.81081e-102
Dapk2	2.38052e-110	1.98819e-108	1.45326	0.539293	1.45326	1.63748	1.12677	2.60205e-116	3.87743e-115
Smtn	3.20562e-110	2.66462e-108	1.44557	0.531636	1.44557	1.76893	1.22369	1.33034e-128	2.15845e-127
Kcnh2	3.31291e-110	2.74081e-108	1.21602	0.282164	1.21602	1.25212	1.02969	4.90684e-103	6.50499e-102
Gria1	1.32509e-109	1.09112e-107	1.37021	0.454397	1.37021	1.42227	1.03799	1.33192e-103	1.77646e-102
Scd1	4.73368e-109	3.87963e-107	0.713436	-0.487145	-1.40167	5.89049	8.25652	1.09376e-214	3.3132e-213
Homer1	4.81641e-109	3.92907e-107	1.48425	0.569733	1.48425	1.86638	1.25746	1.02568e-118	1.5535e-117
Dach1	2.21418e-107	1.79789e-105	1.51214	0.596595	1.51214	1.90278	1.25833	9.87202e-105	1.336e-103
Tmem182	3.57554e-107	2.88992e-105	1.31249	0.392312	1.31249	1.41495	1.07806	1.53282e-100	1.98261e-99
Garem	1.27961e-105	1.0295e-103	1.45177	0.537808	1.45177	1.75276	1.20733	1.43116e-100	1.85249e-99
Ndrg4	5.13501e-105	4.11247e-103	1.36144	0.445131	1.36144	1.51109	1.10992	8.58238e-101	1.11419e-99
Hcn4	5.63704e-105	4.494e-103	1.24045	0.310868	1.24045	1.26952	1.02343	1.98447e-100	2.5649e-99
Cryab	2.81632e-104	2.23509e-102	1.74044	0.799451	1.74044	3.40984	1.95918	1.59245e-107	2.19748e-106
Pcp4l1	5.28848e-104	4.17814e-102	1.36293	0.446706	1.36293	1.53419	1.12566	9.01935e-98	1.14217e-96
Sln	2.12264e-103	1.66946e-101	1.76344	0.818389	1.76344	4.32767	2.45411	7.72972e-109	1.08111e-107
Gpc1	4.68792e-103	3.6706e-101	1.39857	0.483953	1.39857	1.58165	1.1309	1.90817e-96	2.39395e-95
Crhr2	1.2069e-102	9.40793e-101	1.12675	0.172169	1.12675	1.13295	1.0055	4.87945e-95	6.03956e-94
Gm10250	2.66274e-101	2.06645e-99	1.56616	0.647233	1.56616	2.15204	1.37409	3.70504e-96	4.63831e-95
Usp13	2.48087e-100	1.91683e-98	1.39017	0.475262	1.39017	1.64396	1.18256	6.64748e-136	1.15094e-134
Vsnl1	2.5471e-100	1.95937e-98	1.4322	0.518229	1.4322	1.53514	1.07188	3.25066e-97	4.10463e-96
Rhobtb1	1.708e-99	1.30815e-97	1.69007	0.757079	1.69007	3.08683	1.82646	9.03538e-119	1.37086e-117
Pdlim5	2.98636e-99	2.27729e-97	1.63986	0.713577	1.63986	5.25028	3.20165	2.19505e-122	3.40698e-121
4933413L06Rik	1.07986e-98	8.19903e-97	1.15463	0.207428	1.15463	1.1584	1.00327	9.41943e-91	1.12005e-89
Pfkm	1.68799e-98	1.27611e-96	1.35614	0.43951	1.35614	1.54646	1.14034	1.25877e-92	1.52575e-91
Ckm	2.54305e-98	1.91427e-96	1.57963	0.659588	1.57963	2.10911	1.33519	6.93954e-94	8.47581e-93
Mast2	4.4475e-95	3.33354e-93	1.57759	0.657723	1.57759	2.8479	1.80522	2.33586e-106	3.1907e-105
Nmrk2	6.40093e-95	4.77727e-93	1.13664	0.184773	1.13664	1.14592	1.00816	1.30311e-87	1.50562e-86
Ank1	1.18173e-94	8.78234e-93	1.37786	0.462431	1.37786	1.60238	1.16294	2.07226e-87	2.38487e-86
Atp8a2	1.57315e-94	1.16419e-92	1.2429	0.313708	1.2429	1.30765	1.05209	5.56328e-91	6.6332e-90
Mb	1.80624e-94	1.33108e-92	1.84267	0.881801	1.84267	4.80151	2.60573	9.04027e-107	1.24067e-105
Reep1	2.41686e-94	1.77361e-92	1.29445	0.372337	1.29445	1.41402	1.09237	7.05107e-139	1.24415e-137
Efcab2	1.86002e-93	1.35928e-91	1.33065	0.412133	1.33065	1.49641	1.12457	6.28001e-90	7.37743e-89
Fsd2	3.30711e-93	2.40678e-91	1.2552	0.327913	1.2552	1.32858	1.05846	4.24619e-94	5.20797e-93
Cdh13	8.16854e-93	5.92017e-91	1.36533	0.44925	1.36533	6.41911	4.70151	0	0
Myl7	1.42933e-92	1.03165e-90	1.69884	0.764549	1.69884	3.67648	2.16412	1.07105e-98	1.36918e-97
Coro6	8.27234e-92	5.94625e-90	1.18578	0.245831	1.18578	1.21473	1.02442	2.47016e-84	2.74725e-83
Lama2	1.02989e-91	7.37275e-90	1.38432	0.469173	1.38432	3.76972	2.72316	0	0
Doc2g	1.69771e-91	1.21041e-89	1.37882	0.463429	1.37882	1.56612	1.13585	1.1437e-85	1.29331e-84
Ndufa4	6.2557e-91	4.44205e-89	1.60981	0.686892	1.60981	3.50114	2.17488	3.30706e-87	3.80345e-86
Pcdh7	6.53559e-91	4.62209e-89	1.5823	0.662026	1.5823	8.17778	5.16827	2.7938720234E-313	1.5031202889124E-311
Dhrs7c	2.41021e-90	1.6977e-88	1.24883	0.320572	1.24883	1.32577	1.06162	1.08116e-85	1.22338e-84
Dkk3	1.09735e-89	7.69859e-88	1.59098	0.669913	1.59098	2.20382	1.3852	2.09594e-114	3.06084e-113
Gpm6a	1.73204e-89	1.21029e-87	0.635995	-0.652913	-1.57234	3.46482	5.44788	0	0
Frmpd1	2.10551e-89	1.46542e-87	1.1298	0.176062	1.1298	1.13813	1.00737	1.83381e-82	2.0002e-81
Jph1	2.6626e-88	1.84583e-86	1.30855	0.387973	1.30855	1.43492	1.09657	1.79314e-85	2.01731e-84
Tbc1d4	1.2396e-87	8.55957e-86	1.51875	0.602887	1.51875	3.23249	2.12838	1.14226e-270	4.85087e-269
Osbp2	2.21117e-87	1.52085e-85	1.21945	0.286236	1.21945	1.2767	1.04694	6.17994e-90	7.26474e-89
Tbc1d1	8.37142e-87	5.7354e-85	1.45324	0.539274	1.45324	1.95581	1.34582	6.49605e-115	9.5985e-114
Cox5a	1.49676e-85	1.02147e-83	1.56637	0.647421	1.56637	2.75775	1.76061	8.16458e-100	1.05216e-98
Rabgap1l	1.81673e-85	1.23503e-83	1.45861	0.544599	1.45861	6.08044	4.16864	1.40663e-219	4.36652e-218
Nfia	4.28533e-85	2.90194e-83	0.748744	-0.417456	-1.33557	8.38946	11.2047	0	0
Usp28	5.67384e-85	3.82744e-83	1.36695	0.450957	1.36695	1.62361	1.18777	6.30726e-85	7.05504e-84
Shisa6	3.10881e-84	2.0891e-82	1.2393	0.309531	1.2393	1.284	1.03607	7.53872e-87	8.65324e-86
Pgam2	5.44431e-84	3.64457e-82	1.49098	0.576265	1.49098	1.98332	1.33021	1.37747e-84	1.53588e-83
Mboat2	9.71715e-84	6.4802e-82	1.2466	0.317995	1.2466	1.31425	1.05427	1.15793e-80	1.23534e-79
Ehd4	2.0451e-83	1.35868e-81	1.48962	0.574948	1.48962	3.14216	2.10937	3.61464e-229	1.19392e-227
Nfasc	2.32203e-83	1.53683e-81	1.15363	0.206176	1.15363	1.16729	1.01184	6.24753e-76	6.39296e-75
2310016D03Rik	3.04365e-83	2.00686e-81	1.10921	0.149528	1.10921	1.11492	1.00515	5.04808e-75	5.14458e-74
Dmpk	4.33815e-83	2.84969e-81	1.3394	0.421592	1.3394	1.58167	1.18088	7.60482e-80	8.05441e-79
Gpcpd1	7.4957e-83	4.90549e-81	1.54791	0.630319	1.54791	3.54929	2.29296	2.89135e-157	5.77579e-156
Rarb	1.10675e-82	7.21609e-81	1.43167	0.517704	1.43167	1.96526	1.3727	3.94536e-110	5.56251e-109
Ppp2r3a	1.30717e-82	8.49131e-81	1.51786	0.602037	1.51786	3.23345	2.13027	3.94529e-99	5.05453e-98
Gabrg3	4.30721e-82	2.78761e-80	1.48116	0.566732	1.48116	1.58641	1.07106	5.50143e-78	5.72979e-77
Syn2	5.07896e-82	3.27499e-80	1.19772	0.260289	1.19772	1.2391	1.03455	9.42282e-75	9.54197e-74
Atp5b	7.39616e-82	4.75169e-80	1.6156	0.692069	1.6156	4.36342	2.7008	3.95899e-86	4.50011e-85
Got2	7.87493e-82	5.04082e-80	1.40416	0.489706	1.40416	1.75094	1.24697	1.34101e-80	1.42979e-79
Gja3	8.73269e-82	5.56955e-80	1.10335	0.141888	1.10335	1.10671	1.00304	6.36613e-74	6.40227e-73
Hspb7	1.14441e-81	7.2724e-80	1.42289	0.508822	1.42289	1.75479	1.23326	5.79563e-78	6.03261e-77
Fndc5	1.23583e-81	7.82497e-80	1.33454	0.416347	1.33454	1.5031	1.1263	2.87726e-74	2.90525e-73
Cox7b	2.64038e-81	1.66581e-79	1.52034	0.604397	1.52034	2.85702	1.8792	3.06565e-82	3.33138e-81
Nckap5	5.96179e-81	3.74781e-79	1.46777	0.553629	1.46777	2.89797	1.9744	1.0738628128E-313	5.795224576423E-312
Gm13938	7.01996e-81	4.39725e-79	1.149	0.200381	1.149	1.167	1.01566	5.50327e-73	5.47797e-72
Hs3st5	2.45287e-80	1.53099e-78	1.26454	0.338609	1.26454	1.32148	1.04503	1.50132e-79	1.58529e-78
Mrvi1	5.46008e-80	3.3959e-78	1.38462	0.469485	1.38462	1.5589	1.12587	9.22223e-84	1.0205e-82
Slc25a3	2.32767e-79	1.44258e-77	1.55064	0.632864	1.55064	3.44191	2.21967	4.51515e-76	4.62565e-75
Car3	2.37123e-79	1.4644e-77	0.676423	-0.564003	-1.47837	4.29399	6.34809	0	0
Prune2	3.34302e-79	2.0573e-77	1.41273	0.498482	1.41273	1.72807	1.22322	1.91186e-112	2.73732e-111
Slc25a12	9.02447e-79	5.53427e-77	1.4102	0.495904	1.4102	1.94282	1.37769	9.1749e-97	1.15519e-95
Dsp	1.90885e-77	1.16653e-75	1.35407	0.437307	1.35407	1.60946	1.18861	5.70996e-75	5.80562e-74
Sbk3	5.53947e-77	3.3735e-75	1.31106	0.390736	1.31106	1.45151	1.10713	3.91595e-71	3.82416e-70
Ndrg2	7.91193e-77	4.80164e-75	1.43721	0.523273	1.43721	1.93609	1.34712	1.75382e-79	1.84968e-78
Gm13054	8.42364e-77	5.09456e-75	1.2161	0.282257	1.2161	1.23359	1.01439	3.98245e-69	3.81268e-68
Tuba4a	1.07574e-76	6.48363e-75	1.33105	0.412567	1.33105	1.51566	1.13869	3.27302e-72	3.23594e-71
Cox6c	1.40032e-76	8.41106e-75	1.55492	0.63684	1.55492	3.22151	2.07182	8.62715e-74	8.65132e-73
Cpeb3	9.07939e-76	5.43493e-74	1.3806	0.465294	1.3806	3.07302	2.22586	0	0
Idh2	1.60095e-75	9.5507e-74	1.42275	0.508679	1.42275	1.97524	1.38833	1.09728e-72	1.08853e-71
Slc7a7	4.66234e-75	2.77196e-73	1.31346	0.393367	1.31346	1.53591	1.16937	4.1063e-108	5.71136e-107
Pde3b	5.34619e-75	3.1678e-73	0.571252	-0.807801	-1.75054	2.32861	4.07633	0	0
Ppp1r12b	6.7271e-75	3.97261e-73	1.46555	0.551438	1.46555	3.55244	2.42397	3.51613e-108	4.89439e-107
Ppargc1a	1.35761e-74	7.99033e-73	1.40781	0.493454	1.40781	2.52709	1.79505	0	0
Rrad	1.78292e-73	1.04584e-71	1.24275	0.313532	1.24275	1.33383	1.07329	5.20116e-69	4.96858e-68
Adra1b	6.55663e-73	3.83323e-71	1.21423	0.280043	1.21423	1.28281	1.05648	3.17067e-76	3.25588e-75
Gbas	6.93565e-73	4.04134e-71	1.4278	0.513797	1.4278	2.22086	1.55544	1.15908e-68	1.10065e-67
Sgca	7.32316e-73	4.25301e-71	1.16374	0.218773	1.16374	1.1969	1.02849	9.52867e-66	8.77749e-65
Samd4	9.28471e-73	5.37441e-71	1.462	0.547944	1.462	3.12458	2.13719	1.98945e-174	4.50813e-173
A330102I10Rik	9.81252e-73	5.66124e-71	1.13383	0.181204	1.13383	1.14498	1.00983	1.54956e-64	1.40381e-63
Crip2	9.93739e-73	5.71449e-71	1.45177	0.537811	1.45177	2.2702	1.56375	2.9797e-71	2.9196e-70
Mdh1	1.59084e-72	9.11819e-71	1.5064	0.591106	1.5064	3.19465	2.12072	7.48218e-76	7.64744e-75
Fabp3	2.71907e-72	1.55341e-70	1.43411	0.520157	1.43411	1.93003	1.3458	4.01164e-71	3.91325e-70
Ptpn11	1.40347e-71	7.99203e-70	1.38631	0.471245	1.38631	1.90623	1.37504	1.25175e-91	1.50373e-90
Synpo2l	3.40757e-71	1.93415e-69	1.23391	0.303243	1.23391	1.32583	1.07449	1.27556e-65	1.17377e-64
Kcnd3	3.87162e-71	2.19046e-69	1.42014	0.506036	1.42014	2.20215	1.55065	5.20815e-251	1.96443e-249
Gpx3	4.95963e-71	2.79701e-69	1.54127	0.624119	1.54127	3.62356	2.35102	4.44637e-75	4.534e-74
Ntm	5.89269e-71	3.31256e-69	1.34684	0.429579	1.34684	1.47915	1.09824	1.14402e-66	1.06276e-65
Atp5g1	1.5522e-70	8.6978e-69	1.49935	0.584333	1.49935	2.43295	1.62268	3.84358e-69	3.68374e-68
Cdcp1	4.20761e-70	2.35023e-68	1.09582	0.132011	1.09582	1.10172	1.00538	1.47753e-64	1.33924e-63
Fbxo40	4.22247e-70	2.35104e-68	1.17043	0.227041	1.17043	1.21241	1.03586	1.21555e-63	1.08829e-62
Popdc3	7.63181e-70	4.2359e-68	1.13523	0.182985	1.13523	1.1519	1.01468	9.15072e-63	8.13042e-62
Acaca	1.52429e-69	8.43359e-68	0.593006	-0.753881	-1.68632	4.04551	6.82203	0	0
Atp5d	2.65694e-69	1.46541e-67	1.44774	0.5338	1.44774	2.12216	1.46585	1.97665e-68	1.87296e-67
Clip4	4.0543e-69	2.2291e-67	1.34393	0.42646	1.34393	1.61008	1.19803	1.08958e-70	1.05873e-69
Eno3	1.34609e-68	7.37782e-67	1.26958	0.344353	1.26958	1.4149	1.11446	2.33135e-62	2.05889e-61
Fry	2.29897e-68	1.25613e-66	1.35349	0.43668	1.35349	4.29434	3.1728	0	0
Ccnjl	4.03217e-68	2.19628e-66	1.18586	0.245938	1.18586	1.22525	1.03321	2.80039e-64	2.52915e-63
Klhl38	6.89512e-68	3.74407e-66	1.08594	0.118947	1.08594	1.09184	1.00543	2.7666e-60	2.37976e-59
Rilpl1	1.0788e-67	5.83985e-66	1.32414	0.405058	1.32414	1.62758	1.22916	2.12097e-70	2.05636e-69
Gm12381	1.47656e-67	7.96844e-66	1.49168	0.576941	1.49168	1.71361	1.14878	5.10259e-69	4.87974e-68
Ldhb	1.67046e-67	8.98718e-66	1.43135	0.51738	1.43135	2.0556	1.43612	7.5362e-74	7.5703e-73
Gmpr	2.42013e-67	1.29806e-65	1.2037	0.267476	1.2037	1.27336	1.05787	1.65992e-61	1.44914e-60
Got1	3.37624e-67	1.80536e-65	1.35662	0.440016	1.35662	1.71134	1.26147	5.38796e-60	4.61648e-59
Gm13601	4.49785e-67	2.39781e-65	1.0678	0.0946421	1.0678	1.06894	1.00107	2.78669e-59	2.36686e-58
Cox7c	6.28683e-67	3.34135e-65	1.43271	0.518745	1.43271	2.21092	1.54318	4.5144e-67	4.21833e-66
Frem2	2.54141e-66	1.34664e-64	1.14918	0.200603	1.14918	1.17368	1.02132	7.40744e-67	6.90324e-66
Ebf1	3.3136e-66	1.75052e-64	0.630811	-0.66472	-1.58526	4.48645	7.11219	0	0
Kctd8	4.0163e-66	2.11537e-64	1.43674	0.522795	1.43674	1.80258	1.25463	3.8781e-100	5.005e-99
Gja1	5.7683e-66	3.02905e-64	1.43652	0.522582	1.43652	1.98448	1.38144	3.07497e-81	3.30263e-80
Yipf7	1.65777e-65	8.6793e-64	1.13645	0.184538	1.13645	1.16205	1.02252	1.55538e-59	1.32619e-58
Cfh	2.41405e-65	1.26012e-63	0.717682	-0.478583	-1.39337	4.57908	6.38038	0	0
Clcn1	2.59742e-65	1.35181e-63	1.11797	0.160883	1.11797	1.13004	1.0108	2.35338e-58	1.97871e-57
Snap91	3.63425e-65	1.88583e-63	1.12243	0.166622	1.12243	1.13782	1.01372	1.31541e-57	1.09758e-56
Nav3	4.09455e-65	2.11841e-63	1.5597	0.641269	1.5597	2.24827	1.44147	2.95709e-79	3.11685e-78
Klhl31	4.44022e-65	2.2905e-63	1.18534	0.245299	1.18534	1.24507	1.05039	1.11145e-59	9.49527e-59
Hamp	4.89005e-65	2.51515e-63	1.3565	0.43989	1.3565	1.56749	1.15554	3.20231e-59	2.71855e-58
Rhbdl3	1.11984e-64	5.74296e-63	1.29483	0.372763	1.29483	1.43327	1.10692	3.24283e-76	3.32803e-75
Cox8b	3.66894e-64	1.87608e-62	1.42941	0.515423	1.42941	2.17151	1.51916	2.00958e-59	1.71014e-58
Pkhd1l1	4.48488e-64	2.28663e-62	0.665633	-0.587201	-1.50233	2.69551	4.04954	0	0
Angpt1	4.86298e-64	2.47223e-62	1.633	0.707523	1.633	3.09718	1.89662	5.28152e-129	8.60898e-128
mt-Nd2	5.2092e-64	2.64058e-62	0.804026	-0.314687	-1.24374	10.3616	12.8871	2.64712e-287	1.25821e-285
Stard10	5.22488e-64	2.6409e-62	1.38449	0.469352	1.38449	1.95464	1.41182	4.19866e-60	3.60276e-59
Eef1a2	4.44046e-63	2.23797e-61	1.35802	0.441504	1.35802	1.71497	1.26285	2.07292e-60	1.78658e-59
Sdhc	6.30795e-63	3.17006e-61	1.37783	0.462394	1.37783	2.00922	1.45825	2.9429e-61	2.55902e-60
Gm26694	1.89788e-62	9.51056e-61	1.427	0.512984	1.427	2.45184	1.71818	1.15733e-63	1.03669e-62
Gm28376	3.59672e-62	1.79723e-60	1.13643	0.18451	1.13643	1.16066	1.02132	2.93847e-57	2.44371e-56
Slc24a4	3.99634e-62	1.99125e-60	1.15734	0.210818	1.15734	1.18801	1.0265	1.75646e-71	1.72586e-70
Abtb2	4.95495e-62	2.4619e-60	1.32547	0.406509	1.32547	1.62609	1.2268	2.09497e-76	2.15506e-75
Gm20468	8.44966e-62	4.1864e-60	1.08299	0.115026	1.08299	1.08869	1.00526	1.12256e-54	9.03979e-54
Edar	1.19965e-61	5.92695e-60	1.07732	0.107451	1.07732	1.08035	1.00281	1.43627e-54	1.15395e-53
1700112E06Rik	1.58498e-61	7.8087e-60	0.673273	-0.570737	-1.48528	4.41268	6.55408	2.09959e-238	7.42434e-237
Egf	2.67225e-61	1.31284e-59	1.20371	0.267484	1.20371	1.27307	1.05763	1.04895e-58	8.84073e-58
Oxct1	4.13421e-61	2.02542e-59	1.40191	0.487391	1.40191	2.52354	1.80007	4.13995e-65	3.78377e-64
Atp5a1	4.81454e-61	2.35215e-59	1.44804	0.534106	1.44804	3.58639	2.47671	1.79517e-67	1.68461e-66
Ehbp1	6.11699e-61	2.98016e-59	1.45574	0.541757	1.45574	4.26793	2.93179	1.13202e-144	2.08118e-143
Slco3a1	6.93445e-61	3.36907e-59	1.37985	0.464514	1.37985	3.5463	2.57006	0	0
Bnc2	7.00762e-61	3.39521e-59	0.673115	-0.571076	-1.48563	2.69179	3.99901	0	0
Kcnk3	1.13448e-60	5.48143e-59	1.33715	0.419162	1.33715	1.92242	1.4377	3.02299e-248	1.11387e-246
Gm17276	1.31853e-60	6.35321e-59	1.23437	0.303777	1.23437	1.35551	1.09814	2.49939e-91	2.99431e-90
Hhatl	1.89284e-60	9.09062e-59	1.16434	0.219515	1.16434	1.21005	1.03925	2.29087e-53	1.80989e-52
Aco2	1.89701e-60	9.09062e-59	1.33469	0.416501	1.33469	3.40949	2.55453	0	0
Acta2	2.00963e-60	9.60407e-59	1.43431	0.520361	1.43431	1.76218	1.22859	5.05339e-55	4.08817e-54
Vdac1	2.77998e-60	1.32495e-58	1.37903	0.463657	1.37903	2.05066	1.48703	2.30819e-56	1.89617e-55
Gm37381	3.45058e-60	1.6401e-58	1.08284	0.114815	1.08284	1.08719	1.00402	1.31458e-54	1.05715e-53
Atp5f1	4.58182e-60	2.17191e-58	1.42595	0.511923	1.42595	2.6541	1.86128	1.89598e-66	1.75573e-65
Ndufb9	7.28516e-60	3.44406e-58	1.43939	0.52546	1.43939	2.227	1.54718	2.58598e-57	2.15159e-56
Daam2	9.0317e-60	4.25825e-58	1.26796	0.342506	1.26796	1.41966	1.11964	1.59986e-76	1.64768e-75
Gm11808	1.08767e-59	5.11436e-58	1.34565	0.4283	1.34565	1.68586	1.25282	2.82774e-58	2.37528e-57
Myh14	2.83705e-59	1.33045e-57	1.14008	0.189136	1.14008	1.16845	1.02488	1.11063e-54	8.94781e-54
Car14	3.64366e-59	1.70417e-57	1.14675	0.197546	1.14675	1.18113	1.02998	3.39682e-54	2.7105e-53
Hrc	1.12128e-58	5.23035e-57	1.24707	0.318538	1.24707	1.34817	1.08107	1.31067e-54	1.05449e-53
Gm44127	1.87885e-58	8.74091e-57	1.08185	0.113507	1.08185	1.08686	1.00463	4.65224e-52	3.61363e-51
1700040L02Rik	2.39275e-58	1.11022e-56	1.24322	0.314081	1.24322	1.35416	1.08924	5.85366e-63	5.21154e-62
Cav3	1.37192e-57	6.34884e-56	1.12579	0.170934	1.12579	1.15246	1.0237	8.25569e-51	6.29824e-50
Uqcr11	1.51734e-57	7.00334e-56	1.44396	0.530035	1.44396	2.61109	1.80828	1.31259e-57	1.09574e-56
Gm12092	1.73362e-57	7.98058e-56	1.07917	0.109919	1.07917	1.0826	1.00318	1.73954e-49	1.30161e-48
Sacs	1.91678e-57	8.80063e-56	1.22403	0.291634	1.22403	1.36275	1.11334	6.00617e-56	4.90877e-55
Fign	2.73064e-57	1.25046e-55	1.34192	0.424301	1.34192	1.97846	1.47435	8.7369e-161	1.79224e-159
Inpp4b	6.6333e-57	3.02973e-55	1.32861	0.409916	1.32861	2.09017	1.5732	6.77534e-113	9.74038e-112
Rbpms	8.67912e-57	3.95385e-55	1.33717	0.419187	1.33717	6.12051	4.5772	1.04613e-181	2.52035e-180
Cycs	1.29381e-56	5.8788e-55	1.39707	0.482404	1.39707	2.1107	1.5108	1.69281e-54	1.35757e-53
Frmd4b	1.9951e-56	9.04188e-55	0.653138	-0.61454	-1.53107	2.50762	3.83934	5.53561e-269	2.31716e-267
Ank	2.60618e-56	1.17809e-54	1.36427	0.44813	1.36427	2.39626	1.75644	4.86056e-194	1.27238e-192
Nt5e	5.59729e-56	2.52367e-54	1.21909	0.285806	1.21909	1.31628	1.07972	9.42152e-52	7.29554e-51
Ppara	7.23075e-56	3.2518e-54	1.19891	0.261727	1.19891	2.80061	2.33596	0	0
Heg1	7.38978e-56	3.31482e-54	0.72098	-0.471969	-1.387	5.40336	7.49447	0	0
Mtl5	7.57421e-56	3.38888e-54	1.09066	0.125196	1.09066	1.09726	1.00606	1.95068e-49	1.45835e-48
Ahnak	1.21104e-55	5.40468e-54	0.731781	-0.450516	-1.36653	2.67162	3.65085	9.0785e-160	1.84719e-158
Adcy5	1.94623e-55	8.66368e-54	1.25809	0.331237	1.25809	1.45529	1.15674	9.7632e-68	9.20133e-67
Uqcrh	2.6453e-55	1.17458e-53	1.38512	0.470014	1.38512	2.43271	1.75631	1.66437e-52	1.30435e-51
Gm10848	3.77421e-55	1.67161e-53	1.11093	0.151766	1.11093	1.12792	1.01529	7.09228e-51	5.42247e-50
Hopx	4.00971e-55	1.77144e-53	1.20572	0.269891	1.20572	1.29935	1.07766	9.19838e-49	6.78714e-48
Mgst3	5.72092e-55	2.52108e-53	1.21272	0.278246	1.21272	1.32352	1.09137	1.20166e-49	9.01449e-49
Tpm2	1.55627e-54	6.84094e-53	1.15806	0.211709	1.15806	1.2115	1.04615	1.20612e-48	8.88456e-48
Dynll2	1.66318e-54	7.29261e-53	1.35261	0.435751	1.35261	1.78181	1.31731	1.07019e-49	8.03859e-49
Ndufb11	1.7728e-54	7.75388e-53	1.37055	0.454754	1.37055	1.86725	1.36241	1.54281e-50	1.17292e-49
Fbn2	2.01116e-54	8.77457e-53	1.22391	0.291493	1.22391	1.27321	1.04029	8.07657e-56	6.59167e-55
Ak1	2.51699e-54	1.09542e-52	1.24346	0.314358	1.24346	1.39762	1.12398	1.69823e-48	1.24468e-47
Uqcrb	3.84822e-54	1.67064e-52	1.37445	0.458856	1.37445	2.04566	1.48834	2.49928e-50	1.89433e-49
Usp2	4.30845e-54	1.86583e-52	1.27455	0.349985	1.27455	1.51089	1.18543	1.41601e-60	1.22162e-59
Nppb	5.43559e-54	2.34815e-52	1.15524	0.208196	1.15524	1.18539	1.0261	1.55227e-48	1.13913e-47
Cgnl1	5.81485e-54	2.50582e-52	0.686481	-0.542709	-1.4567	2.24923	3.27646	2.6792e-221	8.42122e-220
Tnfrsf19	6.00307e-54	2.58058e-52	1.1108	0.151599	1.1108	1.12617	1.01383	1.48257e-47	1.07272e-46
Gcgr	6.06979e-54	2.60289e-52	1.08657	0.119778	1.08657	1.09278	1.00571	3.16444e-47	2.27557e-46
Mitf	1.08321e-53	4.63374e-52	1.36621	0.45018	1.36621	2.34538	1.71671	2.37456e-99	3.04663e-98
Dysf	1.19347e-53	5.09302e-52	1.31829	0.398667	1.31829	1.69557	1.28619	7.79082e-104	1.04308e-102
Cilp2	2.63197e-53	1.12044e-51	1.11945	0.162787	1.11945	1.14477	1.02262	4.07357e-47	2.92573e-46
Pink1	5.56317e-53	2.36253e-51	1.30078	0.379379	1.30078	1.61763	1.24358	2.89617e-48	2.11122e-47
Uqcrfs1	6.12408e-53	2.59445e-51	1.3821	0.466866	1.3821	2.05676	1.48813	8.5106e-50	6.40358e-49
Cenpa	6.41186e-53	2.70982e-51	1.18825	0.248837	1.18825	1.2589	1.05946	2.20483e-47	1.59007e-46
1110002E22Rik	7.8885e-53	3.32588e-51	1.11893	0.162126	1.11893	1.14831	1.02625	5.48386e-52	4.25581e-51
Nudt4	1.54394e-52	6.49381e-51	1.38986	0.474942	1.38986	2.66768	1.91938	5.81646e-61	5.04276e-60
Clasp1	1.98045e-52	8.30982e-51	1.4022	0.487691	1.4022	2.87124	2.04767	4.31068e-51	3.30442e-50
Mfn2	2.21173e-52	9.25813e-51	1.32144	0.402107	1.32144	1.78954	1.35424	1.93152e-80	2.05439e-79
Tbx3	3.49996e-52	1.46157e-50	1.21169	0.277017	1.21169	1.28909	1.06388	1.65186e-48	1.21171e-47
Kcnt2	4.71346e-52	1.96364e-50	0.694275	-0.526421	-1.44035	3.34974	4.82481	0	0
Agl	5.55796e-52	2.30998e-50	1.30186	0.380578	1.30186	1.89748	1.45751	3.63888e-145	6.73232e-144
Plxdc2	5.68775e-52	2.35833e-50	0.630723	-0.664921	-1.58548	2.13623	3.38696	0	0
Fat3	1.91406e-51	7.91762e-50	1.12603	0.171251	1.12603	1.14639	1.01807	1.20715e-46	8.60308e-46
B230110C06Rik	2.31209e-51	9.5416e-50	1.07894	0.109609	1.07894	1.08421	1.00488	5.78053e-43	3.90241e-42
mt-Nd5	4.56584e-51	1.87982e-49	0.75557	-0.404362	-1.3235	3.43358	4.54435	2.5433e-162	5.25406e-161
Elmo1	5.12409e-51	2.10472e-49	0.706782	-0.500663	-1.41486	3.49347	4.94278	0	0
Clic5	5.58014e-51	2.28668e-49	1.31122	0.39091	1.31122	1.70449	1.29993	1.4553e-88	1.69037e-87
Igsf23	1.19564e-50	4.8882e-49	1.09831	0.135288	1.09831	1.11241	1.01284	3.38234e-43	2.29667e-42
Nrg3	1.28419e-50	5.23799e-49	1.33656	0.418526	1.33656	1.39381	1.04283	2.48132e-44	1.71136e-43
Unc5c	1.72364e-50	7.01415e-49	1.62019	0.696161	1.62019	2.51668	1.55333	3.66986e-91	4.3816e-90
Cfap46	1.91301e-50	7.76674e-49	1.3022	0.380956	1.3022	1.58943	1.22057	2.02138e-46	1.43535e-45
Atp5j	2.09898e-50	8.50209e-49	1.36611	0.45007	1.36611	2.01642	1.47603	2.09285e-48	1.53199e-47
2021-03-03	2.69369e-50	1.08859e-48	0.672582	-0.572219	-1.48681	3.10417	4.61531	2.61873e-163	5.46134e-162
Clu	3.40108e-50	1.3713e-48	1.50051	0.585449	1.50051	2.60735	1.73765	3.47545e-57	2.8889e-56
2010107E04Rik	4.74676e-50	1.90948e-48	1.31854	0.398945	1.31854	1.80238	1.36695	1.50289e-49	1.12646e-48
Abi1	5.82751e-50	2.33887e-48	0.723703	-0.46653	-1.38178	3.33036	4.60183	0	0
Trp53inp2	6.73407e-50	2.69655e-48	1.29715	0.375341	1.29715	1.63645	1.26157	2.49027e-61	2.16759e-60
Prkar2b	8.10212e-50	3.23697e-48	0.607173	-0.719821	-1.64698	2.37399	3.90991	0	0
Pid1	1.16057e-49	4.62618e-48	0.626695	-0.674165	-1.59567	2.39818	3.82672	7.4E-323	4.195E-321
Dcn	1.2985e-49	5.16427e-48	0.736752	-0.44075	-1.35731	3.20246	4.34673	5.72018e-289	2.76381e-287
Crim1	2.14609e-49	8.51591e-48	0.689457	-0.536468	-1.45042	3.65471	5.30086	0	0
Prkaa2	2.22422e-49	8.80601e-48	1.28097	0.357239	1.28097	1.6524	1.28996	2.18331e-63	1.95074e-62
Ndufa5	2.46102e-49	9.72158e-48	1.29546	0.373459	1.29546	1.62309	1.25291	1.36008e-42	9.13264e-42
Slc1a5	4.8418e-49	1.90832e-47	0.66387	-0.591027	-1.50632	2.28105	3.43598	0	0
Ptgfr	5.77022e-49	2.26915e-47	1.2431	0.313939	1.2431	1.38785	1.11645	1.32331e-53	1.04783e-52
Cdh22	7.05905e-49	2.76977e-47	1.0826	0.114503	1.0826	1.091	1.00775	3.85499e-43	2.61558e-42
Ndufs2	9.37565e-49	3.67053e-47	1.33009	0.41152	1.33009	1.79402	1.3488	1.23165e-51	9.52466e-51
Efna5	1.38072e-48	5.39341e-47	0.713878	-0.48625	-1.4008	4.2701	5.98155	0	0
Sbk2	1.54858e-48	6.03567e-47	1.14871	0.200018	1.14871	1.19486	1.04017	5.7087e-41	3.74439e-40
Hpse2	1.65249e-48	6.42638e-47	1.14873	0.200041	1.14873	1.16445	1.01368	3.15999e-42	2.117e-41
Zeb1	1.78625e-48	6.93119e-47	0.720813	-0.472304	-1.38732	3.41388	4.73616	2.18344e-225	7.05254e-224
Cfd	3.15774e-48	1.22259e-46	0.727115	-0.459745	-1.3753	2.44086	3.35691	7.20599e-64	6.478e-63
Ghr	3.82595e-48	1.47805e-46	0.689829	-0.535689	-1.44963	5.63566	8.16965	0	0
Cyp2e1	4.10828e-48	1.58363e-46	0.672483	-0.57243	-1.48703	1.36377	2.02795	7.83958624E-316	4.2701398467E-314
Cacna1g	5.204e-48	2.0016e-46	1.11983	0.163282	1.11983	1.14788	1.02504	4.99421e-47	3.58109e-46
Pbxip1	5.7356e-48	2.20124e-46	1.27911	0.355141	1.27911	1.61884	1.2656	1.08773e-44	7.58256e-44
Il1rapl1	6.24893e-48	2.39301e-46	0.638285	-0.647727	-1.5667	2.31094	3.62055	0	0
Dsg2	7.15864e-48	2.73541e-46	1.2581	0.331249	1.2581	1.51494	1.20415	2.09513e-105	2.85078e-104
S100a1	8.18293e-48	3.12001e-46	1.32914	0.410489	1.32914	1.8297	1.37661	1.00395e-42	6.75682e-42
Nav2	1.00573e-47	3.82635e-46	1.27197	0.347067	1.27197	3.10604	2.44191	0	0
Slc8a3	1.05028e-47	3.9872e-46	1.17512	0.232808	1.17512	1.20249	1.02329	9.02561e-42	6.00304e-41
Tox3	1.20509e-47	4.56501e-46	1.15044	0.20219	1.15044	1.19504	1.03876	1.33703e-48	9.82822e-48
Muc16	1.23169e-47	4.65573e-46	0.612944	-0.706174	-1.63147	2.08358	3.39931	0	0
Lnx1	1.37539e-47	5.18774e-46	1.19759	0.260131	1.19759	1.30004	1.08555	6.91081e-44	4.73841e-43
Syde2	1.58067e-47	5.94922e-46	1.24266	0.313431	1.24266	1.46541	1.17925	5.26281e-83	5.76902e-82
Gm20757	2.09288e-47	7.86018e-46	1.0841	0.116494	1.0841	1.09058	1.00598	3.59059e-41	2.36394e-40
Inpp5j	2.10375e-47	7.88413e-46	1.10138	0.139317	1.10138	1.1175	1.01464	2.40521e-40	1.56589e-39
Ndufs7	2.39134e-47	8.94278e-46	1.28521	0.362	1.28521	1.58567	1.23378	6.2474e-42	4.15995e-41
Grip2	2.89026e-47	1.07856e-45	1.07181	0.10005	1.07181	1.07715	1.00498	6.84094e-41	4.482e-40
Perm1	3.66457e-47	1.3646e-45	1.1157	0.157954	1.1157	1.14402	1.02538	3.94602e-43	2.67527e-42
Celf2	7.06223e-47	2.62425e-45	0.760321	-0.395319	-1.31523	7.55518	9.93682	0	0
Vldlr	1.01845e-46	3.77644e-45	1.27378	0.349116	1.27378	1.62534	1.276	8.04347e-77	8.2985e-76
Sds	2.07765e-46	7.68773e-45	1.0642	0.0897691	1.0642	1.0688	1.00432	5.55249e-39	3.52334e-38
Grid2	2.19661e-46	8.1108e-45	1.55337	0.635398	1.55337	2.12914	1.37066	3.3414e-45	2.34513e-44
Hdac9	2.21372e-46	8.15682e-45	1.2441	0.315103	1.2441	1.56709	1.25962	1.96676e-102	2.59361e-101
Gnao1	2.47027e-46	9.08302e-45	1.32759	0.408812	1.32759	2.00085	1.50712	1.00251e-211	2.9651e-210
Neb	2.997e-46	1.09967e-44	1.14961	0.201142	1.14961	1.19619	1.04052	2.29288e-41	1.51411e-40
Mmp15	4.5663e-46	1.67199e-44	1.11585	0.158149	1.11585	1.14553	1.0266	1.02767e-40	6.72548e-40
Chchd10	4.79938e-46	1.75367e-44	1.33941	0.421601	1.33941	1.99562	1.48992	4.36289e-46	3.08551e-45
Lrrc10	5.05258e-46	1.84235e-44	1.0998	0.137245	1.0998	1.11824	1.01676	2.45371e-39	1.56893e-38
Ndufs3	5.41237e-46	1.96945e-44	1.3032	0.382056	1.3032	1.8166	1.39396	2.29839e-62	2.03081e-61
Pou6f2	6.53694e-46	2.37374e-44	1.07331	0.102062	1.07331	1.07868	1.005	3.66338e-38	2.29062e-37
Ccdc80	9.21423e-46	3.33901e-44	0.688747	-0.537955	-1.45191	1.8671	2.71086	3.39807e-121	5.21881e-120
Vmn2r15	1.03853e-45	3.75563e-44	1.06301	0.0881498	1.06301	1.06472	1.00162	2.43662e-38	1.52901e-37
Abca1	1.19364e-45	4.30766e-44	0.701952	-0.510556	-1.4246	1.68332	2.39806	7.78129e-204	2.19768e-202
Gng2	1.28643e-45	4.63301e-44	1.24564	0.316888	1.24564	1.5404	1.23663	1.14229e-108	1.59385e-107
Nfyc	2.24881e-45	8.08237e-44	1.3036	0.382502	1.3036	2.42918	1.86344	1.49534e-147	2.81101e-146
Ndufa10	2.79938e-45	1.00406e-43	1.3208	0.401407	1.3208	1.91364	1.44885	6.04482e-52	4.68701e-51
Myl9	4.70026e-45	1.68241e-43	1.22917	0.297681	1.22917	1.41802	1.15365	3.01943e-44	2.07759e-43
Tsc22d4	5.6582e-45	2.02117e-43	1.28659	0.363547	1.28659	1.81353	1.40957	7.37522e-49	5.45797e-48
Msi2	5.87356e-45	2.09383e-43	1.30984	0.389392	1.30984	4.38821	3.35019	3.36313e-106	4.58677e-105
Camta1	6.51311e-45	2.31711e-43	1.31002	0.389589	1.31002	2.77047	2.11483	1.98444e-106	2.71703e-105
Sulf1	6.99099e-45	2.48208e-43	0.706552	-0.501132	-1.41532	4.2633	6.03394	0	0
Abhd18	9.85013e-45	3.49013e-43	1.29583	0.373877	1.29583	1.85379	1.43058	1.74765e-81	1.8828e-80
Pak6	1.06938e-44	3.78143e-43	1.07664	0.106539	1.07664	1.08638	1.00904	2.27782e-39	1.45752e-38
Gata4	2.52125e-44	8.89743e-43	1.32072	0.401327	1.32072	2.4675	1.86829	1.60397e-169	3.49033e-168
Appl2	3.42275e-44	1.20546e-42	1.27073	0.345662	1.27073	1.56106	1.22847	2.33776e-40	1.52254e-39
Pdk4	3.71016e-44	1.30406e-42	1.32773	0.408967	1.32773	2.05414	1.54711	8.49544e-226	2.75419e-224
Rnf128	6.41902e-44	2.25166e-42	1.16584	0.221371	1.16584	1.23308	1.05767	6.77798e-40	4.38183e-39
Ndufb7	8.87907e-44	3.10838e-42	1.30602	0.385172	1.30602	1.74899	1.33918	1.94765e-38	1.22481e-37
Ndufv1	1.6092e-43	5.62227e-42	1.26381	0.33778	1.26381	1.57487	1.24613	5.04641e-40	3.27205e-39
Ndufb10	2.27699e-43	7.9396e-42	1.30611	0.385275	1.30611	1.71219	1.31091	8.04998e-39	5.0989e-38
Syne2	3.70181e-43	1.28821e-41	0.714494	-0.485005	-1.39959	2.9733	4.1614	0	0
Flnc	3.76384e-43	1.30721e-41	1.22096	0.288016	1.22096	1.40229	1.14851	1.02607e-46	7.32152e-46
Zak	4.33893e-43	1.50396e-41	1.31436	0.394365	1.31436	2.15325	1.63825	4.62043e-43	3.12404e-42
Uqcrq	4.79762e-43	1.65967e-41	1.35338	0.436563	1.35338	2.39527	1.76984	2.54489e-39	1.62545e-38
Dlgap1	5.55631e-43	1.91835e-41	1.39979	0.485207	1.39979	2.18545	1.56127	3.54253e-40	2.30206e-39
Ech1	6.29885e-43	2.17044e-41	1.32265	0.403436	1.32265	1.79855	1.35981	2.71929e-39	1.73621e-38
Ndufa11	1.10569e-42	3.80082e-41	1.28869	0.365909	1.28869	1.6398	1.27245	5.64052e-38	3.51685e-37
Sik2	1.10737e-42	3.80082e-41	0.668399	-0.581218	-1.49611	2.9652	4.43627	0	0
Alox8	1.13011e-42	3.87128e-41	1.10338	0.141924	1.10338	1.12264	1.01746	1.10469e-36	6.72983e-36
Ankef1	1.9534e-42	6.67851e-41	0.694298	-0.526374	-1.4403	1.38096	1.989	0	0
Fhad1	2.30809e-42	7.8758e-41	1.08139	0.112887	1.08139	1.0948	1.0124	1.22981e-38	7.76443e-38
Fgf1	3.25528e-42	1.10863e-40	1.23388	0.303197	1.23388	1.64185	1.33064	1.59105e-254	6.07961e-253
Acyp2	3.94949e-42	1.34244e-40	1.2921	0.369714	1.2921	3.11446	2.41039	3.84146e-235	1.33153e-233
Pcx	9.56103e-42	3.24354e-40	0.659343	-0.6009	-1.51666	1.61522	2.44974	0	0
Cox7a2	9.71466e-42	3.28929e-40	1.32607	0.407154	1.32607	2.12697	1.60397	4.5871e-37	2.8052e-36
Rps6ka6	1.08183e-41	3.65591e-40	1.10204	0.14018	1.10204	1.12019	1.01647	7.68133e-35	4.53765e-34
Atp5e	1.18002e-41	3.98008e-40	1.33349	0.415206	1.33349	2.28851	1.71619	7.21449e-41	4.72498e-40
Fam179a	1.2244e-41	4.12185e-40	1.05669	0.0795493	1.05669	1.06053	1.00364	4.18599e-35	2.4837e-34
Adam12	2.93968e-41	9.8772e-40	0.616916	-0.696854	-1.62097	1.42604	2.31157	0	0
Gphn	4.89614e-41	1.64194e-39	0.785949	-0.347492	-1.27235	4.23929	5.39385	5.81984e-181	1.38876e-179
Mfn1	6.85002e-41	2.2928e-39	1.26444	0.338495	1.26444	1.72864	1.36712	4.7941e-56	3.92365e-55
Shox2	7.92975e-41	2.64914e-39	1.18001	0.238804	1.18001	1.27507	1.08056	1.79946e-35	1.07276e-34
Aff2	8.96907e-41	2.99066e-39	1.28481	0.361558	1.28481	1.79072	1.39376	6.42221e-119	9.7523e-118
Tmem56	1.20113e-40	3.99745e-39	0.734422	-0.44532	-1.36162	1.21352	1.65234	5.77068e-48	4.19618e-47
Myl1	1.23653e-40	4.10747e-39	1.31654	0.396751	1.31654	2.23489	1.69755	1.10257e-167	2.37566e-166
Foxo1	1.61029e-40	5.33891e-39	0.691437	-0.532331	-1.44626	2.13792	3.092	3.21809e-166	6.84146e-165
Sfrp5	1.94785e-40	6.44592e-39	1.15961	0.21364	1.15961	1.21386	1.04678	5.57766e-34	3.24682e-33
Ndufc2	2.23834e-40	7.39328e-39	1.27279	0.34799	1.27279	1.66707	1.30978	8.20282e-36	4.92029e-35
Pfkfb3	3.60791e-40	1.18946e-38	0.693767	-0.527476	-1.44141	1.51785	2.18783	0	0
Fyco1	4.15229e-40	1.36636e-38	1.28426	0.36094	1.28426	1.91414	1.49046	1.39413e-64	1.26496e-63
Gm26760	4.57498e-40	1.50263e-38	1.25518	0.327895	1.25518	1.62535	1.29491	2.76201e-93	3.36175e-92
Tmem117	4.7679e-40	1.56307e-38	1.22806	0.296378	1.22806	1.44907	1.17997	1.90206e-101	2.48216e-100
mt-Nd1	4.80199e-40	1.57131e-38	0.838526	-0.254073	-1.19257	7.15842	8.53691	2.74524e-206	7.91922e-205
Anapc15	5.19516e-40	1.69679e-38	1.12706	0.172565	1.12706	1.17884	1.04594	1.24453e-37	7.70758e-37
Nek10	5.25554e-40	1.71333e-38	1.08175	0.113367	1.08175	1.08576	1.00371	1.0569e-33	6.12385e-33
Pparg	8.53374e-40	2.77687e-38	0.592799	-0.754386	-1.68691	2.95485	4.98458	0	0
Atp5j2	8.81549e-40	2.86324e-38	1.30815	0.387533	1.30815	2.10894	1.61215	8.56663e-39	5.42419e-38
Smarcd3	9.1062e-40	2.95219e-38	1.19986	0.262867	1.19986	1.34712	1.12273	1.15704e-35	6.91662e-35
Cand2	1.09947e-39	3.55787e-38	1.12131	0.165189	1.12131	1.16086	1.03527	5.37446e-33	3.07646e-32
Rmdn1	1.36282e-39	4.40195e-38	1.28782	0.364927	1.28782	2.05318	1.59431	1.56159e-77	1.61967e-76
Aldh1b1	1.45677e-39	4.69675e-38	1.11655	0.159052	1.11655	1.15393	1.03347	2.07008e-34	1.21145e-33
Kcnq1ot1	1.57097e-39	5.05565e-38	0.717363	-0.479225	-1.39399	2.66335	3.7127	1.74503e-90	2.0624e-89
Atp5l	1.72008e-39	5.52537e-38	1.33151	0.413059	1.33151	2.52459	1.89604	1.1685e-40	7.6386e-40
Gab2	1.74576e-39	5.59759e-38	0.713934	-0.486137	-1.40069	3.25118	4.5539	0	0
Macrod1	2.26505e-39	7.2494e-38	1.23919	0.309399	1.23919	1.54477	1.24659	3.70453e-91	4.41999e-90
Ogdh	2.41937e-39	7.72919e-38	1.27211	0.347229	1.27211	2.89585	2.27641	1.46069e-180	3.46672e-179
Homer2	3.10238e-39	9.89322e-38	1.12099	0.164777	1.12099	1.16666	1.04074	1.23284e-37	7.63788e-37
Cox7a1	3.92659e-39	1.24988e-37	1.25598	0.32881	1.25598	1.53711	1.22384	2.26822e-34	1.32608e-33
mt-Nd4l	3.957e-39	1.25728e-37	0.77828	-0.361639	-1.28489	2.93589	3.77229	5.308e-117	7.96381e-116
Bsg	4.54082e-39	1.44017e-37	1.34632	0.429025	1.34632	2.35241	1.74729	2.79227e-44	1.92431e-43
Fkbp5	4.79226e-39	1.51718e-37	0.703665	-0.50704	-1.42113	2.41197	3.42772	4.52288e-160	9.21334e-159
Gm5532	8.43646e-39	2.66607e-37	1.09193	0.126875	1.09193	1.10745	1.01422	1.75935e-31	9.76495e-31
Dhrs11	1.06092e-38	3.34666e-37	1.13261	0.179647	1.13261	1.1884	1.04926	1.36226e-44	9.47746e-44
Rtn2	1.17011e-38	3.68449e-37	1.09712	0.133717	1.09712	1.12607	1.02639	2.54224e-33	1.46335e-32
2610028H24Rik	1.17316e-38	3.68748e-37	1.05899	0.082689	1.05899	1.06335	1.00411	4.18687e-32	2.36273e-31
Tmem116	1.25011e-38	3.92231e-37	1.12342	0.167903	1.12342	1.16355	1.03572	3.79612e-37	2.32473e-36
Atp5g3	1.59673e-38	5.00089e-37	1.34251	0.424933	1.34251	2.66876	1.98789	1.55036e-37	9.58806e-37
Ubb	2.57511e-38	8.05076e-37	1.2858	0.362669	1.2858	1.76326	1.37133	4.36804e-33	2.50445e-32
Mgrn1	2.93114e-38	9.14757e-37	1.27459	0.350028	1.27459	1.86885	1.46624	1.41554e-39	9.0909e-39
Osbpl6	3.2744e-38	1.02007e-36	1.21981	0.286651	1.21981	1.40876	1.15491	4.51929e-35	2.67964e-34
Mov10l1	3.32951e-38	1.03539e-36	1.06952	0.0969694	1.06952	1.07815	1.00806	1.84686e-31	1.02377e-30
Atp5k	4.22367e-38	1.31113e-36	1.2831	0.359635	1.2831	1.80511	1.40683	1.73523e-35	1.03518e-34
Negr1	7.56818e-38	2.3452e-36	0.664754	-0.589108	-1.50432	2.57748	3.87734	0	0
Gm13269	9.88601e-38	3.05804e-36	1.07795	0.108288	1.07795	1.09119	1.01228	1.75521e-34	1.02855e-33
Epb41	1.0051e-37	3.10361e-36	1.27574	0.35133	1.27574	2.9564	2.31741	2.30929e-221	7.27157e-220
Syngr1	1.01718e-37	3.13538e-36	1.13534	0.183128	1.13534	1.1913	1.04929	1.32865e-32	7.56352e-32
Pxylp1	1.02865e-37	3.16518e-36	1.12126	0.165119	1.12126	1.16488	1.0389	1.31686e-36	8.0168e-36
Lrrn2	1.05578e-37	3.24297e-36	1.1635	0.218467	1.1635	1.24541	1.0704	6.86902e-51	5.25406e-50
Sorbs1	1.24086e-37	3.80479e-36	1.162	0.216609	1.162	4.32417	3.72132	0	0
Dag1	1.41829e-37	4.34124e-36	1.28596	0.362849	1.28596	2.42042	1.88218	8.66537e-104	1.15752e-102
Hfe2	1.56863e-37	4.79308e-36	1.15055	0.202324	1.15055	1.23859	1.07652	2.6976e-32	1.5282e-31
Cdc14b	1.95363e-37	5.95908e-36	1.25084	0.322892	1.25084	1.62375	1.29813	6.5922e-48	4.78562e-47
Cacna1a	2.92531e-37	8.90746e-36	1.23595	0.305615	1.23595	1.47189	1.19091	7.40219e-55	5.9718e-54
Gm17428	3.5303e-37	1.0731e-35	1.03978	0.0562728	1.03978	1.04064	1.00083	1.38165e-30	7.49774e-30
Esr1	3.98171e-37	1.20822e-35	0.695044	-0.524823	-1.43876	1.80708	2.59995	5.5062e-207	1.59625e-205
Bag3	5.40662e-37	1.63777e-35	1.25274	0.325084	1.25274	1.71162	1.3663	4.81395e-32	2.71049e-31
Zfhx3	7.82413e-37	2.36599e-35	0.722637	-0.468656	-1.38382	2.01286	2.78543	1.42704e-126	2.29202e-125
Lrrfip1	1.19997e-36	3.62241e-35	1.26057	0.334072	1.26057	1.92618	1.52803	1.37487e-124	2.16851e-123
Masp1	1.33152e-36	4.01264e-35	1.0992	0.136457	1.0992	1.12447	1.02298	1.24773e-32	7.10746e-32
Ptprs	1.40067e-36	4.21377e-35	1.22521	0.293024	1.22521	1.52505	1.24473	6.88045e-53	5.40664e-52
Apobec2	1.49826e-36	4.49966e-35	1.14652	0.197257	1.14652	1.2321	1.07465	5.62767e-31	3.08353e-30
Nr3c2	1.77634e-36	5.32567e-35	1.25319	0.32561	1.25319	3.93832	3.14262	6.37231e-109	8.92683e-108
Lsmem1	1.90228e-36	5.69352e-35	1.07822	0.108649	1.07822	1.09081	1.01168	1.99871e-30	1.08029e-29
Col4a5	3.01173e-36	8.99876e-35	1.27398	0.349344	1.27398	2.03527	1.59757	3.13493e-103	4.16857e-102
Egfr	3.04019e-36	9.06835e-35	0.671487	-0.574568	-1.48923	1.67797	2.49888	5.84763E-318	3.2050481E-316
Obsl1	3.85622e-36	1.14829e-34	1.16654	0.222238	1.16654	1.25837	1.07872	7.78219e-42	5.17799e-41
Pla2g3	4.40172e-36	1.30851e-34	1.05791	0.0812226	1.05791	1.06426	1.006	7.91489e-31	4.32459e-30
Camk1d	5.22305e-36	1.55004e-34	0.808505	-0.306672	-1.23685	3.45275	4.27054	3.8331e-158	7.69208e-157
Atp2b2	6.26318e-36	1.85557e-34	1.10938	0.149748	1.10938	1.14376	1.03099	1.91919e-34	1.12389e-33
Map4	6.91758e-36	2.04599e-34	1.26038	0.333857	1.26038	3.04971	2.41968	1.583e-115	2.34693e-114
Podn	1.5201e-35	4.48839e-34	1.23805	0.308074	1.23805	1.56186	1.26155	4.46895e-54	3.55954e-53
Lrrc14b	1.53045e-35	4.51136e-34	1.09338	0.128793	1.09338	1.1169	1.02151	2.29091e-29	1.21244e-28
Ktn1	1.68275e-35	4.95198e-34	1.28125	0.357553	1.28125	2.74513	2.14253	4.88576e-36	2.94169e-35
Mdh2	1.83923e-35	5.40338e-34	1.31973	0.400239	1.31973	2.37426	1.79906	2.71077e-36	1.64002e-35
Arhgap31	1.88196e-35	5.51969e-34	1.19454	0.256456	1.19454	4.35719	3.64759	0	0
Lama4	2.29124e-35	6.70886e-34	0.743251	-0.428079	-1.34544	2.98643	4.01806	2.22373e-186	5.50099e-185
Rnls	2.58058e-35	7.54346e-34	1.20846	0.273164	1.20846	1.3989	1.15759	4.49088e-43	3.03879e-42
Npr3	2.62165e-35	7.65078e-34	0.663691	-0.591417	-1.50673	1.81627	2.73662	0	0
Dok7	4.32959e-35	1.26141e-33	1.07037	0.0981074	1.07037	1.08259	1.01142	1.78234e-28	9.27061e-28
Tcf12	4.71824e-35	1.37236e-33	0.798913	-0.323889	-1.2517	3.58609	4.48871	3.25949e-54	2.60329e-53
2410015M20Rik	5.37173e-35	1.55985e-33	1.19564	0.257785	1.19564	1.37671	1.15144	1.59725e-30	8.65168e-30
Efr3b	7.37147e-35	2.137e-33	1.14349	0.193446	1.14349	1.21692	1.06421	7.65202e-40	4.93778e-39
Gja5	9.18747e-35	2.65906e-33	1.09554	0.131641	1.09554	1.12111	1.02334	3.7896e-30	2.03321e-29
Cd36	1.01829e-34	2.94231e-33	1.20576	0.26994	1.20576	3.92753	3.25731	0	0
Cyc1	1.18972e-34	3.432e-33	1.26977	0.344563	1.26977	1.74951	1.37782	5.31159e-33	3.04146e-32
Flrt2	1.3323e-34	3.83697e-33	0.666266	-0.58583	-1.5009	2.40533	3.61016	0	0
Klhl30	1.40957e-34	4.05286e-33	1.06819	0.0951629	1.06819	1.07902	1.01015	2.00744e-28	1.04291e-27
Pank1	1.48747e-34	4.26985e-33	1.19033	0.251357	1.19033	1.95458	1.64205	0	0
Gm36975	1.97047e-34	5.64707e-33	1.19187	0.253226	1.19187	1.35526	1.13709	3.44667e-33	1.97876e-32
mt-Co3	2.84336e-34	8.13535e-33	0.871495	-0.198436	-1.14745	17.3294	19.8847	5.68938e-256	2.18829e-254
Chmp4c	3.50897e-34	1.00234e-32	1.11454	0.156449	1.11454	1.15705	1.03814	2.9367e-34	1.71347e-33
Amd1	3.66114e-34	1.04411e-32	1.22152	0.288682	1.22152	1.51301	1.23863	5.96376e-32	3.34822e-31
Slc17a7	3.73474e-34	1.06337e-32	1.14186	0.191388	1.14186	1.21152	1.06101	2.14141e-28	1.11152e-27
Adamts7	3.78625e-34	1.07629e-32	1.08182	0.113454	1.08182	1.09917	1.01604	3.28303e-28	1.69756e-27
Zmiz1	5.06522e-34	1.43752e-32	0.764383	-0.387632	-1.30824	2.59428	3.39395	4.22433e-49	3.1381e-48
Acot13	6.03742e-34	1.71067e-32	1.20935	0.274237	1.20935	1.45867	1.20616	6.93832e-33	3.96388e-32
Arrdc2	7.07166e-34	2.00048e-32	1.10024	0.137815	1.10024	1.12741	1.02469	1.24689e-29	6.63105e-29
Hacd2	7.68159e-34	2.16952e-32	0.664024	-0.590694	-1.50597	1.74965	2.63492	0	0
Cd2ap	9.42805e-34	2.6585e-32	0.747582	-0.419696	-1.33765	2.3978	3.20741	1.94987e-262	7.87989e-261
Ndufb5	1.31684e-33	3.70722e-32	1.24873	0.320466	1.24873	1.70202	1.363	2.3455e-29	1.24096e-28
1700027A15Rik	1.53724e-33	4.32079e-32	1.03982	0.0563307	1.03982	1.04122	1.00135	2.59535e-27	1.31408e-26
Cox6b1	1.55501e-33	4.36374e-32	1.29255	0.370219	1.29255	2.15505	1.66728	2.70972e-37	1.66757e-36
Bcl9	1.73431e-33	4.85911e-32	1.24157	0.312167	1.24157	1.66824	1.34365	4.649e-33	2.6638e-32
Mpp6	1.75396e-33	4.90633e-32	0.698879	-0.516884	-1.43086	1.98167	2.8355	0	0
Slc27a1	1.80496e-33	5.04094e-32	1.20289	0.26651	1.20289	1.95143	1.62228	0	0
Rbm47	1.84153e-33	5.13491e-32	0.727328	-0.459321	-1.37489	1.43993	1.97975	0	0
Sspn	2.09986e-33	5.84594e-32	1.23076	0.299554	1.23076	1.55107	1.26025	7.92198e-32	4.4306e-31
Adck3	2.39017e-33	6.64362e-32	1.2095	0.274406	1.2095	1.57978	1.30615	9.96822e-193	2.59396e-191
Pkm	2.41497e-33	6.70192e-32	1.26523	0.339396	1.26523	2.04339	1.61504	6.29656e-48	4.57479e-47
Igfbpl1	3.04411e-33	8.43455e-32	1.05453	0.0765952	1.05453	1.05933	1.00455	4.05321e-27	2.04573e-26
Dlc1	3.07603e-33	8.50953e-32	1.19877	0.261557	1.19877	6.86218	5.72434	3.98969e-285	1.86104e-283
Gm20732	3.36685e-33	9.2994e-32	1.26795	0.342503	1.26795	2.02203	1.59471	2.42986e-47	1.7502e-46
Ctdspl	3.75276e-33	1.0349e-31	0.732135	-0.449817	-1.36587	2.16109	2.95176	3.523E-321	1.98026E-319
Plppr5	4.01164e-33	1.10456e-31	1.12167	0.165645	1.12167	1.17946	1.05153	8.92462e-51	6.80265e-50
Fitm2	4.75464e-33	1.30708e-31	1.19199	0.253372	1.19199	1.39008	1.16618	9.45603e-45	6.59965e-44
E130308A19Rik	5.33604e-33	1.46461e-31	1.23311	0.302298	1.23311	1.65657	1.34341	1.76369e-44	1.22266e-43
Uqcrc1	9.39913e-33	2.5758e-31	1.25165	0.323834	1.25165	1.74492	1.3941	4.76103e-34	2.77329e-33
Wisp1	1.07161e-32	2.93214e-31	1.06178	0.0864876	1.06178	1.07441	1.01189	1.21566e-30	6.60518e-30
Prdx5	1.31319e-32	3.58754e-31	1.20237	0.265878	1.20237	1.40764	1.17072	4.28867e-27	2.16271e-26
Ndufa1	1.76086e-32	4.80307e-31	1.22522	0.29304	1.22522	1.53877	1.25591	3.47867e-28	1.79819e-27
Ankrd12	1.88757e-32	5.14069e-31	0.745879	-0.422987	-1.3407	2.4801	3.32507	1.28087e-147	2.41043e-146
Kalrn	2.24281e-32	6.09871e-31	1.23016	0.298848	1.23016	2.14916	1.74706	2.65082e-139	4.71528e-138
Gm10073	2.29004e-32	6.21748e-31	1.26337	0.337275	1.26337	1.78676	1.41428	1.7619e-32	1.00039e-31
Auts2	2.54202e-32	6.89095e-31	1.23873	0.308857	1.23873	5.73137	4.62683	3.36219e-213	1.00288e-211
Gm26632	3.56857e-32	9.65882e-31	1.16748	0.223401	1.16748	1.31068	1.12266	4.3071e-32	2.42979e-31
Pcnt	3.6147e-32	9.76861e-31	1.20551	0.269647	1.20551	1.52104	1.26174	8.05473e-30	4.30183e-29
Uqcr10	3.89501e-32	1.05099e-30	1.29735	0.375565	1.29735	2.14895	1.65641	1.33683e-32	7.6076e-32
Srgap2	4.26774e-32	1.1498e-30	0.750778	-0.413542	-1.33195	2.3715	3.15873	2.55571e-202	7.13767e-201
Nr0b2	4.55011e-32	1.22399e-30	1.04739	0.0667976	1.04739	1.05037	1.00285	7.02774e-25	3.36683e-24
Trim72	5.9277e-32	1.59213e-30	1.0399	0.05644	1.0399	1.042	1.00203	5.36031e-26	2.63493e-25
Ndufb8	6.76276e-32	1.81364e-30	1.11748	0.160251	1.11748	1.16305	1.04078	1.20428e-28	6.29e-28
Adamts19	7.06727e-32	1.89241e-30	1.17826	0.236654	1.17826	1.31793	1.11854	1.27261e-86	1.45598e-85
2610204G07Rik	7.58708e-32	2.0285e-30	1.0878	0.121414	1.0878	1.09956	1.01081	6.98365e-26	3.42715e-25
Agmo	8.62893e-32	2.30354e-30	0.701636	-0.511205	-1.42524	1.97777	2.81879	0	0
Plekha6	1.12355e-31	2.99482e-30	1.19508	0.257112	1.19508	1.44713	1.2109	1.45484e-172	3.24636e-171
Krt222	1.48607e-31	3.9551e-30	1.08825	0.122012	1.08825	1.11281	1.02256	6.22213e-26	3.05515e-25
Sptbn4	1.53525e-31	4.0798e-30	1.04723	0.0665768	1.04723	1.05021	1.00284	1.50604e-24	7.17588e-24
Atp5c1	1.84519e-31	4.89605e-30	1.2602	0.333652	1.2602	2.09013	1.65857	1.66811e-46	1.1869e-45
Diaph2	2.0408e-31	5.40689e-30	0.790174	-0.339757	-1.26554	3.34672	4.23543	2.51835e-48	1.83809e-47
Gpsm1	2.91152e-31	7.70214e-30	1.18878	0.249479	1.18878	1.40006	1.17773	1.55719e-44	1.08122e-43
Phyh	4.62676e-31	1.22212e-29	1.23583	0.305481	1.23583	1.70487	1.37954	1.25337e-27	6.39781e-27
Prob1	7.83669e-31	2.06688e-29	1.08558	0.118464	1.08558	1.11732	1.02924	9.0981e-28	4.66039e-27
Pcdh17	9.79464e-31	2.5794e-29	1.17172	0.228624	1.17172	1.28649	1.09795	1.33117e-31	7.40949e-31
Arhgap21	1.02436e-30	2.6936e-29	1.25483	0.327495	1.25483	2.66891	2.1269	2.64355e-91	3.16486e-90
Arid1b	1.07285e-30	2.81687e-29	0.775231	-0.367301	-1.28994	2.74178	3.53672	8.35926e-40	5.3882e-39
Psme4	1.21918e-30	3.1963e-29	1.25845	0.331644	1.25845	3.15021	2.50325	5.13226e-47	3.67557e-46
Gm37240	1.48449e-30	3.88604e-29	1.20612	0.27037	1.20612	1.57296	1.30416	6.51512e-40	4.21345e-39
Nr6a1	1.77557e-30	4.64109e-29	0.732015	-0.450054	-1.36609	2.22945	3.04564	8.86722e-263	3.6084e-261
Fbxl17	1.91886e-30	5.00816e-29	0.809631	-0.304663	-1.23513	3.98695	4.92441	5.16045e-35	3.05774e-34
Slc38a3	2.00582e-30	5.22734e-29	1.04583	0.0646455	1.04583	1.04951	1.00352	8.73305e-25	4.17924e-24
Fxyd1	2.08273e-30	5.41973e-29	1.16515	0.220511	1.16515	1.3287	1.14038	2.77186e-30	1.49311e-29
Prkd1	2.20709e-30	5.73485e-29	0.718267	-0.477408	-1.39224	1.83149	2.54987	3.05557e-149	5.80624e-148
Nlrc4	2.21562e-30	5.74848e-29	1.18147	0.240588	1.18147	1.37982	1.16788	2.60091e-33	1.49614e-32
Map3k5	2.62584e-30	6.80276e-29	0.752377	-0.410472	-1.32912	1.83228	2.43531	6.15419e-186	1.51812e-184
Rragd	3.08464e-30	7.97958e-29	1.09359	0.129068	1.09359	1.12702	1.03057	1.01391e-24	4.84415e-24
Abra	3.68889e-30	9.52864e-29	1.05849	0.082011	1.05849	1.06697	1.00801	5.62201e-24	2.65066e-23
Npas3	4.38346e-30	1.13061e-28	0.695079	-0.524751	-1.43868	1.9175	2.75867	0	0
4430402I18Rik	5.22616e-30	1.34598e-28	1.12441	0.169165	1.12441	1.1996	1.06687	7.60848e-54	6.04098e-53
Gm11899	8.45282e-30	2.17381e-28	1.05192	0.0730239	1.05192	1.05974	1.00744	1.75899e-23	8.20502e-23
Nt5dc2	9.9625e-30	2.55831e-28	1.10331	0.141834	1.10331	1.13396	1.02779	2.68888e-24	1.27391e-23
Gm29771	1.12447e-29	2.88335e-28	1.04698	0.0662354	1.04698	1.05101	1.00385	7.40471e-23	3.40959e-22
Acadvl	1.22218e-29	3.12932e-28	1.23293	0.302087	1.23293	1.61315	1.30839	1.83617e-37	1.13397e-36
Ppp3ca	1.24602e-29	3.1857e-28	0.814162	-0.296611	-1.22826	4.85371	5.9616	1.83682e-249	6.85448e-248
Ttll11	1.24871e-29	3.18794e-28	1.14166	0.191129	1.14166	1.23732	1.08379	2.70752e-65	2.48234e-64
Sh3rf1	1.51012e-29	3.84971e-28	0.725539	-0.462876	-1.37829	1.85221	2.55287	8.18647e-167	1.74887e-165
Ptp4a3	1.78445e-29	4.54244e-28	1.15634	0.209565	1.15634	1.29154	1.11692	3.97244e-25	1.91303e-24
Acaa2	1.99207e-29	5.06361e-28	1.26442	0.338473	1.26442	2.05611	1.62613	1.30855e-50	9.95687e-50
Rassf3	2.07217e-29	5.25959e-28	1.23597	0.305639	1.23597	1.91986	1.55333	2.59199e-65	2.3789e-64
Tnik	2.12658e-29	5.38989e-28	1.21634	0.282546	1.21634	1.97484	1.6236	4.81027e-193	1.2536e-191
Dgki	2.29373e-29	5.80515e-28	1.0736	0.102454	1.0736	1.09097	1.01618	7.11096e-26	3.48865e-25
Bicd1	2.35972e-29	5.96357e-28	0.7126	-0.488836	-1.40331	2.28524	3.2069	0	0
Ctnna1	2.70205e-29	6.81888e-28	1.24123	0.311774	1.24123	3.77162	3.03861	2.78759e-40	1.81416e-39
Xdh	3.06963e-29	7.73538e-28	0.745057	-0.424577	-1.34218	1.58611	2.12885	6.18935e-86	7.0126e-85
Hint1	3.11703e-29	7.84357e-28	1.24605	0.317359	1.24605	1.70179	1.36575	7.49784e-26	3.67639e-25
Chn2	4.3132e-29	1.0838e-27	0.726984	-0.460005	-1.37555	1.7754	2.44214	1.51038e-295	7.52575e-294
Hspb1	5.03389e-29	1.26308e-27	1.22843	0.296814	1.22843	1.58294	1.28858	8.18118e-26	4.00697e-25
Ndufa8	5.2521e-29	1.31595e-27	1.22588	0.293822	1.22588	1.60989	1.31325	1.69958e-27	8.64528e-27
Cux2	5.80769e-29	1.45308e-27	1.11975	0.16318	1.11975	1.18014	1.05393	8.01662e-31	4.37881e-30
Hk1	6.37764e-29	1.59341e-27	1.19161	0.252912	1.19161	1.50572	1.2636	9.2344e-46	6.51759e-45
Slc20a2	7.11381e-29	1.77481e-27	1.22373	0.29128	1.22373	1.76903	1.44561	8.0196e-87	9.1992e-86
Arhgap15	9.07877e-29	2.26183e-27	0.689839	-0.535669	-1.44961	1.43766	2.08406	3.45978e-269	1.45868e-267
Atp5h	1.15067e-28	2.86263e-27	1.2515	0.323654	1.2515	1.79565	1.4348	1.3429e-25	6.54251e-25
Fuca2	1.67527e-28	4.16183e-27	1.1138	0.155488	1.1138	1.18379	1.06284	1.4091e-26	7.01908e-26
Fitm1	1.75029e-28	4.34207e-27	1.1111	0.151995	1.1111	1.16604	1.04944	4.45927e-24	2.10528e-23
Asb10	2.07533e-28	5.14114e-27	1.06017	0.0842894	1.06017	1.07154	1.01073	9.54621e-23	4.38186e-22
Skap2	2.15976e-28	5.34274e-27	0.776394	-0.365139	-1.28801	2.06577	2.66072	5.08752e-86	5.7754e-85
Lynx1	2.4877e-28	6.14533e-27	1.14204	0.191611	1.14204	1.25022	1.09472	1.78477e-23	8.32308e-23
Nr3c1	3.18124e-28	7.84463e-27	0.757556	-0.400576	-1.32003	2.12633	2.80683	6.68444e-91	7.95915e-90
Snta1	3.18455e-28	7.84463e-27	1.22968	0.29828	1.22968	1.78467	1.45133	2.63457e-35	1.56796e-34
Cracr2a	3.40336e-28	8.37189e-27	1.09152	0.12634	1.09152	1.12698	1.03248	1.02999e-30	5.61027e-30
Fam174b	4.06181e-28	9.97761e-27	1.16272	0.217503	1.16272	1.33574	1.1488	1.49218e-41	9.8909e-41
Msrb3	4.08047e-28	1.00094e-26	1.25577	0.328573	1.25577	3.25565	2.59255	1.67124e-87	1.92714e-86
Rbms3	4.90532e-28	1.2016e-26	0.744025	-0.426578	-1.34404	4.35291	5.85049	0	0
Nudt8	5.15369e-28	1.26068e-26	1.14247	0.192154	1.14247	1.25284	1.09661	1.14947e-23	5.38333e-23
Dock9	5.86003e-28	1.43146e-26	0.755273	-0.40493	-1.32402	2.49997	3.31002	0	0
Myrfl	6.52869e-28	1.59258e-26	1.03946	0.0558282	1.03946	1.04185	1.0023	3.17562e-21	1.40579e-20
Slc41a3	6.71564e-28	1.63591e-26	1.10463	0.14356	1.10463	1.1535	1.04424	2.30908e-22	1.04974e-21
Map1lc3a	7.32824e-28	1.78266e-26	1.23704	0.306888	1.23704	1.75192	1.41622	6.14747e-24	2.89529e-23
Atf6	8.59987e-28	2.0891e-26	1.25155	0.323712	1.25155	2.23759	1.78786	2.52212e-39	1.61208e-38
Esyt2	9.50983e-28	2.30695e-26	0.779026	-0.360257	-1.28365	2.08664	2.67853	1.92058e-50	1.4576e-49
Mbnl1	9.65711e-28	2.33945e-26	0.802067	-0.318206	-1.24678	3.68468	4.59398	7.32231e-80	7.75988e-79
Gpr158	1.01218e-27	2.44863e-26	1.12417	0.168865	1.12417	1.18824	1.05699	3.29108e-31	1.81288e-30
Ndufa6	1.55884e-27	3.76591e-26	1.24671	0.318128	1.24671	1.80202	1.44542	2.06842e-22	9.41064e-22
Cox5b	2.05087e-27	4.94776e-26	1.23007	0.298743	1.23007	1.59642	1.29782	3.87605e-24	1.83289e-23
Unc45b	2.18544e-27	5.26517e-26	1.19576	0.257925	1.19576	1.8347	1.53434	3.35278e-210	9.8665e-209
Dock2	2.32419e-27	5.59176e-26	0.730943	-0.452169	-1.3681	1.22987	1.68258	0	0
Ptpn14	2.4795e-27	5.95726e-26	0.76935	-0.378289	-1.2998	2.30524	2.99635	2.7264e-272	1.16915e-270
Furin	2.89877e-27	6.95506e-26	1.16641	0.222069	1.16641	1.34013	1.14894	8.64649e-26	4.22897e-25
Med12l	2.98592e-27	7.15439e-26	1.20516	0.269225	1.20516	1.64333	1.36357	9.28336e-136	1.60415e-134
Vcl	3.05841e-27	7.31806e-26	1.21904	0.285742	1.21904	2.13769	1.75359	9.46221e-68	8.92245e-67
Bicc1	3.20006e-27	7.64658e-26	0.73	-0.454032	-1.36986	2.93262	4.01729	0	0
Col3a1	3.26324e-27	7.78693e-26	0.777191	-0.36366	-1.28669	3.13405	4.03254	7.475E-321	4.1754E-319
Ctsd	3.56542e-27	8.49646e-26	1.24459	0.315674	1.24459	1.94147	1.55992	3.67202e-23	1.7002e-22
Plekhm2	3.85569e-27	9.17571e-26	1.23255	0.301648	1.23255	1.85673	1.50641	2.00619e-36	1.21795e-35
Pebp1	4.13145e-27	9.81864e-26	1.19134	0.252582	1.19134	1.44856	1.21591	1.14904e-23	5.38276e-23
Cdon	4.1591e-27	9.87097e-26	0.728915	-0.456177	-1.3719	1.89514	2.59995	0	0
Fras1	4.4198e-27	1.04755e-25	1.16049	0.214732	1.16049	2.44249	2.10471	0	0
Fam189a2	4.57113e-27	1.08196e-25	1.16775	0.223736	1.16775	1.389	1.18947	6.10262e-36	3.66806e-35
Aldoa	4.81896e-27	1.13908e-25	1.28346	0.360037	1.28346	2.8554	2.22477	1.27686e-35	7.63025e-35
Gm15816	5.2784e-27	1.246e-25	1.03796	0.0537462	1.03796	1.04213	1.00402	2.71509e-21	1.20465e-20
Prr29	5.57351e-27	1.3139e-25	1.04413	0.0623013	1.04413	1.04892	1.00459	1.33377e-20	5.81483e-20
Hadhb	6.1835e-27	1.45574e-25	1.25132	0.323448	1.25132	2.29281	1.83231	9.69523e-73	9.62335e-72
Sdhb	8.35322e-27	1.9639e-25	1.21133	0.27659	1.21133	1.68233	1.38883	1.34044e-57	1.11792e-56
Cmip	9.22387e-27	2.1657e-25	0.753638	-0.408056	-1.3269	2.34195	3.10753	4.32023e-261	1.72602e-259
Dab2	9.66525e-27	2.26629e-25	0.75279	-0.409681	-1.32839	1.90032	2.52437	1.35395e-202	3.7874e-201
Rhoj	1.20647e-26	2.82513e-25	0.736807	-0.440642	-1.35721	2.76632	3.75447	5.61E-321	3.14226E-319
Arhgap10	1.37389e-26	3.21288e-25	1.20667	0.271026	1.20667	2.4079	1.9955	1.59511e-179	3.74521e-178
Ano6	1.44285e-26	3.36966e-25	0.771699	-0.37389	-1.29584	2.18393	2.83003	1.38693e-96	1.74251e-95
Slc41a1	1.44748e-26	3.37597e-25	1.13651	0.184616	1.13651	1.24367	1.09428	2.42387e-21	1.07727e-20
Sntb2	1.46918e-26	3.42203e-25	0.752191	-0.41083	-1.32945	2.24542	2.98517	7.37922e-171	1.62389e-169
Rbm38	1.52731e-26	3.55271e-25	1.0953	0.131322	1.0953	1.14455	1.04497	2.13655e-26	1.06126e-25
Ppip5k2	1.65347e-26	3.84109e-25	1.20984	0.274817	1.20984	1.58037	1.30627	1.25907e-30	6.83679e-30
Aes	1.79077e-26	4.15455e-25	1.22531	0.293144	1.22531	1.7922	1.46266	1.63628e-23	7.64076e-23
Arhgap29	2.27539e-26	5.27186e-25	0.772167	-0.373016	-1.29506	1.81722	2.3534	1.87671e-92	2.26848e-91
Myadml2os	2.34967e-26	5.43678e-25	1.031	0.0440484	1.031	1.03277	1.00172	2.07996e-20	9.01197e-20
Fmo1	3.07939e-26	7.11587e-25	0.764553	-0.387312	-1.30795	1.46292	1.91343	5.86715e-180	1.38498e-178
Dnaja4	3.38923e-26	7.82154e-25	1.12781	0.173529	1.12781	1.21202	1.07466	2.39379e-20	1.03487e-19
Fam134b	3.80877e-26	8.77819e-25	1.18039	0.239261	1.18039	1.46874	1.24429	1.00947e-49	7.58571e-49
Rbms1	4.88994e-26	1.12552e-24	0.809414	-0.305051	-1.23546	4.32922	5.34859	6.18115e-133	1.03942e-131
Efemp1	5.91257e-26	1.35912e-24	0.750946	-0.413219	-1.33165	1.83867	2.44847	0	1.46801e-307
Bmp10	5.965e-26	1.36937e-24	1.21242	0.27789	1.21242	1.26945	1.04704	2.57283e-20	1.1109e-19
Sort1	8.52253e-26	1.95394e-24	1.19196	0.253334	1.19196	1.66369	1.39577	1.93697e-198	5.27523e-197
Yjefn3	8.91107e-26	2.04036e-24	1.11299	0.15444	1.11299	1.17822	1.0586	2.06719e-20	8.95885e-20
Cdh11	9.00011e-26	2.05806e-24	0.727294	-0.459389	-1.37496	1.72748	2.37521	0	0
Myof	9.03464e-26	2.06326e-24	0.763019	-0.390209	-1.31058	1.60312	2.10102	5.38269e-157	1.07403e-155
Adamts6	1.06625e-25	2.43185e-24	1.19859	0.261336	1.19859	1.56134	1.30265	8.45185e-75	8.57357e-74
Gm15543	1.13041e-25	2.57483e-24	1.1321	0.179007	1.1321	1.22964	1.08616	6.34499e-22	2.85126e-21
Cacnb4	1.16001e-25	2.63884e-24	1.2293	0.297841	1.2293	1.59304	1.29589	5.14942e-129	8.40146e-128
Vdac3	1.24658e-25	2.83211e-24	1.18798	0.248505	1.18798	1.5106	1.27158	9.92841e-25	4.74481e-24
Hsp90ab1	1.3602e-25	3.08623e-24	1.25392	0.32645	1.25392	2.51753	2.00772	1.06936e-24	5.10772e-24
Oaz1	1.47112e-25	3.33359e-24	1.23648	0.306236	1.23648	2.01362	1.62851	1.62615e-22	7.4235e-22
Ndufb2	1.89989e-25	4.29963e-24	1.1655	0.220948	1.1655	1.35367	1.16145	1.01146e-20	4.42395e-20
Epha3	2.28256e-25	5.15899e-24	1.15041	0.202153	1.15041	1.25872	1.09415	7.28209e-35	4.30471e-34
Eps8	3.0535e-25	6.89257e-24	0.742912	-0.428737	-1.34605	1.59354	2.14499	1.11179e-157	2.22599e-156
Mt1	3.20926e-25	7.23487e-24	1.21752	0.283945	1.21752	1.70384	1.39943	3.95572e-21	1.74539e-20
Deb1	3.38381e-25	7.61858e-24	1.12344	0.167926	1.12344	1.2097	1.07678	2.2289e-19	9.40857e-19
Kcnip2	3.5571e-25	7.99846e-24	1.08139	0.112885	1.08139	1.11016	1.0266	7.30009e-22	3.2771e-21
Sema3d	6.82441e-25	1.53256e-23	0.740387	-0.433649	-1.35065	1.74933	2.36273	0	0
Tango2	7.04965e-25	1.58112e-23	1.18573	0.245779	1.18573	1.56244	1.3177	1.18231e-34	6.9586e-34
Gm38393	8.40941e-25	1.88369e-23	1.09187	0.126798	1.09187	1.13784	1.0421	3.44024e-20	1.48033e-19
Tmem196	8.43104e-25	1.88612e-23	1.08423	0.116666	1.08423	1.10893	1.02278	1.85143e-22	8.43436e-22
Vdac2	9.71674e-25	2.17098e-23	1.20831	0.272993	1.20831	1.71428	1.41874	1.02655e-25	5.01383e-25
Shroom3	1.09214e-24	2.43703e-23	1.17301	0.23022	1.17301	2.21582	1.88899	0	0
Csrnp3	1.16654e-24	2.59973e-23	1.0433	0.0611499	1.0433	1.04771	1.00423	2.72846e-19	1.14896e-18
4930481A15Rik	1.24593e-24	2.77314e-23	1.13888	0.187619	1.13888	1.27952	1.12348	4.78649e-38	2.99074e-37
Ror1	1.37742e-24	3.06192e-23	0.683526	-0.548932	-1.463	2.90005	4.24277	0	0
Prdx2	1.40509e-24	3.11948e-23	1.20272	0.266307	1.20272	1.51882	1.26282	1.16845e-18	4.83792e-18
Fcho2	1.44864e-24	3.2121e-23	0.790618	-0.338947	-1.26483	2.01165	2.54441	2.0078e-43	1.3681e-42
Pms1	1.45501e-24	3.22215e-23	1.12177	0.16578	1.12177	1.2098	1.07847	1.58978e-20	6.91375e-20
Me3	1.55855e-24	3.4471e-23	1.18875	0.249446	1.18875	1.73182	1.45684	1.05928e-139	1.88808e-138
Bzw2	1.59611e-24	3.52572e-23	1.18568	0.245714	1.18568	1.60018	1.34959	1.1933e-49	8.95948e-49
Sntg1	1.65705e-24	3.65571e-23	0.616384	-0.698098	-1.62236	2.0729	3.363	0	0
Akt3	1.97759e-24	4.35741e-23	0.781978	-0.3548	-1.27881	2.34589	2.99994	3.20464e-197	8.58111e-196
Atp1b1	2.26384e-24	4.98187e-23	1.21346	0.279124	1.21346	2.11262	1.741	5.89813e-156	1.1689e-154
Larp1b	2.27184e-24	4.9932e-23	1.20181	0.265209	1.20181	2.12531	1.76842	2.14215e-204	6.07947e-203
Ndufa2	2.35859e-24	5.17739e-23	1.2204	0.287359	1.2204	1.82639	1.49654	2.37677e-20	1.02776e-19
Eif1	3.01732e-24	6.61511e-23	1.24194	0.312598	1.24194	2.0953	1.68711	2.4243e-21	1.07727e-20
BC034090	3.40271e-24	7.45071e-23	1.11494	0.156964	1.11494	1.18085	1.05912	3.02239e-30	1.62706e-29
Fbxl22	3.61818e-24	7.91262e-23	1.11435	0.156196	1.11435	1.19887	1.07585	1.03925e-19	4.42844e-19
Plekha7	3.69085e-24	8.06151e-23	1.21012	0.275149	1.21012	1.83657	1.51767	7.75791e-138	1.35794e-136
Adcy1	3.84466e-24	8.38701e-23	1.06566	0.0917527	1.06566	1.08389	1.0171	6.17141e-19	2.57409e-18
Serf2	4.45726e-24	9.71129e-23	1.23008	0.298748	1.23008	1.99904	1.62514	1.49824e-23	7.00044e-23
Gpi1	4.72321e-24	1.0278e-22	1.21978	0.286621	1.21978	2.03027	1.66445	5.22264e-39	3.31643e-38
Gm15962	4.74113e-24	1.03002e-22	1.02288	0.0326433	1.02288	1.02334	1.00045	1.34555e-17	5.37943e-17
Tcea3	4.74518e-24	1.03002e-22	1.11514	0.157223	1.11514	1.19272	1.06958	4.97618e-32	2.80004e-31
Ndufs1	5.06259e-24	1.09756e-22	1.23188	0.300865	1.23188	2.16811	1.75999	4.70191e-54	3.74339e-53
Enpp1	5.15639e-24	1.11652e-22	1.10216	0.140334	1.10216	1.14946	1.04292	1.08671e-26	5.43169e-26
Rps29	5.54231e-24	1.1986e-22	1.23451	0.303937	1.23451	2.32255	1.88136	2.3474e-29	1.24159e-28
Idh3b	5.88754e-24	1.27169e-22	1.17337	0.230659	1.17337	1.51759	1.29336	5.99969e-65	5.46926e-64
Naca	6.12861e-24	1.32214e-22	1.17711	0.235251	1.17711	1.52787	1.29798	2.34237e-25	1.13394e-24
Fndc3a	6.15229e-24	1.32561e-22	0.787471	-0.344701	-1.26989	1.84775	2.34643	1.84438e-38	1.16028e-37
Myl12a	6.36027e-24	1.36875e-22	1.20859	0.273329	1.20859	1.68287	1.39242	4.25191e-23	1.96662e-22
Ndufa9	6.75329e-24	1.45154e-22	1.18285	0.242261	1.18285	1.48159	1.25256	2.55385e-20	1.10298e-19
Gm15179	7.79989e-24	1.67445e-22	1.02983	0.0424108	1.02983	1.03278	1.00287	1.81333e-22	8.26507e-22
Etv6	8.06796e-24	1.72988e-22	0.785788	-0.347788	-1.27261	2.72796	3.47162	6.45377e-141	1.16095e-139
Rapgef4	9.20225e-24	1.97067e-22	1.15064	0.202431	1.15064	1.2946	1.12512	3.81641e-32	2.15506e-31
Ndnf	9.73537e-24	2.0823e-22	1.10277	0.141133	1.10277	1.1591	1.05108	1.51008e-21	6.73753e-21
Fut8	1.21231e-23	2.58985e-22	0.775588	-0.366638	-1.28935	1.77373	2.28695	5.90931e-81	6.31972e-80
Lrp8	1.41048e-23	3.00953e-22	1.03883	0.0549642	1.03883	1.04314	1.00414	9.60171e-18	3.85629e-17
Cnnm2	1.52871e-23	3.25783e-22	0.758493	-0.398793	-1.3184	1.37951	1.81875	0	0
Ebf2	1.78031e-23	3.78942e-22	0.676292	-0.564281	-1.47865	2.64058	3.9045	0	0
Dst	1.80472e-23	3.83672e-22	1.16908	0.225368	1.16908	4.12087	3.5249	1.11066e-119	1.69097e-118
Ica1	1.84932e-23	3.92679e-22	1.18737	0.247771	1.18737	1.88545	1.58792	4.62741e-164	9.71977e-163
Ppm1j	2.57013e-23	5.45074e-22	1.03972	0.0561992	1.03972	1.0451	1.00517	9.42346e-18	3.78557e-17
Tmem160	2.65181e-23	5.61717e-22	1.14945	0.200938	1.14945	1.31491	1.14395	2.29917e-19	9.70288e-19
Adam11	2.88843e-23	6.111e-22	1.05438	0.0764015	1.05438	1.06868	1.01356	3.41258e-18	1.39193e-17
Cobl	3.11322e-23	6.57865e-22	0.734972	-0.444238	-1.3606	1.58588	2.15774	0	0
Zfand3	3.41767e-23	7.2133e-22	0.812082	-0.300302	-1.2314	2.95022	3.63291	1.27398e-25	6.20847e-25
Lancl3	3.6104e-23	7.61092e-22	1.07253	0.101015	1.07253	1.0909	1.01713	2.36054e-18	9.67327e-18
Fbn1	3.78657e-23	7.97272e-22	0.750746	-0.413602	-1.33201	1.77096	2.35893	5.19809e-267	2.1707e-265
Ppp2r5a	4.36237e-23	9.17405e-22	0.735432	-0.443337	-1.35975	2.60253	3.53878	0	0
Lamb2	4.93133e-23	1.03582e-21	1.18002	0.238814	1.18002	1.46618	1.2425	7.57765e-21	3.32427e-20
Asb15	5.15514e-23	1.08153e-21	1.05781	0.0810752	1.05781	1.07136	1.01281	1.62525e-17	6.47992e-17
Sytl2	5.97574e-23	1.25219e-21	1.09955	0.136913	1.09955	1.15568	1.05105	1.14309e-29	6.08456e-29
Ptpn13	6.5048e-23	1.36143e-21	0.741167	-0.432129	-1.34922	1.69382	2.28534	0	0
Fmo2	6.62241e-23	1.38439e-21	0.741507	-0.431469	-1.34861	2.41202	3.25287	2.97997e-188	7.46652e-187
Stk39	6.73172e-23	1.40557e-21	1.15131	0.203278	1.15131	2.94011	2.55371	0	0
Esrra	8.10428e-23	1.69014e-21	1.16866	0.224856	1.16866	1.56726	1.34107	3.09778e-121	4.76179e-120
Gm9843	8.12395e-23	1.69223e-21	1.22586	0.293796	1.22586	2.05037	1.6726	1.48424e-24	7.07395e-24
Slc25a11	9.03018e-23	1.87877e-21	1.13889	0.187627	1.13889	1.28636	1.12949	7.31959e-20	3.1266e-19
Pde8a	9.28258e-23	1.92899e-21	0.772236	-0.372886	-1.29494	1.62414	2.10316	6.39132e-94	7.81167e-93
Gnaq	9.353e-23	1.94133e-21	0.800447	-0.321122	-1.2493	3.0245	3.77852	8.71929e-115	1.28489e-113
Tspan5	9.65965e-23	2.00261e-21	0.774055	-0.369493	-1.2919	3.27191	4.22698	0	0
Fkbp4	9.686e-23	2.0057e-21	1.13989	0.188891	1.13989	1.26529	1.11001	3.7359e-17	1.47014e-16
Syt7	1.10178e-22	2.27878e-21	1.10536	0.144516	1.10536	1.19029	1.07684	2.43743e-47	1.75493e-46
mt-Co2	1.17999e-22	2.43768e-21	0.893957	-0.161723	-1.11862	11.0725	12.3859	1.73721e-205	4.97045e-204
Uqcrc2	1.19932e-22	2.47469e-21	1.21607	0.282225	1.21607	1.98358	1.63114	6.66972e-45	4.66057e-44
Smoc1	1.369e-22	2.81902e-21	0.761593	-0.392908	-1.31304	1.82931	2.40195	2.30141e-259	9.09107e-258
Tnr	1.36941e-22	2.81902e-21	1.05888	0.0825406	1.05888	1.06638	1.00708	5.32066e-17	2.08348e-16
Sugct	1.5249e-22	3.13543e-21	0.759834	-0.396243	-1.31608	1.73813	2.28751	3.60155e-135	6.17474e-134
Bri3	1.54741e-22	3.17798e-21	1.20798	0.2726	1.20798	1.91938	1.58891	7.80166e-24	3.66452e-23
Ophn1	1.73169e-22	3.55229e-21	0.768473	-0.379933	-1.30128	1.81624	2.36344	1.50021e-150	2.88511e-149
Gm12519	1.86556e-22	3.82243e-21	1.02125	0.0303328	1.02125	1.02166	1.0004	6.54602e-16	2.46798e-15
Gm15932	1.88493e-22	3.85761e-21	1.03083	0.043809	1.03083	1.03268	1.00179	2.87513e-16	1.09839e-15
Exoc6b	2.56895e-22	5.25137e-21	0.793334	-0.334	-1.2605	2.47174	3.11563	7.33821e-74	7.37563e-73
Rasl10b	2.72399e-22	5.56183e-21	1.0565	0.079293	1.0565	1.07027	1.01303	3.96264e-17	1.55796e-16
Il6ra	3.14013e-22	6.40404e-21	0.785266	-0.348746	-1.27345	1.31744	1.6777	1.30734e-78	1.36892e-77
Pde7a	3.2283e-22	6.57621e-21	1.20355	0.267298	1.20355	1.71886	1.42816	3.74656e-25	1.80773e-24
Il16	3.27923e-22	6.67221e-21	0.782959	-0.352991	-1.27721	1.24466	1.58969	0	0
Pacsin3	3.41528e-22	6.94097e-21	1.0848	0.117433	1.0848	1.13049	1.04211	1.02683e-16	3.98706e-16
Dock11	3.43595e-22	6.9749e-21	0.783961	-0.351146	-1.27557	1.37987	1.76012	1.92834e-86	2.19618e-85
Tmem144	3.52715e-22	7.15176e-21	1.074	0.102998	1.074	1.10571	1.02952	9.78562e-19	4.05937e-18
1810034E14Rik	4.31102e-22	8.73106e-21	1.09682	0.13333	1.09682	1.15676	1.05465	1.68571e-36	1.02445e-35
Abcb1b	4.47529e-22	9.05329e-21	0.718083	-0.477777	-1.3926	1.64346	2.28867	0	0
Lgals4	4.51459e-22	9.12229e-21	1.10656	0.146083	1.10656	1.17429	1.0612	5.0138e-42	3.34489e-41
Slc38a4	4.56082e-22	9.20509e-21	1.09621	0.13253	1.09621	1.1595	1.05773	1.68355e-29	8.92886e-29
Taf1c	4.58986e-22	9.25305e-21	1.17101	0.227754	1.17101	1.42016	1.21276	4.07463e-19	1.7052e-18
Gulp1	4.84389e-22	9.75395e-21	0.768519	-0.379847	-1.3012	1.99626	2.59754	1.90261e-137	3.31379e-136
Acly	5.16693e-22	1.03925e-20	0.698436	-0.517801	-1.43177	1.82518	2.61324	0	0
Gfod1	5.27957e-22	1.06069e-20	1.18442	0.244182	1.18442	1.86354	1.57337	5.99828e-95	7.41917e-94
Taok3	5.37888e-22	1.07941e-20	0.785428	-0.34845	-1.27319	1.35492	1.72507	7.3003e-96	9.10668e-95
Pcdh15	6.12816e-22	1.22836e-20	0.715631	-0.482711	-1.39737	1.72498	2.41044	0	0
Piezo1	6.43894e-22	1.28918e-20	0.80018	-0.321603	-1.24972	1.40497	1.75582	1.52199e-45	1.07119e-44
Arhgap18	6.84401e-22	1.36872e-20	0.754059	-0.407251	-1.32616	2.19869	2.91581	0	0
Gm13944	8.02198e-22	1.60248e-20	1.02413	0.0344053	1.02413	1.0252	1.00104	1.05821e-15	3.95649e-15
Txlng	8.13938e-22	1.62408e-20	0.75961	-0.396669	-1.31646	1.82786	2.40631	0	0
Arhgap26	8.7283e-22	1.73961e-20	1.17878	0.237296	1.17878	3.77442	3.20197	1.05628e-166	2.25105e-165
Tcf7l1	9.25639e-22	1.84277e-20	0.761428	-0.393221	-1.31332	2.22575	2.92313	2.00659e-233	6.84701e-232
Pgm5	9.30811e-22	1.85096e-20	1.12532	0.170337	1.12532	2.70079	2.40001	0	0
Sod2	9.60191e-22	1.90722e-20	1.19786	0.260458	1.19786	1.64618	1.37427	7.31145e-32	4.09567e-31
Ptgis	9.92461e-22	1.96909e-20	0.778358	-0.361494	-1.28476	1.58722	2.03919	4.2343e-234	1.45333e-232
Acadl	1.19383e-21	2.36593e-20	1.20744	0.271955	1.20744	2.62543	2.17437	4.05637e-109	5.70069e-108
Zcchc6	1.19655e-21	2.36866e-20	0.795955	-0.329242	-1.25635	1.58892	1.99625	2.92457e-35	1.73937e-34
Kmt2e	1.24693e-21	2.4656e-20	0.814047	-0.296817	-1.22843	2.66133	3.26926	3.61339e-23	1.67349e-22
Ankrd44	1.33511e-21	2.637e-20	0.763442	-0.389409	-1.30986	1.679	2.19925	3.92855e-88	4.55104e-87
Gm11273	1.39562e-21	2.7534e-20	1.09249	0.127625	1.09249	1.14519	1.04823	4.01684e-16	1.52691e-15
Lrp1	1.40021e-21	2.75935e-20	0.777682	-0.362747	-1.28587	1.66201	2.13713	4.62224e-204	1.30757e-202
Arhgap28	1.49945e-21	2.95162e-20	0.754284	-0.40682	-1.32576	1.79263	2.37659	6.13553e-294	3.03986e-292
Gm14902	1.59311e-21	3.13245e-20	1.02198	0.0313678	1.02198	1.02298	1.00098	6.99413e-16	2.6341e-15
Sdk2	1.59545e-21	3.13354e-20	1.11048	0.15118	1.11048	1.16955	1.05319	9.5528e-30	5.09105e-29
Sox6	1.77844e-21	3.48905e-20	1.10355	0.142155	1.10355	4.66406	4.22641	0	0
Dnajb5	1.82594e-21	3.57824e-20	1.05615	0.0788197	1.05615	1.07468	1.01754	4.20894e-18	1.71198e-17
Gmds	1.86017e-21	3.64124e-20	0.747011	-0.420798	-1.33867	2.31409	3.09779	3.48036e-198	9.46389e-197
Eif4g3	1.92623e-21	3.76636e-20	0.794849	-0.331248	-1.2581	1.89464	2.38365	5.61523e-88	6.5007e-87
Pcdh9	1.93231e-21	3.77403e-20	0.676717	-0.563376	-1.47772	2.25413	3.33098	0	0
Adssl1	2.0896e-21	4.0767e-20	1.08171	0.113316	1.08171	1.12068	1.03603	3.16827e-16	1.20853e-15
Gm28609	2.227e-21	4.33993e-20	1.05491	0.077126	1.05491	1.06738	1.01181	1.02204e-20	4.468e-20
Paqr9	2.29318e-21	4.46394e-20	1.12795	0.173708	1.12795	1.26189	1.11874	2.2805e-36	1.38209e-35
Sec24b	2.33773e-21	4.54562e-20	0.802288	-0.317808	-1.24644	1.6771	2.0904	3.00812e-41	1.98418e-40
Manba	2.3682e-21	4.59976e-20	1.15059	0.202371	1.15059	1.35526	1.17789	7.66251e-21	3.36066e-20
RP24-362L9.2	2.44223e-21	4.7383e-20	1.07014	0.0977999	1.07014	1.08867	1.01731	1.24145e-17	4.9678e-17
Ext1	2.72105e-21	5.27342e-20	0.7974	-0.326624	-1.25408	4.18069	5.24291	1.30596e-98	1.66826e-97
Mt3	2.80976e-21	5.43934e-20	1.0733	0.102052	1.0733	1.10053	1.02537	2.2028e-15	8.15425e-15
Hspb6	2.9843e-21	5.77085e-20	1.12296	0.167305	1.12296	1.22221	1.08838	2.32107e-18	9.51372e-18
Cadps2	3.01505e-21	5.8239e-20	0.768028	-0.380769	-1.30204	1.85546	2.41588	7.56397e-139	1.33331e-137
Rassf8	3.30769e-21	6.38214e-20	1.18271	0.242101	1.18271	1.7021	1.43915	1.51016e-27	7.69068e-27
Gm26740	3.35329e-21	6.46302e-20	0.781222	-0.356196	-1.28005	1.19539	1.53016	2.723154471461E-311	0
Jam3	3.50571e-21	6.74935e-20	1.13553	0.18337	1.13553	1.29018	1.13618	1.51334e-26	7.5319e-26
Atcay	3.58547e-21	6.89535e-20	1.03377	0.047921	1.03377	1.03685	1.00297	4.29694e-15	1.57435e-14
Vav3	3.68755e-21	7.08389e-20	0.752506	-0.410225	-1.32889	1.60958	2.13896	2.0955e-274	9.16534e-273
Hsdl2	5.0161e-21	9.62554e-20	1.15329	0.20576	1.15329	1.39046	1.20564	5.08909e-51	3.89771e-50
Gm43003	5.93965e-21	1.13853e-19	1.03098	0.0440211	1.03098	1.03331	1.00226	1.44554e-15	5.38187e-15
Arhgef19	6.38078e-21	1.22175e-19	1.06319	0.0884015	1.06319	1.08711	1.0225	1.60591e-20	6.98217e-20
Zbtb7c	7.48506e-21	1.43163e-19	0.741104	-0.432252	-1.34934	1.78789	2.41246	0	0
Ncald	7.73395e-21	1.47759e-19	1.15696	0.210333	1.15696	1.37921	1.19211	7.76859e-47	5.55004e-46
Cisd1	7.74222e-21	1.47759e-19	1.16938	0.225744	1.16938	1.44136	1.23258	2.95309e-16	1.12768e-15
Rec114	7.96528e-21	1.51851e-19	1.05542	0.0778132	1.05542	1.07016	1.01397	2.18125e-15	8.07791e-15
Gda	7.97933e-21	1.51954e-19	0.767188	-0.382347	-1.30346	1.36627	1.78089	6.36685e-75	6.46977e-74
Gsn	8.54005e-21	1.62455e-19	0.818501	-0.288945	-1.22175	4.53382	5.53918	6.2918e-263	2.56632e-261
Lrrk1	8.60732e-21	1.63558e-19	0.789059	-0.341794	-1.26733	1.47555	1.87001	2.69573e-105	3.66515e-104
Mir143hg	9.28661e-21	1.76275e-19	1.12381	0.168393	1.12381	1.22227	1.08761	1.16593e-55	9.48917e-55
Ar	9.43708e-21	1.78937e-19	0.766987	-0.382726	-1.3038	1.32997	1.73401	1.25662e-111	1.78895e-110
4933406I18Rik	1.01991e-20	1.93176e-19	0.728557	-0.456887	-1.37258	1.79535	2.46426	0	0
Myo18a	1.04483e-20	1.97684e-19	1.1846	0.244398	1.1846	1.86244	1.57221	4.05052e-49	3.01154e-48
Clip1	1.09455e-20	2.06868e-19	1.19656	0.258892	1.19656	2.33736	1.9534	1.35804e-41	9.00858e-41
Stag1	1.11184e-20	2.09908e-19	0.821053	-0.284453	-1.21795	2.8572	3.47993	1.54934e-44	1.07619e-43
Pcsk5	1.21664e-20	2.29448e-19	0.771815	-0.373673	-1.29565	1.47492	1.91097	1.15468e-56	9.53036e-56
Cblb	1.26661e-20	2.38616e-19	0.782537	-0.353769	-1.27789	1.93322	2.47046	5.5936e-172	1.24028e-170
Nrtn	1.3385e-20	2.51888e-19	1.10899	0.149248	1.10899	1.18372	1.06738	1.44558e-15	5.38187e-15
Camk1g	1.78975e-20	3.36447e-19	1.02577	0.0367021	1.02577	1.02831	1.00248	5.61338e-15	2.05025e-14
Tmem94	1.83342e-20	3.44287e-19	1.13164	0.178412	1.13164	1.28812	1.13828	1.61637e-36	9.82653e-36
Greb1l	1.89072e-20	3.54666e-19	0.768964	-0.379012	-1.30045	1.3127	1.7071	2.93895e-212	8.72187e-211
Ap4e1	2.03365e-20	3.81071e-19	0.781191	-0.356252	-1.2801	1.78095	2.27979	5.04733e-305	2.61136e-303
Cdo1	2.05799e-20	3.85219e-19	0.77493	-0.367861	-1.29044	1.51868	1.95976	4.38161197595E-313	2.342960135553E-311
Itpr2	2.19604e-20	4.10622e-19	0.788937	-0.342018	-1.26753	2.26671	2.87312	7.25958e-133	1.2196e-131
Gm8113	2.27726e-20	4.25355e-19	1.07207	0.100402	1.07207	1.1016	1.02754	3.67399e-22	1.66163e-21
Ndufaf4	2.31705e-20	4.32326e-19	1.15347	0.205975	1.15347	1.41796	1.2293	1.44014e-33	8.32519e-33
Sema5a	2.43727e-20	4.54276e-19	0.760666	-0.394664	-1.31464	1.68147	2.21052	2.15963E-318	1.18739034E-316
Lrrc20	2.43999e-20	4.54299e-19	1.12782	0.173532	1.12782	1.26946	1.12559	1.57677e-23	7.36483e-23
Gm15737	2.51773e-20	4.68276e-19	1.03317	0.0470799	1.03317	1.03765	1.00434	4.58952e-16	1.74082e-15
Antxr1	2.55207e-20	4.74161e-19	0.780372	-0.357767	-1.28144	1.29052	1.65372	2.734E-319	1.507919E-317
Zfp423	2.60173e-20	4.82875e-19	0.775549	-0.36671	-1.28941	1.59261	2.05352	2.05118e-127	3.31573e-126
Atp2b4	2.62341e-20	4.86386e-19	0.786212	-0.347009	-1.27192	1.68743	2.14628	2.37732e-184	5.80721e-183
Pde10a	2.63121e-20	4.87316e-19	0.654817	-0.610836	-1.52714	2.04828	3.12802	2.60951e-282	1.19812e-280
Cds2	2.94473e-20	5.44806e-19	1.17643	0.234422	1.17643	1.59696	1.35746	9.48138e-29	4.96548e-28
Pkig	3.22805e-20	5.96594e-19	1.17521	0.232915	1.17521	1.61933	1.37791	4.24775e-30	2.27624e-29
Whrn	3.52106e-20	6.50062e-19	1.08826	0.12202	1.08826	1.13053	1.03885	2.05454e-17	8.16371e-17
Tmem45b	3.89231e-20	7.17847e-19	0.719697	-0.474539	-1.38947	1.29085	1.7936	0	0
Hsd17b7	3.99577e-20	7.36153e-19	1.09677	0.133261	1.09677	1.15741	1.05529	1.23606e-14	4.46257e-14
Sync	4.75077e-20	8.74331e-19	1.10185	0.139932	1.10185	1.18538	1.0758	1.80733e-47	1.30609e-46
Plscr2	4.8582e-20	8.93166e-19	1.15395	0.20658	1.15395	1.39244	1.20668	2.14481e-38	1.34783e-37
Magi1	4.93365e-20	9.06087e-19	1.1693	0.225651	1.1693	3.57661	3.05875	1.04484e-194	2.74333e-193
Srpk3	4.96493e-20	9.10878e-19	1.04372	0.0617379	1.04372	1.05627	1.01202	1.26777e-16	4.9009e-16
Gm29237	5.10311e-20	9.35251e-19	1.10386	0.142558	1.10386	1.18328	1.07195	2.11354e-24	1.0035e-23
Abca12	5.38212e-20	9.85354e-19	1.02585	0.036816	1.02585	1.0277	1.00181	1.97911e-14	7.1014e-14
Strip2	5.98587e-20	1.09475e-18	1.15646	0.209719	1.15646	1.42259	1.23012	1.30954e-34	7.69963e-34
Ksr1	5.99668e-20	1.09558e-18	0.786518	-0.346448	-1.27143	1.52663	1.941	7.23178e-72	7.12574e-71
Ccnd3	6.12417e-20	1.11771e-18	0.742532	-0.429476	-1.34674	1.98658	2.67542	4.98366e-166	1.05693e-164
Trp63	6.50738e-20	1.18641e-18	1.07131	0.0993785	1.07131	1.0912	1.01857	3.38324e-17	1.33435e-16
Gata5os	6.9656e-20	1.26864e-18	1.04058	0.0573818	1.04058	1.04773	1.00687	5.91942e-14	2.08769e-13
Bank1	7.11698e-20	1.29486e-18	0.782413	-0.353998	-1.2781	1.13419	1.44961	8.90609e-145	1.6408e-143
Pnpla3	7.1975e-20	1.30816e-18	0.725666	-0.462623	-1.37805	1.7543	2.4175	0	0
Actb	7.45155e-20	1.35293e-18	1.21212	0.277533	1.21212	3.09536	2.55367	9.93837e-29	5.20015e-28
Sh3rf2	7.58113e-20	1.37503e-18	1.13081	0.177356	1.13081	1.23494	1.09208	4.84514e-72	4.78215e-71
Herpud1	8.01498e-20	1.45222e-18	1.17374	0.231114	1.17374	1.60708	1.36919	4.61717e-20	1.98142e-19
mt-Nd3	8.08875e-20	1.46407e-18	0.877935	-0.187814	-1.13904	4.71846	5.3745	1.99565e-101	2.60043e-100
Lrrfip2	8.53146e-20	1.54261e-18	1.18601	0.246113	1.18601	2.00824	1.69328	3.47606e-26	1.71447e-25
Runx1	8.89785e-20	1.6072e-18	0.78263	-0.353597	-1.27774	1.17951	1.50711	1.53901e-306	8.05752e-305
Lmod3	9.3087e-20	1.67968e-18	1.06578	0.0919148	1.06578	1.09226	1.02484	2.70738e-15	9.98838e-15
Rpl36	1.09195e-19	1.96832e-18	1.14466	0.194915	1.14466	1.37347	1.19989	5.56165e-18	2.25383e-17
Foxp1	1.11348e-19	2.00507e-18	0.815367	-0.294479	-1.22644	4.12729	5.06187	3.32176e-287	1.5746e-285
Naaladl2	1.37489e-19	2.47326e-18	0.73561	-0.442987	-1.35942	2.03792	2.77038	9.16583e-278	4.12204e-276
Cmc2	1.41947e-19	2.55083e-18	1.10253	0.140814	1.10253	1.18499	1.0748	4.33543e-16	1.64587e-15
Ptprc	1.6037e-19	2.87894e-18	0.801545	-0.319144	-1.24759	1.16684	1.45574	1.22036e-201	3.39206e-200
Gipc2	1.61261e-19	2.89198e-18	1.07046	0.0982341	1.07046	1.09517	1.02308	6.35442e-22	2.85477e-21
Chrm3	1.75849e-19	3.15038e-18	0.701283	-0.511932	-1.42596	1.42095	2.02622	4.39987e-261	1.75385e-259
Fth1	2.04096e-19	3.65269e-18	1.20597	0.270197	1.20597	3.21638	2.66705	1.57428e-27	8.01258e-27
Col1a2	2.1806e-19	3.89863e-18	0.793225	-0.334197	-1.26068	1.96243	2.47399	2.35473e-181	5.64974e-180
Agtr1a	2.3276e-19	4.15721e-18	1.12367	0.168223	1.12367	1.24429	1.10734	6.85718e-38	4.27088e-37
Cox8a	2.37647e-19	4.24018e-18	1.19499	0.257004	1.19499	2.1282	1.78093	2.28251e-17	9.04496e-17
Gm11734	2.52474e-19	4.50014e-18	1.04499	0.063489	1.04499	1.05299	1.00765	8.07337e-16	3.03145e-15
Pdha1	2.64197e-19	4.70432e-18	1.21069	0.275826	1.21069	2.03995	1.68495	2.95117e-36	1.78362e-35
1700021F13Rik	2.7784e-19	4.94224e-18	1.04759	0.0670799	1.04759	1.06015	1.01199	1.34019e-13	4.66288e-13
Tbx3os1	2.80557e-19	4.9855e-18	1.08897	0.122968	1.08897	1.12637	1.03434	8.32777e-22	3.73175e-21
Vps13a	2.94762e-19	5.23262e-18	0.804792	-0.313312	-1.24256	2.12258	2.63743	4.32359e-104	5.81529e-103
Suclg1	2.9961e-19	5.3133e-18	1.17926	0.237876	1.17926	1.69798	1.43988	4.5492e-45	3.18389e-44
Hspa8	3.08531e-19	5.46599e-18	1.23236	0.301425	1.23236	2.38159	1.93254	1.2298e-22	5.62878e-22
Gli2	3.63863e-19	6.43975e-18	0.793489	-0.333718	-1.26026	1.30511	1.64478	0	0
Ghitm	3.76103e-19	6.64967e-18	1.1869	0.247201	1.1869	1.6836	1.41848	5.26313e-15	1.92393e-14
Adcy6	3.96672e-19	7.00628e-18	1.14388	0.193934	1.14388	1.47149	1.28641	3.71391e-68	3.51339e-67
Add3	4.12207e-19	7.27333e-18	0.781871	-0.354998	-1.27898	2.10816	2.69631	2.26836e-121	3.4991e-120
Entpd1	4.15255e-19	7.31976e-18	0.758861	-0.398092	-1.31776	1.95587	2.57738	0	0
Eef2	4.20572e-19	7.40604e-18	1.20598	0.270208	1.20598	2.15598	1.78774	1.70008e-20	7.38061e-20
Apbb1ip	4.8083e-19	8.45866e-18	0.802288	-0.317808	-1.24644	1.19824	1.49354	6.22839e-195	1.6427e-193
Atp10a	5.06354e-19	8.89874e-18	0.796114	-0.328954	-1.2561	1.2981	1.63055	1.09682e-57	9.16054e-57
Park2	6.01237e-19	1.05536e-17	1.15969	0.213739	1.15969	3.92295	3.38276	1.77386e-277	7.93667e-276
Fam212b	6.01723e-19	1.05536e-17	1.10266	0.140987	1.10266	1.18282	1.0727	7.58381e-49	5.60761e-48
Pdhb	6.06791e-19	1.06319e-17	1.17709	0.23522	1.17709	1.72883	1.46874	2.13243e-52	1.66521e-51
Npas2	6.23426e-19	1.09124e-17	1.11733	0.160059	1.11733	1.22658	1.09778	1.17187e-48	8.63592e-48
Nceh1	6.2608e-19	1.0948e-17	1.16963	0.226058	1.16963	1.55765	1.33174	1.05061e-78	1.10075e-77
Tmx4	6.82669e-19	1.19256e-17	1.15153	0.203554	1.15153	1.43736	1.24821	1.48842e-13	5.16734e-13
Acap2	7.36547e-19	1.2854e-17	0.81135	-0.301604	-1.23251	1.82763	2.25258	4.86879e-39	3.09398e-38
Zfand4	7.83395e-19	1.3658e-17	1.06536	0.0913451	1.06536	1.09554	1.02833	6.75256e-17	2.6336e-16
Klhl41	9.18893e-19	1.60044e-17	1.07452	0.103698	1.07452	1.11407	1.0368	8.11502e-14	2.84602e-13
Rgs5	9.42725e-19	1.64032e-17	1.17025	0.22682	1.17025	1.41109	1.2058	9.57118e-15	3.47267e-14
Wipf1	1.01864e-18	1.77066e-17	0.777306	-0.363445	-1.28649	1.96034	2.52197	2.26984e-256	8.80767e-255
Slc25a23	1.0584e-18	1.83795e-17	1.12875	0.174724	1.12875	1.31115	1.16159	1.00049e-37	6.21153e-37
Osgepl1	1.1135e-18	1.93172e-17	1.10168	0.139711	1.10168	1.19694	1.08646	6.27719e-14	2.21209e-13
Mef2c	1.14154e-18	1.97841e-17	1.17526	0.232979	1.17526	2.63969	2.24605	3.42728e-98	4.35903e-97
Acsl6	1.1808e-18	2.04444e-17	1.04929	0.0694109	1.04929	1.06145	1.01159	6.35403e-14	2.23737e-13
Chchd3	1.20881e-18	2.09086e-17	1.13409	0.181532	1.13409	3.27734	2.88985	1.24925e-272	5.38346e-271
Mctp1	1.28036e-18	2.21244e-17	0.724065	-0.46581	-1.38109	1.78658	2.46743	1.95618e-167	4.19944e-166
Nf1	1.35694e-18	2.34245e-17	0.814081	-0.296756	-1.22838	2.23803	2.74915	5.2188e-23	2.40875e-22
Mrpl42	1.41239e-18	2.43579e-17	1.15186	0.203966	1.15186	1.4329	1.24399	2.80977e-15	1.03509e-14
Hsd17b12	1.41895e-18	2.4447e-17	0.785183	-0.348899	-1.27359	1.5535	1.97851	0	0
Sh2b2	1.4822e-18	2.55116e-17	0.813031	-0.298618	-1.22997	1.26892	1.56072	0	0
Rps12-ps3	1.49726e-18	2.57456e-17	1.1278	0.173514	1.1278	1.25902	1.11635	2.20943e-16	8.48876e-16
Wdr89	1.71471e-18	2.94558e-17	1.19909	0.261943	1.19909	2.31524	1.93083	8.16647e-21	3.57721e-20
Neto2	1.74363e-18	2.99233e-17	1.04312	0.0609093	1.04312	1.0515	1.00803	5.0314e-15	1.84114e-14
Scn4b	1.88067e-18	3.22435e-17	1.03534	0.0501089	1.03534	1.04094	1.0054	2.95745e-14	1.05578e-13
Zfhx4	1.88985e-18	3.23692e-17	0.795587	-0.329908	-1.25693	1.44178	1.81222	8.03524e-120	1.22441e-118
Pla2g4a	2.14616e-18	3.67234e-17	0.795655	-0.329786	-1.25683	1.36179	1.71154	1.56251e-116	2.33232e-115
Cst3	2.30832e-18	3.94597e-17	1.21765	0.284104	1.21765	3.1471	2.58456	4.36507e-41	2.86953e-40
Dock5	2.57123e-18	4.39111e-17	0.778964	-0.360371	-1.28376	1.50649	1.93397	0	0
1110001J03Rik	2.62354e-18	4.4761e-17	1.12456	0.169361	1.12456	1.27933	1.13763	2.27721e-13	7.83444e-13
Etfa	2.87841e-18	4.90616e-17	1.16463	0.219869	1.16463	2.35828	2.02492	1.40037e-96	1.75813e-95
Sipa1l1	2.99311e-18	5.09671e-17	0.794305	-0.332235	-1.25896	1.63509	2.05852	7.8916e-117	1.183e-115
Sh3gl2	3.16181e-18	5.37876e-17	0.735717	-0.442777	-1.35922	1.41844	1.92797	0	0
Slc43a3	3.18445e-18	5.41203e-17	0.791415	-0.337494	-1.26356	1.94454	2.45704	1.13206e-176	2.58196e-175
Hspb2	3.21017e-18	5.45046e-17	1.0893	0.123396	1.0893	1.15387	1.05928	2.4397e-13	8.37704e-13
Gm4876	3.29524e-18	5.58948e-17	1.19415	0.255982	1.19415	1.69564	1.41996	1.73578e-112	2.48724e-111
C530008M17Rik	3.33285e-18	5.64781e-17	1.07547	0.104973	1.07547	1.12589	1.04688	1.07321e-17	4.3034e-17
Fam120a	3.37084e-18	5.70668e-17	0.816102	-0.293178	-1.22534	1.62123	1.98655	2.03872e-19	8.6141e-19
Nalcn	3.58833e-18	6.06903e-17	0.82191	-0.282948	-1.21668	1.08866	1.32455	1.22661e-161	2.53101e-160
Mlana	3.61223e-18	6.10356e-17	1.04286	0.0605483	1.04286	1.05116	1.00796	1.94056e-13	6.7012e-13
Fabp12	3.6285e-18	6.12514e-17	1.06295	0.0880772	1.06295	1.08613	1.0218	9.27095e-18	3.72516e-17
Ndufs8	4.05197e-18	6.83341e-17	1.12706	0.172569	1.12706	1.28029	1.13595	1.70561e-15	6.33519e-15
Tpi1	4.24105e-18	7.14541e-17	1.16487	0.220169	1.16487	1.49127	1.2802	2.88255e-19	1.21269e-18
Apoo	4.60198e-18	7.74608e-17	1.1115	0.152504	1.1115	1.25953	1.13318	5.27466e-75	5.36925e-74
Sspnos	4.75635e-18	7.99824e-17	1.04177	0.0590436	1.04177	1.04882	1.00676	5.1386e-12	1.67116e-11
Ppl	4.99512e-18	8.39171e-17	0.812746	-0.299124	-1.2304	1.27463	1.56831	4.56403e-154	8.94397e-153
Greb1	5.58822e-18	9.37912e-17	1.02565	0.0365348	1.02565	1.02818	1.00247	1.73424e-12	5.75206e-12
Rreb1	5.7709e-18	9.67647e-17	0.772303	-0.372762	-1.29483	2.39466	3.10068	9.71086e-271	4.14401e-269
Fkbp3	6.16513e-18	1.03276e-16	1.14519	0.195581	1.14519	1.38375	1.20832	9.98965e-14	3.49369e-13
Zbtb20	6.26403e-18	1.04833e-16	1.0757	0.105273	1.0757	14.482	13.4629	2.32316e-256	8.99466e-255
Numb	6.5589e-18	1.09663e-16	0.812313	-0.299892	-1.23105	1.93481	2.38185	1.97327e-18	8.11278e-18
AY036118	6.91329e-18	1.15478e-16	0.828937	-0.270665	-1.20636	1.28488	1.55003	1.70348e-25	8.28314e-25
Timm17a	7.14628e-18	1.19257e-16	1.13856	0.187206	1.13856	1.37864	1.21086	7.75709e-20	3.30865e-19
Cisd2	7.35218e-18	1.22576e-16	1.15152	0.203541	1.15152	1.52883	1.32766	5.05041e-20	2.1631e-19
Dock1	8.24573e-18	1.37343e-16	0.810359	-0.303366	-1.23402	2.30078	2.83921	1.04957e-73	1.05191e-72
Pfn2	1.00955e-17	1.67993e-16	1.06922	0.0965635	1.06922	1.10659	1.03495	9.45726e-15	3.43418e-14
Pacrg	1.08722e-17	1.80746e-16	1.14069	0.189903	1.14069	1.36496	1.19661	2.74159e-62	2.41632e-61
Tmem164	1.1611e-17	1.92845e-16	0.783539	-0.351924	-1.27626	2.08576	2.66198	2.11407e-116	3.15294e-115
Tom1	1.2988e-17	2.15512e-16	1.16979	0.226251	1.16979	1.66835	1.42619	1.19646e-25	5.83393e-25
Nudt3	1.40044e-17	2.32159e-16	1.14761	0.198626	1.14761	1.4657	1.27718	2.36948e-16	9.0997e-16
Gadd45g	1.43221e-17	2.372e-16	1.07999	0.111024	1.07999	1.12716	1.04367	2.59473e-31	1.43336e-30
Cask	1.46209e-17	2.4192e-16	0.807399	-0.308646	-1.23854	1.80975	2.24146	1.5006e-44	1.04316e-43
Nipbl	1.5386e-17	2.5434e-16	0.83913	-0.253034	-1.19171	2.63353	3.13841	1.90634e-15	7.07178e-15
Hpcal1	1.55739e-17	2.57204e-16	0.803273	-0.316038	-1.24491	1.40006	1.74295	3.29157e-102	4.33089e-101
Fbxl7	1.59205e-17	2.6268e-16	0.776376	-0.365172	-1.28804	2.99393	3.85628	1.59085e-204	4.52953e-203
Cox14	1.64701e-17	2.71494e-16	1.12835	0.174219	1.12835	1.29941	1.1516	1.87903e-15	6.97192e-15
Prdm6	1.67318e-17	2.75548e-16	1.11765	0.160473	1.11765	1.20508	1.07822	2.99636e-44	2.06334e-43
Polr2m	1.67497e-17	2.75584e-16	1.12992	0.176215	1.12992	1.31518	1.16396	3.41897e-13	1.16596e-12
Phtf2	1.80558e-17	2.96795e-16	1.14998	0.201607	1.14998	1.5165	1.31872	4.31376e-45	3.02153e-44
Coq9	1.86786e-17	3.06745e-16	1.13922	0.188043	1.13922	1.43975	1.2638	2.63034e-59	2.23732e-58
Rap1gds1	1.93021e-17	3.16688e-16	0.8046	-0.313657	-1.24285	1.77433	2.20523	1.90639e-37	1.17692e-36
Srf	1.94456e-17	3.18745e-16	1.089	0.123002	1.089	1.15742	1.06283	1.51816e-11	4.83776e-11
Usp34	2.0773e-17	3.40185e-16	0.834151	-0.261619	-1.19882	2.70774	3.2461	1.51536e-30	8.21572e-30
Cidec	2.11089e-17	3.45362e-16	0.773849	-0.369875	-1.29224	1.60933	2.07964	0	0
Gls	2.12119e-17	3.46724e-16	0.813892	-0.297091	-1.22866	2.0785	2.55378	6.55556e-104	8.78365e-103
Apba1	2.23563e-17	3.6509e-16	0.755421	-0.404646	-1.32376	1.50159	1.98775	4.0146e-258	1.5682e-256
Ndufv3	2.27711e-17	3.71518e-16	1.17677	0.234838	1.17677	1.69554	1.44084	5.71875e-14	2.01935e-13
Fam126b	2.33108e-17	3.79971e-16	0.779847	-0.358737	-1.2823	1.54227	1.97765	0	0
Wt1	2.484e-17	4.04521e-16	0.769795	-0.377454	-1.29905	1.62985	2.11725	0	0
Ankrd63	2.68054e-17	4.36122e-16	1.02683	0.0381967	1.02683	1.02919	1.0023	3.77265e-13	1.28508e-12
RP23-449M8.5	2.71654e-17	4.4157e-16	1.0332	0.0471177	1.0332	1.03997	1.00655	3.08836e-13	1.05629e-12
Gm44386	3.05153e-17	4.95563e-16	1.09375	0.129277	1.09375	1.17138	1.07098	7.50466e-19	3.1235e-18
Gm29185	3.06431e-17	4.97178e-16	1.01887	0.0269743	1.01887	1.01985	1.00096	5.49127e-12	1.78321e-11
Chd9	3.07222e-17	4.98001e-16	0.820807	-0.284885	-1.21831	3.03901	3.70247	1.54765e-146	2.89385e-145
Kmt2c	3.08167e-17	4.99071e-16	0.829154	-0.270288	-1.20605	2.51119	3.02862	1.03116e-35	6.17251e-35
Stau2	3.16614e-17	5.12277e-16	1.15266	0.204962	1.15266	1.77931	1.54366	5.67243e-134	9.6779e-133
Tnxb	3.18974e-17	5.1562e-16	0.792871	-0.334842	-1.26124	1.64392	2.07338	3.09843e-304	1.59365e-302
Wt1os	3.36838e-17	5.43996e-16	0.7999	-0.322109	-1.25016	1.27024	1.588	0	0
Ptk2	3.38268e-17	5.45803e-16	0.813174	-0.298364	-1.22975	2.26405	2.78421	2.92389e-82	3.1793e-81
Ppargc1b	3.43197e-17	5.53248e-16	0.97315	-0.0392658	-1.02759	2.51753	2.58699	0	0
Dlst	3.80165e-17	6.12279e-16	1.16466	0.219905	1.16466	1.85909	1.59625	1.54623e-89	1.80916e-88
Pag1	3.93418e-17	6.33043e-16	0.803296	-0.315997	-1.24487	1.29647	1.61394	4.95854e-104	6.6591e-103
Max	4.29913e-17	6.91132e-16	1.15039	0.202124	1.15039	1.47283	1.28029	3.50826e-13	1.19594e-12
Dennd4a	4.43093e-17	7.11668e-16	0.797672	-0.326132	-1.25365	1.66245	2.08412	4.27906e-77	4.42776e-76
Zfp804b	4.55674e-17	7.31204e-16	0.691543	-0.532108	-1.44604	1.30636	1.88905	0	0
1700020I14Rik	4.99194e-17	8.00308e-16	1.17907	0.237653	1.17907	1.99115	1.68874	1.45766e-24	6.95102e-24
Dennd4c	5.52219e-17	8.84508e-16	0.805547	-0.311959	-1.24139	1.83372	2.27637	1.24576e-48	9.16885e-48
Mcu	6.03677e-17	9.66049e-16	0.788026	-0.343685	-1.26899	2.09518	2.65877	1.43323e-111	2.03872e-110
Prkcb	6.28342e-17	1.0046e-15	0.816879	-0.291805	-1.22417	1.15148	1.40961	1.12226e-180	2.67075e-179
Nav1	6.35173e-17	1.0146e-15	0.784265	-0.350586	-1.27508	1.59095	2.02859	4.0E-323	2.243E-321
Stim1	6.49606e-17	1.03671e-15	0.819516	-0.287156	-1.22023	1.87974	2.29371	3.09192e-103	4.1145e-102
Igsf1	7.87522e-17	1.25567e-15	1.05339	0.0750336	1.05339	1.07178	1.01747	5.10739e-13	1.73166e-12
Ndufa3	8.47203e-17	1.3496e-15	1.15805	0.2117	1.15805	1.49175	1.28815	1.86646e-13	6.44915e-13
Mertk	8.5448e-17	1.35996e-15	0.80198	-0.318362	-1.24691	1.42342	1.77488	3.20243e-69	3.07599e-68
Gm42649	8.65016e-17	1.37548e-15	1.02254	0.0321527	1.02254	1.02528	1.00268	1.68933e-13	5.84634e-13
Gm13943	8.83465e-17	1.40354e-15	1.02241	0.0319737	1.02241	1.02321	1.00078	6.6585e-11	2.06404e-10
Gfpt2	8.97072e-17	1.42387e-15	0.768935	-0.379066	-1.3005	1.36081	1.76974	6.66958e-216	2.03794e-214
Smdt1	9.41564e-17	1.49233e-15	1.1409	0.190176	1.1409	1.41726	1.24222	1.12151e-15	4.1896e-15
Pvt1	9.41906e-17	1.49233e-15	0.809533	-0.304839	-1.23528	1.23653	1.52746	1.12598e-114	1.65398e-113
Zcchc7	1.04278e-16	1.65066e-15	0.83493	-0.260273	-1.19771	3.07938	3.68819	6.15284e-28	3.16187e-27
Tfrc	1.06948e-16	1.6914e-15	1.11627	0.15869	1.11627	1.28916	1.15488	5.14488e-112	7.34223e-111
Erich3	1.20518e-16	1.9043e-15	1.03658	0.0518264	1.03658	1.04339	1.00657	1.41505e-11	4.51739e-11
Sgms1	1.33133e-16	2.10172e-15	0.815523	-0.294202	-1.22621	2.94858	3.61556	1.07174e-253	4.08636e-252
Acss3	1.36032e-16	2.14557e-15	0.760584	-0.39482	-1.31478	1.73433	2.28027	0	0
Kcnh7	1.36706e-16	2.15426e-15	1.0467	0.0658411	1.0467	1.05623	1.00911	2.65732e-11	8.37948e-11
Tmc7	1.37189e-16	2.15993e-15	1.04307	0.06083	1.04307	1.05563	1.01204	4.09462e-13	1.39231e-12
Coq7	1.54279e-16	2.42681e-15	1.10329	0.141817	1.10329	1.2138	1.10016	1.43512e-11	4.57813e-11
Col5a2	1.66586e-16	2.61805e-15	0.79762	-0.326227	-1.25373	2.26755	2.8429	3.21059e-177	7.36085e-176
Gas7	1.67405e-16	2.62857e-15	0.773908	-0.369766	-1.29214	1.29478	1.67304	1.46914e-220	4.59308e-219
Dpp4	1.73543e-16	2.72011e-15	0.786061	-0.347286	-1.27217	1.5644	1.99018	0	0
Trim7	1.73545e-16	2.72011e-15	1.09855	0.135604	1.09855	1.16731	1.06259	4.03462e-22	1.82286e-21
Rbbp8	1.85331e-16	2.90224e-15	0.778338	-0.361532	-1.28479	1.58815	2.04043	4.57994e-280	2.08643e-278
Dip2c	1.91939e-16	3.00304e-15	1.1405	0.189668	1.1405	4.31981	3.78765	1.81704e-127	2.93994e-126
Ttc12	2.09117e-16	3.26889e-15	1.08509	0.11782	1.08509	1.15918	1.06828	2.50075e-16	9.59122e-16
Ppp2r2b	2.26831e-16	3.54265e-15	0.758093	-0.399554	-1.3191	1.21796	1.60661	0	0
Metap1d	2.52512e-16	3.94022e-15	1.15277	0.205108	1.15277	1.64336	1.42557	8.16251e-23	3.75163e-22
Gm10435	2.59086e-16	4.0392e-15	1.01519	0.0217484	1.01519	1.01639	1.00119	6.2016e-12	2.00793e-11
Zswim6	2.82327e-16	4.39764e-15	0.791118	-0.338036	-1.26403	2.15925	2.72937	4.04337e-159	8.16073e-158
Aldh1l2	2.83664e-16	4.41454e-15	1.038	0.0538025	1.038	1.04663	1.00831	4.36397e-11	1.36581e-10
Pstpip2	3.43925e-16	5.3476e-15	1.08791	0.121557	1.08791	1.2169	1.11857	6.1047e-122	9.45017e-121
Baz1a	3.55767e-16	5.52684e-15	0.837319	-0.25615	-1.19429	1.23595	1.47609	2.37009e-95	2.94398e-94
Pank3	3.74231e-16	5.80853e-15	0.810878	-0.302443	-1.23323	1.33037	1.64065	3.50087e-144	6.41606e-143
Adamts12	3.75939e-16	5.82987e-15	0.787005	-0.345556	-1.27064	1.38044	1.75405	6.1444e-265	2.52973e-263
Fasn	3.83524e-16	5.94225e-15	0.813989	-0.296918	-1.22852	2.35755	2.89629	1.00652e-133	1.70895e-132
Rpl18a	4.09781e-16	6.34347e-15	1.13389	0.181282	1.13389	1.39259	1.22815	5.49128e-14	1.94059e-13
Nr2f1	4.12443e-16	6.37905e-15	1.08854	0.122389	1.08854	1.16248	1.06793	2.24068e-13	7.71332e-13
Klf3	4.17729e-16	6.4551e-15	0.809591	-0.304735	-1.23519	1.7227	2.12786	3.52538e-50	2.66286e-49
Shroom2	4.18493e-16	6.46123e-15	0.810722	-0.302721	-1.23347	1.34028	1.65319	2.51199e-177	5.77429e-176
Psd3	4.25408e-16	6.56221e-15	1.1856	0.245621	1.1856	3.54632	2.99115	1.71536e-162	3.54783e-161
Nod1	4.36134e-16	6.72175e-15	0.823092	-0.280875	-1.21493	1.29046	1.56782	4.90039e-78	5.10683e-77
Agap1	4.93583e-16	7.60048e-15	0.791673	-0.337023	-1.26315	2.47923	3.13163	2.79248e-283	1.28887e-281
Itga7	4.9831e-16	7.66655e-15	1.08149	0.113022	1.08149	1.14654	1.06015	8.51146e-30	4.54022e-29
Ldlrad4	5.22028e-16	8.02441e-15	0.812862	-0.298917	-1.23022	3.71801	4.57397	3.50309e-189	8.81502e-188
Gm2000	5.33615e-16	8.19533e-15	1.11981	0.163256	1.11981	1.27149	1.13545	1.92532e-14	6.91122e-14
Cep170	5.4914e-16	8.42639e-15	0.827814	-0.272622	-1.208	1.36308	1.6466	8.53772e-31	4.66054e-30
Diaph1	5.51057e-16	8.44842e-15	0.814306	-0.296358	-1.22804	1.59256	1.95573	8.39029e-55	6.76274e-54
Slc9a7	5.63099e-16	8.62549e-15	1.08737	0.120837	1.08737	1.1781	1.08344	1.82193e-34	1.0673e-33
Cfl2	5.78007e-16	8.84613e-15	1.15165	0.203703	1.15165	1.51974	1.31962	4.86782e-11	1.51835e-10
D3Ertd751e	5.91915e-16	9.05109e-15	1.1227	0.166966	1.1227	1.31433	1.17069	1.47984e-19	6.28296e-19
Gm43565	5.9593e-16	9.10454e-15	1.02182	0.0311354	1.02182	1.02317	1.00132	3.39888e-10	1.02042e-09
Cacna2d3	6.79333e-16	1.03697e-14	1.15187	0.203974	1.15187	1.56472	1.35842	1.16279e-81	1.2558e-80
Gm43291	6.80912e-16	1.03848e-14	0.862334	-0.213681	-1.15964	1.0534	1.22157	2.82771e-18	1.15633e-17
Mrpl12	7.11251e-16	1.08381e-14	1.12083	0.164565	1.12083	1.28605	1.14741	1.26329e-11	4.03955e-11
Csgalnact1	7.31332e-16	1.11344e-14	0.780775	-0.357022	-1.28078	2.07152	2.65316	2.88428e-256	1.11181e-254
Atp5o	7.77569e-16	1.18281e-14	1.1794	0.23805	1.1794	2.07405	1.75857	2.23906e-17	8.88081e-17
Sdha	7.9708e-16	1.21144e-14	1.19418	0.256019	1.19418	2.50985	2.10174	7.09276e-33	4.04948e-32
Adamts10	8.03254e-16	1.21976e-14	0.822123	-0.282574	-1.21636	1.45921	1.77493	2.4465e-189	6.1651e-188
Tmem132d	8.51688e-16	1.29219e-14	0.815719	-0.293856	-1.22591	1.09252	1.33933	0	0
Bola3	8.6937e-16	1.31788e-14	1.12454	0.169337	1.12454	1.33715	1.18906	2.09105e-14	7.4969e-14
Itgbl1	9.03219e-16	1.36801e-14	0.734618	-0.444934	-1.36125	1.40456	1.91196	1.18995e-259	4.71117e-258
Rtn4rl1	9.89345e-16	1.49716e-14	1.10948	0.149882	1.10948	1.25722	1.13316	3.56779e-30	1.91479e-29
Rpl41	1.11709e-15	1.68902e-14	1.16835	0.224467	1.16835	2.63633	2.25646	2.51371e-27	1.27311e-26
Large	1.13143e-15	1.70923e-14	1.12794	0.173688	1.12794	3.62033	3.20969	6.13425e-65	5.58902e-64
Gm9803	1.14874e-15	1.73389e-14	1.07285	0.101443	1.07285	1.12407	1.04775	9.83838e-13	3.29745e-12
Pdgfa	1.18588e-15	1.7884e-14	1.09874	0.135845	1.09874	1.19306	1.08585	3.23523e-20	1.3928e-19
Rabac1	1.20901e-15	1.82172e-14	1.16188	0.216457	1.16188	1.58422	1.3635	1.63427e-15	6.07406e-15
Tpt1	1.21962e-15	1.83613e-14	1.16918	0.225497	1.16918	3.14588	2.69068	1.30268e-28	6.80191e-28
Sp100	1.28257e-15	1.92925e-14	0.811914	-0.3006	-1.23166	1.56069	1.92224	3.20223e-91	3.8311e-90
Syndig1	1.31024e-15	1.96917e-14	1.04143	0.05857	1.04143	1.04784	1.00616	1.45956e-11	4.65356e-11
Col4a4	1.3322e-15	2.00046e-14	0.794094	-0.332619	-1.2593	1.525	1.92042	6.04307e-250	2.26473e-248
Wipi1	1.45344e-15	2.18065e-14	1.12672	0.172133	1.12672	1.36404	1.21062	1.35448e-31	7.53686e-31
D10Jhu81e	1.49713e-15	2.24356e-14	1.11176	0.152842	1.11176	1.24559	1.12038	4.45615e-11	1.39391e-10
Mycbp2	1.49793e-15	2.24356e-14	0.830179	-0.268506	-1.20456	2.41984	2.91484	1.51581e-19	6.43255e-19
Tecr	1.54182e-15	2.30733e-14	1.1485	0.199752	1.1485	1.68393	1.4662	1.87457e-52	1.46646e-51
Adamtsl1	1.82255e-15	2.72513e-14	0.756883	-0.401857	-1.32121	1.63357	2.15829	0	0
Bckdhb	1.88409e-15	2.81475e-14	0.794537	-0.331813	-1.25859	1.69453	2.13272	0	0
2310039L15Rik	1.89698e-15	2.83159e-14	1.03002	0.0426711	1.03002	1.03359	1.00346	4.02515e-10	1.20432e-09
Eps15	2.03042e-15	3.02819e-14	0.816325	-0.292784	-1.225	1.74421	2.13667	2.79146e-102	3.67839e-101
Prrc2c	2.08735e-15	3.11045e-14	0.82502	-0.277499	-1.21209	2.07616	2.5165	9.22309e-14	3.22817e-13
Gyg	2.22825e-15	3.31759e-14	1.12001	0.163513	1.12001	1.29258	1.15408	4.18163e-22	1.8883e-21
Camk2d	2.27463e-15	3.38378e-14	1.16556	0.221025	1.16556	4.07195	3.49355	4.82279e-31	2.64499e-30
Rpl27a	2.48627e-15	3.69549e-14	1.14339	0.193322	1.14339	1.45494	1.27248	4.0224e-15	1.47468e-14
Rab3b	2.5427e-15	3.77616e-14	1.06437	0.0900002	1.06437	1.09637	1.03007	7.90546e-11	2.4398e-10
Atp5g2	2.62555e-15	3.8959e-14	1.15993	0.214033	1.15993	1.71432	1.47796	4.23753e-16	1.60905e-15
Sipa1l2	2.67243e-15	3.96212e-14	1.09688	0.133409	1.09688	1.20668	1.1001	2.70524e-16	1.03551e-15
Ctcflos	2.8797e-15	4.26579e-14	0.810485	-0.303143	-1.23383	1.27321	1.57093	0	0
Tacc2	3.01694e-15	4.46532e-14	1.2049	0.268909	1.2049	2.32276	1.92777	1.20296e-29	6.39938e-29
Saraf	3.0777e-15	4.55141e-14	1.14153	0.190963	1.14153	1.44271	1.26384	1.50735e-10	4.58822e-10
Slc2a13	3.08618e-15	4.5601e-14	0.774349	-0.368944	-1.29141	1.72578	2.22868	0	0
Cables1	3.11658e-15	4.60116e-14	0.821891	-0.282981	-1.21671	1.25555	1.52764	4.49629e-59	3.80968e-58
Tenm2	3.43966e-15	5.07387e-14	1.07918	0.109935	1.07918	1.1161	1.03421	6.04215e-12	1.95775e-11
Tmem246	3.47724e-15	5.12498e-14	1.0829	0.114902	1.0829	1.15886	1.07014	8.07808e-14	2.83363e-13
Gsta4	3.52499e-15	5.191e-14	1.08057	0.111797	1.08057	1.1506	1.0648	7.8581e-17	3.05798e-16
Dstn	3.58675e-15	5.27752e-14	1.1589	0.212757	1.1589	1.63583	1.41154	2.02776e-19	8.57194e-19
Bmp2k	3.62539e-15	5.32991e-14	0.834026	-0.261835	-1.199	1.37131	1.6442	4.62591e-31	2.5386e-30
Zfp691	3.65007e-15	5.36169e-14	1.05381	0.0756159	1.05381	1.07541	1.02049	1.03775e-15	3.88083e-15
2021-03-01	3.69414e-15	5.42188e-14	0.849616	-0.235118	-1.177	1.11028	1.3068	1.28002e-231	4.30081e-230
Tmeff2	3.78254e-15	5.54699e-14	0.764913	-0.386631	-1.30734	1.40497	1.83677	9.07499e-141	1.62913e-139
Elovl6	3.78636e-15	5.54795e-14	0.715159	-0.483664	-1.39829	1.88042	2.62938	0	0
Ankrd9	4.062e-15	5.94687e-14	1.06293	0.088052	1.06293	1.09705	1.0321	9.56543e-19	3.96896e-18
Cachd1	4.26092e-15	6.23289e-14	0.818923	-0.2882	-1.22112	1.4089	1.72043	1.93572e-68	1.83516e-67
Pde7b	4.73534e-15	6.92109e-14	0.783434	-0.352117	-1.27643	3.18432	4.06457	2.65389e-83	2.92195e-82
Cers6	4.81585e-15	7.03291e-14	0.802983	-0.316559	-1.24536	1.61468	2.01086	3.20594e-127	5.1681e-126
Trio	5.09026e-15	7.42746e-14	0.829368	-0.269915	-1.20574	2.05606	2.47906	4.93705e-49	3.66135e-48
Mme	5.1112e-15	7.45182e-14	0.847773	-0.23825	-1.17956	1.16089	1.36934	1.5115e-177	3.4836e-176
Rpl9-ps6	5.24825e-15	7.64528e-14	1.15679	0.210124	1.15679	1.8112	1.56571	5.21763e-15	1.90809e-14
Ski	5.34246e-15	7.77604e-14	0.827011	-0.274022	-1.20917	2.03695	2.46303	3.99301e-60	3.42797e-59
Adrb1	5.36378e-15	7.80061e-14	1.0724	0.100848	1.0724	1.12235	1.04657	1.09141e-25	5.32616e-25
Intu	5.37763e-15	7.81427e-14	1.09376	0.129302	1.09376	1.19952	1.09669	3.71029e-19	1.55458e-18
A830018L16Rik	5.61267e-15	8.14906e-14	0.803746	-0.315189	-1.24417	1.21168	1.50754	0	0
Unc80	5.63367e-15	8.17279e-14	1.04399	0.0621141	1.04399	1.05312	1.00874	2.09024e-11	6.62104e-11
Aldh1a2	5.74572e-15	8.32844e-14	0.812739	-0.299136	-1.23041	1.24913	1.53694	1.50107e-273	6.53283e-272
Sorbs3	5.78819e-15	8.38308e-14	0.815313	-0.294574	-1.22652	1.47683	1.81136	2.42754e-186	5.99671e-185
Ptprj	6.02621e-15	8.7206e-14	0.760686	-0.394627	-1.3146	1.94244	2.55353	1.97989e-256	7.69963e-255
RP23-225M4.1	6.08877e-15	8.80386e-14	1.04201	0.0593736	1.04201	1.05635	1.01376	7.33439e-16	2.75751e-15
Clic4	6.32125e-15	9.13249e-14	1.14465	0.194909	1.14465	2.5608	2.23719	1.25175e-44	8.71552e-44
Las1l	6.59729e-15	9.52344e-14	1.1184	0.161432	1.1184	1.33399	1.19277	8.27812e-26	4.05332e-25
Tbx20	7.48782e-15	1.08001e-13	1.10061	0.138301	1.10061	2.15954	1.96214	8.54867e-222	2.70641e-220
3425401B19Rik	7.54542e-15	1.08742e-13	1.03536	0.0501363	1.03536	1.04323	1.0076	1.9374e-10	5.87179e-10
Arsb	8.28258e-15	1.19268e-13	0.788654	-0.342536	-1.26798	1.35887	1.72303	1.23429e-170	2.70603e-169
Reep5	8.66339e-15	1.24649e-13	1.1538	0.206392	1.1538	1.63083	1.41344	2.74259e-30	1.47825e-29
Fblim1	9.06612e-15	1.30337e-13	1.10812	0.148115	1.10812	1.30265	1.17555	9.29112e-36	5.56737e-35
Ncor1	9.31248e-15	1.33769e-13	0.846776	-0.239948	-1.18095	2.73236	3.22678	1.57953e-79	1.66687e-78
Plekhg3	9.38768e-15	1.34739e-13	0.835077	-0.260018	-1.19749	1.3011	1.55805	2.90155e-115	4.29817e-114
Mob3b	9.57672e-15	1.37339e-13	0.828828	-0.270855	-1.20652	1.19104	1.43702	1.06563e-133	1.80755e-132
Ntsr2	9.63597e-15	1.38076e-13	1.03456	0.049023	1.03456	1.04035	1.00559	5.60114e-11	1.74181e-10
Rps23	9.76135e-15	1.39759e-13	1.15074	0.20256	1.15074	1.53401	1.33306	2.39305e-12	7.88941e-12
Adcy9	1.00618e-14	1.43943e-13	0.808098	-0.307398	-1.23747	1.74293	2.15683	3.9805e-85	4.46381e-84
Cdc42bpa	1.04526e-14	1.49393e-13	0.828691	-0.271095	-1.20672	2.07726	2.50668	2.37379e-38	1.49012e-37
Ftcd	1.04598e-14	1.49393e-13	1.01345	0.0192758	1.01345	1.01388	1.00042	1.10941e-09	3.24137e-09
Arhgef17	1.0607e-14	1.51373e-13	1.11003	0.150605	1.11003	1.27022	1.1443	5.4833e-49	4.06473e-48
Gm9962	1.0635e-14	1.51531e-13	1.01502	0.021505	1.01502	1.01575	1.00072	8.01185e-10	2.35653e-09
A430105I19Rik	1.06354e-14	1.51531e-13	1.05537	0.0777547	1.05537	1.09395	1.03656	9.89612e-15	3.5876e-14
Nlgn1	1.21967e-14	1.73634e-13	0.773849	-0.369876	-1.29224	1.17587	1.51951	0	0
Rasa3	1.22865e-14	1.74772e-13	0.820707	-0.28506	-1.21846	1.40351	1.71012	4.01067e-131	6.65497e-130
Lrrc48	1.27727e-14	1.8154e-13	1.05416	0.0760985	1.05416	1.07519	1.01995	9.6818e-11	2.97545e-10
A930029G22Rik	1.30415e-14	1.85211e-13	1.03326	0.0472036	1.03326	1.03944	1.00598	5.54157e-10	1.64456e-09
Fam172a	1.36395e-14	1.93529e-13	0.836316	-0.25788	-1.19572	2.90569	3.47439	3.5129e-55	2.84585e-54
Pkd2l2	1.36493e-14	1.93529e-13	1.09982	0.137262	1.09982	1.22224	1.11131	1.8056e-109	2.53957e-108
Nfib	1.42949e-14	2.02519e-13	0.868404	-0.203561	-1.15154	5.43317	6.2565	2.4481e-84	2.72445e-83
Gdpd1	1.43415e-14	2.03014e-13	1.09531	0.131344	1.09531	1.18101	1.07824	9.74327e-16	3.6452e-15
Enpp2	1.46413e-14	2.07092e-13	0.81451	-0.295995	-1.22773	1.25806	1.54456	8.712e-59	7.34968e-58
Mbp	1.47661e-14	2.08689e-13	0.80624	-0.310718	-1.24033	1.4464	1.794	0	0
Abcd2	1.53882e-14	2.17306e-13	0.831759	-0.265762	-1.20227	1.17949	1.41807	1.55424e-266	6.45966e-265
Herc2	1.69279e-14	2.38856e-13	0.833444	-0.262843	-1.19984	1.82924	2.19479	5.53211e-22	2.49044e-21
Ccdc171	1.7022e-14	2.39991e-13	0.796024	-0.329117	-1.25624	1.49597	1.87931	2.05808e-258	8.0753e-257
Piezo2	1.71814e-14	2.42044e-13	0.775779	-0.366283	-1.28903	1.38706	1.78796	1.264E-320	7.0369E-319
Lrrc4b	1.81059e-14	2.54863e-13	1.02649	0.037718	1.02649	1.03183	1.00521	5.33785e-10	1.58652e-09
Slc22a1	1.96605e-14	2.76525e-13	1.04038	0.0571049	1.04038	1.05126	1.01046	3.38858e-09	9.65124e-09
Inppl1	1.97066e-14	2.76951e-13	1.1125	0.153807	1.1125	1.29322	1.16244	1.02672e-29	5.4668e-29
Arhgef6	1.99974e-14	2.80811e-13	1.11981	0.16325	1.11981	1.35412	1.20924	9.26969e-36	5.55643e-35
Tnfaip8	2.16705e-14	3.04064e-13	0.815125	-0.294907	-1.22681	1.78483	2.18964	8.48e-206	2.43821e-204
Ptger3	2.2291e-14	3.12477e-13	0.799267	-0.32325	-1.25115	1.23107	1.54024	2.66436e-275	1.16825e-273
Gm15987	2.23058e-14	3.12477e-13	0.856769	-0.223023	-1.16718	1.02768	1.19948	3.3903e-159	6.85841e-158
Rpl35a	2.2336e-14	3.12651e-13	1.14655	0.197295	1.14655	1.67891	1.46432	1.99334e-11	6.31867e-11
Notch3	2.26869e-14	3.17309e-13	1.10512	0.144204	1.10512	1.20301	1.08858	6.64307e-25	3.18602e-24
Acvr1c	2.3088e-14	3.22662e-13	0.794977	-0.331016	-1.2579	1.43761	1.80837	0	0
Slc6a17	2.38912e-14	3.3362e-13	1.0373	0.0528278	1.0373	1.04948	1.01174	1.74581e-12	5.78933e-12
Efnb3	2.41999e-14	3.37662e-13	1.04038	0.0571118	1.04038	1.05176	1.01093	6.83604e-10	2.01745e-09
Pan3	2.43521e-14	3.39354e-13	0.847662	-0.238439	-1.17972	2.54973	3.00796	4.8517e-17	1.90282e-16
Smad3	2.43598e-14	3.39354e-13	0.807142	-0.309106	-1.23894	1.44798	1.79396	3.06807e-43	2.08569e-42
Prex2	2.48161e-14	3.45436e-13	0.818879	-0.288278	-1.22118	2.75369	3.36275	3.47072468854E-313	1.86156086582E-311
Abcb8	2.51e-14	3.4911e-13	1.09538	0.131432	1.09538	1.21042	1.10502	1.33865e-51	1.03385e-50
Art5	2.56153e-14	3.55996e-13	1.0319	0.0453016	1.0319	1.03934	1.00721	4.87621e-09	1.37897e-08
Slco2a1	2.60149e-14	3.61263e-13	0.789057	-0.341799	-1.26734	1.70752	2.164	2.71821e-242	9.82984e-241
Hp	2.63815e-14	3.66064e-13	0.837289	-0.256203	-1.19433	1.28939	1.53996	8.65373e-31	4.72239e-30
Romo1	2.6589e-14	3.68652e-13	1.12319	0.167597	1.12319	1.35032	1.20222	2.13723e-11	6.76623e-11
Vti1a	2.67047e-14	3.69964e-13	0.819533	-0.287127	-1.22021	2.50942	3.06201	6.96901e-38	4.33745e-37
Htra3	2.67265e-14	3.69973e-13	0.833653	-0.262481	-1.19954	1.20119	1.44088	3.18724e-246	1.1646e-244
Prpf19	2.69171e-14	3.72318e-13	1.10026	0.137847	1.10026	1.23478	1.12226	1.152e-11	3.68837e-11
Ust	2.90193e-14	4.01079e-13	0.795084	-0.33082	-1.25773	1.57185	1.97697	7.25953e-287	3.43194e-285
Mucl2	3.00781e-14	4.15385e-13	1.02338	0.0333432	1.02338	1.02637	1.00292	3.39671e-11	1.06727e-10
E330017L17Rik	3.02453e-14	4.17366e-13	1.03256	0.0462209	1.03256	1.04011	1.00732	7.51189e-09	2.09828e-08
Scd4	3.03269e-14	4.18163e-13	1.06211	0.086933	1.06211	1.0915	1.02767	4.61103e-12	1.50154e-11
Mstn	3.17189e-14	4.37014e-13	1.0355	0.0503251	1.0355	1.04332	1.00755	6.45086e-11	2.00038e-10
Dnajb4	3.19595e-14	4.39982e-13	1.12307	0.16745	1.12307	1.42038	1.26473	7.54781e-24	3.54624e-23
Mdfic	3.22924e-14	4.44217e-13	0.820068	-0.286185	-1.21941	1.58713	1.93536	3.43094e-43	2.32876e-42
Arhgap17	3.31439e-14	4.55573e-13	0.839906	-0.251701	-1.19061	1.44757	1.72349	1.37529e-39	8.83561e-39
Mrpl23	3.82086e-14	5.24777e-13	1.09214	0.127157	1.09214	1.1945	1.09372	2.29749e-09	6.60153e-09
Eef1g	3.85498e-14	5.29049e-13	1.13598	0.183941	1.13598	1.53148	1.34815	1.51786e-10	4.61943e-10
Tshz3	3.87715e-14	5.31676e-13	0.816835	-0.291883	-1.22424	1.33433	1.63353	2.05006e-151	3.95991e-150
Ppp1r1b	3.91983e-14	5.37109e-13	1.03974	0.0562234	1.03974	1.0521	1.01189	1.08644e-10	3.33248e-10
Myo5b	3.98058e-14	5.45008e-13	0.788473	-0.342866	-1.26827	1.3015	1.65066	0	0
Eef1d	4.00928e-14	5.48508e-13	1.12061	0.164283	1.12061	1.31186	1.17066	2.77399e-11	8.74424e-11
Bmpr2	4.10201e-14	5.60758e-13	0.835844	-0.258694	-1.1964	2.6354	3.15298	8.63426e-136	1.49345e-134
Osbpl8	4.12332e-14	5.62911e-13	1.1541	0.206771	1.1541	2.10221	1.82151	1.46572e-22	6.6981e-22
mt-Cytb	4.12418e-14	5.62911e-13	0.906041	-0.142352	-1.1037	8.61092	9.5039	8.78881e-184	2.13796e-182
Irf2bp2	4.13574e-14	5.64049e-13	1.13877	0.187473	1.13877	1.45441	1.27718	1.09425e-10	3.35526e-10
Spsb4	4.18463e-14	5.70274e-13	1.04197	0.059313	1.04197	1.06222	1.01943	1.19813e-14	4.32921e-14
Foxo6os	4.27281e-14	5.81839e-13	1.03225	0.0457915	1.03225	1.04009	1.0076	4.33319e-10	1.29471e-09
Immt	4.33898e-14	5.90391e-13	1.1597	0.213757	1.1597	1.87272	1.61483	7.94284e-44	5.43329e-43
Ndufs5	4.60162e-14	6.25642e-13	1.08659	0.119807	1.08659	1.16706	1.07406	4.88457e-22	2.20176e-21
Tlk2	4.80304e-14	6.52522e-13	0.835689	-0.258962	-1.19662	1.69062	2.02302	2.61672e-24	1.2404e-23
Trip12	4.91375e-14	6.67045e-13	0.844668	-0.243544	-1.1839	2.29542	2.71754	1.68707e-16	6.50319e-16
Adgrd1	5.23327e-14	7.09872e-13	0.776076	-0.36573	-1.28853	1.49507	1.92645	1.25075e-296	6.24981e-295
Pikfyve	5.45335e-14	7.39152e-13	0.841188	-0.2495	-1.1888	1.37551	1.6352	1.0397e-75	1.06081e-74
Sptlc2	5.64212e-14	7.64148e-13	0.828514	-0.271402	-1.20698	1.6203	1.95567	1.59001e-64	1.43897e-63
Tex261	5.77422e-14	7.81435e-13	1.10616	0.14556	1.10616	1.25028	1.13029	2.83388e-09	8.10163e-09
Mical3	6.00135e-14	8.11547e-13	1.13259	0.17962	1.13259	2.73682	2.41643	3.88364e-163	8.0801e-162
Higd1a	6.23726e-14	8.42799e-13	1.10778	0.147672	1.10778	1.27675	1.15253	3.46721e-15	1.27274e-14
Wwc2	6.75167e-14	9.11605e-13	0.823451	-0.280246	-1.2144	2.40116	2.91597	7.20729e-108	9.97701e-107
Rb1	7.05662e-14	9.52046e-13	0.823206	-0.280674	-1.21476	1.72745	2.09844	1.04785e-35	6.27031e-35
Samd9l	7.34926e-14	9.90767e-13	0.848679	-0.23671	-1.1783	1.18314	1.3941	4.0788e-46	2.8881e-45
Sdccag8	7.74195e-14	1.0429e-12	0.83109	-0.266924	-1.20324	1.5624	1.87994	1.62013e-29	8.5951e-29
Thrsp	7.9384e-14	1.06855e-12	0.830887	-0.267275	-1.20353	1.99893	2.40578	1.0788e-200	2.9891e-199
Fh1	8.39682e-14	1.12938e-12	1.11411	0.155898	1.11411	1.31231	1.17789	1.43584e-11	4.5796e-11
Vmp1	8.60353e-14	1.1563e-12	1.1435	0.193456	1.1435	1.9352	1.69235	5.44378e-31	2.9837e-30
Atpif1	8.67362e-14	1.16483e-12	1.12831	0.174157	1.12831	1.43962	1.27591	9.91815e-13	3.32355e-12
Vwa8	9.13148e-14	1.22538e-12	1.10867	0.148834	1.10867	2.60066	2.34574	2.58276e-305	1.34419e-303
Adam19	9.64191e-14	1.29289e-12	1.11596	0.15828	1.11596	1.50033	1.34443	3.12912e-143	5.69903e-142
Calcrl	9.79812e-14	1.31283e-12	0.79761	-0.326244	-1.25375	2.52104	3.16074	4.68638e-239	1.67402e-237
Bmper	9.93144e-14	1.32968e-12	0.790904	-0.338425	-1.26438	1.29526	1.63769	8.95098e-142	1.6168e-140
Cs	1.08999e-13	1.45822e-12	1.1365	0.184599	1.1365	2.06787	1.8195	8.10665e-126	1.29375e-124
Veph1	1.09953e-13	1.46986e-12	1.0314	0.0446045	1.0314	1.03782	1.00622	5.7352e-09	1.61486e-08
Tom1l2	1.10762e-13	1.47956e-12	1.13586	0.183783	1.13586	2.47239	2.17667	5.09223e-38	3.17725e-37
Pdlim4	1.16715e-13	1.55789e-12	1.09512	0.131094	1.09512	1.22505	1.11864	9.08543e-27	4.55154e-26
Mdga1	1.18206e-13	1.57659e-12	1.03866	0.0547209	1.03866	1.05046	1.01137	2.04478e-11	6.47822e-11
Srrm4	1.19604e-13	1.59402e-12	1.03756	0.0531921	1.03756	1.04818	1.01024	1.15541e-09	3.37297e-09
RP24-112I14.3	1.19844e-13	1.59601e-12	1.0393	0.0556177	1.0393	1.04911	1.00944	1.13729e-09	3.32062e-09
Slc6a8	1.22302e-13	1.62751e-12	1.0633	0.0885484	1.0633	1.10946	1.04341	1.12812e-09	3.29493e-09
4930445B16Rik	1.24123e-13	1.65048e-12	1.01725	0.0246757	1.01725	1.01845	1.00118	1.52029e-09	4.4066e-09
Pcyt1a	1.27874e-13	1.69908e-12	1.1321	0.178997	1.1321	1.48303	1.30999	2.01871e-17	8.02314e-17
Plppr1	1.31359e-13	1.74407e-12	1.03253	0.046179	1.03253	1.03871	1.00599	2.50603e-09	7.18661e-09
Smurf2	1.31553e-13	1.74532e-12	0.840668	-0.250393	-1.18953	1.96463	2.33698	9.90148e-35	5.83738e-34
Tmem135	1.37079e-13	1.81726e-12	0.824178	-0.278972	-1.21333	2.34262	2.84237	9.14343e-145	1.68276e-143
Bcl2	1.41048e-13	1.86846e-12	0.802806	-0.316876	-1.24563	1.45523	1.81268	2.43622e-62	2.15042e-61
Irak3	1.42631e-13	1.888e-12	0.865747	-0.207983	-1.15507	1.11225	1.28473	9.14236e-82	9.87972e-81
Adipoq	1.4602e-13	1.93141e-12	0.841112	-0.249631	-1.1889	1.35914	1.61588	5.98466e-104	8.02484e-103
Gm29427	1.53625e-13	2.03047e-12	1.03199	0.0454279	1.03199	1.04001	1.00777	3.8755e-09	1.10148e-08
Rgcc	1.55455e-13	2.05311e-12	0.818581	-0.288802	-1.22163	1.42495	1.74076	0	0
Svep1	1.5585e-13	2.05678e-12	0.782631	-0.353596	-1.27774	1.53636	1.96307	0	0
Rplp1	1.59015e-13	2.09697e-12	1.15873	0.21254	1.15873	2.51126	2.16726	3.07051e-31	1.69298e-30
Cmklr1	1.59302e-13	2.09918e-12	0.844623	-0.24362	-1.18396	1.15859	1.37173	2.06685e-114	3.02087e-113
Btbd16	1.61439e-13	2.12573e-12	1.02154	0.0307462	1.02154	1.02392	1.00233	2.19134e-08	5.94493e-08
Kif1c	1.63055e-13	2.14541e-12	1.15596	0.209093	1.15596	1.70827	1.47779	6.3891e-32	3.58128e-31
Bcar3	1.75448e-13	2.30673e-12	0.809817	-0.304332	-1.23485	1.39574	1.72352	3.79954e-163	7.91449e-162
Rapgef5	1.8283e-13	2.40198e-12	0.812111	-0.300251	-1.23136	2.10295	2.58948	3.2989e-265	1.3614e-263
Abca9	1.95673e-13	2.5688e-12	0.836813	-0.257024	-1.19501	1.24152	1.48363	2.20437e-177	5.07382e-176
Micall1	1.99028e-13	2.61088e-12	1.11851	0.161581	1.11851	1.43893	1.28647	1.6722e-18	6.88791e-18
Pmepa1	2.0458e-13	2.68171e-12	0.826296	-0.27527	-1.21022	1.45569	1.76171	1.95784e-183	4.72983e-182
Lrp2	2.10002e-13	2.75073e-12	0.822729	-0.281511	-1.21547	1.26678	1.53973	1.762e-235	6.14388e-234
Mill2	2.13031e-13	2.78832e-12	0.836854	-0.256951	-1.19495	1.53665	1.83622	1.61002e-120	2.46191e-119
Cdk13	2.16806e-13	2.83562e-12	0.836898	-0.256876	-1.19489	1.9802	2.36612	4.98806e-29	2.62562e-28
Frmd5	2.2454e-13	2.93458e-12	1.07899	0.109682	1.07899	1.18199	1.09546	1.17199e-17	4.69626e-17
Gm26917	2.25409e-13	2.94374e-12	0.81878	-0.288452	-1.22133	1.60145	1.9559	4.63251e-264	1.89393e-262
Kif13b	2.26272e-13	2.95281e-12	0.83375	-0.262314	-1.1994	1.72088	2.06402	7.6691e-23	3.5304e-22
Ikzf1	2.26477e-13	2.9533e-12	0.865491	-0.20841	-1.15541	1.10096	1.27206	7.32226e-190	1.85585e-188
Wwc1	2.33114e-13	3.03759e-12	0.826275	-0.275306	-1.21025	1.19527	1.44658	0	0
Antxr2	2.38927e-13	3.11102e-12	1.14947	0.200965	1.14947	1.85445	1.61331	3.21383e-67	3.00787e-66
Apoo-ps	2.39356e-13	3.11429e-12	1.04452	0.0628447	1.04452	1.06053	1.01533	2.9639e-09	8.46367e-09
Selk	2.45314e-13	3.18945e-12	1.12446	0.169232	1.12446	1.3864	1.23295	7.45197e-09	2.08187e-08
Tusc5	2.50804e-13	3.25841e-12	0.872916	-0.196085	-1.14559	1.10497	1.26584	1.23126E-319	6.81233E-318
3300002A11Rik	2.55198e-13	3.31304e-12	1.04671	0.0658631	1.04671	1.0648	1.01728	2.17361e-08	5.89864e-08
Epb41l1	2.55393e-13	3.31312e-12	0.848574	-0.236888	-1.17845	1.20334	1.41807	2.33894e-133	3.94829e-132
Mrps6	2.62009e-13	3.39644e-12	1.10464	0.143575	1.10464	1.27946	1.15827	6.56432e-10	1.93922e-09
Efhd2	2.65097e-13	3.43392e-12	1.10304	0.141488	1.10304	1.25953	1.14187	1.29248e-22	5.91103e-22
Abcb4	2.81003e-13	3.63727e-12	1.05071	0.0713665	1.05071	1.07129	1.01959	1.00179e-08	2.7731e-08
Fam78a	2.85998e-13	3.6992e-12	1.0462	0.0651537	1.0462	1.07	1.02275	1.54647e-11	4.92618e-11
Gm26848	3.01624e-13	3.89844e-12	1.09532	0.131349	1.09532	1.23489	1.12743	5.84513e-22	2.62866e-21
Opa3	3.05093e-13	3.94038e-12	1.0966	0.133044	1.0966	1.22558	1.11761	8.60818e-21	3.76788e-20
Tll1	3.13711e-13	4.04869e-12	0.761713	-0.392681	-1.31283	1.59053	2.0881	7.47416e-217	2.29981e-215
Naa40	3.16688e-13	4.08411e-12	1.11223	0.15346	1.11223	1.35387	1.21725	1.33289e-29	7.08198e-29
Tet1	3.20731e-13	4.13321e-12	1.09196	0.12692	1.09196	1.21017	1.10826	8.95428e-15	3.25423e-14
Slf1	3.28467e-13	4.22979e-12	1.14332	0.193234	1.14332	1.58978	1.39049	1.73259e-08	4.73037e-08
Minos1	3.49129e-13	4.49256e-12	1.1394	0.188268	1.1394	1.76093	1.54549	2.00249e-15	7.42061e-15
Ano1	3.58653e-13	4.61174e-12	0.769562	-0.37789	-1.29944	1.60307	2.08309	0	0
Mpc2	3.61472e-13	4.64458e-12	1.14157	0.191016	1.14157	2.05376	1.79907	1.34668e-171	2.97473e-170
Gnb1	3.65517e-13	4.69312e-12	0.841719	-0.24859	-1.18805	2.10116	2.49627	1.03335e-30	5.62679e-30
Gm11716	4.00132e-13	5.13381e-12	1.03187	0.0452564	1.03187	1.03906	1.00697	1.22205e-08	3.36741e-08
Ndufb6	4.01987e-13	5.15383e-12	1.11891	0.162095	1.11891	1.35005	1.20657	5.58432e-13	1.8908e-12
Atp13a3	4.15817e-13	5.32726e-12	0.841567	-0.248851	-1.18826	1.4226	1.69042	1.13978e-16	4.41294e-16
Gpam	4.22356e-13	5.40709e-12	0.849517	-0.235285	-1.17714	1.18711	1.39739	2.63797e-260	1.04677e-258
Apbb2	4.27799e-13	5.47277e-12	1.11195	0.153095	1.11195	3.22613	2.90132	3.30491e-228	1.08346e-226
Qk	4.29882e-13	5.49541e-12	1.11905	0.162272	1.11905	4.16659	3.72334	3.13087e-167	6.71299e-166
Extl1	4.31311e-13	5.50966e-12	1.04765	0.0671619	1.04765	1.06721	1.01867	1.41437e-13	4.91415e-13
Twf2	4.69657e-13	5.99514e-12	1.08898	0.122982	1.08898	1.21533	1.11603	7.32883e-17	2.85328e-16
Tango6	5.15613e-13	6.57697e-12	0.796518	-0.328221	-1.25546	1.63176	2.04862	1.43629e-189	3.63508e-188
Anxa3	5.22399e-13	6.65869e-12	0.827978	-0.272336	-1.20776	1.6435	1.98496	3.21406e-117	4.82631e-116
Myo1d	5.43509e-13	6.92273e-12	0.815223	-0.294733	-1.22666	2.73961	3.36056	0	0
Ascc3	5.56935e-13	7.08859e-12	0.827216	-0.273664	-1.20887	1.82987	2.21209	2.62102e-21	1.16351e-20
Gcnt2	5.67427e-13	7.2169e-12	0.810558	-0.303013	-1.23372	1.55888	1.92322	2.29419e-262	9.25006e-261
Smox	5.70453e-13	7.25012e-12	1.07144	0.0995572	1.07144	1.13769	1.06183	3.19665e-13	1.09227e-12
Sdk1	5.83293e-13	7.40795e-12	0.743671	-0.427264	-1.34468	1.75873	2.36493	4.45192e-185	1.09206e-183
B230312C02Rik	6.33456e-13	8.0392e-12	1.02151	0.0307003	1.02151	1.02442	1.00285	2.07197e-08	5.6324e-08
Slc2a4	6.52713e-13	8.27761e-12	1.10947	0.149873	1.10947	1.30907	1.1799	5.68444e-62	4.99246e-61
Stk26	6.67181e-13	8.45497e-12	0.837586	-0.255691	-1.19391	1.2772	1.52486	2.05761e-293	1.01657e-291
Acat1	6.71739e-13	8.50659e-12	1.13888	0.187616	1.13888	1.9802	1.73873	6.57781e-73	6.53645e-72
Dock10	6.81279e-13	8.62118e-12	0.808793	-0.306158	-1.23641	1.24651	1.5412	1.13599e-132	1.90116e-131
Arhgef7	7.05734e-13	8.9242e-12	1.13107	0.177692	1.13107	1.54882	1.36933	1.96327e-20	8.51688e-20
Tspan7	7.08637e-13	8.95445e-12	1.13675	0.184913	1.13675	1.74516	1.53522	1.25852e-68	1.19443e-67
Zhx2	7.26004e-13	9.1673e-12	0.824544	-0.278332	-1.21279	1.76213	2.1371	2.77052e-83	3.04844e-82
Ankrd40	7.35953e-13	9.28625e-12	1.12285	0.167159	1.12285	1.40111	1.24782	8.78232e-09	2.44032e-08
Pfkfb1	7.53989e-13	9.50698e-12	0.836966	-0.256759	-1.19479	1.29011	1.54141	0	0
Chrnb4	7.64306e-13	9.63015e-12	1.0237	0.0337926	1.0237	1.02704	1.00327	7.04708e-08	1.85779e-07
Epb41l4a	7.83712e-13	9.86757e-12	0.825832	-0.27608	-1.2109	1.33406	1.61542	1.6284e-213	4.87381e-212
Gm43782	7.84812e-13	9.87434e-12	1.0082	0.0117863	1.0082	1.0082	1	2.00701e-07	5.14559e-07
Cspp1	7.8612e-13	9.8837e-12	0.831375	-0.266429	-1.20283	1.50519	1.81048	1.63824e-20	7.11743e-20
Ptprd	7.95482e-13	9.99424e-12	0.807836	-0.307866	-1.23788	4.00522	4.95796	0	0
Gm29530	8.11345e-13	1.01862e-11	1.02835	0.0403349	1.02835	1.03601	1.00745	1.3649e-15	5.08689e-15
Ndufc1	8.76861e-13	1.10009e-11	1.13874	0.187433	1.13874	1.5384	1.35097	1.24023e-12	4.1386e-12
Crebbp	8.89883e-13	1.11563e-11	0.85984	-0.21786	-1.16301	2.73644	3.1825	2.71224e-16	1.03797e-15
Hnrnpl	8.96797e-13	1.12349e-11	1.14159	0.191044	1.14159	1.72891	1.51447	7.46269e-32	4.17772e-31
AU019990	9.08503e-13	1.13735e-11	1.03838	0.0543278	1.03838	1.04943	1.01065	2.38687e-08	6.4584e-08
Nid1	9.53668e-13	1.19254e-11	0.82937	-0.269913	-1.20573	1.48809	1.79424	7.26046e-187	1.8037e-185
Ctif	9.53947e-13	1.19254e-11	0.835268	-0.259688	-1.19722	1.49336	1.78788	1.001e-36	6.10237e-36
Galm	1.00027e-12	1.24956e-11	1.11597	0.158292	1.11597	1.35687	1.21587	3.85272e-89	4.49587e-88
Car5b	1.02877e-12	1.28424e-11	0.862134	-0.214016	-1.15991	1.15035	1.33431	2.69716e-234	9.31211e-233
Mctp2	1.06241e-12	1.32529e-11	0.846781	-0.239939	-1.18094	1.14464	1.35175	6.236e-222	1.97782e-220
Cox7a2l	1.06807e-12	1.3314e-11	1.13929	0.188141	1.13929	1.57432	1.38183	1.95622e-10	5.92678e-10
Rbpms2	1.07693e-12	1.34149e-11	1.09617	0.132474	1.09617	1.27097	1.15946	5.69801e-90	6.70271e-89
Park7	1.14169e-12	1.42116e-11	1.11581	0.158097	1.11581	1.35485	1.21423	6.67439e-08	1.76219e-07
Tbxas1	1.20369e-12	1.49727e-11	0.851187	-0.232452	-1.17483	1.10656	1.30003	1.97821e-256	7.69963e-255
F13a1	1.21147e-12	1.50589e-11	0.726183	-0.461595	-1.37706	1.61456	2.22335	6.03755e-174	1.36109e-172
Slc4a4	1.23958e-12	1.53973e-11	0.755324	-0.404833	-1.32394	3.07401	4.0698	0	0
Klf13	1.31411e-12	1.63115e-11	0.834384	-0.261217	-1.19849	1.92235	2.30391	7.58278e-27	3.80419e-26
Cmss1	1.31592e-12	1.63225e-11	0.855597	-0.224997	-1.16877	2.9601	3.45969	4.42459e-54	3.5258e-53
Gsta3	1.32193e-12	1.63854e-11	0.836166	-0.258139	-1.19594	1.19929	1.43428	8.86779e-129	1.44278e-127
Ndufa7	1.34731e-12	1.66882e-11	1.13382	0.18119	1.13382	1.5574	1.37359	7.17585e-09	2.00761e-08
Celf4	1.34831e-12	1.66888e-11	0.808176	-0.307259	-1.23735	1.18722	1.46901	5.67877e-197	1.51829e-195
Acacb	1.37887e-12	1.7055e-11	0.968604	-0.0460216	-1.03241	2.94501	3.04047	0	0
Gprin3	1.40344e-12	1.73467e-11	1.07507	0.104429	1.07507	1.15465	1.07402	3.95907e-41	2.60556e-40
Tle1	1.41748e-12	1.75078e-11	0.833788	-0.262247	-1.19935	1.53695	1.84334	1.21298e-109	1.70742e-108
Lsp1	1.47183e-12	1.81663e-11	1.1129	0.154327	1.1129	1.39951	1.25753	1.64373e-124	2.59024e-123
Ttc28	1.47869e-12	1.82382e-11	0.83693	-0.256821	-1.19484	2.82218	3.37206	1.82386e-172	4.05948e-171
Tomm40	1.59441e-12	1.96517e-11	1.11178	0.152875	1.11178	1.39768	1.25716	5.94974e-62	5.22023e-61
Myo9a	1.61013e-12	1.98316e-11	0.839077	-0.253124	-1.19179	1.9015	2.26618	2.72039e-53	2.14633e-52
Medag	1.62415e-12	1.99901e-11	0.840258	-0.251095	-1.19011	1.23944	1.47507	5.90719e-200	1.62138e-198
Gpc3	1.62661e-12	2.00064e-11	0.794101	-0.332605	-1.25929	1.97512	2.48724	1.14546e-287	5.4742e-286
Egln1	1.62924e-12	2.00247e-11	1.12625	0.171527	1.12625	1.63697	1.45347	6.64869e-61	5.75575e-60
Fastk	1.63657e-12	2.01007e-11	1.09265	0.127827	1.09265	1.21401	1.11107	3.34112e-21	1.47793e-20
Itgad	1.64586e-12	2.02007e-11	1.02198	0.0313721	1.02198	1.02594	1.00387	5.33002e-09	1.50391e-08
Acot2	1.75188e-12	2.14868e-11	1.05807	0.0814362	1.05807	1.09564	1.03551	3.86315e-09	1.09815e-08
Cd200	1.80569e-12	2.21313e-11	0.831861	-0.265586	-1.20212	1.85679	2.23209	5.61668e-155	1.10811e-153
Nfatc1	1.8396e-12	2.25313e-11	0.857057	-0.222536	-1.16678	1.22242	1.4263	1.79026e-87	2.06167e-86
4931406C07Rik	1.92375e-12	2.35454e-11	0.85667	-0.223188	-1.16731	1.23423	1.44073	2.80864e-219	8.68796e-218
Eif1b	2.01734e-12	2.46738e-11	1.09514	0.131115	1.09514	1.23353	1.12637	6.69383e-08	1.76679e-07
RP23-449M8.6	2.26032e-12	2.76263e-11	1.02675	0.0380855	1.02675	1.03394	1.007	2.07126e-09	5.9632e-09
Zfp148	2.30658e-12	2.81674e-11	0.848644	-0.236769	-1.17835	2.13006	2.50996	1.48096e-25	7.20915e-25
Por	2.3078e-12	2.81674e-11	0.82841	-0.271583	-1.20713	1.9241	2.32264	7.73563e-278	3.48779e-276
Rpl13-ps3	2.34003e-12	2.85409e-11	1.09653	0.132946	1.09653	1.2336	1.12501	8.26302e-10	2.42918e-09
Isl1	2.3432e-12	2.85597e-11	1.05485	0.0770446	1.05485	1.08411	1.02773	3.78221e-56	3.09982e-55
Clec2l	2.42322e-12	2.95144e-11	1.0321	0.0455863	1.0321	1.04183	1.00943	1.48103e-08	4.05936e-08
Vcam1	2.60143e-12	3.16631e-11	0.824024	-0.279243	-1.21356	1.26291	1.53261	2.3013e-96	2.8851e-95
Mrpl16	2.7923e-12	3.39626e-11	1.07381	0.102742	1.07381	1.1469	1.06807	8.09767e-09	2.25616e-08
Tln2	2.81429e-12	3.42063e-11	1.13167	0.178448	1.13167	1.80118	1.59161	3.7337e-67	3.49255e-66
Wfs1	2.99021e-12	3.63194e-11	1.0605	0.0847455	1.0605	1.10701	1.04386	4.42968e-11	1.38587e-10
Tshz2	3.14916e-12	3.82237e-11	0.775632	-0.366555	-1.28927	3.38522	4.36447	1.5687E-320	8.70657E-319
Hspa9	3.21958e-12	3.90514e-11	1.14631	0.196997	1.14631	1.85225	1.61583	6.13091e-19	2.5578e-18
Hgf	3.29473e-12	3.99353e-11	1.07077	0.0986428	1.07077	1.11899	1.04504	7.22055e-09	2.01947e-08
Eea1	3.30963e-12	4.00881e-11	0.840446	-0.250773	-1.18984	1.77801	2.11556	1.70872e-24	8.12395e-24
Mrpl28	3.38656e-12	4.09917e-11	1.08313	0.115203	1.08313	1.19016	1.09882	1.47934e-08	4.05536e-08
Meg3	3.43095e-12	4.15003e-11	0.720535	-0.472859	-1.38786	2.20833	3.06485	0	0
Nfe2l1	3.48202e-12	4.2089e-11	1.14742	0.198396	1.14742	1.6894	1.47235	1.04047e-14	3.76574e-14
Ppp1r13l	3.50188e-12	4.22999e-11	1.0483	0.0680469	1.0483	1.07582	1.02625	1.66349e-08	4.54737e-08
Fam102b	3.55643e-12	4.29292e-11	0.856164	-0.224041	-1.168	1.24517	1.45436	6.71936e-88	7.77381e-87
Thada	3.56743e-12	4.30324e-11	0.841362	-0.249202	-1.18855	1.63993	1.94914	2.36893e-13	8.13881e-13
Cyp2u1	3.70269e-12	4.46334e-11	1.05642	0.0791788	1.05642	1.09201	1.0337	5.43711e-12	1.76628e-11
Parm1	3.73611e-12	4.50053e-11	1.08871	0.122618	1.08871	1.81024	1.66274	3.55782e-234	1.22354e-232
Gm12224	3.75183e-12	4.51469e-11	1.01559	0.0223208	1.01559	1.01623	1.00063	1.82266e-07	4.68733e-07
Rnf217	3.75302e-12	4.51469e-11	0.830922	-0.267216	-1.20348	1.45216	1.74765	1.95047e-27	9.90712e-27
Ranbp9	3.82709e-12	4.60065e-11	0.844507	-0.243819	-1.18412	1.73512	2.05459	1.50888e-49	1.13047e-48
Arhgef9	3.91839e-12	4.70716e-11	1.10045	0.138092	1.10045	1.25144	1.1372	2.60679e-17	1.03137e-16
Gal3st3	4.02712e-12	4.83448e-11	1.01376	0.0197091	1.01376	1.01491	1.00114	3.49387e-08	9.36844e-08
Spidr	4.06234e-12	4.87342e-11	0.837996	-0.254984	-1.19332	1.30938	1.56252	1.55966e-25	7.59015e-25
Gli3	4.07094e-12	4.8804e-11	0.832061	-0.265239	-1.20184	1.27265	1.52952	3.96238e-208	1.15634e-206
Prdm16	4.14809e-12	4.96949e-11	0.785426	-0.348453	-1.27319	1.3592	1.73053	0	0
Clybl	4.19246e-12	5.01922e-11	1.11481	0.156795	1.11481	2.13618	1.91618	5.02573e-179	1.17843e-177
Rffl	4.2399e-12	5.07255e-11	0.848337	-0.23729	-1.17878	1.27383	1.50157	7.99134e-26	3.91509e-25
Sh3gl3	4.2967e-12	5.13701e-11	1.04684	0.0660458	1.04684	1.06358	1.01598	7.69894e-10	2.26677e-09
Cdk8	4.30128e-12	5.13897e-11	0.82622	-0.275403	-1.21033	1.96897	2.3831	1.00832e-118	1.52851e-117
Klhl29	4.33273e-12	5.17302e-11	0.819195	-0.287722	-1.22071	1.3653	1.66664	1.96126e-82	2.13788e-81
Rps25	4.44146e-12	5.29923e-11	1.11316	0.154667	1.11316	1.40094	1.25852	9.20545e-10	2.70262e-09
Atp9b	4.88224e-12	5.82118e-11	0.842252	-0.247677	-1.18729	1.93063	2.29222	5.43927e-16	2.05824e-15
Ube4b	4.96575e-12	5.91673e-11	0.840269	-0.251077	-1.1901	2.01975	2.4037	2.90782e-151	5.60443e-150
Ccng1	4.97189e-12	5.92003e-11	1.13148	0.178214	1.13148	1.54386	1.36446	1.37175e-09	3.98594e-09
Psap	5.09779e-12	6.06582e-11	1.14628	0.196955	1.14628	2.49555	2.17709	1.47457e-21	6.58244e-21
Adgrg6	5.15239e-12	6.12663e-11	0.832089	-0.26519	-1.20179	1.43999	1.73058	4.12977e-127	6.65124e-126
Cmah	5.22782e-12	6.21211e-11	0.782634	-0.353591	-1.27774	1.94831	2.48942	1.31615e-190	3.36993e-189
Me1	5.84046e-12	6.93175e-11	0.75373	-0.40788	-1.32673	1.96804	2.61106	3.68338e-286	1.73198e-284
1700016D06Rik	5.84134e-12	6.93175e-11	1.10117	0.139036	1.10117	1.25009	1.13524	4.39998e-09	1.24671e-08
mt-Nd4	5.90655e-12	7.00439e-11	0.921167	-0.118466	-1.08558	10.8834	11.8148	6.20215e-206	1.7862e-204
Dct	6.08503e-12	7.21117e-11	1.08647	0.119642	1.08647	1.11206	1.02356	8.57981e-09	2.3867e-08
Pkia	6.38671e-12	7.56357e-11	1.12129	0.165165	1.12129	1.94373	1.73347	6.01107e-121	9.21575e-120
Slc25a5	6.43296e-12	7.61321e-11	1.12891	0.174934	1.12891	1.48779	1.31789	5.49217e-10	1.631e-09
Tspan3	6.73525e-12	7.96558e-11	1.11307	0.154542	1.11307	1.42635	1.28146	5.16478e-10	1.53664e-09
Gm12153	7.043e-12	8.32393e-11	1.06073	0.0850509	1.06073	1.09004	1.02763	1.06735e-14	3.86223e-14
Birc3	7.23942e-12	8.55031e-11	0.86603	-0.20751	-1.15469	1.1656	1.34591	1.39004e-38	8.76344e-38
Xylt1	7.25158e-12	8.55891e-11	0.83839	-0.254307	-1.19276	1.18033	1.40786	4.52633e-103	6.00963e-102
Suv420h1	7.29702e-12	8.60675e-11	0.846863	-0.239799	-1.18083	1.60806	1.89884	7.6898e-14	2.70067e-13
Megf9	7.35437e-12	8.66857e-11	0.839809	-0.251867	-1.19075	1.37486	1.63712	1.86569e-43	1.27176e-42
Hypk	7.46459e-12	8.79258e-11	1.07418	0.103242	1.07418	1.13765	1.05908	1.17553e-08	3.24381e-08
Pex14	7.66082e-12	9.01766e-11	0.833733	-0.262342	-1.19942	1.5093	1.81029	5.66016e-249	2.10325e-247
Erbb2ip	7.82502e-12	9.20477e-11	0.846725	-0.240035	-1.18102	1.87039	2.20897	1.10852e-20	4.84243e-20
Fmnl2	8.00072e-12	9.40514e-11	0.77039	-0.376339	-1.29804	2.19698	2.85178	2.80306e-234	9.65871e-233
Tmem120b	8.21224e-12	9.64732e-11	0.818319	-0.289265	-1.22202	1.41251	1.72611	0	0
Psmb5	8.31325e-12	9.75944e-11	1.08884	0.122787	1.08884	1.2264	1.12634	2.22852e-08	6.04392e-08
Gm19708	8.41453e-12	9.87174e-11	1.01122	0.0160943	1.01122	1.01137	1.00015	1.60895e-06	3.88054e-06
Mrfap1	8.46006e-12	9.91832e-11	1.11135	0.152311	1.11135	1.35464	1.21891	1.65817e-13	5.74189e-13
Fam13a	8.46554e-12	9.91832e-11	0.715303	-0.483373	-1.39801	2.72615	3.81118	0	0
Smpd1	8.8416e-12	1.0352e-10	1.07923	0.110003	1.07923	1.18095	1.09426	6.26721e-09	1.76098e-08
Prdx3	8.92446e-12	1.0442e-10	1.10169	0.139718	1.10169	1.26253	1.146	8.01649e-12	2.58126e-11
Ubtd2	8.97035e-12	1.04887e-10	0.845205	-0.242627	-1.18314	1.2885	1.52448	2.7667e-81	2.97335e-80
Cav1	9.32437e-12	1.08922e-10	0.828134	-0.272063	-1.20753	2.71759	3.28158	5.92168e-156	1.17224e-154
Rab3a	9.32784e-12	1.08922e-10	1.05648	0.0792669	1.05648	1.09363	1.03516	1.9662e-09	5.66911e-09
Rrbp1	9.6723e-12	1.12807e-10	0.8435	-0.24554	-1.18554	2.08552	2.47246	2.66114e-36	1.61055e-35
Gaa	9.67339e-12	1.12807e-10	1.09768	0.13446	1.09768	1.2705	1.15744	5.9192e-08	1.56752e-07
Fndc1	9.86812e-12	1.15001e-10	0.794566	-0.331761	-1.25855	1.61034	2.02669	1.80605e-221	5.69718e-220
Gm36831	9.94665e-12	1.15839e-10	1.00844	0.0121202	1.00844	1.00844	1	1.6712e-06	4.0257e-06
Peak1	9.98966e-12	1.16263e-10	0.835314	-0.25961	-1.19716	2.49076	2.98183	6.17986e-62	5.41943e-61
Bmpr1b	1.01099e-11	1.17533e-10	0.812991	-0.298689	-1.23003	1.34185	1.65051	2.56256e-299	1.29898e-297
Nrg4	1.01122e-11	1.17533e-10	0.750261	-0.414535	-1.33287	2.09947	2.79831	0	0
Cep350	1.01363e-11	1.17735e-10	0.845652	-0.241864	-1.18252	1.7456	2.06421	2.39954e-26	1.1902e-25
Gm43878	1.02278e-11	1.18719e-10	1.01604	0.022953	1.01604	1.01838	1.00231	5.83992e-08	1.54722e-07
Wasf2	1.06436e-11	1.23412e-10	0.840903	-0.249989	-1.1892	2.11957	2.52058	8.26653e-81	8.82988e-80
Slit3	1.06461e-11	1.23412e-10	1.03084	0.0438229	1.03084	5.51862	5.35351	0	0
Rpl6l	1.084e-11	1.25576e-10	1.10711	0.146798	1.10711	1.30639	1.18	7.69349e-10	2.26555e-09
Ap3b1	1.10991e-11	1.28493e-10	0.845172	-0.242684	-1.18319	1.85077	2.18982	4.86435e-15	1.78112e-14
Slc25a42	1.12399e-11	1.30037e-10	1.09937	0.136675	1.09937	1.31528	1.19639	6.3233e-180	1.49065e-178
Ccdc85b	1.2051e-11	1.39329e-10	1.0198	0.0282899	1.0198	1.02241	1.00256	2.31896e-07	5.9194e-07
Tmem51	1.22451e-11	1.4148e-10	1.09203	0.127011	1.09203	1.24418	1.13933	3.35213e-35	1.99231e-34
Nedd4l	1.27233e-11	1.4682e-10	0.814195	-0.296554	-1.22821	2.59727	3.18999	8.29918e-177	1.89777e-175
Slc16a10	1.2724e-11	1.4682e-10	1.10312	0.141584	1.10312	1.92956	1.74919	2.99058e-224	9.58898e-223
Dnaja2	1.30972e-11	1.51027e-10	1.12599	0.171196	1.12599	1.59155	1.41346	6.07782e-16	2.29492e-15
Ankrd33b	1.31855e-11	1.51945e-10	1.09676	0.133251	1.09676	1.32751	1.21039	1.2708e-66	1.17929e-65
Tmcc3	1.32352e-11	1.52418e-10	0.780799	-0.356977	-1.28074	3.10395	3.97535	1.52799e-281	6.99725e-280
Arid4a	1.35249e-11	1.55651e-10	0.845599	-0.241955	-1.18259	1.47163	1.74034	3.03515e-13	1.0387e-12
Aldh1a1	1.3908e-11	1.59955e-10	0.840526	-0.250635	-1.18973	1.27284	1.51433	1.38776e-83	1.53274e-82
Adgrl2	1.41685e-11	1.62845e-10	1.10373	0.142383	1.10373	2.13469	1.93408	4.28452e-194	1.12326e-192
Rpl27-ps3	1.4493e-11	1.66466e-10	1.12294	0.167278	1.12294	1.4633	1.3031	5.02412e-08	1.33674e-07
Ahsg	1.46253e-11	1.67794e-10	0.877255	-0.188932	-1.13992	1.0948	1.24799	1.26597e-171	2.79997e-170
Arhgap24	1.46278e-11	1.67794e-10	0.726952	-0.460067	-1.37561	3.31114	4.55482	0	0
Plag1	1.50327e-11	1.72261e-10	1.06837	0.0954162	1.06837	1.13188	1.05944	4.84946e-11	1.51289e-10
Sash1	1.50369e-11	1.72261e-10	0.832211	-0.264979	-1.20162	1.99951	2.40265	6.03961e-98	7.65935e-97
Megf6	1.5357e-11	1.75814e-10	0.840115	-0.251341	-1.19031	1.46548	1.74438	8.97483e-209	2.62787e-207
Ncoa2	1.53997e-11	1.76187e-10	0.849118	-0.235963	-1.17769	2.34035	2.75621	5.97699e-17	2.33527e-16
Fer	1.5845e-11	1.81164e-10	0.840256	-0.2511	-1.19011	1.66827	1.98543	3.13709e-37	1.92719e-36
Nox1	1.60549e-11	1.83444e-10	1.07867	0.10925	1.07867	1.17859	1.09264	1.77013e-18	7.28615e-18
Ptgr2	1.65119e-11	1.88543e-10	1.11157	0.152593	1.11157	1.49152	1.34182	7.88039e-85	8.80345e-84
Kiz	1.68335e-11	1.92091e-10	0.794227	-0.332377	-1.25909	1.70926	2.1521	1.42643e-148	2.69883e-147
Hcn2	1.68547e-11	1.92208e-10	1.02882	0.0409898	1.02882	1.03919	1.01008	7.22212e-09	2.01959e-08
Xkr6	1.68813e-11	1.92385e-10	1.10779	0.147685	1.10779	1.3046	1.17766	5.39349e-10	1.60224e-09
Glis1	1.74504e-11	1.98742e-10	1.04247	0.0600127	1.04247	1.06277	1.01947	5.2939e-09	1.49396e-08
Stard9	1.77581e-11	2.02115e-10	0.845961	-0.241337	-1.18209	1.37496	1.62533	4.68742e-127	7.54245e-126
Ildr2	1.78218e-11	2.02709e-10	0.846012	-0.24125	-1.18202	1.2852	1.51913	2.87122e-265	1.18769e-263
Smim4	1.82143e-11	2.07038e-10	1.10711	0.146793	1.10711	1.3447	1.21461	4.98606e-09	1.40935e-08
Myl3	1.85881e-11	2.11151e-10	1.06937	0.0967675	1.06937	1.11082	1.03876	1.04539e-07	2.73128e-07
Gm42439	1.88576e-11	2.14073e-10	1.05476	0.0769213	1.05476	1.09623	1.03931	2.80657e-12	9.21978e-12
mt-Atp6	1.93003e-11	2.18957e-10	0.937323	-0.0933815	-1.06687	13.8348	14.7599	7.76404e-178	1.79412e-176
Stk38	1.93161e-11	2.18995e-10	0.850008	-0.234452	-1.17646	1.59577	1.87735	1.50355e-44	1.0448e-43
Ndufa12	1.93745e-11	2.19516e-10	1.12561	0.170713	1.12561	1.52695	1.35655	3.26387e-14	1.16352e-13
Gm19461	1.93974e-11	2.19633e-10	1.03713	0.0525977	1.03713	1.05341	1.0157	2.68289e-09	7.67935e-09
C3	1.95685e-11	2.21427e-10	0.845877	-0.24148	-1.1822	2.3275	2.75158	1.19284e-95	1.48694e-94
Inpp5d	1.96497e-11	2.22203e-10	0.844342	-0.2441	-1.18435	1.26917	1.50314	5.59954e-236	1.95638e-234
Rtn4	1.97348e-11	2.23021e-10	0.843693	-0.24521	-1.18527	2.0234	2.39827	4.30861e-28	2.22392e-27
Lyst	1.98142e-11	2.23774e-10	0.853297	-0.22888	-1.17193	1.53273	1.79624	5.67528e-27	2.85129e-26
Rpl3l	1.99713e-11	2.25403e-10	1.03141	0.0446168	1.03141	1.04248	1.01073	9.05793e-09	2.51451e-08
Stim2	2.05076e-11	2.31307e-10	0.841728	-0.248574	-1.18803	1.56202	1.85573	1.12137e-37	6.95461e-37
Kcna4	2.17045e-11	2.44649e-10	1.01988	0.0283966	1.01988	1.02264	1.00271	8.40717e-07	2.06662e-06
Slc39a14	2.25988e-11	2.54566e-10	1.09876	0.135878	1.09876	1.2882	1.17241	3.08779e-12	1.0136e-11
Oasl2	2.26477e-11	2.54954e-10	0.838483	-0.254147	-1.19263	1.33746	1.5951	2.89339e-169	6.28058e-168
Faf1	2.26976e-11	2.55352e-10	0.841492	-0.248979	-1.18837	2.32628	2.76447	3.557e-110	5.01901e-109
Rere	2.27914e-11	2.56242e-10	0.881335	-0.182237	-1.13464	4.37333	4.96217	1.47711e-85	1.66498e-84
Cd9	2.33265e-11	2.6209e-10	0.840534	-0.250621	-1.18972	1.59067	1.89245	1.23538e-123	1.93458e-122
Slc24a3	2.37436e-11	2.66606e-10	0.727898	-0.458192	-1.37382	2.16566	2.97522	0	0
Slc41a2	2.38307e-11	2.67413e-10	0.869409	-0.201893	-1.15021	1.12522	1.29424	3.36869e-48	2.45363e-47
Ppfia4	2.40534e-11	2.69739e-10	1.02492	0.0355143	1.02492	1.0315	1.00642	1.14164e-07	2.97521e-07
Tubb4b	2.4658e-11	2.76343e-10	1.11394	0.155668	1.11394	1.37929	1.23821	5.77156e-11	1.79354e-10
Dennd2a	2.47574e-11	2.7728e-10	0.855043	-0.225931	-1.16953	1.23293	1.44195	4.33011e-146	8.07076e-145
Josd2	2.51161e-11	2.81098e-10	1.06741	0.0941197	1.06741	1.13529	1.06359	1.14505e-06	2.79357e-06
Cish	2.51304e-11	2.81098e-10	1.09831	0.135282	1.09831	1.29287	1.17715	5.09257e-19	2.12765e-18
Zfp346	2.59825e-11	2.90444e-10	1.1244	0.16916	1.1244	1.46068	1.29907	1.61046e-13	5.57779e-13
Pawr	2.60584e-11	2.91108e-10	0.82682	-0.274355	-1.20945	1.50009	1.81429	5.60751e-276	2.48359e-274
Ap3s1	2.69928e-11	3.01353e-10	0.854565	-0.226738	-1.17019	1.43721	1.6818	1.77733e-76	1.82937e-75
Gm15867	2.77549e-11	3.09665e-10	1.02687	0.038248	1.02687	1.03401	1.00695	3.18377e-08	8.55525e-08
Mpp1	2.78086e-11	3.10066e-10	0.878143	-0.187472	-1.13877	1.15885	1.31965	1.08053e-28	5.64532e-28
Med13l	2.78612e-11	3.10456e-10	0.846271	-0.240808	-1.18165	2.2441	2.65175	1.59705e-22	7.29253e-22
Map3k1	2.91545e-11	3.24661e-10	0.85163	-0.231702	-1.17422	1.50648	1.76894	8.41001e-59	7.09833e-58
Card19	2.9678e-11	3.30281e-10	1.07943	0.110273	1.07943	1.18482	1.09763	1.50914e-07	3.89993e-07
Slc39a1	3.04858e-11	3.39039e-10	1.09686	0.133377	1.09686	1.24031	1.13079	1.4313e-07	3.70369e-07
Fam208a	3.05037e-11	3.39039e-10	0.851853	-0.231324	-1.17391	1.78712	2.09792	1.22547e-09	3.57214e-09
Myh11	3.11107e-11	3.45568e-10	1.13531	0.183081	1.13531	1.226	1.07989	8.36895e-09	2.32952e-08
Gm43915	3.11686e-11	3.45991e-10	1.05201	0.073154	1.05201	1.08297	1.02942	3.05962e-13	1.04667e-12
Gm26843	3.12354e-11	3.46514e-10	1.04443	0.0627116	1.04443	1.06332	1.01809	4.07584e-12	1.33072e-11
Rps27rt	3.37139e-11	3.73772e-10	1.146	0.196609	1.146	2.01972	1.76241	4.74552e-19	1.98407e-18
Pdlim3	3.45208e-11	3.82476e-10	1.13686	0.185053	1.13686	2.28581	2.01064	5.74035e-152	1.11126e-150
Rnf187	3.5009e-11	3.87641e-10	1.10161	0.139618	1.10161	1.30067	1.1807	2.09365e-08	5.68957e-08
Mndal	3.69277e-11	4.08628e-10	0.848857	-0.236406	-1.17805	1.28632	1.51536	6.18129e-64	5.56252e-63
Pik3r3	3.69564e-11	4.08688e-10	1.10298	0.141406	1.10298	1.30154	1.18002	1.75702e-28	9.14159e-28
Clec2d	3.76048e-11	4.15596e-10	0.845937	-0.241378	-1.18212	1.82802	2.16094	4.88217e-20	2.09258e-19
Apol6	3.76698e-11	4.16052e-10	0.900101	-0.151841	-1.11099	1.05862	1.17611	1.35463e-214	4.08931e-213
Cyth1	3.85393e-11	4.25387e-10	0.839131	-0.253032	-1.19171	1.7215	2.05153	1.82602e-190	4.66181e-189
Erc2	4.14425e-11	4.57144e-10	1.08919	0.123254	1.08919	1.22413	1.12389	2.0788e-45	1.46133e-44
Igfbp4	4.25279e-11	4.68823e-10	0.852448	-0.230316	-1.17309	1.76593	2.07159	6.74784e-27	3.38822e-26
St3gal6	4.44036e-11	4.89192e-10	0.83745	-0.255924	-1.1941	1.60476	1.91625	2.50813e-62	2.21167e-61
Col5a1	4.51744e-11	4.97372e-10	0.856094	-0.224159	-1.1681	1.22398	1.42973	1.6267e-228	5.34283e-227
Gm37401	4.55955e-11	5.01498e-10	1.03558	0.0504425	1.03558	1.04435	1.00846	6.67212e-07	1.6496e-06
Nckap1	4.56064e-11	5.01498e-10	0.857566	-0.22168	-1.16609	2.02594	2.36243	3.35732e-21	1.48435e-20
Rps8	4.60476e-11	5.06033e-10	1.1297	0.175934	1.1297	2.16997	1.92085	2.83447e-13	9.71353e-13
Gm29480	4.65342e-11	5.1106e-10	1.01161	0.0166558	1.01161	1.0121	1.00049	1.45809e-06	3.52737e-06
Kidins220	4.80871e-11	5.27785e-10	1.13394	0.18135	1.13394	2.26152	1.99438	1.21627e-16	4.70493e-16
Sgcb	4.88849e-11	5.36206e-10	1.08811	0.121824	1.08811	1.22981	1.13022	2.90491e-10	8.74365e-10
Pcsk6	4.90889e-11	5.38107e-10	0.816973	-0.29164	-1.22403	1.36523	1.67109	1.80131e-199	4.93643e-198
Arl15	5.05808e-11	5.54114e-10	0.848444	-0.237108	-1.17863	4.19995	4.95017	2.97679e-197	7.98318e-196
Coq10b	5.07275e-11	5.55374e-10	1.12516	0.170128	1.12516	1.59734	1.41966	6.82513e-09	1.91285e-08
Fam19a3	5.24831e-11	5.74236e-10	1.01492	0.0213728	1.01492	1.01676	1.0018	3.72359e-08	9.97374e-08
Bace2	5.62195e-11	6.14734e-10	0.840681	-0.250369	-1.18951	1.56967	1.86714	6.20902e-119	9.43674e-118
Ccnd2	5.79212e-11	6.32947e-10	1.13056	0.177033	1.13056	1.72642	1.52705	2.02326e-13	6.98267e-13
2310040G07Rik	5.86013e-11	6.3998e-10	1.06133	0.0858774	1.06133	1.12303	1.05813	1.18942e-07	3.0933e-07
Zeb2	5.87008e-11	6.40668e-10	0.795497	-0.330072	-1.25708	3.66761	4.61047	0	0
Plce1	5.98865e-11	6.53203e-10	0.793958	-0.332865	-1.25951	2.82647	3.55997	0	0
Pygo1	6.03167e-11	6.57486e-10	1.07123	0.0992639	1.07123	1.1536	1.0769	9.76731e-15	3.54237e-14
Phlpp2	6.07488e-11	6.61784e-10	0.848418	-0.237152	-1.17866	1.40788	1.65941	3.73146e-158	7.4967e-157
Pik3cb	6.17315e-11	6.72072e-10	0.864939	-0.209329	-1.15615	1.19527	1.38191	5.43201e-124	8.53691e-123
Csmd1	6.26729e-11	6.81898e-10	1.16606	0.221637	1.16606	1.75216	1.50264	1.67235e-54	1.34239e-53
Hmha1	6.31497e-11	6.86288e-10	0.889851	-0.168364	-1.12378	1.0903	1.22526	1.62238e-155	3.20439e-154
Epsti1	6.31546e-11	6.86288e-10	0.88453	-0.177018	-1.13054	1.07619	1.21668	2.17855e-150	4.18049e-149
Aco1	6.43634e-11	6.9899e-10	0.860654	-0.216495	-1.16191	1.2882	1.49677	2.00778e-238	7.11404e-237
Prepl	6.67242e-11	7.2418e-10	1.08086	0.11218	1.08086	1.20602	1.1158	3.55733e-10	1.06671e-09
Smarca2	6.76919e-11	7.34229e-10	0.843006	-0.246386	-1.18623	1.93241	2.29228	4.042e-42	2.70273e-41
Adipor2	6.91052e-11	7.49095e-10	0.772067	-0.373202	-1.29522	3.16967	4.10544	0	0
Fstl1	6.94571e-11	7.52444e-10	0.815484	-0.294272	-1.22627	1.87819	2.30316	3.62431e-279	1.64255e-277
Scn7a	7.04432e-11	7.62657e-10	0.852271	-0.230615	-1.17334	1.35614	1.59121	2.72699e-256	1.0535e-254
Rab33a	7.07877e-11	7.65913e-10	1.02646	0.0376742	1.02646	1.03375	1.00711	1.26147e-06	3.06651e-06
Elf4	7.20191e-11	7.78756e-10	0.851576	-0.231793	-1.17429	1.34957	1.5848	8.03603e-90	9.42768e-89
Tmco1	7.29987e-11	7.88862e-10	1.10535	0.14451	1.10535	1.38984	1.25737	3.26738e-08	8.77724e-08
AI607873	7.50896e-11	8.10959e-10	0.868351	-0.203649	-1.15161	1.1192	1.28888	4.4145e-105	5.98345e-104
Pik3ip1	7.54834e-11	8.1471e-10	1.09086	0.125462	1.09086	1.23559	1.13268	1.40914e-13	4.89696e-13
Ahcyl2	7.79911e-11	8.41259e-10	0.829166	-0.270268	-1.20603	1.70225	2.05297	1.59241e-87	1.83746e-86
Adamts2	8.21049e-11	8.85088e-10	0.82868	-0.271113	-1.20674	1.3635	1.64539	0	0
Kcnb1	8.61425e-11	9.28043e-10	1.11122	0.152141	1.11122	1.56732	1.41046	1.30344e-85	1.47016e-84
Ush2a	8.65427e-11	9.31781e-10	1.0272	0.0387201	1.0272	1.03393	1.00655	1.56421e-09	4.53016e-09
Gm10118	8.82414e-11	9.49488e-10	1.01117	0.0160266	1.01117	1.01164	1.00046	4.57605e-06	1.06501e-05
Stk10	9.03318e-11	9.71386e-10	0.852383	-0.230427	-1.17318	1.26504	1.48412	3.19799e-114	4.66248e-113
Rad51ap2	9.07484e-11	9.75267e-10	1.01174	0.0168391	1.01174	1.01323	1.00147	2.19258e-07	5.60497e-07
Usp20	9.38875e-11	1.00828e-09	1.07873	0.109331	1.07873	1.19926	1.11174	1.72313e-13	5.96212e-13
1110019D14Rik	9.39353e-11	1.00828e-09	1.1145	0.156392	1.1145	1.42521	1.27879	2.77586e-15	1.02367e-14
Setd5	9.61836e-11	1.03178e-09	0.859616	-0.218236	-1.16331	2.54001	2.95482	3.14773e-18	1.2857e-17
A330032B11Rik	9.66287e-11	1.03592e-09	1.05742	0.0805424	1.05742	1.1025	1.04263	3.07172e-26	1.51846e-25
Cd28	1.00856e-10	1.08058e-09	1.03102	0.0440787	1.03102	1.03904	1.00777	1.9201e-06	4.60314e-06
Mrps36	1.04594e-10	1.11995e-09	1.09657	0.132995	1.09657	1.25257	1.14226	9.08076e-13	3.04702e-12
Rev3l	1.05059e-10	1.12424e-09	0.847342	-0.238984	-1.18016	1.83725	2.16825	1.34249e-45	9.45618e-45
Rbpj	1.07285e-10	1.14736e-09	0.751268	-0.4126	-1.33108	2.09116	2.7835	9.24014e-154	1.80471e-152
Nrn1	1.07652e-10	1.15058e-09	1.03407	0.0483326	1.03407	1.0431	1.00873	8.81359e-07	2.16501e-06
Gm13617	1.08213e-10	1.15587e-09	1.00835	0.0119999	1.00835	1.0085	1.00015	9.89746e-06	2.24453e-05
Vps13b	1.13357e-10	1.21008e-09	0.854713	-0.226488	-1.16998	2.4882	2.91115	1.4681e-19	6.23462e-19
Mrpl51	1.16266e-10	1.24038e-09	1.10356	0.142167	1.10356	1.3373	1.21181	1.33239e-08	3.66109e-08
Tle3	1.16836e-10	1.24571e-09	0.883433	-0.178808	-1.13195	1.15074	1.30258	5.22592e-21	2.30064e-20
Grm4	1.19914e-10	1.27775e-09	1.01579	0.0226085	1.01579	1.01732	1.0015	1.10332e-06	2.69365e-06
Mcmdc2	1.21285e-10	1.29157e-09	1.03562	0.050491	1.03562	1.05087	1.01473	1.61887e-08	4.43023e-08
RP24-416M6.5	1.2247e-10	1.3034e-09	1.01983	0.028333	1.01983	1.02429	1.00437	7.03867e-16	2.65031e-15
Ndufv2	1.25934e-10	1.33945e-09	1.11908	0.162313	1.11908	1.6464	1.47121	1.09073e-34	6.42386e-34
Sgk3	1.26391e-10	1.3435e-09	1.12335	0.167803	1.12335	1.83179	1.63065	2.05855e-33	1.18766e-32
Itga4	1.27532e-10	1.3548e-09	0.8904	-0.167475	-1.12309	1.07734	1.20995	2.60887e-151	5.03376e-150
Lrrc1	1.29174e-10	1.37141e-09	0.833839	-0.26216	-1.19927	1.46134	1.75254	0	0
Myadml2	1.30408e-10	1.38368e-09	1.02276	0.0324633	1.02276	1.02806	1.00518	2.14599e-06	5.12925e-06
Prpf4b	1.31228e-10	1.39155e-09	0.850353	-0.233866	-1.17598	1.59397	1.87448	1.24829e-48	9.18364e-48
Ppif	1.36887e-10	1.45067e-09	1.06016	0.0842802	1.06016	1.1115	1.04843	3.8806e-08	1.03784e-07
Kcnk13	1.37093e-10	1.45198e-09	0.905121	-0.143817	-1.10482	1.04437	1.15384	1.86884e-174	4.24032e-173
Gm38250	1.38395e-10	1.46488e-09	1.061	0.0854278	1.061	1.10679	1.04316	3.29247e-06	7.74915e-06
As3mt	1.38572e-10	1.46587e-09	1.06988	0.0974544	1.06988	1.14987	1.07476	4.9153e-08	1.30819e-07
Glis3	1.38786e-10	1.46726e-09	0.801989	-0.318346	-1.2469	1.46134	1.82215	7.00185e-116	1.04072e-114
Vcan	1.40437e-10	1.48381e-09	0.843312	-0.245861	-1.1858	1.19764	1.42017	5.16329e-156	1.02442e-154
Fyb	1.40646e-10	1.48512e-09	0.855991	-0.224333	-1.16824	1.16121	1.35657	3.85512e-159	7.78974e-158
Rps6ka2	1.40757e-10	1.4854e-09	0.785455	-0.3484	-1.27315	1.29687	1.65111	1.13753e-215	3.46978e-214
Rnf213	1.47298e-10	1.5535e-09	0.830175	-0.268513	-1.20457	1.56754	1.8882	4.49905e-94	5.51424e-93
Mcee	1.4801e-10	1.56006e-09	1.08602	0.119054	1.08602	1.22952	1.13213	1.36575e-09	3.96999e-09
Xrn2	1.50165e-10	1.58183e-09	0.855783	-0.224683	-1.16852	1.46577	1.71279	1.11805e-13	3.90162e-13
Mpc1	1.50345e-10	1.58278e-09	1.07842	0.108916	1.07842	2.58726	2.39912	4.77758e-292	2.34717e-290
Lyrm9	1.53922e-10	1.61946e-09	1.05813	0.081517	1.05813	1.11359	1.05241	9.08796e-08	2.38257e-07
Lsm4	1.56851e-10	1.64929e-09	1.07018	0.0978514	1.07018	1.15074	1.07528	2.84622e-06	6.73773e-06
Bmp2	1.57827e-10	1.65855e-09	1.05676	0.0796529	1.05676	1.09015	1.03159	4.75581e-07	1.18871e-06
Myrip	1.58619e-10	1.66588e-09	0.826557	-0.274814	-1.20984	1.67036	2.02086	1.59197e-197	4.28244e-196
Raph1	1.647e-10	1.72871e-09	1.12068	0.16438	1.12068	2.92571	2.61064	1.28343e-51	9.92068e-51
Map7d1	1.66125e-10	1.74262e-09	1.09984	0.137294	1.09984	1.37043	1.24602	1.11691e-08	3.08643e-08
Hacd1	1.66837e-10	1.74905e-09	1.08206	0.113779	1.08206	1.23789	1.14402	5.98372e-18	2.42096e-17
Rbm28	1.67831e-10	1.75841e-09	0.828305	-0.271766	-1.20728	1.74244	2.10362	4.46136e-269	1.87196e-267
Rpl23	1.68682e-10	1.76628e-09	1.1287	0.174656	1.1287	1.70332	1.50911	4.22171e-13	1.43525e-12
Epb41l2	1.74364e-10	1.82468e-09	0.847296	-0.239061	-1.18022	2.4521	2.89403	1.30538e-119	1.9857e-118
Rps14	1.76388e-10	1.84476e-09	1.11686	0.159454	1.11686	1.46347	1.31034	2.39703e-09	6.87851e-09
Slc10a7	1.80559e-10	1.88726e-09	0.858375	-0.22032	-1.16499	1.53517	1.78846	3.99818e-11	1.25334e-10
Stk32a	1.80933e-10	1.89005e-09	1.04319	0.0610056	1.04319	1.06197	1.018	3.08276e-10	9.26782e-10
Bcr	1.81969e-10	1.89974e-09	0.856172	-0.224027	-1.16799	1.54127	1.80019	2.7868e-78	2.91112e-77
Irf2	1.85327e-10	1.93364e-09	0.844657	-0.243563	-1.18391	1.94693	2.305	4.59169e-42	3.06445e-41
Stk3	1.90194e-10	1.98325e-09	0.850222	-0.234088	-1.17616	2.00873	2.36259	3.20317e-35	1.90442e-34
2310002L09Rik	1.93123e-10	2.01259e-09	1.02236	0.0319013	1.02236	1.02638	1.00393	3.92212e-06	9.17078e-06
Atp6v1g1	1.95044e-10	2.03139e-09	1.09786	0.134696	1.09786	1.32109	1.20333	1.07875e-06	2.6355e-06
Trim24	1.95938e-10	2.0395e-09	0.845183	-0.242664	-1.18318	1.48967	1.76254	2.61141e-28	1.35347e-27
Gm26742	1.98396e-10	2.06386e-09	1.01884	0.0269264	1.01884	1.02176	1.00287	6.748e-07	1.66765e-06
Trpm4	1.99939e-10	2.07868e-09	1.0828	0.11476	1.0828	1.21749	1.12439	2.75629e-21	1.22248e-20
Scrn1	2.00089e-10	2.07901e-09	1.07643	0.106256	1.07643	1.1833	1.09928	1.56428e-20	6.80623e-20
Stard7	2.0403e-10	2.1187e-09	1.11047	0.151167	1.11047	1.48369	1.3361	4.10991e-42	2.74709e-41
Tmprss13	2.09497e-10	2.17418e-09	1.01325	0.0189918	1.01325	1.01431	1.00104	9.40336e-06	2.13606e-05
Snd1	2.1509e-10	2.23091e-09	0.857979	-0.220986	-1.16553	1.99075	2.32027	1.88746e-19	7.98655e-19
Il6st	2.17212e-10	2.25159e-09	0.845879	-0.241477	-1.1822	2.43968	2.88419	1.21622e-99	1.56503e-98
Ccdc50	2.28221e-10	2.3643e-09	0.855288	-0.225518	-1.1692	1.54873	1.81077	6.80775e-13	2.29573e-12
Gm10069	2.33015e-10	2.41254e-09	1.05765	0.0808649	1.05765	1.10617	1.04588	2.52793e-06	6.00668e-06
Upk1b	2.33645e-10	2.41764e-09	0.835433	-0.259404	-1.19698	1.47287	1.763	0	0
Lrrc8d	2.40511e-10	2.48722e-09	0.8486	-0.236844	-1.17841	1.33229	1.56999	8.05473e-134	1.37157e-132
Sipa1l3	2.41237e-10	2.49326e-09	0.861692	-0.214755	-1.16051	1.37233	1.5926	6.30706e-17	2.46253e-16
Ptbp3	2.46673e-10	2.54794e-09	0.856019	-0.224285	-1.1682	1.68039	1.96303	7.20078e-24	3.385e-23
Lamb1	2.53174e-10	2.61355e-09	0.850381	-0.233819	-1.17594	1.34919	1.58657	7.47104e-144	1.36779e-142
Tgfa	2.54774e-10	2.62852e-09	0.872669	-0.196494	-1.14591	1.15761	1.32652	9.83798e-97	1.23779e-95
Tgfbr2	2.56591e-10	2.64571e-09	0.859962	-0.217655	-1.16284	1.83852	2.13791	9.36971e-20	3.99357e-19
Ptgs1	2.60972e-10	2.6893e-09	0.85649	-0.223492	-1.16756	1.40946	1.64563	7.51089e-114	1.09232e-112
Itga9	2.68491e-10	2.76516e-09	0.821684	-0.283345	-1.21701	2.13637	2.59999	0	0
Psmc3	2.7768e-10	2.85812e-09	1.08833	0.122117	1.08833	1.25192	1.15031	9.56225e-07	2.34366e-06
Man2a1	2.81041e-10	2.89102e-09	0.824155	-0.279013	-1.21336	2.54445	3.08734	1.06755e-94	1.31672e-93
Slc35f1	2.87628e-10	2.95703e-09	1.08135	0.112829	1.08135	1.14286	1.05689	7.35146e-09	2.0551e-08
Gm43126	2.88898e-10	2.96835e-09	1.02247	0.0320562	1.02247	1.02859	1.00599	1.06286e-07	2.77487e-07
Lrp1b	2.90119e-10	2.97916e-09	1.05343	0.0750944	1.05343	1.09332	1.03787	1.05836e-07	2.76394e-07
9030617O03Rik	2.97328e-10	3.05139e-09	1.10201	0.140131	1.10201	1.36634	1.23987	1.27906e-23	5.98385e-23
Ndufb3	3.03903e-10	3.11705e-09	1.11755	0.160342	1.11755	1.63849	1.46614	8.70791e-25	4.16834e-24
Pip4k2a	3.1358e-10	3.21442e-09	0.828711	-0.271058	-1.20669	1.51351	1.82634	7.88833e-139	1.3877e-137
Zfp641	3.15617e-10	3.23341e-09	1.04992	0.0702782	1.04992	1.08716	1.03547	1.59231e-15	5.92187e-15
Ubr1	3.20356e-10	3.27855e-09	0.856144	-0.224074	-1.16803	1.63621	1.91114	1.87607e-07	4.82046e-07
Mrps21	3.20396e-10	3.27855e-09	1.10755	0.147378	1.10755	1.36958	1.23658	6.2861e-14	2.21478e-13
Emp1	3.43159e-10	3.50943e-09	0.871709	-0.198082	-1.14717	1.18443	1.35875	4.51863e-79	4.75704e-78
Aim2	3.53087e-10	3.60885e-09	0.913432	-0.13063	-1.09477	1.04189	1.14064	2.57077e-28	1.3328e-27
Slc1a3	3.5614e-10	3.63794e-09	0.795312	-0.330408	-1.25737	1.80164	2.26532	0	0
Ptpn12	3.62232e-10	3.69801e-09	0.852413	-0.230375	-1.17314	1.94021	2.27613	1.01083e-53	8.0113e-53
Rpl21	3.63397e-10	3.70775e-09	1.11632	0.158751	1.11632	1.53647	1.37637	3.72122e-12	1.21675e-11
Ccnl1	3.66253e-10	3.73472e-09	0.857169	-0.222349	-1.16663	1.77515	2.07094	1.0077e-48	7.43233e-48
Hspb3	3.71412e-10	3.78512e-09	1.02658	0.0378455	1.02658	1.03643	1.0096	8.08525e-07	1.99111e-06
Hecw2	3.73801e-10	3.80726e-09	1.10817	0.148173	1.10817	1.49646	1.35039	1.2071e-90	1.43244e-89
Hmg20b	3.7628e-10	3.83029e-09	1.08385	0.116161	1.08385	1.23309	1.13769	2.74399e-08	7.40413e-08
Tomm7	3.80628e-10	3.87229e-09	1.08801	0.121686	1.08801	1.23259	1.13289	2.02206e-07	5.18341e-07
Gm15564	3.85292e-10	3.91747e-09	0.887079	-0.172866	-1.1273	1.11599	1.25805	4.91282e-11	1.53184e-10
Ldlrad3	3.94056e-10	4.00426e-09	0.841245	-0.249401	-1.18871	1.52407	1.81169	1.11587e-101	1.46054e-100
Plb1	3.99871e-10	4.06099e-09	1.01848	0.0264185	1.01848	1.02065	1.00213	9.05645e-06	2.05966e-05
Man1a	4.14243e-10	4.20452e-09	0.835711	-0.258924	-1.19659	2.68915	3.21779	8.21043e-207	2.37628e-205
Ndufs4	4.17495e-10	4.23508e-09	1.11145	0.152446	1.11145	2.1731	1.95519	1.34551e-55	1.09356e-54
Zfp651	4.44317e-10	4.50455e-09	1.06804	0.0949597	1.06804	1.15189	1.07852	8.65928e-10	2.5444e-09
Qrsl1	4.50348e-10	4.56306e-09	1.07646	0.106297	1.07646	1.18245	1.09846	1.23446e-17	4.94092e-17
Eml4	4.53644e-10	4.59197e-09	0.85527	-0.225548	-1.16922	1.50814	1.76335	1.03678e-16	4.02392e-16
Usp9x	4.53725e-10	4.59197e-09	0.861815	-0.214549	-1.16034	2.16109	2.5076	2.27401e-08	6.16157e-08
Prkag3	4.55645e-10	4.60874e-09	1.0142	0.0203426	1.0142	1.01526	1.00104	2.51371e-05	5.51721e-05
Pik3cd	4.68406e-10	4.73508e-09	0.915759	-0.126961	-1.09199	1.04311	1.13906	7.69929e-130	1.2644e-128
Tsc22d2	4.69266e-10	4.74105e-09	0.853173	-0.22909	-1.1721	1.69597	1.98784	2.3807e-12	7.85315e-12
Eef1b2	4.71049e-10	4.75632e-09	1.09808	0.134986	1.09808	1.28686	1.17191	2.98965e-08	8.04843e-08
Pabpc4	4.72394e-10	4.76715e-09	1.11624	0.158647	1.11624	1.63785	1.4673	6.46433e-21	2.84084e-20
Tmem86a	4.78076e-10	4.82172e-09	1.03963	0.0560682	1.03963	1.06079	1.02035	5.68729e-07	1.41308e-06
Pygl	4.82205e-10	4.86057e-09	0.849976	-0.234506	-1.1765	1.31202	1.54359	2.80984e-231	9.40493e-230
Gm43597	4.93908e-10	4.97568e-09	1.04469	0.0630741	1.04469	1.0712	1.02538	1.05132e-20	4.59484e-20
Prickle1	5.07174e-10	5.10639e-09	1.09509	0.131053	1.09509	2.5436	2.32273	6.01537e-134	1.0253e-132
Gm15934	5.20038e-10	5.23291e-09	1.00849	0.0121938	1.00849	1.00886	1.00037	1.98758e-05	4.40543e-05
Pum3	5.32009e-10	5.35029e-09	1.10454	0.143448	1.10454	1.38417	1.25316	4.39725e-09	1.24614e-08
Stx18	5.32632e-10	5.35348e-09	0.854122	-0.227487	-1.17079	1.39765	1.63636	1.73732e-135	2.98734e-134
Mrps14	5.3874e-10	5.41177e-09	1.08156	0.11312	1.08156	1.20094	1.11037	1.90764e-07	4.89727e-07
Ppp1r3c	5.47516e-10	5.49678e-09	1.0733	0.102057	1.0733	1.188	1.10686	5.62201e-12	1.82398e-11
RP23-178C20.4	5.55397e-10	5.57272e-09	1.01784	0.0255086	1.01784	1.02056	1.00267	4.05731e-06	9.47679e-06
9330111N05Rik	5.69735e-10	5.71332e-09	1.08075	0.112029	1.08075	1.20634	1.11621	1.33275e-26	6.64443e-26
Gng5	5.74223e-10	5.75503e-09	1.10618	0.145582	1.10618	1.40098	1.2665	1.93428e-07	4.96347e-07
Sdhd	5.77275e-10	5.78231e-09	1.09267	0.127861	1.09267	1.29561	1.18573	3.74515e-10	1.12226e-09
Dram1	5.78614e-10	5.79241e-09	0.883226	-0.179145	-1.13221	1.15804	1.31115	7.55937e-217	2.32196e-215
Vegfa	5.84871e-10	5.85171e-09	1.08275	0.114699	1.08275	1.73709	1.60433	0	0
Mreg	6.14651e-10	6.14616e-09	1.02438	0.0347465	1.02438	1.03645	1.01178	4.10804e-07	1.03195e-06
Rmst	6.16444e-10	6.16057e-09	1.01936	0.0276607	1.01936	1.02238	1.00296	8.67192e-06	1.97559e-05
Arc	6.20708e-10	6.19966e-09	1.00872	0.0125294	1.00872	1.00872	1	4.69108e-05	0.000100657
Ctla4	6.5392e-10	6.52766e-09	1.07333	0.102092	1.07333	1.17644	1.09607	1.54556e-06	3.73023e-06
Phka2	6.54525e-10	6.52998e-09	0.85895	-0.219354	-1.16421	1.34171	1.56204	4.03382e-111	5.72405e-110
Pcgf5	6.6231e-10	6.60389e-09	1.10982	0.15032	1.10982	1.58275	1.42614	4.07166e-33	2.33604e-32
Meis2	6.62868e-10	6.60571e-09	0.857387	-0.221982	-1.16633	3.89288	4.54041	5.39602e-191	1.38566e-189
Sh3kbp1	6.76145e-10	6.73419e-09	0.807237	-0.308935	-1.23879	1.78419	2.21024	0	0
Sesn1	6.9421e-10	6.91019e-09	1.13097	0.177556	1.13097	1.9574	1.73074	3.37045e-12	1.1041e-11
Plpp7	7.00834e-10	6.97216e-09	1.04179	0.0590599	1.04179	1.06976	1.02685	6.0342e-08	1.59629e-07
Dse	7.0125e-10	6.97234e-09	0.86853	-0.203352	-1.15137	1.21005	1.39322	5.32562e-81	5.70244e-80
Dpysl4	7.03257e-10	6.98834e-09	1.01751	0.0250383	1.01751	1.02013	1.00258	1.17559e-05	2.65123e-05
Kirrel	7.17903e-10	7.12985e-09	0.84651	-0.2404	-1.18132	1.44647	1.70875	5.00234e-145	9.23538e-144
Sgpl1	7.22529e-10	7.17173e-09	0.877673	-0.188244	-1.13938	1.18169	1.34638	6.58443e-72	6.49153e-71
Rnf169	7.5659e-10	7.50557e-09	0.839294	-0.252753	-1.19148	1.83296	2.18393	3.23868e-30	1.74029e-29
Pabpc1	8.49135e-10	8.41887e-09	0.867942	-0.20433	-1.15215	1.42916	1.64661	2.63662e-07	6.70391e-07
Stt3b	8.54997e-10	8.4722e-09	0.85597	-0.224368	-1.16827	1.49723	1.74917	5.89637e-35	3.48908e-34
Pgam1	8.71048e-10	8.62637e-09	1.09332	0.128712	1.09332	1.28721	1.17735	3.90553e-05	8.42961e-05
Tmcc1	8.82082e-10	8.73072e-09	0.845705	-0.241773	-1.18245	2.8287	3.34478	2.879e-65	2.63818e-64
Idh3a	9.34599e-10	9.24531e-09	1.10741	0.147183	1.10741	1.64959	1.4896	6.12935e-57	5.07566e-56
Hcfc1r1	9.51348e-10	9.40569e-09	1.08509	0.117815	1.08509	1.24634	1.14861	4.56489e-09	1.29197e-08
Samm50	9.86184e-10	9.74018e-09	1.08202	0.113732	1.08202	1.24027	1.14625	8.23335e-22	3.69038e-21
Lmbrd1	9.86291e-10	9.74018e-09	0.863976	-0.210936	-1.15744	1.37262	1.58872	3.78401e-07	9.53423e-07
Col14a1	9.90559e-10	9.77682e-09	0.822522	-0.281874	-1.21577	1.49438	1.81682	1.12179e-163	2.35066e-162
Mrpl34	9.98985e-10	9.85445e-09	1.06902	0.0962946	1.06902	1.15331	1.07885	7.06001e-07	1.74304e-06
Rin3	1.00909e-09	9.9485e-09	0.861774	-0.214619	-1.1604	1.3379	1.55249	1.9511e-129	3.18923e-128
Nkx2-5	1.0424e-09	1.02711e-08	1.03847	0.0544595	1.03847	1.06132	1.022	1.92263e-08	5.23943e-08
Ubc	1.04678e-09	1.03085e-08	1.12591	0.171092	1.12591	1.93711	1.72049	6.40406e-12	2.07158e-11
Tnfaip8l3	1.0767e-09	1.05972e-08	0.914658	-0.128696	-1.0933	1.03371	1.13016	7.76331e-85	8.67818e-84
B4galt5	1.08417e-09	1.06648e-08	0.869007	-0.20256	-1.15074	1.24017	1.42712	1.82315e-45	1.28212e-44
Aldh5a1	1.08803e-09	1.06967e-08	1.05685	0.0797644	1.05685	1.11484	1.05487	3.56191e-06	8.36869e-06
Adgrg2	1.11377e-09	1.09437e-08	0.8779	-0.187872	-1.13908	1.12916	1.2862	2.3071e-44	1.59308e-43
Tmem35	1.13567e-09	1.11526e-08	1.03043	0.0432461	1.03043	1.041	1.01026	2.67774e-06	6.35346e-06
Cml3	1.14263e-09	1.12147e-08	1.04472	0.063115	1.04472	1.07045	1.02463	1.16574e-07	3.03576e-07
Zfp106	1.14451e-09	1.12269e-08	1.13439	0.181918	1.13439	1.89042	1.66646	3.79509e-16	1.44418e-15
Jak1	1.15304e-09	1.13041e-08	0.853627	-0.228322	-1.17147	1.84919	2.16628	4.39988e-16	1.66997e-15
Otof	1.18352e-09	1.15965e-08	1.01421	0.0203629	1.01421	1.01601	1.00177	5.73663e-07	1.42453e-06
Plcb1	1.22092e-09	1.19563e-08	0.804116	-0.314524	-1.2436	2.88264	3.58486	1.68522e-205	4.82959e-204
Fermt3	1.2882e-09	1.26082e-08	0.931778	-0.101943	-1.07322	1.02115	1.09591	1.55933e-61	1.36268e-60
Rpl32	1.29713e-09	1.26884e-08	1.11868	0.161801	1.11868	1.49816	1.33922	2.57496e-09	7.37826e-09
Atrnl1	1.30859e-09	1.27934e-08	0.862996	-0.212574	-1.15875	2.93531	3.40131	5.95738e-85	6.67219e-84
Myo1b	1.34122e-09	1.31051e-08	0.844791	-0.243333	-1.18372	1.17468	1.39049	2.64914e-190	6.74357e-189
Fn1	1.34578e-09	1.31423e-08	0.821203	-0.28419	-1.21773	1.44973	1.76538	1.54234e-40	1.00787e-39
Fli1	1.34832e-09	1.31598e-08	0.815709	-0.293873	-1.22593	2.62495	3.21799	0	0
Zfp608	1.35639e-09	1.32313e-08	1.12218	0.1663	1.12218	2.08397	1.85708	6.08535e-63	5.41506e-62
Tuba8	1.38858e-09	1.35377e-08	1.0568	0.0797052	1.0568	1.11542	1.05547	2.20808e-10	6.67717e-10
Dock7	1.39595e-09	1.3602e-08	0.859601	-0.218262	-1.16333	1.66422	1.93604	1.04487e-37	6.48475e-37
Asb8	1.40361e-09	1.3669e-08	1.07499	0.104326	1.07499	1.19297	1.10975	1.12675e-14	4.07464e-14
Bnc1	1.41172e-09	1.37404e-08	0.896372	-0.157831	-1.11561	1.096	1.22271	2.81335e-181	6.74089e-180
Col13a1	1.46359e-09	1.42374e-08	1.03408	0.0483434	1.03408	1.05048	1.01586	6.37408e-09	1.79044e-08
B3galt2	1.4873e-09	1.446e-08	0.872639	-0.196544	-1.14595	1.18456	1.35744	1.33632e-204	3.81102e-203
Usp6nl	1.50958e-09	1.46685e-08	0.871125	-0.199049	-1.14794	1.30279	1.49553	7.31375e-16	2.75082e-15
Nnt	1.56617e-09	1.52099e-08	1.10668	0.146232	1.10668	1.48021	1.33753	3.06827e-30	1.64973e-29
Ndufs6	1.56917e-09	1.52306e-08	1.10699	0.146638	1.10699	1.4215	1.28411	1.85676e-12	6.15145e-12
Actg1	1.58202e-09	1.53468e-08	1.11125	0.152188	1.11125	1.6044	1.44378	9.42724e-09	2.61331e-08
Cd81	1.58995e-09	1.54153e-08	1.13172	0.178519	1.13172	1.87061	1.65289	4.13063e-17	1.62328e-16
Emcn	1.62228e-09	1.572e-08	0.80419	-0.314392	-1.24349	2.27935	2.83434	0	0
Klhl3	1.71603e-09	1.66193e-08	1.07097	0.0989193	1.07097	1.18635	1.10774	1.0641e-46	7.58671e-46
Sbno2	1.72065e-09	1.66547e-08	0.878468	-0.186938	-1.13834	1.24939	1.42223	9.32245e-65	8.48063e-64
Lipe	1.72475e-09	1.66853e-08	0.82769	-0.272838	-1.20818	1.82503	2.20496	0	0
Herc6	1.72947e-09	1.67217e-08	0.866768	-0.206281	-1.15371	1.2984	1.49797	1.01148e-55	8.23597e-55
Dld	1.74586e-09	1.68708e-08	1.11164	0.152685	1.11164	1.52771	1.37429	5.20922e-23	2.40496e-22
Prkd3	1.75925e-09	1.69909e-08	0.866751	-0.206311	-1.15373	1.38196	1.59441	1.72869e-27	8.79079e-27
Tnpo1	1.77775e-09	1.71601e-08	0.860709	-0.216402	-1.16183	1.68113	1.95319	2.04379e-29	1.08198e-28
Dio2	1.79507e-09	1.73178e-08	0.894491	-0.160861	-1.11795	1.07663	1.20362	1.18665e-100	1.53939e-99
Sfxn1	1.80946e-09	1.7447e-08	0.8629	-0.212734	-1.15888	1.32137	1.53131	5.43343e-79	5.71667e-78
Sntb1	1.82337e-09	1.75715e-08	0.832974	-0.263657	-1.20052	1.46754	1.76181	0	0
Parp8	1.83797e-09	1.77025e-08	0.829995	-0.268825	-1.20483	1.85954	2.24043	2.90478e-168	6.27425e-167
Rabep1	1.85439e-09	1.78508e-08	0.857757	-0.221359	-1.16583	1.91765	2.23566	9.03632e-22	4.04616e-21
Tmem108	1.86965e-09	1.79879e-08	1.07704	0.107066	1.07704	2.36731	2.19799	4.10653e-220	1.28157e-218
Mir142hg	1.89396e-09	1.82117e-08	0.924434	-0.113357	-1.08174	1.03458	1.11914	1.80718e-151	3.4946e-150
Gm27029	1.9001e-09	1.82608e-08	1.02411	0.0343777	1.02411	1.03067	1.0064	2.35593e-06	5.61268e-06
Gpr137c	1.90175e-09	1.82666e-08	1.05808	0.0814485	1.05808	1.10732	1.04654	3.58329e-06	8.41441e-06
Golga7b	1.9186e-09	1.84184e-08	1.01313	0.0188133	1.01313	1.01451	1.00137	1.98072e-05	4.39244e-05
Gm43419	1.94325e-09	1.86448e-08	1.01094	0.0157015	1.01094	1.01184	1.00088	1.57054e-05	3.51347e-05
Palm	1.98973e-09	1.90803e-08	0.859907	-0.217748	-1.16292	1.5873	1.84589	2.27333e-117	3.41954e-116
Akr1b10	2.07658e-09	1.98954e-08	1.06797	0.0948672	1.06797	1.16089	1.08701	1.08186e-09	3.16352e-09
Rplp0	2.077e-09	1.98954e-08	1.0897	0.123932	1.0897	1.29695	1.19019	9.15387e-06	2.08074e-05
Rassf2	2.10346e-09	2.01379e-08	0.882893	-0.17969	-1.13264	1.17892	1.33529	1.41828e-59	1.21047e-58
Bcam	2.14491e-09	2.05235e-08	1.10386	0.142559	1.10386	1.57567	1.42741	3.01605e-49	2.24622e-48
Cd163	2.25702e-09	2.15844e-08	0.868723	-0.203031	-1.15111	1.10461	1.27153	1.10765e-116	1.65478e-115
4933413J09Rik	2.27565e-09	2.17508e-08	1.01103	0.0158208	1.01103	1.01163	1.0006	3.17779e-05	6.91676e-05
Upk3b	2.29496e-09	2.19234e-08	0.855317	-0.225469	-1.16916	1.73535	2.0289	9.02789e-199	2.46636e-197
Adgre1	2.30521e-09	2.20093e-08	0.892116	-0.164696	-1.12093	1.06485	1.19363	5.55234e-181	1.32855e-179
Kcna1	2.33085e-09	2.22396e-08	1.03483	0.0493953	1.03483	1.05369	1.01823	9.65572e-10	2.83149e-09
Dennd6a	2.33187e-09	2.22396e-08	0.856899	-0.222802	-1.167	1.60654	1.87483	2.49882e-08	6.75505e-08
Maged1	2.37248e-09	2.26147e-08	1.09867	0.135757	1.09867	1.37246	1.2492	9.95129e-06	2.25615e-05
Fkbp15	2.39652e-09	2.28314e-08	0.876159	-0.190735	-1.14135	1.30846	1.4934	1.34465e-11	4.29576e-11
Mrap	2.42064e-09	2.30487e-08	0.886408	-0.173957	-1.12815	1.15925	1.30781	1.8711e-183	4.52651e-182
Mzb1	2.45816e-09	2.33932e-08	1.02292	0.0326915	1.02292	1.02822	1.00518	3.42539e-06	8.0555e-06
Ehmt1	2.47023e-09	2.34953e-08	0.862561	-0.213302	-1.15934	2.00156	2.32049	2.25775e-62	1.9959e-61
Nlrp10	2.48677e-09	2.36398e-08	1.02643	0.0376403	1.02643	1.03638	1.00969	5.67587e-07	1.41044e-06
Perp	2.49685e-09	2.37227e-08	1.06069	0.0849983	1.06069	1.13036	1.06568	1.49382e-07	3.86147e-07
Rhot1	2.51526e-09	2.38847e-08	1.10767	0.147524	1.10767	1.81525	1.6388	2.25224e-61	1.96332e-60
Lrp12	2.55904e-09	2.42874e-08	0.890676	-0.167027	-1.12274	1.11792	1.25513	4.45975e-37	2.72922e-36
Arnt	2.57492e-09	2.44248e-08	0.867019	-0.205865	-1.15338	1.74505	2.0127	8.64786e-22	3.8742e-21
0610012G03Rik	2.62203e-09	2.48582e-08	1.0741	0.103129	1.0741	1.17948	1.09811	2.14236e-06	5.12128e-06
Wac	2.65071e-09	2.51166e-08	0.863572	-0.211612	-1.15798	2.06557	2.39189	7.56001e-09	2.11071e-08
Sar1b	2.67347e-09	2.53186e-08	1.09275	0.127969	1.09275	1.37042	1.2541	2.30451e-12	7.61038e-12
Msrb1	2.71608e-09	2.57082e-08	1.08766	0.121227	1.08766	1.22141	1.12298	1.18321e-07	3.0776e-07
Mrpl55	2.72139e-09	2.57445e-08	1.06301	0.0881547	1.06301	1.14232	1.07461	3.16541e-06	7.4561e-06
Smco1	2.73145e-09	2.58259e-08	1.01993	0.0284699	1.01993	1.02482	1.00479	5.48144e-05	0.000116915
Gm10094	2.75083e-09	2.59951e-08	1.02943	0.0418476	1.02943	1.04108	1.01132	1.74859e-05	3.89442e-05
Sptbn1	2.75701e-09	2.60394e-08	0.894634	-0.16063	-1.11778	5.87511	6.56705	1.34124e-283	6.20687e-282
Coq10a	2.84315e-09	2.68385e-08	1.08069	0.11195	1.08069	1.23878	1.14628	7.88854e-29	4.13624e-28
Fam126a	2.86073e-09	2.699e-08	1.10133	0.139247	1.10133	1.5941	1.44743	1.62329e-17	6.47359e-17
Erbb3	2.90335e-09	2.73773e-08	1.03916	0.0554178	1.03916	1.05917	1.01926	3.04576e-08	8.19445e-08
Anxa1	2.90856e-09	2.74118e-08	0.867808	-0.204553	-1.15233	1.2524	1.44318	1.19399e-67	1.12226e-66
B4gat1	2.93233e-09	2.76209e-08	1.04709	0.0663825	1.04709	1.08821	1.03927	1.68286e-06	4.05211e-06
Fbxo31	2.98276e-09	2.80809e-08	1.08407	0.116453	1.08407	1.23292	1.13731	1.75575e-14	6.31157e-14
Exoc2	2.99323e-09	2.81643e-08	0.866869	-0.206114	-1.15358	1.42642	1.64548	5.6965e-12	1.84746e-11
Wdpcp	3.09216e-09	2.90795e-08	0.853376	-0.228747	-1.17182	1.35149	1.5837	1.1835e-18	4.89907e-18
Gm26804	3.155e-09	2.96547e-08	1.09861	0.13568	1.09861	1.48299	1.34988	4.47406e-50	3.37508e-49
Igsf9b	3.17095e-09	2.97886e-08	1.02539	0.0361796	1.02539	1.0316	1.00605	5.16902e-10	1.53764e-09
Tmed1	3.22182e-09	3.02503e-08	1.04209	0.059475	1.04209	1.07273	1.0294	1.66027e-06	4.00047e-06
Fem1a	3.24625e-09	3.04633e-08	1.07296	0.101593	1.07296	1.18958	1.1087	3.57313e-06	8.39282e-06
Pkp4	3.33262e-09	3.12571e-08	1.09039	0.124848	1.09039	2.16068	1.98156	1.88228e-181	4.52236e-180
Loxl2	3.4045e-09	3.19142e-08	0.864653	-0.209806	-1.15653	1.21189	1.40159	1.34738e-66	1.24904e-65
Mfap5	3.43841e-09	3.22148e-08	0.861228	-0.215533	-1.16113	1.22369	1.42087	9.62638e-215	2.92106e-213
Mrpl4	3.45371e-09	3.2341e-08	1.07643	0.106254	1.07643	1.20899	1.12315	3.55193e-09	1.01099e-08
Uqcc1	3.49129e-09	3.26754e-08	1.10004	0.137561	1.10004	1.66258	1.51137	1.73066e-69	1.66415e-68
A930016O22Rik	3.68235e-09	3.44452e-08	1.01144	0.0164119	1.01144	1.01272	1.00126	1.24809e-05	2.81186e-05
Rpl28	3.7877e-09	3.54117e-08	1.10915	0.149455	1.10915	1.56182	1.40813	2.59455e-07	6.59982e-07
Col15a1	3.79685e-09	3.54784e-08	0.833562	-0.262639	-1.19967	1.24112	1.48893	1.05468e-277	4.73093e-276
Tagln	3.81766e-09	3.56539e-08	1.06193	0.0866838	1.06193	1.12443	1.05886	4.17169e-06	9.73747e-06
Zfp697	3.88887e-09	3.62996e-08	1.10024	0.137822	1.10024	1.41467	1.28578	6.71725e-15	2.44986e-14
Mrps33	3.90831e-09	3.64616e-08	1.08192	0.113594	1.08192	1.25695	1.16178	1.3982e-06	3.38717e-06
Gpr39	3.97335e-09	3.70487e-08	0.81397	-0.296952	-1.22855	1.48307	1.82203	6.38126e-289	3.07475e-287
Tsnax	3.99122e-09	3.71955e-08	1.08434	0.116814	1.08434	1.2701	1.17131	5.24525e-09	1.48095e-08
Pnkd	4.01856e-09	3.7426e-08	1.10061	0.138297	1.10061	1.39588	1.26828	7.38776e-09	2.06492e-08
Sh3d19	4.02022e-09	3.7426e-08	0.849802	-0.234801	-1.17674	1.70632	2.0079	2.09455e-127	3.38272e-126
Casp12	4.05439e-09	3.77241e-08	0.887269	-0.172556	-1.12705	1.17465	1.3239	2.54596e-28	1.32033e-27
Casq1	4.10406e-09	3.8166e-08	1.02777	0.0395232	1.02777	1.03794	1.00989	1.05317e-06	2.57516e-06
Ccdc146	4.14461e-09	3.85227e-08	1.03369	0.0477974	1.03369	1.04945	1.01525	6.65031e-06	1.5285e-05
Rnf144a	4.15828e-09	3.86292e-08	0.880032	-0.184373	-1.13632	1.16467	1.32345	9.60177e-114	1.39524e-112
Guk1	4.16824e-09	3.87013e-08	1.0636	0.0889528	1.0636	1.13886	1.07076	3.41536e-05	7.41636e-05
Mrps16	4.17761e-09	3.87678e-08	1.07074	0.0986086	1.07074	1.16964	1.09236	1.68289e-05	3.75572e-05
D430019H16Rik	4.22822e-09	3.92167e-08	1.02485	0.0354166	1.02485	1.03336	1.0083	3.86007e-06	9.03052e-06
Tmem109	4.26801e-09	3.95649e-08	1.08176	0.113381	1.08176	1.27754	1.18098	1.57395e-05	3.52022e-05
Dusp7	4.30479e-09	3.98847e-08	1.05889	0.082551	1.05889	1.11938	1.05712	2.13419e-05	4.7137e-05
Rab11fip1	4.31095e-09	3.99207e-08	0.884038	-0.17782	-1.13117	1.136	1.28502	2.62147e-98	3.33899e-97
Hs6st2	4.32923e-09	4.0051e-08	1.05823	0.0816468	1.05823	1.10163	1.04102	4.23764e-07	1.06329e-06
Chchd7	4.3296e-09	4.0051e-08	1.06741	0.0941136	1.06741	1.15778	1.08467	5.1888e-05	0.000110943
Stxbp5l	4.43819e-09	4.10339e-08	1.02527	0.0360067	1.02527	1.03356	1.00808	8.08871e-07	1.99169e-06
Abi3bp	4.45617e-09	4.11785e-08	0.84635	-0.240674	-1.18154	1.50772	1.78144	2.25526e-84	2.51143e-83
Rps15	4.49582e-09	4.1523e-08	1.11435	0.156201	1.11435	1.87209	1.67998	2.1337e-12	7.05563e-12
Pmp22	4.49882e-09	4.15289e-08	0.874104	-0.194123	-1.14403	1.24088	1.4196	8.00726e-60	6.84736e-59
Fam117a	4.50126e-09	4.15295e-08	0.860149	-0.217342	-1.16259	1.38475	1.6099	2.68082e-112	3.83203e-111
Ly86	4.63836e-09	4.27719e-08	0.901462	-0.149662	-1.10931	1.07457	1.19204	1.10331e-185	2.71402e-184
Timmdc1	4.66205e-09	4.29678e-08	1.08899	0.122994	1.08899	1.29752	1.19149	4.25662e-21	1.87722e-20
Rps6	4.70729e-09	4.33504e-08	1.07938	0.110197	1.07938	1.22977	1.13934	1.7678e-06	4.2479e-06
Gm572	4.7085e-09	4.33504e-08	1.01022	0.0146734	1.01022	1.01128	1.00105	1.76968e-05	3.93839e-05
RP23-89C10.5	4.76163e-09	4.38165e-08	1.03508	0.0497431	1.03508	1.05168	1.01604	2.35883e-11	7.45702e-11
Bmp5	4.85076e-09	4.46132e-08	1.04559	0.064313	1.04559	1.07644	1.02951	3.87859e-19	1.62355e-18
Sparcl1	4.89559e-09	4.5002e-08	1.10006	0.137582	1.10006	1.37107	1.24636	3.56481e-27	1.80234e-26
Mapt	5.02945e-09	4.62083e-08	1.08546	0.118303	1.08546	1.27693	1.1764	2.4643e-35	1.46712e-34
Zc3h7a	5.08169e-09	4.66535e-08	0.867248	-0.205483	-1.15307	1.63433	1.8845	3.31987e-14	1.18324e-13
Dcun1d3	5.08324e-09	4.66535e-08	0.850269	-0.234008	-1.1761	1.59866	1.88018	1.00162e-133	1.70227e-132
Mrps23	5.11255e-09	4.6898e-08	1.06283	0.087915	1.06283	1.15468	1.08642	2.97131e-06	7.02341e-06
Rpl7	5.20263e-09	4.76994e-08	1.11802	0.16095	1.11802	1.66585	1.49	9.32744e-11	2.87007e-10
Atp6v1f	5.33842e-09	4.89188e-08	1.07156	0.0997167	1.07156	1.17995	1.10115	2.99468e-05	6.53606e-05
Klhl23	5.37747e-09	4.92508e-08	1.04861	0.0684753	1.04861	1.09579	1.045	1.78387e-05	3.96643e-05
Fam193a	5.39245e-09	4.93623e-08	0.873288	-0.195471	-1.1451	2.33684	2.67591	2.48582e-32	1.40868e-31
Pard3	5.45348e-09	4.98949e-08	0.867675	-0.204773	-1.1525	2.94039	3.38881	5.99369e-53	4.71405e-52
Tmem147	5.4594e-09	4.99231e-08	1.07504	0.104396	1.07504	1.19226	1.10904	3.64197e-06	8.54306e-06
Ebf3	5.5321e-09	5.05615e-08	0.859131	-0.21905	-1.16397	1.35253	1.5743	0	0
Naa20	5.68541e-09	5.19356e-08	1.09626	0.132591	1.09626	1.45548	1.32768	2.44284e-32	1.38522e-31
Atp2b1	5.68968e-09	5.19476e-08	0.854359	-0.227086	-1.17047	2.12897	2.49189	5.7773e-70	5.58589e-69
Ptpra	5.73685e-09	5.2351e-08	0.860405	-0.216912	-1.16224	1.67397	1.94555	8.57153e-15	3.11577e-14
Gm10371	5.85549e-09	5.33837e-08	1.02398	0.0341888	1.02398	1.03142	1.00726	0.00011116	0.000230481
Agtpbp1	5.8561e-09	5.33837e-08	1.10946	0.149861	1.10946	1.79704	1.61974	2.32748e-09	6.68552e-09
Ccny	5.87039e-09	5.34861e-08	0.859736	-0.218034	-1.16315	1.94675	2.26436	5.52663e-10	1.64043e-09
Ivd	5.9655e-09	5.43245e-08	1.0944	0.130145	1.0944	1.4349	1.31113	5.53307e-102	7.26381e-101
Dchs2	6.16389e-09	5.6102e-08	1.0724	0.10084	1.0724	1.13753	1.06073	2.93603e-36	1.77508e-35
Rpl17	6.22575e-09	5.66356e-08	1.09317	0.128514	1.09317	1.3468	1.23202	2.0001e-07	5.13011e-07
Th	6.26787e-09	5.69892e-08	1.01931	0.027586	1.01931	1.02127	1.00193	9.74771e-05	0.00020324
Anxa2	6.31751e-09	5.74108e-08	0.856756	-0.223043	-1.16719	1.64846	1.92407	3.55921e-62	3.13221e-61
Rpsa	6.35721e-09	5.77416e-08	1.11646	0.158938	1.11646	1.85938	1.66542	1.01268e-08	2.80282e-08
Mfsd6	6.39899e-09	5.80911e-08	1.11552	0.157716	1.11552	1.44625	1.29648	1.04152e-30	5.66955e-30
Mpi	6.42365e-09	5.8267e-08	1.04772	0.0672562	1.04772	1.08722	1.0377	3.85613e-07	9.71035e-07
Lrrc39	6.42502e-09	5.8267e-08	1.06498	0.0908229	1.06498	1.15308	1.08272	2.372e-38	1.48953e-37
Ggnbp1	6.50837e-09	5.89924e-08	1.0755	0.105002	1.0755	1.23189	1.14541	1.68761e-11	5.36895e-11
Magi3	6.58624e-09	5.96674e-08	1.10714	0.146835	1.10714	3.04818	2.7532	1.63329e-39	1.04778e-38
Utrn	6.7041e-09	6.07038e-08	0.880282	-0.183962	-1.136	5.0532	5.74043	1.35702e-262	5.50944e-261
Clec18a	6.74419e-09	6.10353e-08	1.0166	0.0237531	1.0166	1.02101	1.00434	3.98936e-06	9.32304e-06
Gpx4	6.91088e-09	6.25115e-08	1.11955	0.162923	1.11955	1.99124	1.7786	8.26384e-11	2.54906e-10
Pepd	6.92585e-09	6.26147e-08	0.8806	-0.183441	-1.13559	1.20704	1.37071	2.68095e-42	1.79676e-41
Wdfy4	7.09375e-09	6.40996e-08	0.898436	-0.154513	-1.11305	1.07174	1.19289	3.33792e-138	5.85437e-137
Use1	7.47397e-09	6.75005e-08	1.07161	0.0997779	1.07161	1.1846	1.10544	2.57873e-07	6.56243e-07
Rps10	7.50664e-09	6.77606e-08	1.07946	0.110306	1.07946	1.20404	1.11541	8.27429e-07	2.03481e-06
Aldh2	7.63244e-09	6.88608e-08	1.13169	0.178473	1.13169	2.02266	1.7873	7.29702e-16	2.74523e-15
Mkl1	7.68101e-09	6.92633e-08	0.860491	-0.216768	-1.16213	1.58357	1.84031	6.45835e-34	3.75449e-33
Rps6ka3	7.70023e-09	6.9401e-08	0.854773	-0.226386	-1.1699	1.86164	2.17793	5.87203e-15	2.14383e-14
Clmn	7.72006e-09	6.9544e-08	0.865843	-0.207822	-1.15494	1.27622	1.47396	4.29382e-139	7.60699e-138
Ier5	7.76927e-09	6.99514e-08	1.05466	0.0767774	1.05466	1.11999	1.06194	1.17516e-09	3.42891e-09
Bcl6	7.7817e-09	7.00273e-08	0.855908	-0.224473	-1.16835	1.37062	1.60137	2.76357e-241	9.95281e-240
Klhl40	7.79526e-09	7.01134e-08	1.01756	0.0251153	1.01756	1.02272	1.00507	9.8868e-06	2.2424e-05
Ncoa4	7.90256e-09	7.1042e-08	0.893293	-0.162795	-1.11945	1.12377	1.25801	7.45276e-49	5.51303e-48
Pdgfra	8.07247e-09	7.25323e-08	0.867407	-0.20522	-1.15286	1.21663	1.4026	5.11733e-290	2.49314e-288
Stk17b	8.17811e-09	7.34439e-08	0.905434	-0.143318	-1.10444	1.0708	1.18264	1.78138e-22	8.12369e-22
Rsu1	8.23423e-09	7.39101e-08	0.852939	-0.229485	-1.17242	1.81613	2.12926	3.18789e-63	2.84397e-62
Gm16897	8.53747e-09	7.65927e-08	1.03844	0.0544171	1.03844	1.06215	1.02283	4.59079e-05	9.86013e-05
Tnni2	8.59645e-09	7.70823e-08	1.01295	0.0185599	1.01295	1.01459	1.00162	7.0784e-05	0.000149612
4932438A13Rik	8.74935e-09	7.84134e-08	0.864472	-0.210108	-1.15677	1.81324	2.09751	1.53662e-09	4.45174e-09
Prpf39	8.78879e-09	7.87265e-08	0.870062	-0.200811	-1.14934	1.54458	1.77526	1.29052e-08	3.54994e-08
Timp2	8.89763e-09	7.96608e-08	0.861649	-0.214828	-1.16057	2.16582	2.51357	1.07632e-108	1.50299e-107
Xkr4	9.21374e-09	8.24489e-08	0.816895	-0.291777	-1.22415	1.39054	1.70222	1.49408e-179	3.51269e-178
Enkur	9.22293e-09	8.2489e-08	1.03139	0.0445931	1.03139	1.05006	1.0181	1.17006e-07	3.04613e-07
B2m	9.24158e-09	8.26137e-08	0.877437	-0.188633	-1.13968	1.95658	2.22988	1.15947e-13	4.04373e-13
Hspb8	9.36581e-09	8.36816e-08	1.08182	0.113455	1.08182	1.26155	1.16614	1.80637e-15	6.70375e-15
Vav2	9.38994e-09	8.38544e-08	0.882883	-0.179705	-1.13265	1.22613	1.38878	3.80844e-46	2.69775e-45
Narf	9.52477e-09	8.50152e-08	1.07942	0.110257	1.07942	1.24752	1.15573	4.33859e-07	1.08831e-06
Ephx1	9.59284e-09	8.55793e-08	0.878391	-0.187065	-1.13845	1.2427	1.41474	7.34106e-51	5.61023e-50
Ankrd45	9.60919e-09	8.56816e-08	1.01685	0.0241099	1.01685	1.02043	1.00352	5.36618e-06	1.24297e-05
Emc10	9.74512e-09	8.68494e-08	1.08391	0.116238	1.08391	1.30422	1.20326	1.30351e-05	2.93181e-05
Arhgef12	9.78435e-09	8.71548e-08	0.870754	-0.199663	-1.14843	3.89774	4.47628	2.06842e-169	4.49542e-168
Camkk2	9.84767e-09	8.76742e-08	0.880303	-0.183928	-1.13597	1.23936	1.40788	1.19113e-18	4.92952e-18
Tnfsf13b	9.85638e-09	8.77073e-08	1.05973	0.0837009	1.05973	1.1202	1.05706	5.41024e-13	1.83257e-12
Gm37459	9.93524e-09	8.83642e-08	1.02277	0.032479	1.02277	1.02822	1.00533	1.47713e-07	3.8206e-07
Ctnnal1	1.01633e-08	9.03468e-08	1.11608	0.158439	1.11608	1.5436	1.38306	2.88031e-36	1.74199e-35
Gm20388	1.02169e-08	9.07772e-08	1.09694	0.133484	1.09694	3.24471	2.95796	6.75909e-76	6.91241e-75
Acer3	1.02369e-08	9.09086e-08	0.855096	-0.225841	-1.16946	1.44451	1.6893	2.26354e-50	1.7164e-49
RP23-205F19.4	1.03628e-08	9.19803e-08	1.02373	0.0338383	1.02373	1.03253	1.0086	2.22562e-07	5.68858e-07
Mrps34	1.06266e-08	9.4274e-08	1.05645	0.0792238	1.05645	1.12438	1.0643	4.85048e-05	0.000103937
Avp	1.09786e-08	9.73473e-08	1.0187	0.0267358	1.0187	1.02088	1.00213	7.69241e-05	0.000162013
Inpp5f	1.10583e-08	9.80044e-08	0.872626	-0.196564	-1.14597	1.27072	1.45621	6.5511e-71	6.37978e-70
Gm6086	1.1219e-08	9.93784e-08	1.01872	0.0267515	1.01872	1.02238	1.00359	1.49566e-05	3.34939e-05
Samhd1	1.18166e-08	1.04619e-07	0.865707	-0.208049	-1.15513	1.31973	1.52446	3.09572e-30	1.66398e-29
Sp3	1.18652e-08	1.04997e-07	0.867349	-0.205315	-1.15294	1.60043	1.8452	2.3151e-13	7.95856e-13
Mrpl18	1.20194e-08	1.06308e-07	1.07305	0.101722	1.07305	1.20909	1.12678	6.9173e-07	1.70829e-06
Arhgap25	1.20635e-08	1.06644e-07	0.929252	-0.105858	-1.07613	1.0315	1.11003	5.00303e-56	4.09273e-55
Lamtor4	1.21332e-08	1.07206e-07	1.06708	0.093665	1.06708	1.16874	1.09527	4.71408e-06	1.09583e-05
Phf21a	1.22945e-08	1.08577e-07	0.8776	-0.188364	-1.13947	3.04559	3.47036	2.13645e-16	8.21196e-16
Plekhh2	1.23152e-08	1.08705e-07	0.882915	-0.179653	-1.13261	1.15942	1.31318	2.82688e-110	3.99844e-109
Ccdc107	1.23834e-08	1.09252e-07	1.0565	0.0792986	1.0565	1.12289	1.06283	0.000101225	0.000210579
Rps24	1.24255e-08	1.09515e-07	1.11247	0.153766	1.11247	1.97468	1.77505	2.12444e-08	5.77058e-08
Adamts17	1.24257e-08	1.09515e-07	1.06953	0.0969723	1.06953	1.18239	1.10553	1.35563e-14	4.88825e-14
Tmod3	1.30782e-08	1.15208e-07	0.869068	-0.202459	-1.15066	1.80743	2.07973	1.14036e-53	9.03377e-53
Notum	1.31218e-08	1.15534e-07	1.00995	0.0142885	1.00995	1.01021	1.00025	0.00030194	0.000600764
Kcnv2	1.34291e-08	1.1818e-07	1.01867	0.0266912	1.01867	1.02332	1.00457	7.71803e-06	1.76626e-05
Nfkb1	1.36159e-08	1.19764e-07	0.862306	-0.213727	-1.15968	1.99888	2.31806	7.63966e-44	5.22997e-43
Dnajb2	1.40171e-08	1.23231e-07	1.06578	0.0919036	1.06578	1.17588	1.10331	9.01128e-09	2.50236e-08
Entpd5	1.4102e-08	1.23915e-07	1.08182	0.113458	1.08182	1.32267	1.22263	1.42925e-64	1.29616e-63
Cxx1a	1.42319e-08	1.24994e-07	1.05029	0.0707893	1.05029	1.09757	1.04502	6.02018e-05	0.000127908
Mtr	1.44156e-08	1.26544e-07	1.09898	0.136169	1.09898	1.3914	1.26608	4.14351e-10	1.23888e-09
[truncated: 15,541 more rows]

## Sheet: DEG_Hurdle
DEG Hurdle
Gene ID	Hurdle model AICc 1	Hurdle model Akaike Weight 1	P-value (Sinus node myocytes vs. Adipocytes I and Adipocytes II and Adipocytes III and Endocardial cells and Epicardial cells and Epithelial cells and Fibroblasts I and Fibroblasts II and Macrophages and Neurons and Vascular endothelial cells)	FDR step up (Sinus node myocytes vs. Adipocytes I and Adipocytes II and Adipocytes III and Endocardial cells and Epicardial cells and Epithelial cells and Fibroblasts I and Fibroblasts II and Macrophages and Neurons and Vascular endothelial cells)	Ratio (Sinus node myocytes vs. Adipocytes I and Adipocytes II and Adipocytes III and Endocardial cells and Epicardial cells and Epithelial cells and Fibroblasts I and Fibroblasts II and Macrophages and Neurons and Vascular endothelial cells)	Log2(Ratio) (Sinus node myocytes vs. Adipocytes I and Adipocytes II and Adipocytes III and Endocardial cells and Epicardial cells and Epithelial cells and Fibroblasts I and Fibroblasts II and Macrophages and Neurons and Vascular endothelial cells)	Fold change (Sinus node myocytes vs. Adipocytes I and Adipocytes II and Adipocytes III and Endocardial cells and Epicardial cells and Epithelial cells and Fibroblasts I and Fibroblasts II and Macrophages and Neurons and Vascular endothelial cells)	LSMean(Sinus node myocytes) (Sinus node myocytes vs. Adipocytes I and Adipocytes II and Adipocytes III and Endocardial cells and Epicardial cells and Epithelial cells and Fibroblasts I and Fibroblasts II and Macrophages and Neurons and Vascular endothelial cells)	LSMean(Adipocytes I + Adipocytes II + Adipocytes III + Endocardial cells + Epicardial cells + Epithelial cells + Fibroblasts I + Fibroblasts II + Macrophages + Neurons + Vascular endothelial cells) (Sinus node myocytes vs. Adipocytes I and Adipocytes II and Adipocytes III and Endocardial cells and Epicardial cells and Epithelial cells and Fibroblasts I and Fibroblasts II and Macrophages and Neuro…
Jade2	0	1	0	0	0.981022	-0.027643	-1.01935	1.11336	1.1349
Rps11	0	1	0	0	1.06484	0.0906393	1.06484	1.1621	1.09134
Epn2	0	1	0	0	0.885864	-0.174843	-1.12884	1.56471	1.76631
Epn1	0	1	0	0	1.03925	0.0555441	1.03925	1.21106	1.16532
Epm2aip1	0	1	0	0	1.04022	0.0568924	1.04022	1.16441	1.11938
Epm2a	0	1	0	0	1.01916	0.0273824	1.01916	1.1121	1.09119
Rps12-ps3	0	1	0	0	1.09808	0.134988	1.09808	1.1823	1.07669
Rps14	0	1	0	0	1.10217	0.140351	1.10217	1.34082	1.21652
Ephx1	0	1	0	0	0.926069	-0.110808	-1.07983	1.17735	1.27134
Rps10	0	1	0	0	1.06243	0.0873698	1.06243	1.14432	1.07708
Rps15a	0	1	0	0	0.989042	-0.0158969	-1.01108	1.07938	1.09134
Epha4	0	1	0	0	1.62179	0.697591	1.62179	2.14526	1.32277
Epha3	0	1	0	0	1.11399	0.15574	1.11399	1.16998	1.05026
Epc2	0	1	0	0	0.948564	-0.0761825	-1.05422	1.36911	1.44335
Rps23	0	1	0	0	1.13036	0.176783	1.13036	1.39212	1.23157
Epb41l4a	0	1	0	0	0.903841	-0.14586	-1.10639	1.24001	1.37193
Epb41l2	0	1	0	0	0.859872	-0.217806	-1.16296	2.19146	2.54859
Epb41	0	1	0	0	1.31003	0.389598	1.31003	2.62726	2.0055
Ep300	0	1	0	0	0.893376	-0.16266	-1.11935	1.45253	1.62588
Rps18-ps3	0	1	0	0	1.01393	0.019962	1.01393	1.08648	1.07155
Eogt	0	1	0	0	0.978612	-0.0311915	-1.02186	1.11405	1.1384
Eps8	0	1	0	0	0.814855	-0.295384	-1.22721	1.44496	1.77327
Eps15	0	1	0	0	0.843074	-0.246268	-1.18614	1.57013	1.86239
Esco1	0	1	0	0	0.960946	-0.057472	-1.04064	1.25519	1.3062
Erp44	0	1	0	0	0.950441	-0.0733306	-1.05214	1.25566	1.32113
Ero1l	0	1	0	0	1.00286	0.00411393	1.00286	1.11757	1.11439
Ern1	0	1	0	0	0.918279	-0.122996	-1.08899	1.22425	1.3332
Erlec1	0	1	0	0	1.03228	0.0458336	1.03228	1.27671	1.23679
Ergic2	0	1	0	0	0.957053	-0.0633292	-1.04487	1.27034	1.32734
Ergic1	0	1	0	0	0.940623	-0.0883111	-1.06312	1.23604	1.31406
Rps6	0	1	0	0	1.06666	0.093099	1.06666	1.16633	1.09345
Rps7	0	1	0	0	1.03719	0.0526855	1.03719	1.10421	1.06462
Ercc6l2	0	1	0	0	0.967519	-0.0476387	-1.03357	1.24817	1.29007
Rps6ka3	0	1	0	0	0.876636	-0.18995	-1.14072	1.66851	1.90331
Erc2	0	1	0	0	1.08439	0.11689	1.08439	1.15499	1.0651
Erbb4	0	1	0	0	2.86063	1.51633	2.86063	6.01232	2.10175
Erbb2ip	0	1	0	0	0.86375	-0.211315	-1.15774	1.68621	1.9522
Rps6ka6	0	1	0	0	1.06958	0.097051	1.06958	1.08136	1.01101
Rps6kb1	0	1	0	0	0.921966	-0.117214	-1.08464	1.49254	1.61887
Rps6kc1	0	1	0	0	0.943104	-0.0845106	-1.06033	1.21759	1.29104
Ept1	0	1	0	0	0.960093	-0.0587541	-1.04157	1.21373	1.26418
Ercc5	0	1	0	0	0.986676	-0.0193511	-1.0135	1.14103	1.15644
Eny2	0	1	0	0	1.0192	0.027441	1.0192	1.1913	1.16886
Esd	0	1	0	0	1.02412	0.0343867	1.02412	1.13684	1.11007
Rps25	0	1	0	0	1.10249	0.14077	1.10249	1.29867	1.17794
Entpd1	0	1	0	0	0.830858	-0.267326	-1.20357	1.6738	2.01454
Emc10	0	1	0	0	1.07658	0.106456	1.07658	1.22555	1.13838
Emc9	0	1	0	0	1.03234	0.0459237	1.03234	1.0774	1.04365
Emc6	0	1	0	0	1.03112	0.0442191	1.03112	1.106	1.07262
Emc4	0	1	0	0	1.02336	0.0333168	1.02336	1.08488	1.06011
Emc3	0	1	0	0	1.02296	0.032752	1.02296	1.1797	1.15322
Emc2	0	1	0	0	1.0595	0.0833874	1.0595	1.28756	1.21525
Rrm2b	0	1	0	0	1.03577	0.0506999	1.03577	1.18912	1.14806
Elp5	0	1	0	0	1.00877	0.0125903	1.00877	1.10752	1.0979
Emd	0	1	0	0	0.993015	-0.0101133	-1.00703	1.05272	1.06013
Elp3	0	1	0	0	0.966075	-0.0497935	-1.03512	1.13524	1.17511
Elovl5	0	1	0	0	0.918614	-0.122469	-1.0886	1.2861	1.40004
Rrp1	0	1	0	0	1.03955	0.0559595	1.03955	1.13431	1.09115
Elmsan1	0	1	0	0	0.918505	-0.12264	-1.08873	1.29958	1.41489
Elmod2	0	1	0	0	0.99388	-0.00885688	-1.00616	1.10185	1.10864
Elmo1	0	1	0	0	0.710157	-0.493791	-1.40814	3.0173	4.24878
Rsbn1	0	1	0	0	0.959646	-0.0594258	-1.04205	1.29787	1.35245
Rsf1	0	1	0	0	0.952293	-0.0705221	-1.0501	1.57092	1.64962
Rsl1d1	0	1	0	0	1.00444	0.00638737	1.00444	1.12474	1.11978
Rrn3	0	1	0	0	1.05032	0.0708302	1.05032	1.18608	1.12926
Entpd5	0	1	0	0	1.08916	0.123217	1.08916	1.23964	1.13816
Rreb1	0	1	0	0	0.811002	-0.302222	-1.23304	2.12589	2.62131
Emilin2	0	1	0	0	1.06335	0.0886122	1.06335	1.16221	1.09297
Rps27l	0	1	0	0	1.03861	0.0546599	1.03861	1.13971	1.09734
Ensa	0	1	0	0	0.995909	-0.00591354	-1.00411	1.12747	1.13211
Enpp2	0	1	0	0	0.876586	-0.190033	-1.14079	1.18187	1.34826
Enpp1	0	1	0	0	1.07476	0.104019	1.07476	1.10151	1.02488
Enpep	0	1	0	0	1.04411	0.0622744	1.04411	1.10231	1.05574
Eno3	0	1	0	0	1.21088	0.276054	1.21088	1.30254	1.0757
Rps29	0	1	0	0	1.2351	0.304633	1.2351	2.04937	1.65927
Eno1	0	1	0	0	1.08125	0.112702	1.08125	1.18645	1.09729
Rrbp1	0	1	0	0	0.859913	-0.217738	-1.16291	1.88207	2.18868
Enkur	0	1	0	0	1.02648	0.0377118	1.02648	1.03705	1.01029
Rrad	0	1	0	0	1.18239	0.241709	1.18239	1.2385	1.04745
Enah	0	1	0	0	1.69503	0.761314	1.69503	1.92263	1.13427
Emp2	0	1	0	0	1.06294	0.0880572	1.06294	1.27489	1.1994
Emp1	0	1	0	0	0.921754	-0.117546	-1.08489	1.13119	1.22722
Eml6	0	1	0	0	1.07164	0.0998148	1.07164	1.43529	1.33935
Eml4	0	1	0	0	0.884085	-0.177744	-1.13111	1.38042	1.56142
Rragd	0	1	0	0	1.07148	0.0996036	1.07148	1.09195	1.01911
Eml2	0	1	0	0	1.02419	0.0344806	1.02419	1.16697	1.13941
Endog	0	1	0	0	1.02692	0.0383201	1.02692	1.05764	1.02992
Esr1	0	1	0	0	0.738337	-0.437649	-1.3544	1.60743	2.1771
Elavl1	0	1	0	0	1.01428	0.0204499	1.01428	1.48869	1.46774
Rpn1	0	1	0	0	1.0079	0.0113513	1.0079	1.15451	1.14547
Esrrb	0	1	0	0	1.12533	0.17035	1.12533	1.13124	1.00525
Fam78a	0	1	0	0	1.03699	0.0523961	1.03699	1.05046	1.01299
Fam73b	0	1	0	0	1.12079	0.16452	1.12079	1.42683	1.27306
Fam73a	0	1	0	0	1.01354	0.0194087	1.01354	1.11117	1.09632
Rnls	0	1	0	0	1.1705	0.227127	1.1705	1.27889	1.0926
Rnmt	0	1	0	0	0.986796	-0.0191759	-1.01338	1.10552	1.12031
Rnpc3	0	1	0	0	0.944291	-0.0826961	-1.059	1.16007	1.22851
Rnps1	0	1	0	0	1.02977	0.0423189	1.02977	1.16269	1.12908
Fam49b	0	1	0	0	0.891798	-0.165212	-1.12133	1.64132	1.84046
Rngtt	0	1	0	0	0.922697	-0.116071	-1.08378	1.36764	1.48222
Romo1	0	1	0	0	1.10612	0.145505	1.10612	1.25468	1.13431
Fam46a	0	1	0	0	0.983622	-0.0238245	-1.01665	1.15611	1.17536
Fam21	0	1	0	0	0.947575	-0.0776878	-1.05533	1.16564	1.23013
Rp1	0	1	0	0	1.38269	0.467481	1.38269	1.42103	1.02772
Fam20b	0	1	0	0	1.02488	0.0354487	1.02488	1.16095	1.13277
Rp2	0	1	0	0	0.976451	-0.0343806	-1.02412	1.07311	1.09899
Fam13a	0	1	0	0	0.807085	-0.309208	-1.23903	2.30117	2.85122
Fahd1	0	1	0	0	1.03594	0.0509471	1.03594	1.07623	1.03889
Rpe	0	1	0	0	0.950028	-0.0739586	-1.0526	1.06402	1.11998
Ror1	0	1	0	0	0.757223	-0.40121	-1.32061	2.49009	3.28845
Faf1	0	1	0	0	0.856084	-0.224175	-1.16811	2.09447	2.44657
Rnf217	0	1	0	0	0.869914	-0.201055	-1.14954	1.33863	1.5388
Rnf214	0	1	0	0	1.00985	0.0141468	1.00985	1.30657	1.29382
Fam114a2	0	1	0	0	1.00026	0.000374679	1.00026	1.18401	1.1837
Fam114a1	0	1	0	0	0.969689	-0.0444055	-1.03126	1.27116	1.31089
Rnf149	0	1	0	0	1.00175	0.00252855	1.00175	1.10812	1.10618
Fam110b	0	1	0	0	0.973983	-0.0380312	-1.02671	1.11704	1.14688
Fam104a	0	1	0	0	0.999419	-0.000838821	-1.00058	1.10386	1.1045
Fam103a1	0	1	0	0	1.01933	0.0276165	1.01933	1.07358	1.05322
Rnf169	0	1	0	0	0.871091	-0.199104	-1.14799	1.64515	1.88861
Fam101b	0	1	0	0	1.03504	0.0496876	1.03504	1.07439	1.03802
Rnf216	0	1	0	0	0.892431	-0.164187	-1.12053	1.70669	1.91241
Rnf170	0	1	0	0	0.975845	-0.0352759	-1.02475	1.0577	1.08388
Fam98b	0	1	0	0	0.988966	-0.0160079	-1.01116	1.07873	1.09077
Fam98a	0	1	0	0	1.00923	0.0132617	1.00923	1.10706	1.09693
Fam96b	0	1	0	0	1.01354	0.0194022	1.01354	1.04068	1.02677
Fam96a	0	1	0	0	1.03779	0.053513	1.03779	1.10074	1.06066
Fam92a	0	1	0	0	0.983106	-0.0245817	-1.01718	1.07134	1.08975
Rnf187	0	1	0	0	1.08534	0.118146	1.08534	1.22049	1.12453
Rnf207	0	1	0	0	1.33896	0.421116	1.33896	1.35344	1.01081
Rnf213	0	1	0	0	0.881129	-0.182576	-1.13491	1.41674	1.60787
Rnf185	0	1	0	0	0.995977	-0.00581565	-1.00404	1.17638	1.18113
Fabp12	0	1	0	0	1.04821	0.0679266	1.04821	1.05978	1.01104
Esrra	0	1	0	0	1.17563	0.23343	1.17563	1.4346	1.22029
Fabp3-ps1	0	1	0	0	1.22583	0.293759	1.22583	1.26564	1.03248
Rph3al	0	1	0	0	1.01209	0.0173362	1.01209	1.18929	1.17508
Exoc2	0	1	0	0	0.893838	-0.161914	-1.11877	1.32023	1.47704
Rpl29	0	1	0	0	1.0529	0.0743679	1.0529	1.19426	1.13425
Rpl34	0	1	0	0	1.05893	0.0826023	1.05893	1.18911	1.12294
Evl	0	1	0	0	1.02343	0.0334139	1.02343	1.20498	1.1774
Evi5	0	1	0	0	0.93811	-0.0921709	-1.06597	1.42583	1.51989
Rpl35a	0	1	0	0	1.14204	0.191619	1.14204	1.52317	1.33372
Rpl36	0	1	0	0	1.1252	0.170181	1.1252	1.27713	1.13502
Etv6	0	1	0	0	0.788096	-0.343557	-1.26888	2.39986	3.04514
Rpl27a	0	1	0	0	1.12276	0.167055	1.12276	1.33191	1.18628
Rpl37	0	1	0	0	1.0445	0.0628144	1.0445	1.24858	1.19539
Ets2	0	1	0	0	1.02925	0.0415871	1.02925	1.1216	1.08973
Rpl37a	0	1	0	0	1.06577	0.0918998	1.06577	1.23566	1.1594
Etnk1	0	1	0	0	0.921	-0.118727	-1.08578	1.43065	1.55336
Etl4	0	1	0	0	1.08614	0.119203	1.08614	1.58141	1.45599
Etfdh	0	1	0	0	1.0942	0.129883	1.0942	1.32074	1.20703
Rplp0	0	1	0	0	1.078	0.108357	1.078	1.21718	1.12911
Esyt2	0	1	0	0	0.778315	-0.361574	-1.28483	1.84593	2.3717
Esrrg	0	1	0	0	1.97958	0.985195	1.97958	3.41805	1.72665
Etv1	0	1	0	0	1.04552	0.0642194	1.04552	1.13267	1.08335
Fabp3	0	1	0	0	1.35227	0.435381	1.35227	1.67433	1.23816
Rpl27-ps3	0	1	0	0	1.10667	0.146227	1.10667	1.3408	1.21156
Exoc6b	0	1	0	0	0.801154	-0.319849	-1.2482	2.21232	2.76141
Rpl3l	0	1	0	0	1.02551	0.0363346	1.02551	1.0308	1.00516
Rpl6l	0	1	0	0	1.08666	0.119895	1.08666	1.21967	1.1224
Rpl7a-ps5	0	1	0	0	1.02885	0.0410273	1.02885	1.09079	1.06021
Rpl9-ps6	0	1	0	0	1.15548	0.208495	1.15548	1.62768	1.40866
Rpl10a	0	1	0	0	1.04816	0.0678578	1.04816	1.26378	1.20571
F8	0	1	0	0	1.03306	0.0469276	1.03306	1.17019	1.13274
Rpl11	0	1	0	0	1.03973	0.0562058	1.03973	1.13945	1.09591
Rpl13-ps3	0	1	0	0	1.0774	0.107558	1.0774	1.16774	1.08385
Exoc5	0	1	0	0	0.941023	-0.0876979	-1.06267	1.31804	1.40065
Rpl13a	0	1	0	0	1.03467	0.0491728	1.03467	1.21628	1.17552
Extl3	0	1	0	0	0.99903	-0.00139966	-1.00097	1.21651	1.21769
Extl1	0	1	0	0	1.03633	0.0514871	1.03633	1.04751	1.01078
Ext2	0	1	0	0	0.96961	-0.0445238	-1.03134	1.25384	1.29314
Ext1	0	1	0	0	0.812066	-0.300332	-1.23143	3.79756	4.67641
Rpl18a	0	1	0	0	1.11777	0.160625	1.11777	1.2926	1.15641
Exosc10	0	1	0	0	0.970643	-0.0429872	-1.03024	1.13435	1.16866
Rpl21	0	1	0	0	1.10915	0.149452	1.10915	1.4011	1.26322
Rpl24	0	1	0	0	1.04112	0.0581393	1.04112	1.19545	1.14823
Rpl17	0	1	0	0	1.08166	0.113251	1.08166	1.25548	1.1607
Fam117b	0	1	0	0	1.00998	0.0143237	1.00998	1.49701	1.48222
Eif5a	0	1	0	0	1.05289	0.0743521	1.05289	1.23626	1.17416
Eif4g3	0	1	0	0	0.810216	-0.303622	-1.23424	1.68892	2.08453
Dusp27	0	1	0	0	1.15096	0.202833	1.15096	1.15996	1.00782
Scaf4	0	1	0	0	0.925665	-0.111437	-1.0803	1.33121	1.43811
Dusp22	0	1	0	0	0.992941	-0.0102197	-1.00711	1.13722	1.14531
Scaf11	0	1	0	0	0.916328	-0.126063	-1.09131	1.52299	1.66206
Scai	0	1	0	0	0.954167	-0.0676869	-1.04803	1.33289	1.39692
Scamp1	0	1	0	0	0.913364	-0.130738	-1.09485	1.35919	1.48811
Scamp2	0	1	0	0	1.02667	0.0379666	1.02667	1.18585	1.15505
Dusp8	0	1	0	0	1.02582	0.0367821	1.02582	1.04933	1.02291
Sbno2	0	1	0	0	0.918557	-0.122559	-1.08866	1.18433	1.28934
Dusp7	0	1	0	0	1.0449	0.063359	1.0449	1.08452	1.03792
Scand1	0	1	0	0	1.04613	0.0650559	1.04613	1.13591	1.08583
Dusp1	0	1	0	0	1.03007	0.0427457	1.03007	1.14499	1.11156
Dus2	0	1	0	0	1.00485	0.00698454	1.00485	1.07721	1.07201
Scarf1	0	1	0	0	1.03184	0.0452222	1.03184	1.18303	1.14652
Scd1	0	1	0	0	0.708275	-0.497618	-1.41188	5.46233	7.71216
Dtx3	0	1	0	0	1.02747	0.039103	1.02747	1.1333	1.10299
Scd4	0	1	0	0	1.04431	0.0625451	1.04431	1.06271	1.01762
Scfd2	0	1	0	0	0.938802	-0.0911069	-1.06519	1.45225	1.54692
Dusp3	0	1	0	0	1.04623	0.0651978	1.04623	1.28435	1.2276
Dtnb	0	1	0	0	0.957082	-0.0632859	-1.04484	1.34746	1.40788
Sbk3	0	1	0	0	1.22554	0.29342	1.22554	1.3129	1.07128
Dync1i2	0	1	0	0	0.901829	-0.149074	-1.10886	1.63369	1.81153
E130308A19Rik	0	1	0	0	1.21673	0.283011	1.21673	1.49105	1.22546
E130102H24Rik	0	1	0	0	0.938207	-0.092022	-1.06586	1.1241	1.19814
Sap30l	0	1	0	0	1.02818	0.0400923	1.02818	1.10011	1.06996
Sap130	0	1	0	0	0.963606	-0.0534845	-1.03777	1.29116	1.33993
Sar1a	0	1	0	0	1.03764	0.0533013	1.03764	1.19157	1.14835
Sar1b	0	1	0	0	1.0869	0.120224	1.0869	1.27738	1.17525
E2f6	0	1	0	0	1.0258	0.0367544	1.0258	1.08836	1.06098
Saraf	0	1	0	0	1.12024	0.163802	1.12024	1.32574	1.18345
Sbk2	0	1	0	0	1.10936	0.14973	1.10936	1.13846	1.02623
E2f3	0	1	0	0	0.979057	-0.0305356	-1.02139	1.1801	1.20535
Sash1	0	1	0	0	0.859025	-0.219228	-1.16411	1.77294	2.0639
Dysf	0	1	0	0	1.28293	0.359448	1.28293	1.50482	1.17295
Satb1	0	1	0	0	1.05264	0.07401	1.05264	1.13947	1.08249
Dyrk1a	0	1	0	0	0.884744	-0.176668	-1.13027	1.82788	2.066
Sbds	0	1	0	0	1.01776	0.0253948	1.01776	1.1689	1.1485
Sbf1	0	1	0	0	1.03073	0.0436728	1.03073	1.12409	1.09057
Dynlrb1	0	1	0	0	1.06415	0.0897071	1.06415	1.17948	1.10837
Dynll2	0	1	0	0	1.28446	0.361161	1.28446	1.56648	1.21957
Dzip3	0	1	0	0	0.998526	-0.00212749	-1.00148	1.16023	1.16194
Dtna	0	1	0	0	1.73363	0.793792	1.73363	2.1991	1.2685
Samm50	0	1	0	0	1.0748	0.104072	1.0748	1.17698	1.09507
Scly	0	1	0	0	1.01861	0.0266001	1.01861	1.08881	1.06892
Dstn	0	1	0	0	1.14102	0.190321	1.14102	1.47238	1.29041
Sdccag8	0	1	0	0	0.855343	-0.225425	-1.16912	1.42006	1.66022
Dpf3	0	1	0	0	1.62527	0.700678	1.62527	2.03458	1.25184
Dpf2	0	1	0	0	1.00134	0.00192563	1.00134	1.13752	1.136
Dot1l	0	1	0	0	1.062	0.0867867	1.062	1.2569	1.18352
Dopey2	0	1	0	0	0.919927	-0.120408	-1.08704	1.23188	1.3391
Dopey1	0	1	0	0	0.937508	-0.0930978	-1.06666	1.43332	1.52887
Sdhaf2	0	1	0	0	0.997548	-0.00354219	-1.00246	1.13894	1.14174
Dolk	0	1	0	0	1.01821	0.0260308	1.01821	1.06024	1.04128
Dph6	0	1	0	0	0.980937	-0.0277675	-1.01943	1.23039	1.2543
Dok7	0	1	0	0	1.05383	0.0756439	1.05383	1.06053	1.00636
Sdhb	0	1	0	0	1.19778	0.260366	1.19778	1.5158	1.2655
Sdhc	0	1	0	0	1.34789	0.430699	1.34789	1.78788	1.32643
Dock11	0	1	0	0	0.835561	-0.259182	-1.1968	1.26779	1.51729
Dock10	0	1	0	0	0.908884	-0.137831	-1.10025	1.17648	1.29443
Dock9	0	1	0	0	0.760791	-0.394427	-1.31442	2.16668	2.84793
Dock7	0	1	0	0	0.881321	-0.18226	-1.13466	1.49811	1.69984
Sdhd	0	1	0	0	1.07979	0.110746	1.07979	1.21545	1.12564
Dock5	0	1	0	0	0.857186	-0.222319	-1.16661	1.37266	1.60135
Sdhaf4	0	1	0	0	1.04832	0.0680811	1.04832	1.1039	1.05302
Dstyk	0	1	0	0	0.986275	-0.0199379	-1.01392	1.25328	1.27072
Sdcbp	0	1	0	0	0.967016	-0.0483879	-1.03411	1.28337	1.32714
Dpp8	0	1	0	0	0.950014	-0.0739794	-1.05262	1.43109	1.50638
Dst	0	1	0	0	1.21438	0.280216	1.21438	3.82512	3.14986
Dsp	0	1	0	0	1.28653	0.363484	1.28653	1.44792	1.12544
Dsg2	0	1	0	0	1.23566	0.305277	1.23566	1.37996	1.11679
Dse	0	1	0	0	0.926069	-0.110809	-1.07983	1.14979	1.24158
Scn5a	0	1	0	0	1.60696	0.684335	1.60696	1.67455	1.04206
Dsc2	0	1	0	0	1.17893	0.237479	1.17893	1.20255	1.02003
Drosha	0	1	0	0	0.973453	-0.0388168	-1.02727	1.15909	1.1907
Scrn1	0	1	0	0	1.06602	0.0922411	1.06602	1.13202	1.06191
Sdc2	0	1	0	0	0.918738	-0.122275	-1.08845	1.48852	1.62018
Drap1	0	1	0	0	1.07435	0.103466	1.07435	1.22206	1.13749
Dpysl3	0	1	0	0	1.08429	0.11675	1.08429	1.45105	1.33825
Dpy30	0	1	0	0	1.01768	0.0252781	1.01768	1.10752	1.08829
Dpy19l4	0	1	0	0	0.981371	-0.02713	-1.01898	1.19831	1.22106
Scyl2	0	1	0	0	0.980229	-0.0288089	-1.02017	1.11786	1.14041
Scyl3	0	1	0	0	0.969985	-0.0439652	-1.03094	1.06377	1.09668
Dpt	0	1	0	0	0.949309	-0.07505	-1.0534	1.25514	1.32216
Sdad1	0	1	0	0	0.961475	-0.0566793	-1.04007	1.063	1.10559
Dpp9	0	1	0	0	1.0147	0.0210499	1.0147	1.0876	1.07184
Dram2	0	1	0	0	0.921475	-0.117983	-1.08522	1.36493	1.48125
Samhd1	0	1	0	0	0.909913	-0.136199	-1.09901	1.23363	1.35577
Eif4h	0	1	0	0	1.02099	0.02997	1.02099	1.2857	1.25927
Kras	0	1	0	0	0.929044	-0.106182	-1.07638	1.36956	1.47416
Samd5	0	1	0	0	1.03273	0.0464581	1.03273	1.10372	1.06874
Ehmt1	0	1	0	0	0.872346	-0.197027	-1.14633	1.78962	2.0515
Ehhadh	0	1	0	0	1.10088	0.138658	1.10088	1.20169	1.09157
Ehd4	0	1	0	0	1.53885	0.621852	1.53885	2.74782	1.78563
Ehd2	0	1	0	0	0.912044	-0.132825	-1.09644	1.28233	1.406
Ehd1	0	1	0	0	1.0029	0.00418029	1.0029	1.15163	1.1483
Ehbp1l1	0	1	0	0	1.07455	0.103733	1.07455	1.26407	1.17637
Ehbp1	0	1	0	0	1.43454	0.520587	1.43454	3.70552	2.58307
Rtcb	0	1	0	0	0.997189	-0.00406048	-1.00282	1.12662	1.1298
Ehmt2	0	1	0	0	0.989492	-0.0152393	-1.01062	1.16278	1.17513
Egln2	0	1	0	0	1.00163	0.00235202	1.00163	1.08569	1.08392
Egfr	0	1	0	0	0.744533	-0.425593	-1.34312	1.4769	1.98366
Rtn2	0	1	0	0	1.07472	0.103965	1.07472	1.09308	1.01708
Rtn4	0	1	0	0	0.859526	-0.218388	-1.16343	1.81102	2.107
Egf	0	1	0	0	1.15198	0.204116	1.15198	1.19306	1.03566
Eftud1	0	1	0	0	0.953165	-0.0692014	-1.04914	1.19612	1.25489
Rtn4ip1	0	1	0	0	1.02491	0.0354971	1.02491	1.08284	1.05653
Efr3b	0	1	0	0	1.11272	0.154097	1.11272	1.15327	1.03644
Efnb3	0	1	0	0	1.02936	0.0417408	1.02936	1.03578	1.00624
Egln1	0	1	0	0	1.13277	0.179856	1.13277	1.4849	1.31086
Efna5	0	1	0	0	0.713746	-0.486516	-1.40106	3.73529	5.23336
Eid1	0	1	0	0	1.03581	0.0507604	1.03581	1.14521	1.10562
Eif1b	0	1	0	0	1.07789	0.108207	1.07789	1.16808	1.08368
Rspry1	0	1	0	0	0.954659	-0.0669423	-1.04749	1.31575	1.37824
Eif4enif1	0	1	0	0	0.981314	-0.0272138	-1.01904	1.24855	1.27232
Eif4ebp2	0	1	0	0	0.967133	-0.048214	-1.03398	1.17706	1.21706
Eif4e	0	1	0	0	1.0583	0.0817429	1.0583	1.28454	1.21379
Eif3l	0	1	0	0	1.02662	0.0378952	1.02662	1.11717	1.08821
Eif3k	0	1	0	0	1.03592	0.0509068	1.03592	1.11777	1.07902
Eif3h	0	1	0	0	0.977378	-0.0330109	-1.02315	1.2537	1.28272
Eif3f	0	1	0	0	1.03506	0.0497127	1.03506	1.19353	1.1531
Eif1	0	1	0	0	1.223	0.290424	1.223	1.84257	1.50659
Eif3e	0	1	0	0	0.948669	-0.0760239	-1.05411	1.17577	1.23939
Eif2s3y	0	1	0	0	1.00006	8.15198e-05	1.00006	1.35202	1.35194
Eif2s3x	0	1	0	0	1.00598	0.00859601	1.00598	1.12339	1.11672
Eif2s2	0	1	0	0	0.987074	-0.0187702	-1.0131	1.29583	1.3128
Eif2s1	0	1	0	0	0.975638	-0.0355827	-1.02497	1.13442	1.16275
Eif2b5	0	1	0	0	1.01739	0.0248738	1.01739	1.07744	1.05902
Eif2b3	0	1	0	0	0.93347	-0.0993238	-1.07127	1.1671	1.25028
Eif2ak3	0	1	0	0	0.931703	-0.102059	-1.0733	1.18837	1.27548
Eif2a	0	1	0	0	0.99295	-0.0102076	-1.0071	1.17492	1.18326
Eif3c	0	1	0	0	1.01587	0.0227189	1.01587	1.22508	1.20593
Rtn4rl1	0	1	0	0	1.1018	0.139861	1.1018	1.18448	1.07504
Samd8	0	1	0	0	0.975483	-0.035811	-1.02513	1.14859	1.17746
Rttn	0	1	0	0	1.00182	0.00261704	1.00182	1.1878	1.18565
Rufy1	0	1	0	0	1.03829	0.0542109	1.03829	1.25788	1.21149
S100a1	0	1	0	0	1.27806	0.353956	1.27806	1.61499	1.26363
Eda	0	1	0	0	0.943583	-0.0837785	-1.05979	1.70899	1.81117
Ecsit	0	1	0	0	1.06866	0.0957998	1.06866	1.17387	1.09845
Eci1	0	1	0	0	1.08699	0.120338	1.08699	1.27689	1.1747
Echs1	0	1	0	0	1.05509	0.0773634	1.05509	1.32662	1.25735
Echdc3	0	1	0	0	1.03965	0.0560989	1.03965	1.08136	1.04012
Echdc2	0	1	0	0	1.04039	0.0571271	1.04039	1.10867	1.06563
Echdc1	0	1	0	0	0.948076	-0.0769248	-1.05477	1.27284	1.34255
Edar	0	1	0	0	1.05501	0.0772538	1.05501	1.05621	1.00114
Ech1	0	1	0	0	1.26149	0.335133	1.26149	1.57532	1.24877
Sacs	0	1	0	0	1.18088	0.23986	1.18088	1.26978	1.07528
Ebf2	0	1	0	0	0.747021	-0.42078	-1.33865	2.18621	2.92657
Ebf1	0	1	0	0	0.650755	-0.619814	-1.53668	3.84998	5.91617
Eapp	0	1	0	0	0.995596	-0.00636744	-1.00442	1.12718	1.13216
E430025E21Rik	0	1	0	0	0.965856	-0.0501202	-1.03535	1.08072	1.11893
Samd4	0	1	0	0	1.54133	0.62418	1.54133	2.72921	1.77068
Samd4b	0	1	0	0	0.957752	-0.0622767	-1.04411	1.16298	1.21429
E330017L17Rik	0	1	0	0	1.02449	0.0349102	1.02449	1.02902	1.00442
S100pbp	0	1	0	0	0.962118	-0.0557137	-1.03937	1.20031	1.24757
Efhd2	0	1	0	0	1.08721	0.120628	1.08721	1.18452	1.08951
Edf1	0	1	0	0	1.03858	0.05461	1.03858	1.10427	1.06325
Ednra	0	1	0	0	1.61562	0.692083	1.61562	1.72953	1.07051
Rufy2	0	1	0	0	0.965293	-0.0509616	-1.03596	1.13029	1.17093
Rufy3	0	1	0	0	0.947462	-0.0778597	-1.05545	1.37807	1.45449
Efemp1	0	1	0	0	0.791417	-0.337491	-1.26356	1.63465	2.06548
Efcab14	0	1	0	0	0.983276	-0.0243312	-1.01701	1.22373	1.24455
Runx1t1	0	1	0	0	1.10846	0.148551	1.10846	1.42886	1.28906
Rusc2	0	1	0	0	0.976199	-0.0347522	-1.02438	1.2862	1.31756
Rxfp1	0	1	0	0	1.25163	0.323809	1.25163	1.27374	1.01766
Rxrg	0	1	0	0	1.03254	0.0461916	1.03254	1.06259	1.0291
Ryr3	0	1	0	0	1.64115	0.714705	1.64115	1.76219	1.07375
Efcab2	0	1	0	0	1.26212	0.335852	1.26212	1.36662	1.0828
Eef2k	0	1	0	0	0.988032	-0.0173701	-1.01211	1.23087	1.24578
Eef2	0	1	0	0	1.19779	0.260374	1.19779	1.90107	1.58715
Eef1g	0	1	0	0	1.12507	0.170017	1.12507	1.40355	1.24752
Eef1d	0	1	0	0	1.09654	0.132964	1.09654	1.22398	1.11621
Eef1a2	0	1	0	0	1.29112	0.368623	1.29112	1.52007	1.17733
Ryr2	0	1	0	0	6.17295	2.62596	6.17295	10.589	1.71538
Eed	0	1	0	0	0.959948	-0.0589721	-1.04172	1.16098	1.20942
Eea1	0	1	0	0	0.858076	-0.220822	-1.1654	1.60548	1.87102
Rybp	0	1	0	0	0.958912	-0.0605299	-1.04285	1.18715	1.23802
Dock3	0	1	0	0	1.07937	0.110187	1.07937	1.27741	1.18348
Fam118b	0	1	0	0	0.97709	-0.0334364	-1.02345	1.16371	1.19099
Fam120c	0	1	0	0	0.94321	-0.0843486	-1.06021	1.28145	1.3586
Gabpa	0	1	0	0	0.99982	-0.000259509	-1.00018	1.1303	1.1305
Gabarapl2	0	1	0	0	1.04893	0.0689129	1.04893	1.16838	1.11388
Gab2	0	1	0	0	0.730243	-0.453551	-1.36941	2.86148	3.91853
Gaa	0	1	0	0	1.08112	0.112522	1.08112	1.19722	1.1074
Rasa3	0	1	0	0	0.877604	-0.188358	-1.13947	1.29371	1.47414
Rasgrf2	0	1	0	0	0.96362	-0.0534645	-1.03775	1.30799	1.35737
Rasgrp3	0	1	0	0	1.01018	0.0146108	1.01018	1.14907	1.13749
Rasip1	0	1	0	0	1.01768	0.0252857	1.01768	1.19483	1.17407
Gabpb1	0	1	0	0	0.976044	-0.0349813	-1.02454	1.12519	1.15281
Rasl10b	0	1	0	0	1.04173	0.0589814	1.04173	1.05008	1.00802
G0s2	0	1	0	0	0.99972	-0.000404232	-1.00028	1.24335	1.2437
Rassf3	0	1	0	0	1.24065	0.311092	1.24065	1.70589	1.375
Fyco1	0	1	0	0	1.26745	0.341934	1.26745	1.71062	1.34965
Rassf8	0	1	0	0	1.18123	0.240292	1.18123	1.54163	1.3051
Fxyd1	0	1	0	0	1.13885	0.187579	1.13885	1.24477	1.09301
Fxr2	0	1	0	0	1.0572	0.0802481	1.0572	1.25952	1.19137
Fxn	0	1	0	0	1.03808	0.053924	1.03808	1.08357	1.04381
Rb1	0	1	0	0	0.849584	-0.235171	-1.17705	1.56165	1.83813
G6pc3	0	1	0	0	1.02328	0.0331979	1.02328	1.06039	1.03627
Fut8	0	1	0	0	0.799744	-0.32239	-1.2504	1.59487	1.99422
Gabpb2	0	1	0	0	0.989542	-0.0151675	-1.01057	1.32094	1.3349
Gabrb1	0	1	0	0	0.947324	-0.0780709	-1.05561	1.26278	1.333
Ranbp2	0	1	0	0	0.896999	-0.156821	-1.11483	1.58192	1.76357
Ranbp9	0	1	0	0	0.862564	-0.213296	-1.15933	1.56761	1.81739
Galnt15	0	1	0	0	0.952877	-0.0696378	-1.04945	1.14759	1.20434
Galnt11	0	1	0	0	0.990175	-0.014244	-1.00992	1.19158	1.2034
Galnt10	0	1	0	0	0.952584	-0.0700812	-1.04978	1.16094	1.21872
Galnt7	0	1	0	0	0.916104	-0.126416	-1.09158	1.18816	1.29697
Rap1a	0	1	0	0	0.905598	-0.143057	-1.10424	1.69691	1.8738
Galm	0	1	0	0	1.12098	0.164766	1.12098	1.25449	1.11909
Rars2	0	1	0	0	0.975153	-0.0363001	-1.02548	1.25331	1.28524
Rap1gap2	0	1	0	0	1.09074	0.125302	1.09074	1.24737	1.1436
Gak	0	1	0	0	0.932456	-0.100893	-1.07244	1.29463	1.38841
Gadd45gip1	0	1	0	0	1.03732	0.0528596	1.03732	1.08072	1.04184
Gadd45g	0	1	0	0	1.065	0.0908467	1.065	1.08965	1.02315
Rapgef4	0	1	0	0	1.1249	0.169796	1.1249	1.20355	1.06992
Rapgef5	0	1	0	0	0.846465	-0.240478	-1.18138	1.82852	2.16019
Gabrg3	0	1	0	0	1.23798	0.307988	1.23798	1.28748	1.03999
Rapsn	0	1	0	0	1.01818	0.0259923	1.01818	1.02351	1.00523
Rarb	0	1	0	0	1.40037	0.485807	1.40037	1.73241	1.23711
Rap1gds1	0	1	0	0	0.831181	-0.266766	-1.20311	1.60038	1.92543
Rbbp6	0	1	0	0	0.97488	-0.0367034	-1.02577	1.5866	1.62749
Ran	0	1	0	0	1.05246	0.0737684	1.05246	1.13681	1.08015
Furin	0	1	0	0	1.13211	0.17901	1.13211	1.24723	1.10169
Fuca2	0	1	0	0	1.08938	0.123502	1.08938	1.13393	1.0409
Rbm19	0	1	0	0	1.00278	0.00400802	1.00278	1.04939	1.04648
Frem2	0	1	0	0	1.10418	0.142974	1.10418	1.11651	1.01117
Rbm20	0	1	0	0	4.69169	2.23011	4.69169	5.4303	1.15743
Rbm22	0	1	0	0	1.00043	0.000626246	1.00043	1.07773	1.07726
Fras1	0	1	0	0	1.29973	0.378215	1.29973	2.13631	1.64365
Fra10ac1	0	1	0	0	0.995672	-0.00625705	-1.00435	1.13077	1.13569
Rbm24	0	1	0	0	2.12823	1.08966	2.12823	2.29422	1.07799
Rbm27	0	1	0	0	0.985777	-0.0206672	-1.01443	1.34852	1.36797
Rbm18	0	1	0	0	1.00315	0.00454226	1.00315	1.13476	1.13119
Rbm28	0	1	0	0	0.877872	-0.187918	-1.13912	1.56494	1.78266
Foxp1	0	1	0	0	0.820157	-0.286027	-1.21928	3.74909	4.57118
Foxo6os	0	1	0	0	1.02357	0.0336028	1.02357	1.0281	1.00443
Foxo1	0	1	0	0	0.717234	-0.479485	-1.39425	1.88735	2.63143
Rbm38	0	1	0	0	1.07649	0.106329	1.07649	1.1069	1.02825
Foxn2	0	1	0	0	0.92102	-0.118696	-1.08575	1.21346	1.31752
Foxk2	0	1	0	0	0.973334	-0.0389935	-1.0274	1.25462	1.28899
Foxk1	0	1	0	0	0.962843	-0.0546272	-1.03859	1.1806	1.22616
Foxj3	0	1	0	0	0.96709	-0.0482775	-1.03403	1.30455	1.34895
Rbm33	0	1	0	0	0.912	-0.132895	-1.09649	1.42381	1.5612
Fundc2	0	1	0	0	1.06187	0.0866131	1.06187	1.17563	1.10713
Frmd4b	0	1	0	0	0.67445	-0.568216	-1.48269	2.13615	3.16725
Frmd6	0	1	0	0	1.03618	0.05128	1.03618	1.44151	1.39117
Fuca1	0	1	0	0	0.973974	-0.0380447	-1.02672	1.11243	1.14215
Fubp3	0	1	0	0	0.980525	-0.0283741	-1.01986	1.1686	1.19181
Fubp1	0	1	0	0	0.914906	-0.128305	-1.09301	1.61368	1.76377
Ftx	0	1	0	0	0.956088	-0.064784	-1.04593	1.22279	1.27895
Rbbp8	0	1	0	0	0.851866	-0.231302	-1.17389	1.42694	1.67508
Fth1	0	1	0	0	1.21518	0.281172	1.21518	2.85973	2.35334
Fstl4	0	1	0	0	1.18944	0.250282	1.18944	1.2017	1.01031
Fsd2	0	1	0	0	1.19169	0.253004	1.19169	1.23426	1.03572
Frmd5	0	1	0	0	1.07553	0.105049	1.07553	1.13091	1.05149
Fsd1l	0	1	0	0	1.04455	0.0628776	1.04455	1.21113	1.15948
Fscn1	0	1	0	0	0.99807	-0.00278779	-1.00193	1.01845	1.02042
Rbm6	0	1	0	0	0.911398	-0.133847	-1.09722	2.36955	2.59991
Fry	0	1	0	0	1.42795	0.513946	1.42795	3.87792	2.71572
Rbm7	0	1	0	0	0.991066	-0.0129464	-1.00901	1.09168	1.10152
Frrs1	0	1	0	0	0.947205	-0.0782508	-1.05574	1.16134	1.22607
Rbm8a	0	1	0	0	1.01088	0.0156083	1.01088	1.0866	1.07491
Frmpd1	0	1	0	0	1.09258	0.127735	1.09258	1.09671	1.00378
Rbm10	0	1	0	0	1.00895	0.01286	1.00895	1.22687	1.21598
Rbm4b	0	1	0	0	1.03773	0.0534249	1.03773	1.09186	1.05217
Gapvd1	0	1	0	0	0.921436	-0.118043	-1.08526	1.71158	1.85752
Rbm47	0	1	0	0	0.818756	-0.288494	-1.22136	1.30707	1.59641
Garem	0	1	0	0	1.36873	0.452843	1.36873	1.55691	1.13748
Ralgps1	0	1	0	0	1.03555	0.0503907	1.03555	1.21265	1.17103
Rab5b	0	1	0	0	1.00383	0.00551406	1.00383	1.24204	1.23731
Rab6a	0	1	0	0	1.00886	0.0127266	1.00886	1.48854	1.47547
Glb1	0	1	0	0	1.0219	0.0312473	1.0219	1.17195	1.14684
Gkap1	0	1	0	0	1.01499	0.0214592	1.01499	1.37766	1.35732
Gk	0	1	0	0	1.10773	0.147601	1.10773	1.35256	1.22103
Rab8b	0	1	0	0	0.921503	-0.11794	-1.08518	1.29112	1.4011
Gjc1	0	1	0	0	1.04764	0.0671432	1.04764	1.13644	1.08476
Rab9	0	1	0	0	0.99574	-0.00615927	-1.00428	1.10461	1.10933
Rab5a	0	1	0	0	0.957909	-0.0620389	-1.04394	1.16141	1.21244
Gja5	0	1	0	0	1.0709	0.0988285	1.0709	1.08578	1.01389
Gja3	0	1	0	0	1.07223	0.100612	1.07223	1.07409	1.00174
Gja1	0	1	0	0	1.35527	0.438582	1.35527	1.70723	1.2597
Git2	0	1	0	0	0.921425	-0.118061	-1.08528	1.44514	1.56838
Git1	0	1	0	0	1.01038	0.0148943	1.01038	1.06552	1.05458
Gipc2	0	1	0	0	1.05498	0.0772184	1.05498	1.06575	1.0102
Rab11fip2	0	1	0	0	0.95234	-0.0704515	-1.05005	1.21606	1.27692
Ginm1	0	1	0	0	1.01021	0.014658	1.01021	1.16989	1.15806
Gimap6	0	1	0	0	1.03012	0.0428108	1.03012	1.11278	1.08025
Rab10os	0	1	0	0	1.0317	0.045017	1.0317	1.14184	1.10676
Rab12	0	1	0	0	1.03035	0.0431309	1.03035	1.30249	1.26412
Gli3	0	1	0	0	0.916176	-0.126303	-1.09149	1.19848	1.30814
Rab3a	0	1	0	0	1.04582	0.0646359	1.04582	1.06705	1.0203
RP23-225M4.1	0	1	0	0	1.03433	0.0486939	1.03433	1.04077	1.00623
RP23-449M8.5	0	1	0	0	1.0249	0.0354819	1.0249	1.02869	1.0037
RP23-449M8.6	0	1	0	0	1.02133	0.0304469	1.02133	1.02512	1.00371
RP23-455C13.7	0	1	0	0	1.23007	0.298744	1.23007	1.23827	1.00667
Glul	0	1	0	0	0.886157	-0.174366	-1.12847	1.66589	1.8799
Glud1	0	1	0	0	0.921739	-0.11757	-1.08491	1.41974	1.54029
Gltp	0	1	0	0	1.01437	0.0205813	1.01437	1.07374	1.05853
Glt8d1	0	1	0	0	1.05045	0.0710058	1.05045	1.18064	1.12394
Rab3b	0	1	0	0	1.04704	0.0663232	1.04704	1.06672	1.01879
RP24-120F8.4	0	1	0	0	0.984015	-0.0232484	-1.01625	1.11476	1.13287
Glrx2	0	1	0	0	1.03225	0.045791	1.03225	1.10986	1.07518
Glrx	0	1	0	0	1.03515	0.0498336	1.03515	1.07132	1.03495
RP24-274B19.1	0	1	0	0	1.02286	0.032607	1.02286	1.03779	1.01459
Rab1b	0	1	0	0	1.03328	0.0472256	1.03328	1.09775	1.0624
Glod4	0	1	0	0	1.02366	0.0337389	1.02366	1.10013	1.0747
Glo1	0	1	0	0	1.03868	0.054753	1.03868	1.1239	1.08205
Glis3	0	1	0	0	0.898147	-0.154977	-1.1134	1.32633	1.47674
Glis1	0	1	0	0	1.03192	0.0453259	1.03192	1.04353	1.01126
Gls	0	1	0	0	0.827258	-0.273591	-1.20881	1.84326	2.22816
Rab18	0	1	0	0	1.03377	0.0479154	1.03377	1.23467	1.19433
Ralgps2	0	1	0	0	0.978593	-0.0312194	-1.02188	1.18988	1.21591
Gigyf1	0	1	0	0	1.06146	0.0860434	1.06146	1.26024	1.18727
Gid4	0	1	0	0	1.00732	0.0105152	1.00732	1.15551	1.14712
Rad21	0	1	0	0	0.966134	-0.0497049	-1.03505	1.18373	1.22523
Gcn1l1	0	1	0	0	1.01342	0.0192362	1.01342	1.22814	1.21188
Gclm	0	1	0	0	1.00679	0.0097578	1.00679	1.14065	1.13296
Rad23b	0	1	0	0	0.931439	-0.102467	-1.07361	1.36896	1.46973
Rad50	0	1	0	0	0.992956	-0.0101985	-1.00709	1.14989	1.15805
Gcgr	0	1	0	0	1.05989	0.0839159	1.05989	1.06316	1.00309
Gcc2	0	1	0	0	0.93785	-0.0925704	-1.06627	1.27246	1.35678
Gca	0	1	0	0	1.02263	0.0322859	1.02263	1.05093	1.02767
Gda	0	1	0	0	0.839835	-0.251821	-1.19071	1.26569	1.50707
Rad52	0	1	0	0	0.998377	-0.00234301	-1.00163	1.07407	1.07582
Gbe1	0	1	0	0	0.897017	-0.156792	-1.11481	2.03769	2.27163
Gbas	0	1	0	0	1.40473	0.490293	1.40473	1.97236	1.40409
Rala	0	1	0	0	0.988245	-0.0170587	-1.01189	1.29268	1.30806
Gatsl2	0	1	0	0	1.04151	0.0586822	1.04151	1.13545	1.09019
Ralb	0	1	0	0	0.997013	-0.00431602	-1.003	1.20094	1.20453
Gatad2a	0	1	0	0	0.967903	-0.0470649	-1.03316	1.27739	1.31975
Gata5os	0	1	0	0	1.02998	0.0426115	1.02998	1.03398	1.00389
Gata4	0	1	0	0	1.38023	0.46491	1.38023	2.16009	1.56502
Rai1	0	1	0	0	0.892385	-0.164262	-1.12059	1.54701	1.73357
Gid8	0	1	0	0	1.00821	0.0118002	1.00821	1.07016	1.06144
Gdap2	0	1	0	0	0.967945	-0.0470033	-1.03312	1.10992	1.14668
Rabgap1l	0	1	0	0	1.47447	0.560194	1.47447	5.52368	3.74622
Rab21	0	1	0	0	0.989505	-0.0152206	-1.01061	1.24197	1.25514
Ghr	0	1	0	0	0.746907	-0.421	-1.33886	5.12181	6.85737
Ghitm	0	1	0	0	1.16574	0.221243	1.16574	1.50954	1.29492
Ggps1	0	1	0	0	0.988961	-0.0160144	-1.01116	1.17303	1.18612
Ggnbp1	0	1	0	0	1.0681	0.0950471	1.0681	1.16956	1.095
Ggct	0	1	0	0	1.03738	0.0529499	1.03738	1.07935	1.04046
Rab28	0	1	0	0	0.987798	-0.0177121	-1.01235	1.32817	1.34457
Gfpt2	0	1	0	0	0.873489	-0.195138	-1.14483	1.2591	1.44146
Gde1	0	1	0	0	1.01269	0.018197	1.01269	1.16345	1.14887
Gfod1	0	1	0	0	1.21112	0.276342	1.21112	1.66837	1.37754
Gfm1	0	1	0	0	1.05317	0.0747406	1.05317	1.16537	1.10653
Get4	0	1	0	0	1.02165	0.0309043	1.02165	1.09865	1.07537
Rab35	0	1	0	0	0.996153	-0.00556004	-1.00386	1.05847	1.06255
Rab40c	0	1	0	0	0.995329	-0.00675433	-1.00469	1.29625	1.30234
Rabep1	0	1	0	0	0.873051	-0.195862	-1.14541	1.71873	1.96865
Gdpd5	0	1	0	0	1.00998	0.0143289	1.00998	1.18165	1.16997
Rabgap1	0	1	0	0	0.9091	-0.13749	-1.09999	1.78939	1.96832
Gdpd1	0	1	0	0	1.07169	0.0998882	1.07169	1.12411	1.04892
Gfm2	0	1	0	0	0.973933	-0.0381061	-1.02677	1.22634	1.25917
Fam120a	0	1	0	0	0.832579	-0.264341	-1.20109	1.4701	1.76572
Rbms1	0	1	0	0	0.812588	-0.299404	-1.23064	3.96634	4.88112
Focad	0	1	0	0	0.971015	-0.0424344	-1.02985	1.21947	1.25587
Rictor	0	1	0	0	0.895182	-0.159747	-1.11709	1.4143	1.5799
Fbxl7	0	1	0	0	0.80012	-0.321712	-1.24981	2.57305	3.21584
Fbxl3	0	1	0	0	0.963943	-0.0529799	-1.03741	1.28311	1.3311
Fbn2	0	1	0	0	1.13821	0.186763	1.13821	1.16036	1.01946
Fbn1	0	1	0	0	0.807234	-0.308942	-1.2388	1.57414	1.95004
Rilpl1	0	1	0	0	1.27811	0.354017	1.27811	1.47444	1.15361
Fblim1	0	1	0	0	1.10571	0.144978	1.10571	1.22244	1.10556
Rin2	0	1	0	0	0.914676	-0.128668	-1.09328	1.44574	1.58061
Ric8b	0	1	0	0	0.939572	-0.0899237	-1.06431	1.35883	1.44622
Fat3	0	1	0	0	1.08646	0.11963	1.08646	1.09736	1.01004
Fastk	0	1	0	0	1.07723	0.107326	1.07723	1.15396	1.07123
Fasn	0	1	0	0	0.826689	-0.274583	-1.20964	2.08656	2.524
Farsa	0	1	0	0	0.99658	-0.00494241	-1.00343	1.11159	1.11541
Farp2	0	1	0	0	1.01172	0.016816	1.01172	1.22369	1.20951
Riok3	0	1	0	0	0.940215	-0.0889379	-1.06359	1.43058	1.52154
Ripk2	0	1	0	0	0.935168	-0.0967023	-1.06933	1.0943	1.17016
Far1	0	1	0	0	0.95639	-0.0643293	-1.0456	1.30026	1.35955
Rmdn1	0	1	0	0	1.28918	0.366451	1.28918	1.82667	1.41692
Fat1	0	1	0	0	1.05094	0.071675	1.05094	1.19975	1.1416
Rmdn2	0	1	0	0	0.993669	-0.00916253	-1.00637	1.06834	1.07514
Fbxl17	0	1	0	0	0.806279	-0.31065	-1.24027	3.68082	4.5652
Rhoj	0	1	0	0	0.761417	-0.393241	-1.31334	2.35951	3.09884
Rhbdd1	0	1	0	0	0.976322	-0.0345711	-1.02425	1.21998	1.24957
Fbxo42	0	1	0	0	0.973657	-0.038515	-1.02706	1.2635	1.29769
Rhbdl3	0	1	0	0	1.22148	0.288629	1.22148	1.29448	1.05977
Fbxo40	0	1	0	0	1.12876	0.174742	1.12876	1.15505	1.02329
Rheb	0	1	0	0	1.03264	0.0463426	1.03264	1.41255	1.3679
Fbxo34	0	1	0	0	1.01117	0.0160268	1.01117	1.32726	1.31259
Fbxo32	0	1	0	0	1.4824	0.567938	1.4824	1.77046	1.19432
Fbxo31	0	1	0	0	1.06864	0.0957826	1.06864	1.16687	1.09191
Fbxl20	0	1	0	0	0.955409	-0.0658097	-1.04667	1.60179	1.67655
Fbxo28	0	1	0	0	1.01675	0.0239665	1.01675	1.20162	1.18182
Rhobtb1	0	1	0	0	1.5878	0.667029	1.5878	2.5523	1.60744
Rhobtb2	0	1	0	0	1.03071	0.0436387	1.03071	1.08464	1.05233
Fbxo10	0	1	0	0	1.04251	0.0600612	1.04251	1.10262	1.05765
Fbxo9	0	1	0	0	1.05503	0.0772781	1.05503	1.28049	1.2137
Rhoc	0	1	0	0	1.01787	0.0255545	1.01787	1.09815	1.07887
Fbxo4	0	1	0	0	0.984034	-0.0232199	-1.01623	1.09233	1.11005
Fbxo3	0	1	0	0	1.01867	0.0266873	1.01867	1.37885	1.35358
Fbxl22	0	1	0	0	1.0909	0.125517	1.0909	1.14574	1.05027
Fbxo18	0	1	0	0	1.00461	0.00663956	1.00461	1.20577	1.20023
Rmnd1	0	1	0	0	1.08271	0.114649	1.08271	1.28913	1.19065
Fbxw4	0	1	0	0	0.930086	-0.104564	-1.07517	1.32246	1.42187
Rnaseh2b	0	1	0	0	0.988747	-0.0163267	-1.01138	1.0787	1.09098
Fam210a	0	1	0	0	1.04718	0.0665157	1.04718	1.21968	1.16472
Fam168b	0	1	0	0	1.0002	0.000291021	1.0002	1.26483	1.26458
Rnf103	0	1	0	0	1.00414	0.00595933	1.00414	1.15953	1.15475
Rnf114	0	1	0	0	0.996528	-0.00501813	-1.00348	1.1243	1.12822
Fam162a	0	1	0	0	1.04414	0.0623187	1.04414	1.23325	1.18111
Fam160b2	0	1	0	0	1.01699	0.0243018	1.01699	1.12014	1.10143
Fam160a2	0	1	0	0	0.968469	-0.0462215	-1.03256	1.10805	1.14412
Rnf128	0	1	0	0	1.12414	0.16882	1.12414	1.16472	1.0361
Rnf130	0	1	0	0	0.971545	-0.0416469	-1.02929	1.3037	1.34188
Fam171a1	0	1	0	0	1.01511	0.0216343	1.01511	1.25815	1.23943
Fam134c	0	1	0	0	0.992534	-0.0108115	-1.00752	1.17514	1.18398
Fam133b	0	1	0	0	0.965293	-0.0509616	-1.03596	1.17605	1.21834
Rnf141	0	1	0	0	1.0281	0.0399873	1.0281	1.29702	1.26156
Rnf144a	0	1	0	0	0.93534	-0.0964378	-1.06913	1.11768	1.19494
Rnf144b	0	1	0	0	1.07722	0.107318	1.07722	1.24874	1.15922
Fam129b	0	1	0	0	0.961073	-0.0572823	-1.0405	1.18044	1.22825
Fam126b	0	1	0	0	0.857677	-0.221494	-1.16594	1.40069	1.63312
Fam126a	0	1	0	0	1.10996	0.150508	1.10996	1.45281	1.30889
Rnf145	0	1	0	0	0.965718	-0.0503258	-1.0355	1.17159	1.21318
Fam134b	0	1	0	0	1.16837	0.2245	1.16837	1.34439	1.15065
Fam212b	0	1	0	0	1.08846	0.122288	1.08846	1.13188	1.0399
Rnf40	0	1	0	0	1.0159	0.0227648	1.0159	1.07626	1.05941
Fam172a	0	1	0	0	0.839494	-0.252408	-1.19119	2.59409	3.09007
Fam208b	0	1	0	0	0.926269	-0.110497	-1.0796	1.30851	1.41267
Fam208a	0	1	0	0	0.867228	-0.205517	-1.1531	1.60858	1.85485
Fam204a	0	1	0	0	0.9651	-0.0512492	-1.03616	1.15237	1.19404
Rnf7	0	1	0	0	1.05904	0.0827607	1.05904	1.15047	1.08633
Fam195b	0	1	0	0	1.02906	0.0413221	1.02906	1.14494	1.11261
Fam195a	0	1	0	0	1.03341	0.0474167	1.03341	1.09365	1.05829
Fam193b	0	1	0	0	0.956941	-0.0634979	-1.045	1.2848	1.34262
Fam193a	0	1	0	0	0.874019	-0.194264	-1.14414	2.09763	2.39999
Rnf38	0	1	0	0	0.903437	-0.146504	-1.10688	1.45125	1.60636
Rnf13	0	1	0	0	0.971588	-0.0415832	-1.02924	1.37063	1.41071
Rnf19a	0	1	0	0	0.931734	-0.102009	-1.07327	1.36992	1.47029
Fam185a	0	1	0	0	0.980567	-0.0283119	-1.01982	1.07123	1.09246
Rnf31	0	1	0	0	0.965329	-0.0509073	-1.03592	1.03055	1.06756
Fam179b	0	1	0	0	0.966602	-0.0490065	-1.03455	1.27786	1.32201
Fam179a	0	1	0	0	1.04069	0.057542	1.04069	1.04268	1.00191
Fam178a	0	1	0	0	0.943177	-0.0843999	-1.06025	1.38562	1.4691
Fam174b	0	1	0	0	1.1375	0.185865	1.1375	1.24613	1.0955
Fam174a	0	1	0	0	1.01379	0.0197545	1.01379	1.12936	1.114
Fam189a2	0	1	0	0	1.152	0.204137	1.152	1.29177	1.12133
Fbxw5	0	1	0	0	1.03543	0.0502296	1.03543	1.09557	1.05809
Rbms3	0	1	0	0	0.771055	-0.375094	-1.29692	3.91283	5.07464
Rgs12	0	1	0	0	1.28813	0.36528	1.28813	1.38542	1.07553
Rgs5	0	1	0	0	1.13167	0.178459	1.13167	1.27431	1.12604
Fktn	0	1	0	0	1.04538	0.0640265	1.04538	1.24719	1.19305
Fkrp	0	1	0	0	1.03258	0.0462555	1.03258	1.07102	1.03722
Fkbp15	0	1	0	0	0.903231	-0.146833	-1.10714	1.22634	1.35772
Rcn2	0	1	0	0	1.06554	0.0915827	1.06554	1.2088	1.13445
Fkbp9	0	1	0	0	0.976984	-0.0335933	-1.02356	1.30468	1.33542
Fkbp7	0	1	0	0	1.00065	0.000938485	1.00065	1.10462	1.1039
Fkbp5	0	1	0	0	0.720074	-0.473783	-1.38875	2.10785	2.92727
Fkbp4	0	1	0	0	1.10472	0.143676	1.10472	1.1873	1.07475
Flad1	0	1	0	0	1.03366	0.0477686	1.03366	1.08428	1.04897
Fkbp3	0	1	0	0	1.11947	0.162822	1.11947	1.27964	1.14307
Fitm1	0	1	0	0	1.08483	0.117471	1.08483	1.1193	1.03178
Filip1l	0	1	0	0	2.43852	1.28601	2.43852	3.41248	1.39941
Filip1	0	1	0	0	1.89878	0.925075	1.89878	2.84154	1.49651
Rcsd1	0	1	0	0	1.08829	0.122057	1.08829	1.42375	1.30825
Fign	0	1	0	0	1.36309	0.446885	1.36309	1.75411	1.28686
Fig4	0	1	0	0	0.987164	-0.0186388	-1.013	1.17989	1.19523
Rdh13	0	1	0	0	1.0406	0.0574171	1.0406	1.09352	1.05085
Fibp	0	1	0	0	1.02861	0.0407014	1.02861	1.08251	1.0524
Fitm2	0	1	0	0	1.15805	0.211703	1.15805	1.28615	1.11061
Rdh14	0	1	0	0	1.03455	0.0490081	1.03455	1.10988	1.07282
Flii	0	1	0	0	1.02482	0.035367	1.02482	1.19641	1.16744
Flrt2	0	1	0	0	0.729149	-0.455715	-1.37146	2.0945	2.87253
Fntb	0	1	0	0	1.02969	0.0422113	1.02969	1.16706	1.13341
Rbmx	0	1	0	0	1.0328	0.0465672	1.0328	1.17161	1.1344
Fndc5	0	1	0	0	1.25212	0.324373	1.25212	1.35781	1.08441
Rbpms	0	1	0	0	1.36659	0.450579	1.36659	5.63366	4.12243
Fndc3a	0	1	0	0	0.802733	-0.317008	-1.24574	1.65736	2.06464
Fnbp4	0	1	0	0	0.919477	-0.121115	-1.08758	1.32878	1.44515
Rbpms2	0	1	0	0	1.10615	0.14555	1.10615	1.19854	1.08352
Fn1	0	1	0	0	0.891734	-0.165314	-1.12141	1.32769	1.48889
Flnc	0	1	0	0	1.1806	0.239516	1.1806	1.29268	1.09494
Fmr1	0	1	0	0	0.962519	-0.0551129	-1.03894	1.18307	1.22914
Rcan1	0	1	0	0	1.01945	0.0277904	1.01945	1.19248	1.16973
Rcan2	0	1	0	0	2.3355	1.22373	2.3355	3.4704	1.48593
Fmo2	0	1	0	0	0.780086	-0.358296	-1.28191	2.11493	2.71115
Fmo1	0	1	0	0	0.814807	-0.295469	-1.22728	1.3342	1.63744
Fmnl2	0	1	0	0	0.846819	-0.239875	-1.18089	1.88697	2.2283
Rcbtb2	0	1	0	0	0.968381	-0.0463538	-1.03265	1.15667	1.19444
Rchy1	0	1	0	0	1.02607	0.0371311	1.02607	1.22518	1.19405
Rcl1	0	1	0	0	0.967032	-0.0483641	-1.03409	1.07675	1.11346
Rc3h2	0	1	0	0	0.933161	-0.0998027	-1.07163	1.39527	1.4952
Fhod3	0	1	0	0	2.81471	1.49299	2.81471	3.5239	1.25196
Rgs6	0	1	0	0	4.62463	2.20934	4.62463	7.60221	1.64385
Rdx	0	1	0	0	0.905772	-0.142781	-1.10403	1.69808	1.87474
Fhl2	0	1	0	0	2.80366	1.48731	2.80366	3.29923	1.17676
Fez2	0	1	0	0	1.01735	0.0248177	1.01735	1.13358	1.11425
Rfc1	0	1	0	0	0.968392	-0.0463364	-1.03264	1.23632	1.27667
Rffl	0	1	0	0	0.88727	-0.172555	-1.12705	1.19647	1.34849
Fer	0	1	0	0	0.867418	-0.2052	-1.15285	1.50976	1.74053
Rfk	0	1	0	0	1.01483	0.0212402	1.01483	1.11344	1.09717
Fem1c	0	1	0	0	1.00431	0.00620112	1.00431	1.12144	1.11663
Fem1b	0	1	0	0	0.977146	-0.0333541	-1.02339	1.10242	1.12821
Fem1a	0	1	0	0	1.0596	0.0835142	1.0596	1.13784	1.07384
Rexo2	0	1	0	0	0.977696	-0.0325423	-1.02281	1.12624	1.15194
Fech	0	1	0	0	0.986137	-0.02014	-1.01406	1.22805	1.24532
Rfwd2	0	1	0	0	0.884306	-0.177383	-1.13083	1.65122	1.86725
Rfwd3	0	1	0	0	1.02923	0.0415636	1.02923	1.19134	1.15751
Fcrla	0	1	0	0	1.0386	0.0546397	1.0386	1.09853	1.0577
Rfx7	0	1	0	0	0.987946	-0.0174957	-1.0122	1.58409	1.60342
Rfxank	0	1	0	0	1.02036	0.0290739	1.02036	1.05158	1.0306
Fcho2	0	1	0	0	0.800013	-0.321905	-1.24998	1.79675	2.24591
Rgl1	0	1	0	0	1.08377	0.116056	1.08377	1.59265	1.46955
Fcgrt	0	1	0	0	1.03348	0.0475112	1.03348	1.22117	1.18161
Fdx1	0	1	0	0	1.01774	0.0253667	1.01774	1.09656	1.07745
Rec114	0	1	0	0	1.03931	0.0556261	1.03931	1.04921	1.00952
Rev3l	0	1	0	0	0.866391	-0.20691	-1.15421	1.65403	1.9091
Fgd6	0	1	0	0	0.995981	-0.00580923	-1.00403	1.17328	1.17802
Recql5	0	1	0	0	0.990087	-0.0143727	-1.01001	1.12397	1.13522
Reep1	0	1	0	0	1.24227	0.312977	1.24227	1.29698	1.04404
Fhad1	0	1	0	0	1.06006	0.0841475	1.06006	1.06703	1.00658
Fh1	0	1	0	0	1.09441	0.130148	1.09441	1.2287	1.12271
Reep3	0	1	0	0	0.998494	-0.00217396	-1.00151	1.4707	1.47291
Fgl2	0	1	0	0	0.998845	-0.00166769	-1.00116	1.16542	1.16677
Reep5	0	1	0	0	1.14165	0.191119	1.14165	1.47181	1.28919
Fggy	0	1	0	0	0.981754	-0.0265662	-1.01858	1.2611	1.28454
Rev1	0	1	0	0	0.921203	-0.118409	-1.08554	1.42765	1.54976
Rel	0	1	0	0	1.02679	0.0381398	1.02679	1.11078	1.0818
Fgfr1op	0	1	0	0	0.988558	-0.0166025	-1.01157	1.09361	1.10626
Fgfr1	0	1	0	0	0.906534	-0.141568	-1.1031	1.41307	1.55877
Reps1	0	1	0	0	0.936623	-0.0944604	-1.06767	1.33216	1.42231
Fgf14	0	1	0	0	2.05152	1.03669	2.05152	4.30516	2.09852
Fgf13	0	1	0	0	1.98891	0.991977	1.98891	2.19479	1.10352
Fgf12	0	1	0	0	2.11915	1.08348	2.11915	2.41059	1.13753
Rer1	0	1	0	0	1.04929	0.0694198	1.04929	1.16782	1.11296
Fgf1	0	1	0	0	1.26466	0.338748	1.26466	1.46428	1.15784
Fgfr1op2	0	1	0	0	0.946682	-0.0790488	-1.05632	1.26576	1.33705
Dock2	0	1	0	0	0.873112	-0.195761	-1.14533	1.15396	1.32166
R3hdm4	0	1	0	0	1.03806	0.053896	1.03806	1.16032	1.11777
Dock1	0	1	0	0	0.820679	-0.28511	-1.2185	2.05433	2.50321
Sdk1	0	1	0	0	0.855862	-0.22455	-1.16841	1.53963	1.79893
Sncaip	0	1	0	0	0.901335	-0.149865	-1.10947	1.63719	1.81641
Clic5	0	1	0	0	1.26975	0.344546	1.26975	1.50896	1.18839
Snd1	0	1	0	0	0.868361	-0.203633	-1.15159	1.78497	2.05556
Sned1	0	1	0	0	1.0779	0.108218	1.0779	1.32499	1.22924
Snhg11	0	1	0	0	1.02774	0.0394812	1.02774	1.04489	1.01668
Clec10a	0	1	0	0	0.987995	-0.0174241	-1.01215	1.0145	1.02682
Snrnp27	0	1	0	0	1.00783	0.011246	1.00783	1.0918	1.08333
Clec2l	0	1	0	0	1.02417	0.0344561	1.02417	1.02963	1.00533
Clip1	0	1	0	0	1.21593	0.282058	1.21593	2.09195	1.72046
Snrpd2	0	1	0	0	1.03919	0.0554563	1.03919	1.12716	1.08465
Snrpe	0	1	0	0	1.02464	0.0351239	1.02464	1.08624	1.06012
Clec2d	0	1	0	0	0.863829	-0.211183	-1.15764	1.63805	1.89627
Snta1	0	1	0	0	1.2192	0.285939	1.2192	1.60037	1.31264
Sntb2	0	1	0	0	0.775354	-0.367072	-1.28973	1.96264	2.53128
Sntg1	0	1	0	0	0.7637	-0.388922	-1.30941	1.75226	2.29443
Cldn12	0	1	0	0	1.01233	0.0176817	1.01233	1.0689	1.05587
Snw1	0	1	0	0	0.997943	-0.00297058	-1.00206	1.15611	1.15849
Snx1	0	1	0	0	0.944415	-0.0825077	-1.05886	1.20595	1.27693
Snrpd3	0	1	0	0	1.03378	0.0479272	1.03378	1.17057	1.13233
Snx2	0	1	0	0	0.913721	-0.130175	-1.09443	1.32204	1.44688
Clip4	0	1	0	0	1.27976	0.355871	1.27976	1.44604	1.12993
Clk3	0	1	0	0	1.00326	0.00470152	1.00326	1.09866	1.09509
Cml3	0	1	0	0	1.03307	0.0469414	1.03307	1.04858	1.01501
Cmip	0	1	0	0	0.771323	-0.374594	-1.29647	2.02763	2.62877
Smurf1	0	1	0	0	0.952317	-0.0704855	-1.05007	1.4859	1.5603
Cmc2	0	1	0	0	1.08045	0.111638	1.08045	1.1336	1.04919
Smurf2	0	1	0	0	0.849686	-0.234998	-1.17691	1.74466	2.0533
Cmas	0	1	0	0	0.959839	-0.059135	-1.04184	1.12181	1.16875
Smyd1	0	1	0	0	1.34532	0.427952	1.34532	1.44916	1.07718
Clybl	0	1	0	0	1.16361	0.218609	1.16361	1.88918	1.62355
Clk2	0	1	0	0	0.959902	-0.0590407	-1.04177	1.1258	1.17283
Smyd4	0	1	0	0	1.06325	0.0884788	1.06325	1.15138	1.08289
Clu	0	1	0	0	1.37208	0.456365	1.37208	2.11159	1.53897
Cltb	0	1	0	0	1.02433	0.0346788	1.02433	1.12487	1.09816
Clstn1	0	1	0	0	1.02959	0.0420662	1.02959	1.22061	1.18554
Clptm1	0	1	0	0	1.02111	0.0301318	1.02111	1.17946	1.15508
Snap91	0	1	0	0	1.08752	0.121044	1.08752	1.097	1.00872
Clock	0	1	0	0	0.949287	-0.0750837	-1.05342	1.40986	1.48518
Clns1a	0	1	0	0	0.979636	-0.0296829	-1.02079	1.06978	1.09202
Clk4	0	1	0	0	0.987647	-0.0179325	-1.01251	1.39781	1.41529
Cluh	0	1	0	0	1.10545	0.14464	1.10545	1.29596	1.17233
Clcn7	0	1	0	0	1.00537	0.00772754	1.00537	1.11239	1.10645
Cmpk1	0	1	0	0	0.984878	-0.0219826	-1.01535	1.1668	1.18472
Clcn5	0	1	0	0	0.968712	-0.0458607	-1.0323	1.19434	1.23292
Clcn1	0	1	0	0	1.08353	0.11574	1.08353	1.08996	1.00594
Snx27	0	1	0	0	0.949961	-0.0740596	-1.05267	1.31787	1.38729
Ciapin1	0	1	0	0	1.0315	0.0447486	1.0315	1.14846	1.11338
Snx29	0	1	0	0	0.896418	-0.157757	-1.11555	1.57534	1.75737
Chuk	0	1	0	0	0.953734	-0.0683409	-1.04851	1.21091	1.26965
Chtop	0	1	0	0	0.981524	-0.0269043	-1.01882	1.15507	1.17681
Chsy3	0	1	0	0	1.03707	0.0525094	1.03707	1.15755	1.11617
Socs4	0	1	0	0	0.990425	-0.0138802	-1.00967	1.12253	1.13338
Socs5	0	1	0	0	0.949939	-0.0740934	-1.0527	1.2432	1.30871
Snx25	0	1	0	0	1.00149	0.00215027	1.00149	1.24516	1.24331
Socs7	0	1	0	0	1.03031	0.0430721	1.03031	1.19797	1.16273
Sorbs1	0	1	0	0	1.25441	0.327007	1.25441	3.85455	3.0728
Sorbs2	0	1	0	0	2.30639	1.20564	2.30639	4.0816	1.76969
Sorbs2os	0	1	0	0	1.2817	0.358057	1.2817	1.32451	1.0334
Chrm3	0	1	0	0	0.859747	-0.218016	-1.16313	1.27832	1.48685
Chrm2	0	1	0	0	3.51747	1.81454	3.51747	4.47545	1.27235
Sorbs3	0	1	0	0	0.875194	-0.192325	-1.1426	1.35612	1.54951
Sord	0	1	0	0	1.04561	0.0643479	1.04561	1.13785	1.08822
Sorl1	0	1	0	0	0.998976	-0.00147768	-1.00102	1.12004	1.12118
Sod2	0	1	0	0	1.17177	0.228692	1.17177	1.47738	1.26081
Clcn4	0	1	0	0	1.02631	0.0374642	1.02631	1.18076	1.15049
Snx17	0	1	0	0	1.01399	0.0200495	1.01399	1.0938	1.0787
Cilp2	0	1	0	0	1.08926	0.123351	1.08926	1.1049	1.01436
Snx5	0	1	0	0	0.950105	-0.0738416	-1.05252	1.20526	1.26856
Snx6	0	1	0	0	0.947576	-0.0776857	-1.05532	1.29025	1.36163
Snx7	0	1	0	0	0.952049	-0.0708918	-1.05037	1.15657	1.21482
Clasp1	0	1	0	0	1.37767	0.462228	1.37767	2.51291	1.82403
Snx9	0	1	0	0	0.902014	-0.148778	-1.10863	1.3471	1.49343
Ckmt2	0	1	0	0	1.76485	0.819545	1.76485	2.13353	1.2089
Ckm	0	1	0	0	1.44287	0.528944	1.44287	1.77146	1.22773
Cklf	0	1	0	0	1.01276	0.018286	1.01276	1.04429	1.03113
Snx16	0	1	0	0	1.00565	0.00812322	1.00565	1.0852	1.07911
Ckb	0	1	0	0	1.04474	0.0631492	1.04474	1.10276	1.05553
Snx14	0	1	0	0	0.995856	-0.00599074	-1.00416	1.13494	1.13966
Cish	0	1	0	0	1.08739	0.120873	1.08739	1.21387	1.11631
Cisd2	0	1	0	0	1.14209	0.191677	1.14209	1.40453	1.22979
Cisd1	0	1	0	0	1.13902	0.18779	1.13902	1.32096	1.15974
Cirh1a	0	1	0	0	0.999232	-0.00110866	-1.00077	1.10333	1.10418
Cirbp	0	1	0	0	1.0494	0.069559	1.0494	1.13514	1.08171
Cipc	0	1	0	0	1.07911	0.109836	1.07911	1.26898	1.17596
Snx15	0	1	0	0	1.01183	0.016974	1.01183	1.06423	1.05178
Ckap5	0	1	0	0	0.9651	-0.05125	-1.03616	1.34525	1.3939
Smtn	0	1	0	0	1.38578	0.470701	1.38578	1.58012	1.14024
Sort1	0	1	0	0	1.2123	0.27775	1.2123	1.49821	1.23584
Sms	0	1	0	0	1.01302	0.0186605	1.01302	1.07642	1.06259
Smpdl3a	0	1	0	0	1.02418	0.03447	1.02418	1.12152	1.09505
Slco3a1	0	1	0	0	1.48325	0.568761	1.48325	3.02057	2.03646
Commd10	0	1	0	0	0.99363	-0.00921969	-1.00641	1.28799	1.29624
Slco5a1	0	1	0	0	1.17297	0.230164	1.17297	1.18874	1.01345
Slf1	0	1	0	0	1.12902	0.175075	1.12902	1.43424	1.27034
Colec12	0	1	0	0	0.888479	-0.17059	-1.12552	1.80394	2.03037
Slmo2	0	1	0	0	1.00207	0.00298348	1.00207	1.06687	1.06466
Sln	0	1	0	0	1.65568	0.727423	1.65568	3.55175	2.14519
Smad2	0	1	0	0	0.935654	-0.0959525	-1.06877	1.30374	1.3934
Copg1	0	1	0	0	1.02085	0.0297743	1.02085	1.17094	1.14703
Smad3	0	1	0	0	0.855073	-0.22588	-1.16949	1.33428	1.56043
Smad5	0	1	0	0	0.984401	-0.0226813	-1.01585	1.19403	1.21295
Smap1	0	1	0	0	0.980789	-0.0279846	-1.01959	1.41321	1.44089
Smap2	0	1	0	0	0.952581	-0.0700864	-1.04978	1.14103	1.19783
Smarca2	0	1	0	0	0.864073	-0.210774	-1.15731	1.73365	2.00636
Smarca4	0	1	0	0	1.02288	0.0326383	1.02288	1.37324	1.34252
Smarcal1	0	1	0	0	1.01481	0.0212117	1.01481	1.10445	1.08833
Smarcc1	0	1	0	0	0.979125	-0.0304353	-1.02132	1.32601	1.35428
Col5a2	0	1	0	0	0.824843	-0.277809	-1.21235	1.98816	2.41035
Smad4	0	1	0	0	0.9135	-0.130524	-1.09469	1.36631	1.49569
Col5a1	0	1	0	0	0.925055	-0.112389	-1.08102	1.16016	1.25415
Copg2	0	1	0	0	1.00142	0.00204339	1.00142	1.33099	1.32911
Cops3	0	1	0	0	0.991726	-0.011986	-1.00834	1.22301	1.23322
Cox5a	0	1	0	0	1.50574	0.590474	1.50574	2.35048	1.56101
Slc45a4	0	1	0	0	1.00688	0.00988584	1.00688	1.10178	1.09426
Coro6	0	1	0	0	1.13485	0.182498	1.13485	1.15324	1.0162
Slc47a1	0	1	0	0	1.19563	0.257773	1.19563	1.21557	1.01667
Corin	0	1	0	0	2.9354	1.55356	2.9354	3.48005	1.18555
Coq10b	0	1	0	0	1.11613	0.158503	1.11613	1.4484	1.2977
Coq10a	0	1	0	0	1.07488	0.104173	1.07488	1.17462	1.09279
Coq9	0	1	0	0	1.13499	0.182682	1.13499	1.33127	1.17293
Cops2	0	1	0	0	1.00351	0.00506192	1.00351	1.20139	1.19718
Coq7	0	1	0	0	1.08319	0.115281	1.08319	1.15635	1.06755
Slc48a1	0	1	0	0	1.01126	0.0161549	1.01126	1.08433	1.07226
Coq3	0	1	0	0	1.01317	0.0188805	1.01317	1.18795	1.1725
Copz2	0	1	0	0	1.01652	0.0236361	1.01652	1.11978	1.10159
Cops8	0	1	0	0	1.02881	0.0409764	1.02881	1.10521	1.07426
Slco2a1	0	1	0	0	0.861814	-0.214551	-1.16034	1.5219	1.76592
Cops6	0	1	0	0	1.03704	0.0524706	1.03704	1.10895	1.06935
Cops5	0	1	0	0	0.997698	-0.00332439	-1.00231	1.16112	1.1638
Cops4	0	1	0	0	1.03761	0.0532604	1.03761	1.2264	1.18195
Coq5	0	1	0	0	1.08104	0.112426	1.08104	1.28234	1.18621
Col4a6	0	1	0	0	1.13106	0.177673	1.13106	1.41711	1.25291
Smpx	0	1	0	0	1.47812	0.563764	1.47812	1.69426	1.14622
Col4a5	0	1	0	0	1.29433	0.372211	1.29433	1.80289	1.39291
Col4a3bp	0	1	0	0	0.908607	-0.138272	-1.10059	1.48648	1.636
Cnot10	0	1	0	0	0.97657	-0.0342044	-1.02399	1.26075	1.29099
Cnot7	0	1	0	0	1.00113	0.00162379	1.00113	1.19132	1.18998
Cnot6l	0	1	0	0	0.970541	-0.0431392	-1.03035	1.43378	1.4773
Smim11	0	1	0	0	1.05263	0.0740008	1.05263	1.1137	1.05802
Cnot3	0	1	0	0	0.977175	-0.0333112	-1.02336	1.19604	1.22398
Cnot2	0	1	0	0	0.940175	-0.0889983	-1.06363	1.50525	1.60103
Cnnm2	0	1	0	0	0.87042	-0.200216	-1.14887	1.25459	1.44136
Cnn2	0	1	0	0	1.03241	0.0460212	1.03241	1.11451	1.07952
Smim8	0	1	0	0	1.04052	0.0573076	1.04052	1.10415	1.06115
Cnksr3	0	1	0	0	1.00927	0.013313	1.00927	1.19857	1.18756
Cnih4	0	1	0	0	1.06389	0.0893463	1.06389	1.17238	1.10197
Smim20	0	1	0	0	1.04645	0.0655094	1.04645	1.12544	1.07548
Cnih1	0	1	0	0	1.02944	0.041863	1.02944	1.1317	1.09933
Smoc1	0	1	0	0	0.809064	-0.305673	-1.236	1.59817	1.97533
Smox	0	1	0	0	1.05879	0.0824155	1.05879	1.10027	1.03918
Cmya5	0	1	0	0	2.02652	1.019	2.02652	2.7394	1.35178
Smpd1	0	1	0	0	1.06602	0.0922321	1.06602	1.13263	1.06249
Smpd2	0	1	0	0	1.01184	0.0169808	1.01184	1.04123	1.02904
Smim13	0	1	0	0	1.0359	0.0508876	1.0359	1.10227	1.06407
Col4a4	0	1	0	0	0.867688	-0.204751	-1.15249	1.39026	1.60226
Smim7	0	1	0	0	1.02281	0.032532	1.02281	1.12585	1.10074
Cntfr	0	1	0	0	1.07143	0.0995392	1.07143	1.15327	1.07638
Col3a1	0	1	0	0	0.784235	-0.350643	-1.27513	2.77864	3.54312
Col1a2	0	1	0	0	0.815463	-0.29431	-1.2263	1.74662	2.14188
Cog7	0	1	0	0	1.00949	0.0136332	1.00949	1.11613	1.10564
Cog6	0	1	0	0	1.03711	0.0525625	1.03711	1.11974	1.07968
Cog4	0	1	0	0	0.953202	-0.0691459	-1.0491	1.31563	1.38022
Cog3	0	1	0	0	0.961424	-0.056755	-1.04012	1.19574	1.24372
Cog2	0	1	0	0	0.982961	-0.0247943	-1.01733	1.09387	1.11283
Smarcc2	0	1	0	0	0.931814	-0.101887	-1.07318	1.4864	1.59517
Smim4	0	1	0	0	1.09449	0.13026	1.09449	1.25388	1.14563
Smarcd3	0	1	0	0	1.15386	0.206463	1.15386	1.24995	1.08328
Smarce1	0	1	0	0	1.04439	0.0626595	1.04439	1.21304	1.16148
Cntrl	0	1	0	0	0.960049	-0.0588196	-1.04161	1.17002	1.21871
Smchd1	0	1	0	0	0.987803	-0.0177048	-1.01235	1.57844	1.59793
Smdt1	0	1	0	0	1.12486	0.16975	1.12486	1.30809	1.16289
Smek2	0	1	0	0	0.911977	-0.13293	-1.09652	1.36628	1.49815
Smg5	0	1	0	0	1.05229	0.0735378	1.05229	1.2168	1.15633
Cntn2	0	1	0	0	1.25415	0.32671	1.25415	1.31034	1.0448
Cntln	0	1	0	0	0.929769	-0.105055	-1.07554	1.29628	1.39419
Cobl	0	1	0	0	0.837795	-0.255331	-1.19361	1.42468	1.70051
Cox5b	0	1	0	0	1.18447	0.244239	1.18447	1.42756	1.20523
Sos1	0	1	0	0	0.962267	-0.0554911	-1.03921	1.39562	1.45034
Chordc1	0	1	0	0	0.991761	-0.0119358	-1.00831	1.17899	1.18879
Cdk11b	0	1	0	0	0.964504	-0.0521402	-1.0368	1.2274	1.27257
Cdk8	0	1	0	0	0.852329	-0.230518	-1.17326	1.75898	2.06373
Cdk6	0	1	0	0	0.978679	-0.0310919	-1.02179	1.42016	1.45109
Cdk5rap2	0	1	0	0	0.958299	-0.0614518	-1.04352	1.10965	1.15793
Cdk5rap1	0	1	0	0	1.02755	0.0392025	1.02755	1.12001	1.08999
Ssr4	0	1	0	0	1.01845	0.0263725	1.01845	1.07447	1.05501
Ssrp1	0	1	0	0	1.00619	0.00889913	1.00619	1.10372	1.09693
Cdk2ap1	0	1	0	0	1.02149	0.03067	1.02149	1.06598	1.04356
Cdk13	0	1	0	0	0.84902	-0.23613	-1.17783	1.77923	2.09563
Ssu72	0	1	0	0	1.01195	0.0171337	1.01195	1.20827	1.19401
Cdh22	0	1	0	0	1.05897	0.0826651	1.05897	1.06311	1.00391
Cdh20	0	1	0	0	1.16759	0.223539	1.16759	1.17609	1.00728
St3gal6	0	1	0	0	0.872059	-0.197503	-1.14671	1.44983	1.66253
Cdh18	0	1	0	0	0.966285	-0.0494793	-1.03489	1.12982	1.16924
Cdh13	0	1	0	0	1.64018	0.713855	1.64018	5.65419	3.44729
St5	0	1	0	0	1.06571	0.0918102	1.06571	1.35841	1.27466
Cdh11	0	1	0	0	0.798269	-0.325053	-1.25271	1.53336	1.92085
St6galnac4	0	1	0	0	1.02878	0.0409386	1.02878	1.0604	1.03073
Cdip1	0	1	0	0	1.00336	0.00483628	1.00336	1.49036	1.48537
St6galnac6	0	1	0	0	1.05136	0.0722587	1.05136	1.12344	1.06856
Ssr1	0	1	0	0	1.04807	0.0677412	1.04807	1.24626	1.18909
Cdk17	0	1	0	0	0.982422	-0.0255857	-1.01789	1.57667	1.60488
Cebpg	0	1	0	0	0.944405	-0.0825218	-1.05887	1.14518	1.21259
Srr	0	1	0	0	1.00778	0.0111757	1.00778	1.27396	1.26413
Cdyl	0	1	0	0	0.905117	-0.143824	-1.10483	1.28781	1.42281
Cds2	0	1	0	0	1.16129	0.215731	1.16129	1.44941	1.2481
Srrt	0	1	0	0	0.984893	-0.0219614	-1.01534	1.14622	1.1638
Srsf1	0	1	0	0	1.06479	0.0905689	1.06479	1.30644	1.22694
Cdon	0	1	0	0	0.775436	-0.36692	-1.2896	1.66089	2.14188
Cdo1	0	1	0	0	0.841431	-0.249084	-1.18845	1.37196	1.63051
Cdk16	0	1	0	0	1.06389	0.0893555	1.06389	1.27166	1.19529
Srsf4	0	1	0	0	0.952987	-0.0694723	-1.04933	1.30406	1.36839
Srsf7	0	1	0	0	0.984867	-0.0219994	-1.01537	1.27003	1.28955
Srsf9	0	1	0	0	1.02581	0.0367704	1.02581	1.07515	1.04809
Cdkl5	0	1	0	0	1.0375	0.0531114	1.0375	1.16876	1.12651
Ssbp3	0	1	0	0	0.91678	-0.125353	-1.09077	1.38279	1.50831
Ssbp4	0	1	0	0	1.00554	0.00796589	1.00554	1.09792	1.09187
Ssfa2	0	1	0	0	0.94171	-0.0866446	-1.0619	1.28565	1.36523
Ssh1	0	1	0	0	0.965854	-0.0501229	-1.03535	1.19833	1.24069
Sspn	0	1	0	0	1.19097	0.25214	1.19097	1.40369	1.17861
Srsf6	0	1	0	0	1.06978	0.0973089	1.06978	1.3145	1.22876
St7l	0	1	0	0	0.92456	-0.113161	-1.0816	1.39702	1.51101
Srpk3	0	1	0	0	1.03462	0.0490967	1.03462	1.04189	1.00703
Stag1	0	1	0	0	0.82112	-0.284334	-1.21785	2.5842	3.14716
Stag2	0	1	0	0	0.926967	-0.109409	-1.07879	1.84222	1.98737
Stim1	0	1	0	0	0.823176	-0.280728	-1.21481	1.64057	1.99297
Cdadc1	0	1	0	0	0.987657	-0.0179183	-1.0125	1.17175	1.1864
Stim2	0	1	0	0	0.87428	-0.193833	-1.1438	1.42164	1.62607
Stip1	0	1	0	0	1.0617	0.0863768	1.0617	1.17006	1.10206
Stk3	0	1	0	0	0.866965	-0.205954	-1.15345	1.79814	2.07407
Stk10	0	1	0	0	0.924542	-0.113189	-1.08162	1.1949	1.29242
Stk11	0	1	0	0	1.03056	0.043429	1.03056	1.25614	1.21889
Stk24	0	1	0	0	0.940336	-0.0887517	-1.06345	1.3311	1.41556
Cdc14b	0	1	0	0	1.22287	0.290273	1.22287	1.46367	1.19692
Stk25	0	1	0	0	1.02321	0.0330969	1.02321	1.13832	1.1125
Stk38l	0	1	0	0	0.986546	-0.0195411	-1.01364	1.14129	1.15685
Stk39	0	1	0	0	1.24547	0.316689	1.24547	2.60682	2.09304
Stoml2	0	1	0	0	1.02178	0.0310856	1.02178	1.07587	1.05293
Ston1	0	1	0	0	0.936564	-0.094551	-1.06773	1.14726	1.22497
Cd200	0	1	0	0	0.860208	-0.217242	-1.16251	1.64448	1.91172
Stpg1	0	1	0	0	1.02063	0.0294666	1.02063	1.0374	1.01642
Cd164	0	1	0	0	1.00412	0.00592836	1.00412	1.15512	1.15038
Cd151	0	1	0	0	1.05107	0.0718586	1.05107	1.18468	1.12711
Stk38	0	1	0	0	0.871419	-0.198562	-1.14755	1.45391	1.66844
Cdh2	0	1	0	0	1.75482	0.811323	1.75482	2.09537	1.19406
Cdc16	0	1	0	0	0.985421	-0.0211875	-1.01479	1.14043	1.1573
Stat6	0	1	0	0	0.97845	-0.0314294	-1.02202	1.14354	1.16873
Cdcp1	0	1	0	0	1.06784	0.0946913	1.06784	1.07076	1.00274
Stam	0	1	0	0	0.949113	-0.0753489	-1.05362	1.15651	1.21852
Stam2	0	1	0	0	0.982145	-0.0259925	-1.01818	1.20887	1.23084
Stard3	0	1	0	0	1.03148	0.0447106	1.03148	1.11808	1.08396
Stard5	0	1	0	0	0.998352	-0.00238017	-1.00165	1.17537	1.17731
Cdc123	0	1	0	0	0.98473	-0.0221992	-1.01551	1.21096	1.22974
Stard7	0	1	0	0	1.10828	0.148321	1.10828	1.36141	1.2284
Cdc42se2	0	1	0	0	0.968284	-0.0464974	-1.03275	1.26752	1.30904
Stau2	0	1	0	0	1.18092	0.239905	1.18092	1.59792	1.35312
Stard8	0	1	0	0	1.00006	8.46586e-05	1.00006	1.26185	1.26177
Stard10	0	1	0	0	1.34552	0.428161	1.34552	1.73408	1.28878
Cdc42bpb	0	1	0	0	0.927572	-0.108469	-1.07808	1.41075	1.52091
Cdc42bpa	0	1	0	0	0.835929	-0.258548	-1.19627	1.85032	2.21349
Cdc40	0	1	0	0	0.950669	-0.0729846	-1.05189	1.19321	1.25513
Cdc37	0	1	0	0	1.04357	0.0615323	1.04357	1.13995	1.09235
Cdc34	0	1	0	0	1.03863	0.054681	1.03863	1.10345	1.06241
Stat2	0	1	0	0	0.966241	-0.0495446	-1.03494	1.18064	1.22189
Stat5a	0	1	0	0	0.989385	-0.0153964	-1.01073	1.16136	1.17382
Stard9	0	1	0	0	0.906746	-0.14123	-1.10285	1.27117	1.4019
Celf2	0	1	0	0	0.799586	-0.322675	-1.25065	7.14373	8.93429
Chp1	0	1	0	0	0.983684	-0.0237328	-1.01659	1.44542	1.4694
Srpk1	0	1	0	0	0.97176	-0.0413281	-1.02906	1.17507	1.20922
Srl	0	1	0	0	2.04791	1.03416	2.04791	2.47099	1.20659
Spag6l	0	1	0	0	1.0723	0.100709	1.0723	1.21006	1.12847
Spag7	0	1	0	0	1.03156	0.0448335	1.03156	1.10915	1.07521
Sparcl1	0	1	0	0	1.09136	0.126126	1.09136	1.26736	1.16127
Spata5	0	1	0	0	0.924357	-0.113478	-1.08183	1.37926	1.49212
Cgrrf1	0	1	0	0	0.968777	-0.0457631	-1.03223	1.11178	1.14762
Spata7	0	1	0	0	1.01971	0.0281525	1.01971	1.12279	1.10109
Cgnl1	0	1	0	0	0.69053	-0.534224	-1.44816	1.94515	2.8169
Spata13	0	1	0	0	1.04996	0.0703358	1.04996	1.28741	1.22615
Chchd7	0	1	0	0	1.0527	0.0740909	1.0527	1.11254	1.05684
Spata17	0	1	0	0	1.03051	0.0433647	1.03051	1.05893	1.02758
Cflar	0	1	0	0	0.932121	-0.101411	-1.07282	1.53804	1.65004
Cfl2	0	1	0	0	1.13239	0.179377	1.13239	1.38805	1.22576
Spcs1	0	1	0	0	1.05639	0.0791365	1.05639	1.17358	1.11094
Cfh	0	1	0	0	0.71928	-0.475374	-1.39028	4.09795	5.69729
Cfd	0	1	0	0	0.727352	-0.459274	-1.37485	2.1618	2.97215
Spcs2	0	1	0	0	1.03941	0.0557652	1.03941	1.17413	1.12961
Specc1l	0	1	0	0	0.903842	-0.145858	-1.10639	1.37539	1.52172
Speg	0	1	0	0	1.53473	0.617982	1.53473	1.59342	1.03824
Spats2	0	1	0	0	0.992444	-0.0109423	-1.00761	1.24374	1.25321
Spen	0	1	0	0	0.93725	-0.0934941	-1.06695	1.27023	1.35527
Chchd10	0	1	0	0	1.30569	0.384816	1.30569	1.74934	1.33978
Chd1l	0	1	0	0	1.02031	0.0290082	1.02031	1.12847	1.106
Chn2	0	1	0	0	0.779512	-0.359356	-1.28285	1.55522	1.99512
Sos2	0	1	0	0	0.920602	-0.119351	-1.08625	1.668	1.81186
Chn1	0	1	0	0	1.06253	0.0875096	1.06253	1.25252	1.1788
Sox4	0	1	0	0	1.05029	0.0707918	1.05029	1.13135	1.07718
Chmp5	0	1	0	0	0.983546	-0.0239349	-1.01673	1.11041	1.12899
Chmp4c	0	1	0	0	1.08758	0.121121	1.08758	1.1117	1.02218
Chmp2a	0	1	0	0	1.00831	0.0119322	1.00831	1.07642	1.06756
Chkb	0	1	0	0	1.02991	0.0425123	1.02991	1.16595	1.13209
Chd1	0	1	0	0	0.903629	-0.146198	-1.10665	1.51443	1.67594
Sox5os4	0	1	0	0	1.03299	0.0468198	1.03299	1.10528	1.06999
Sp1	0	1	0	0	0.9866	-0.0194627	-1.01358	1.226	1.24265
Sp2	0	1	0	0	0.996562	-0.00496824	-1.00345	1.08675	1.0905
Chfr	0	1	0	0	0.964199	-0.0525977	-1.03713	1.20806	1.25292
Sp3	0	1	0	0	0.889841	-0.168381	-1.1238	1.45551	1.6357
Sp4	0	1	0	0	0.96687	-0.0486056	-1.03426	1.19065	1.23145
Chd9	0	1	0	0	0.823512	-0.280138	-1.21431	2.74343	3.33138
Sp100	0	1	0	0	0.855702	-0.224819	-1.16863	1.4129	1.65115
Spaca6	0	1	0	0	0.91776	-0.123811	-1.08961	1.24898	1.3609
Chid1	0	1	0	0	1.02115	0.0301878	1.02115	1.08609	1.0636
Spg11	0	1	0	0	0.970219	-0.0436184	-1.0307	1.14468	1.17982
Srp14	0	1	0	0	1.04444	0.0627303	1.04444	1.14416	1.09548
Cfap97	0	1	0	0	0.995069	-0.00713205	-1.00496	1.08548	1.09086
Sphkap	0	1	0	0	1.23198	0.300981	1.23198	1.27441	1.03444
Spsb4	0	1	0	0	1.03494	0.0495456	1.03494	1.0457	1.0104
Cep162	0	1	0	0	0.95954	-0.0595846	-1.04217	1.11786	1.165
Spta1	0	1	0	0	1.02262	0.0322685	1.02262	1.03097	1.00817
Sptb	0	1	0	0	1.30379	0.382716	1.30379	1.34246	1.02966
Cep128	0	1	0	0	0.931121	-0.102959	-1.07397	1.15903	1.24477
Cep126	0	1	0	0	0.979168	-0.0303722	-1.02128	1.02011	1.04181
Cep112	0	1	0	0	0.908247	-0.138844	-1.10102	1.36404	1.50184
Cep85	0	1	0	0	1.05447	0.076514	1.05447	1.1874	1.12607
Cep170	0	1	0	0	0.862765	-0.21296	-1.15906	1.27131	1.47352
Cep83os	0	1	0	0	1.03306	0.0469298	1.03306	1.09875	1.06358
Cep68	0	1	0	0	1.01258	0.0180353	1.01258	1.21631	1.20119
Sptlc2	0	1	0	0	0.85861	-0.219925	-1.16467	1.46023	1.70069
Sra1	0	1	0	0	1.05121	0.0720567	1.05121	1.16201	1.10539
Srebf2	0	1	0	0	0.969713	-0.0443697	-1.03123	1.22954	1.26794
Srek1	0	1	0	0	0.933675	-0.0990079	-1.07104	1.40758	1.50757
Srf	0	1	0	0	1.06894	0.0961834	1.06894	1.11386	1.04202
Srgap2	0	1	0	0	0.764921	-0.386618	-1.30732	2.09802	2.7428
Cenpa	0	1	0	0	1.13639	0.184456	1.13639	1.18024	1.03859
Cep83	0	1	0	0	0.968941	-0.0455188	-1.03205	1.18809	1.22617
Spg20	0	1	0	0	1.03476	0.0493005	1.03476	1.12436	1.08658
Spsb3	0	1	0	0	1.02652	0.0377615	1.02652	1.05479	1.02754
Spsb1	0	1	0	0	0.947298	-0.0781105	-1.05563	1.28458	1.35604
Spice1	0	1	0	0	0.971808	-0.0412561	-1.02901	1.06068	1.09145
Spidr	0	1	0	0	0.880511	-0.183587	-1.1357	1.22613	1.39252
Cfap61	0	1	0	0	1.14506	0.195429	1.14506	1.15945	1.01256
Spin1	0	1	0	0	0.949866	-0.0742038	-1.05278	1.17626	1.23834
Cfap46	0	1	0	0	1.239	0.309175	1.239	1.42147	1.14727
Cfap20	0	1	0	0	1.0118	0.0169245	1.0118	1.13574	1.12249
Spopl	0	1	0	0	0.925448	-0.111777	-1.08056	1.30623	1.41146
Sppl3	0	1	0	0	0.913319	-0.130809	-1.09491	1.61983	1.77356
Cep192	0	1	0	0	0.968331	-0.0464277	-1.0327	1.10398	1.14009
Spr	0	1	0	0	1.04309	0.0608582	1.04309	1.11794	1.07176
Spred2	0	1	0	0	0.947141	-0.0783492	-1.05581	1.44183	1.5223
Cers6	0	1	0	0	0.855007	-0.225992	-1.16958	1.4509	1.69694
Cers4	0	1	0	0	1.09515	0.131128	1.09515	1.4123	1.28959
Cerk	0	1	0	0	1.04358	0.0615391	1.04358	1.23582	1.18421
Cept1	0	1	0	0	0.921428	-0.118057	-1.08527	1.43434	1.55664
Cep350	0	1	0	0	0.86368	-0.211431	-1.15784	1.58234	1.83209
Cep295	0	1	0	0	0.977044	-0.0335053	-1.0235	1.14306	1.16992
Cep290	0	1	0	0	0.98633	-0.019858	-1.01386	1.09047	1.10558
Spred1	0	1	0	0	0.930456	-0.10399	-1.07474	1.3256	1.42467
Doc2g	0	1	0	0	1.28527	0.362066	1.28527	1.39865	1.08822
Cox6a2	0	1	0	0	1.70427	0.769153	1.70427	2.92652	1.71717
Slc44a1	0	1	0	0	0.915011	-0.128138	-1.09288	1.55601	1.70054
Ddx26b	0	1	0	0	1.0451	0.0636358	1.0451	1.28398	1.22858
Ddx24	0	1	0	0	1.06337	0.0886401	1.06337	1.34109	1.26118
Ddx21	0	1	0	0	0.968389	-0.0463419	-1.03264	1.10855	1.14474
Sgca	0	1	0	0	1.12287	0.16719	1.12287	1.14346	1.01834
Sgcb	0	1	0	0	1.07383	0.102765	1.07383	1.16649	1.08629
Sgcg	0	1	0	0	1.33974	0.421954	1.33974	1.39869	1.044
Ddx10	0	1	0	0	0.935207	-0.0966425	-1.06928	1.25946	1.34672
Ddx3y	0	1	0	0	1.03383	0.047997	1.03383	1.45849	1.41077
Sfxn1	0	1	0	0	0.905213	-0.143671	-1.10471	1.23719	1.36674
Ddt	0	1	0	0	1.0233	0.0332261	1.0233	1.0731	1.04867
Ddo	0	1	0	0	1.11277	0.154156	1.11277	1.28328	1.15323
Sgms1	0	1	0	0	0.821194	-0.284205	-1.21774	2.62037	3.19092
Ddit3	0	1	0	0	1.04309	0.0608643	1.04309	1.22016	1.16975
Sgpl1	0	1	0	0	0.922875	-0.115793	-1.08357	1.13146	1.22601
Sgpp1	0	1	0	0	0.993441	-0.00949391	-1.0066	1.11433	1.12168
Ddhd1	0	1	0	0	0.940736	-0.088138	-1.063	1.26864	1.34856
Sgsm2	0	1	0	0	1.01687	0.0241374	1.01687	1.17033	1.15092
Ddb1	0	1	0	0	0.999987	-1.86543e-05	-1.00001	1.23696	1.23698
Ddr1	0	1	0	0	1.06676	0.0932338	1.06676	1.29188	1.21103
Dcun1d3	0	1	0	0	0.891756	-0.165279	-1.12138	1.44245	1.61754
Sfrp5	0	1	0	0	1.10594	0.145274	1.10594	1.13964	1.03048
Ddx52	0	1	0	0	0.986828	-0.0191299	-1.01335	1.09581	1.11044
Setd5	0	1	0	0	0.864093	-0.210741	-1.15728	2.28679	2.64646
Derl1	0	1	0	0	0.969182	-0.0451612	-1.0318	1.21219	1.25074
Depdc5	0	1	0	0	0.991039	-0.0129858	-1.00904	1.34129	1.35341
Setd8	0	1	0	0	0.994456	-0.00802087	-1.00558	1.12491	1.13119
Setdb1	0	1	0	0	0.954026	-0.0679003	-1.04819	1.21013	1.26845
Dennd6a	0	1	0	0	0.882294	-0.180669	-1.13341	1.46294	1.65811
Sf3a1	0	1	0	0	1.00633	0.00910184	1.00633	1.10818	1.10121
Dennd4c	0	1	0	0	0.830447	-0.26804	-1.20417	1.6548	1.99266
Sfrp1	0	1	0	0	1.00682	0.00980659	1.00682	1.13207	1.1244
Dennd4a	0	1	0	0	0.838991	-0.253273	-1.19191	1.49238	1.77877
Sf3b2	0	1	0	0	1.00669	0.00961289	1.00669	1.30748	1.29879
Dennd2a	0	1	0	0	0.917096	-0.124856	-1.0904	1.1663	1.27174
Sf3b3	0	1	0	0	0.96498	-0.0514287	-1.03629	1.20464	1.24836
Dek	0	1	0	0	1.00708	0.0101744	1.00708	1.20379	1.19533
Sf3b6	0	1	0	0	0.979131	-0.0304269	-1.02131	1.13715	1.16138
Sfmbt1	0	1	0	0	0.944191	-0.0828487	-1.05911	1.29381	1.37028
Deb1	0	1	0	0	1.09748	0.134197	1.09748	1.15202	1.04969
Sfr1	0	1	0	0	1.04747	0.0669058	1.04747	1.18832	1.13447
Dennd3	0	1	0	0	1.00993	0.0142486	1.00993	1.11355	1.10261
Dcun1d2	0	1	0	0	1.05703	0.0800195	1.05703	1.22218	1.15624
Des	0	1	0	0	1.72415	0.785887	1.72415	2.11893	1.22897
Dcun1d1	0	1	0	0	1.00076	0.00109368	1.00076	1.33192	1.33091
Dctn6	0	1	0	0	1.05668	0.0795355	1.05668	1.29726	1.22768
Dazap2	0	1	0	0	1.05318	0.0747585	1.05318	1.22756	1.16557
Dapk3	0	1	0	0	1.01235	0.0177083	1.01235	1.06527	1.05228
Dapk2	0	1	0	0	1.3252	0.406209	1.3252	1.42522	1.07548
Dap3	0	1	0	0	1.00386	0.00555132	1.00386	1.18396	1.17941
Shisa4	0	1	0	0	1.01939	0.0277014	1.01939	1.02811	1.00856
Shisa6	0	1	0	0	1.16634	0.221986	1.16634	1.18755	1.01819
Dag1	0	1	0	0	1.30091	0.379527	1.30091	2.14731	1.65061
Shoc2	0	1	0	0	0.95025	-0.0736209	-1.05235	1.46578	1.54252
Dbh	0	1	0	0	1.02795	0.0397745	1.02795	1.04293	1.01457
Shox2	0	1	0	0	1.13473	0.182348	1.13473	1.19388	1.05213
Dab2	0	1	0	0	0.789569	-0.340863	-1.26651	1.67651	2.12333
Shprh	0	1	0	0	0.901985	-0.148825	-1.10867	1.336	1.48118
Daam2	0	1	0	0	1.22009	0.286988	1.22009	1.30063	1.06601
DHRSX	0	1	0	0	0.986248	-0.0199779	-1.01394	1.14443	1.16039
Shroom2	0	1	0	0	0.884232	-0.177503	-1.13092	1.2462	1.40936
Shroom3	0	1	0	0	1.27715	0.352927	1.27715	1.94908	1.52611
D930016D06Rik	0	1	0	0	0.999933	-9.72547e-05	-1.00007	1.1139	1.11398
D930015E06Rik	0	1	0	0	0.977545	-0.0327657	-1.02297	1.2056	1.2333
Dach1	0	1	0	0	1.43462	0.520671	1.43462	1.6517	1.15131
Sh2b1	0	1	0	0	1.03375	0.0478854	1.03375	1.11214	1.07584
Sh3rf2	0	1	0	0	1.10796	0.147909	1.10796	1.15324	1.04087
Dbt	0	1	0	0	0.968213	-0.0466031	-1.03283	1.08277	1.11832
Dctn5	0	1	0	0	0.982542	-0.0254095	-1.01777	1.0857	1.10499
Dctn3	0	1	0	0	1.01799	0.0257229	1.01799	1.09113	1.07184
Sh2b3	0	1	0	0	0.979899	-0.0292954	-1.02051	1.05004	1.07158
Sh3bgr	0	1	0	0	1.27514	0.350654	1.27514	1.35266	1.06079
Dcn	0	1	0	0	0.743746	-0.427118	-1.34454	2.89104	3.88713
Dclre1c	0	1	0	0	0.964854	-0.0516182	-1.03643	1.10493	1.14518
Sh3bgrl	0	1	0	0	0.920551	-0.119431	-1.08631	1.5801	1.71647
Sh3bp4	0	1	0	0	0.94507	-0.0815074	-1.05812	1.18688	1.25587
Sh3rf1	0	1	0	0	0.76808	-0.380671	-1.30195	1.63798	2.13256
Sh3bp5	0	1	0	0	0.930839	-0.103396	-1.0743	1.2144	1.30463
Sh3d19	0	1	0	0	0.885905	-0.174776	-1.12879	1.52614	1.72269
Sh3gl2	0	1	0	0	0.88322	-0.179155	-1.13222	1.29059	1.46123
Sh3gl3	0	1	0	0	1.0329	0.0466995	1.0329	1.04224	1.00904
Dcbld2	0	1	0	0	0.965337	-0.0508954	-1.03591	1.33019	1.37796
Sh3kbp1	0	1	0	0	0.893841	-0.16191	-1.11877	1.58948	1.77826
Dcaf10	0	1	0	0	0.94416	-0.0828965	-1.05914	1.31824	1.39621
Dcaf7	0	1	0	0	0.979763	-0.0294956	-1.02066	1.14782	1.17153
Dcaf5	0	1	0	0	0.924095	-0.113887	-1.08214	1.39746	1.51225
Sh3bp5l	0	1	0	0	1.01214	0.0174082	1.01214	1.0821	1.06912
Desi2	0	1	0	0	1.01564	0.0223865	1.01564	1.68259	1.65668
Siah1a	0	1	0	0	0.956777	-0.0637452	-1.04518	1.16295	1.21549
Dexi	0	1	0	0	1.03724	0.0527506	1.03724	1.20149	1.15835
Dffb	0	1	0	0	1.0354	0.0501839	1.0354	1.06864	1.03211
Sec24c	0	1	0	0	1.01561	0.0223477	1.01561	1.15472	1.13697
Dnajb5	0	1	0	0	1.04332	0.0611868	1.04332	1.05435	1.01057
Dnajb4	0	1	0	0	1.11532	0.157457	1.11532	1.31872	1.18237
Dnajb2	0	1	0	0	1.0559	0.0784674	1.0559	1.12948	1.06969
Dnaja4	0	1	0	0	1.09724	0.133876	1.09724	1.15188	1.0498
Dnaja3	0	1	0	0	1.01498	0.0214514	1.01498	1.16364	1.14647
Dnaja2	0	1	0	0	1.11783	0.160707	1.11783	1.44848	1.29579
Sec61a1	0	1	0	0	1.00643	0.00924644	1.00643	1.21563	1.20786
Dnajb14	0	1	0	0	0.995027	-0.00719187	-1.005	1.20594	1.21197
Sec61a2	0	1	0	0	0.968701	-0.045876	-1.03231	1.21239	1.25157
Secisbp2	0	1	0	0	0.975486	-0.0358068	-1.02513	1.15866	1.18778
Secisbp2l	0	1	0	0	0.942902	-0.0848206	-1.06056	1.27293	1.35001
Dnah7b	0	1	0	0	1.06991	0.0974897	1.06991	1.15444	1.07901
Selenbp1	0	1	0	0	1.0714	0.0994988	1.0714	1.22997	1.148
Selk	0	1	0	0	1.10405	0.142802	1.10405	1.28345	1.1625
Selt	0	1	0	0	1.0687	0.0958503	1.0687	1.25864	1.17773
Sema3d	0	1	0	0	0.799616	-0.32262	-1.2506	1.55775	1.94812
Sema4b	0	1	0	0	1.07689	0.106876	1.07689	1.17174	1.08807
Sec63	0	1	0	0	0.892959	-0.163335	-1.11987	1.51453	1.69608
Dmxl2	0	1	0	0	0.995369	-0.00669613	-1.00465	1.17235	1.1778
Dnajc1	0	1	0	0	0.906062	-0.142318	-1.10368	2.20688	2.43568
Dnajc4	0	1	0	0	1.02237	0.031913	1.02237	1.05277	1.02974
Sdk2	0	1	0	0	1.08265	0.114564	1.08265	1.11395	1.02891
Sdr39u1	0	1	0	0	1.02548	0.0362999	1.02548	1.06157	1.03519
Sds	0	1	0	0	1.04743	0.0668587	1.04743	1.04972	1.00218
Dnlz	0	1	0	0	1.03595	0.0509598	1.03595	1.06876	1.03167
Sec11c	0	1	0	0	1.00562	0.0080899	1.00562	1.06502	1.05907
Sec13	0	1	0	0	1.01219	0.01748	1.01219	1.07983	1.06683
Sec16a	0	1	0	0	0.974673	-0.0370096	-1.02598	1.22963	1.26158
Dnal1	0	1	0	0	0.982829	-0.0249874	-1.01747	1.07447	1.09325
Sec24b	0	1	0	0	0.815831	-0.293657	-1.22574	1.51411	1.85591
Dnajc28	0	1	0	0	1.0159	0.0227648	1.0159	1.03317	1.017
Dnajc24	0	1	0	0	0.980373	-0.0285972	-1.02002	1.13357	1.15626
Dnajc19	0	1	0	0	1.00834	0.011982	1.00834	1.21319	1.20315
Sec22b	0	1	0	0	0.990516	-0.0137478	-1.00957	1.16836	1.17955
Dnajc15	0	1	0	0	1.0311	0.0441818	1.0311	1.25835	1.2204
Dnajc13	0	1	0	0	0.911341	-0.133938	-1.09728	1.40859	1.54562
Dnajc11	0	1	0	0	1.02385	0.033998	1.02385	1.2734	1.24374
Dnajc10	0	1	0	0	0.925576	-0.111576	-1.08041	1.24615	1.34635
Dnajc5	0	1	0	0	0.961235	-0.0570387	-1.04033	1.42648	1.484
Dnajc27	0	1	0	0	1.04387	0.0619364	1.04387	1.08792	1.0422
Dmtf1	0	1	0	0	0.946304	-0.0796242	-1.05674	1.25776	1.32913
Dffa	0	1	0	0	1.00619	0.00890797	1.00619	1.0592	1.05268
Sema5a	0	1	0	0	0.827377	-0.273384	-1.20864	1.493	1.8045
Sema7a	0	1	0	0	1.02693	0.0383408	1.02693	1.04496	1.01756
Serping1	0	1	0	0	0.92153	-0.117897	-1.08515	1.48119	1.60731
Dhrs11	0	1	0	0	1.10364	0.142273	1.10364	1.13638	1.02966
Sertad2	0	1	0	0	1.01217	0.0174497	1.01217	1.33498	1.31893
Dhrs7c	0	1	0	0	1.19106	0.252244	1.19106	1.23812	1.03951
Dhrs7	0	1	0	0	1.07228	0.100684	1.07228	1.21303	1.13126
Dhrs3	0	1	0	0	0.950498	-0.0732438	-1.05208	1.15846	1.21879
Sesn3	0	1	0	0	0.997412	-0.00373868	-1.00259	1.13756	1.14051
Dhdds	0	1	0	0	1.00511	0.00735166	1.00511	1.23581	1.22953
Dhx9	0	1	0	0	0.935861	-0.0956342	-1.06853	1.23951	1.32446
Sestd1	0	1	0	0	0.972984	-0.0395121	-1.02777	1.31268	1.34913
Dgkz	0	1	0	0	1.07873	0.10934	1.07873	1.31656	1.22046
Set	0	1	0	0	1.03209	0.0455636	1.03209	1.19439	1.15726
Dgki	0	1	0	0	1.05295	0.0744425	1.05295	1.0619	1.0085
Dgkh	0	1	0	0	0.986798	-0.019173	-1.01338	1.28187	1.29902
Dgke	0	1	0	0	1.05358	0.0752938	1.05358	1.12229	1.06522
Setd1b	0	1	0	0	1.00438	0.00630045	1.00438	1.18451	1.17935
Setd2	0	1	0	0	0.900148	-0.151765	-1.11093	1.66068	1.84489
Setd3	0	1	0	0	0.970925	-0.0425686	-1.02995	1.4068	1.44893
Dguok	0	1	0	0	1.02897	0.0412038	1.02897	1.1654	1.13258
Dmpk	0	1	0	0	1.28275	0.359245	1.28275	1.44102	1.12338
Serpine2	0	1	0	0	1.03374	0.0478767	1.03374	1.09654	1.06075
Diaph2	0	1	0	0	0.787644	-0.344385	-1.26961	3.01761	3.83119
Senp1	0	1	0	0	0.99085	-0.013261	-1.00923	1.20221	1.21331
Dmd	0	1	0	0	4.28807	2.10033	4.28807	9.31987	2.17344
Senp2	0	1	0	0	0.955974	-0.0649572	-1.04605	1.25696	1.31485
Senp7	0	1	0	0	0.972546	-0.0401617	-1.02823	1.50507	1.54756
Sepp1	0	1	0	0	0.940725	-0.0881547	-1.06301	1.58906	1.68918
Dlgap4	0	1	0	0	0.961154	-0.0571607	-1.04042	1.38023	1.43602
Dlgap1	0	1	0	0	1.31569	0.395819	1.31569	1.82992	1.39085
Dlc1	0	1	0	0	1.23518	0.304726	1.23518	6.37445	5.16073
Diaph1	0	1	0	0	0.846408	-0.240574	-1.18146	1.44952	1.71255
Dkk3	0	1	0	0	1.45709	0.543091	1.45709	1.82481	1.25237
Disp1	0	1	0	0	0.954833	-0.0666803	-1.0473	1.20865	1.26582
Disc1	0	1	0	0	1.06286	0.0879491	1.06286	1.13536	1.06822
Dis3l2	0	1	0	0	0.952272	-0.0705548	-1.05012	1.67923	1.76339
Dirc2	0	1	0	0	0.988086	-0.0172912	-1.01206	1.20996	1.22454
Dip2b	0	1	0	0	0.989885	-0.0146666	-1.01022	1.77695	1.7951
Serf2	0	1	0	0	1.21797	0.284479	1.21797	1.76775	1.45139
Dicer1	0	1	0	0	0.95066	-0.0729979	-1.0519	1.36418	1.43498
Serhl	0	1	0	0	1.03166	0.0449609	1.03166	1.08598	1.05266
2021-09-08	0	1	0	0	0.994751	-0.00759326	-1.00528	1.14874	1.1548
Cox6b1	0	1	0	0	1.27146	0.346489	1.27146	1.88871	1.48546
D830032E09Rik	0	1	0	0	1.22767	0.295927	1.22767	1.2396	1.00971
Sik1	0	1	0	0	1.01225	0.0175692	1.01225	1.13993	1.12613
Slc25a42	0	1	0	0	1.12559	0.170684	1.12559	1.22023	1.08408
Csk	0	1	0	0	0.9859	-0.0204868	-1.0143	1.08682	1.10236
Csgalnact2	0	1	0	0	0.973824	-0.0382672	-1.02688	1.12704	1.15734
Csgalnact1	0	1	0	0	0.831994	-0.265355	-1.20193	1.80299	2.16707
Csdc2	0	1	0	0	1.22267	0.290039	1.22267	1.26962	1.0384
Slc27a1	0	1	0	0	1.30357	0.382471	1.30357	1.71316	1.3142
Crybg3	0	1	0	0	1.0649	0.0907173	1.0649	1.21652	1.14238
Slc29a1	0	1	0	0	1.02574	0.0366602	1.02574	1.11435	1.08639
Csnk1e	0	1	0	0	1.01746	0.024977	1.01746	1.16491	1.14492
Cryab	0	1	0	0	1.62875	0.703761	1.62875	2.80798	1.72401
Slc30a7	0	1	0	0	0.927078	-0.109237	-1.07866	1.19607	1.29015
Slc30a9	0	1	0	0	0.96678	-0.0487406	-1.03436	1.37435	1.42158
Slc31a1	0	1	0	0	1.04091	0.057845	1.04091	1.12441	1.08022
Crlf3	0	1	0	0	1.00467	0.00671977	1.00467	1.32583	1.31967
Crkl	0	1	0	0	0.980529	-0.028368	-1.01986	1.13269	1.15518
Slc35b1	0	1	0	0	1.02199	0.0313856	1.02199	1.08729	1.06389
Crip2	0	1	0	0	1.41524	0.50105	1.41524	1.99042	1.40642
Crim1	0	1	0	0	0.699799	-0.514988	-1.42898	3.12372	4.46374
Slc30a5	0	1	0	0	1.01579	0.0226004	1.01579	1.22323	1.20422
Crhr2	0	1	0	0	1.09353	0.128996	1.09353	1.09666	1.00286
Csnk1g1	0	1	0	0	0.911209	-0.134146	-1.09744	1.62915	1.7879
Cspg4	0	1	0	0	1.02908	0.0413531	1.02908	1.07524	1.04486
Ctif	0	1	0	0	0.86613	-0.207345	-1.15456	1.37047	1.58229
Ctdspl2	0	1	0	0	0.937034	-0.0938274	-1.0672	1.30877	1.39672
Ctdspl	0	1	0	0	0.742099	-0.430317	-1.34753	1.88773	2.54377
Ctdsp2	0	1	0	0	0.989009	-0.0159448	-1.01111	1.31294	1.32753
Ctdp1	0	1	0	0	0.965695	-0.0503601	-1.03552	1.08798	1.12662
Ctdnep1	0	1	0	0	1.02816	0.0400669	1.02816	1.11017	1.07976
Slc25a23	0	1	0	0	1.11407	0.155835	1.11407	1.2283	1.10254
Ctcf	0	1	0	0	0.980948	-0.0277509	-1.01942	1.33631	1.36226
Csnk2a2	0	1	0	0	0.962208	-0.0555795	-1.03928	1.20808	1.25553
Slc25a25	0	1	0	0	1.0066	0.00948709	1.0066	1.11042	1.10315
Slc25a27	0	1	0	0	0.995277	-0.00682991	-1.00475	1.09499	1.10019
Slc25a33	0	1	0	0	1.0383	0.0542251	1.0383	1.08179	1.04189
Cst3	0	1	0	0	1.21235	0.277801	1.21235	2.75007	2.26839
Csrp3	0	1	0	0	1.63709	0.711134	1.63709	2.37369	1.44995
Csrp2bp	0	1	0	0	1.0613	0.0858347	1.0613	1.20675	1.13704
Slc25a39	0	1	0	0	1.03179	0.0451499	1.03179	1.13601	1.10101
Cspp1	0	1	0	0	0.86203	-0.214189	-1.16005	1.37907	1.59979
Slc25a40	0	1	0	0	0.994691	-0.00768016	-1.00534	1.08776	1.09356
Slc25a26	0	1	0	0	1.05926	0.0830608	1.05926	1.25114	1.18114
Crem	0	1	0	0	0.976672	-0.0340538	-1.02389	1.22844	1.25778
Slc25a16	0	1	0	0	0.989423	-0.0153404	-1.01069	1.08416	1.09575
Creg1	0	1	0	0	1.04759	0.067074	1.04759	1.18343	1.12967
Crebbp	0	1	0	0	0.856441	-0.223574	-1.16762	2.46094	2.87345
Cpeb2	0	1	0	0	1.06559	0.0916579	1.06559	1.34909	1.26604
Cpeb1	0	1	0	0	0.968407	-0.0463142	-1.03262	1.39129	1.43668
Slc40a1	0	1	0	0	1.03659	0.0518422	1.03659	1.06815	1.03045
Slc41a1	0	1	0	0	1.10743	0.147213	1.10743	1.17641	1.06229
Slc41a2	0	1	0	0	0.925199	-0.112165	-1.08085	1.09216	1.18046
Slc41a3	0	1	0	0	1.07867	0.109256	1.07867	1.11048	1.02949
Cox20	0	1	0	0	1.04767	0.0671857	1.04767	1.16675	1.11366
Cox19	0	1	0	0	1.03124	0.0443767	1.03124	1.15087	1.11601
Cpeb3	0	1	0	0	1.47364	0.559386	1.47364	2.73862	1.8584
Cox14	0	1	0	0	1.10257	0.140865	1.10257	1.21563	1.10255
Cox8b	0	1	0	0	1.38309	0.467899	1.38309	1.88911	1.36586
Cox8a	0	1	0	0	1.19948	0.262404	1.19948	1.89682	1.58138
Cox7c	0	1	0	0	1.39055	0.475654	1.39055	1.93247	1.38972
Slc43a3	0	1	0	0	0.821594	-0.283502	-1.21715	1.71463	2.08696
Cox7b	0	1	0	0	1.50825	0.592874	1.50825	2.49007	1.65097
Cox7a2	0	1	0	0	1.29971	0.378189	1.29971	1.87143	1.43988
Cox7a1	0	1	0	0	1.20541	0.269528	1.20541	1.38599	1.1498
Cox6c	0	1	0	0	1.51448	0.598827	1.51448	2.74748	1.81413
Cox10	0	1	0	0	1.08799	0.121661	1.08799	1.30266	1.19732
Crebrf	0	1	0	0	0.933849	-0.0987382	-1.07084	1.49473	1.60062
Cped1	0	1	0	0	0.88384	-0.178144	-1.13143	2.77547	3.14024
Slc39a13	0	1	0	0	1.0176	0.0251734	1.0176	1.11534	1.09605
Slc35e2	0	1	0	0	1.03592	0.0509192	1.03592	1.13209	1.09283
Slc35f1	0	1	0	0	1.05524	0.0775734	1.05524	1.08396	1.02722
Slc35f5	0	1	0	0	1.05157	0.0725436	1.05157	1.18331	1.12528
Slc35f6	0	1	0	0	1.02989	0.0424922	1.02989	1.06131	1.03051
Slc36a4	0	1	0	0	0.977882	-0.0322677	-1.02262	1.05127	1.07505
Slc37a1	0	1	0	0	1.03772	0.0534205	1.03772	1.07353	1.03451
Cracr2a	0	1	0	0	1.07197	0.100267	1.07197	1.09027	1.01707
Cr1l	0	1	0	0	0.919546	-0.121006	-1.08749	1.33001	1.44637
Slc39a14	0	1	0	0	1.08496	0.117641	1.08496	1.21151	1.11664
Slc38a4	0	1	0	0	1.08079	0.112083	1.08079	1.11503	1.03169
Slc38a6	0	1	0	0	0.951116	-0.0723068	-1.0514	1.23952	1.30323
Cpsf7	0	1	0	0	0.966814	-0.04869	-1.03433	1.26201	1.30533
Cpsf6	0	1	0	0	0.922367	-0.116587	-1.08417	1.37697	1.49286
Slc38a10	0	1	0	0	1.05845	0.0819483	1.05845	1.25348	1.18427
Cpsf2	0	1	0	0	1.01388	0.0198926	1.01388	1.11842	1.1031
Slc39a1	0	1	0	0	1.07504	0.104384	1.07504	1.17015	1.08848
Cpne5	0	1	0	0	1.4076	0.49324	1.4076	1.44238	1.02471
Slc39a9	0	1	0	0	0.986915	-0.0190022	-1.01326	1.13812	1.15321
Cpt2	0	1	0	0	1.03963	0.0560745	1.03963	1.20207	1.15624
Ctla4	0	1	0	0	1.06013	0.0842457	1.06013	1.12777	1.0638
Sidt2	0	1	0	0	0.985228	-0.0214705	-1.01499	1.14835	1.16556
Ctnna1	0	1	0	0	1.25908	0.332374	1.25908	3.4333	2.72683
Ctnna3	0	1	0	0	5.90573	2.56211	5.90573	8.73991	1.47991
Slc2a13	0	1	0	0	0.84937	-0.235535	-1.17734	1.51684	1.78584
Slc4a1ap	0	1	0	0	0.992115	-0.0114206	-1.00795	1.14767	1.15679
Slc4a2	0	1	0	0	0.986699	-0.0193183	-1.01348	1.09626	1.11104
Slc4a3	0	1	0	0	1.31601	0.396167	1.31601	1.39445	1.05961
Slc4a4	0	1	0	0	0.819892	-0.286495	-1.21967	2.67897	3.26747
Slc6a8	0	1	0	0	1.05046	0.071024	1.05046	1.08027	1.02837
Cyp2u1	0	1	0	0	1.04526	0.0638687	1.04526	1.06534	1.0192
Slc6a17	0	1	0	0	1.02924	0.041578	1.02924	1.03541	1.00599
Slc2a4	0	1	0	0	1.10392	0.14264	1.10392	1.22312	1.10798
Slc7a1	0	1	0	0	1.00914	0.0131263	1.00914	1.18382	1.17309
Slc7a7	0	1	0	0	1.26355	0.337479	1.26355	1.38681	1.09755
Slc8a1	0	1	0	0	2.48681	1.3143	2.48681	7.85928	3.16039
Slc8a3	0	1	0	0	1.09959	0.13697	1.09959	1.11409	1.01318
Slc9a7	0	1	0	0	1.07682	0.106774	1.07682	1.12603	1.0457
Cyld	0	1	0	0	0.935364	-0.0964003	-1.0691	1.28814	1.37715
Cyhr1	0	1	0	0	1.06217	0.0870096	1.06217	1.17194	1.10335
Cycs	0	1	0	0	1.35136	0.434412	1.35136	1.83729	1.35959
Cyc1	0	1	0	0	1.22779	0.296066	1.22779	1.55324	1.26507
Cyp2e1	0	1	0	0	0.741443	-0.431592	-1.34872	1.25365	1.69083
Slc10a7	0	1	0	0	0.877316	-0.188832	-1.13984	1.39315	1.58797
Cyp27a1	0	1	0	0	0.992169	-0.0113417	-1.00789	1.10955	1.11831
Cystm1	0	1	0	0	1.0474	0.0668059	1.0474	1.13466	1.08331
Sik2	0	1	0	0	0.707767	-0.498654	-1.4129	2.53128	3.57643
Sike1	0	1	0	0	0.988926	-0.0160655	-1.0112	1.16049	1.17348
Sil1	0	1	0	0	1.03309	0.0469725	1.03309	1.53434	1.48519
Simc1	0	1	0	0	0.956385	-0.0643371	-1.0456	1.12989	1.18142
Sin3a	0	1	0	0	0.955894	-0.0650779	-1.04614	1.19617	1.25137
D430042O09Rik	0	1	0	0	0.963696	-0.0533494	-1.03767	1.21899	1.26491
Sipa1l1	0	1	0	0	0.830848	-0.267344	-1.20359	1.47944	1.78064
Sipa1l2	0	1	0	0	1.08108	0.11247	1.08108	1.15108	1.06475
Slc1a5	0	1	0	0	0.675674	-0.565601	-1.48	1.93096	2.85783
Sipa1l3	0	1	0	0	0.888636	-0.170335	-1.12532	1.2729	1.43242
Sirt3	0	1	0	0	1.06299	0.0881289	1.06299	1.15976	1.09104
Sirt5	0	1	0	0	1.03161	0.0448942	1.03161	1.10242	1.06864
Siva1	0	1	0	0	1.00981	0.0140891	1.00981	1.02625	1.01628
Skap2	0	1	0	0	0.779244	-0.359854	-1.2833	1.82127	2.33723
D10Jhu81e	0	1	0	0	1.08711	0.120504	1.08711	1.17546	1.08127
Ski	0	1	0	0	0.836541	-0.257492	-1.1954	1.82096	2.17678
D3Ertd751e	0	1	0	0	1.10487	0.143876	1.10487	1.23017	1.11341
Cyth1	0	1	0	0	0.87507	-0.192529	-1.14277	1.55012	1.77143
Sirt2	0	1	0	0	1.00285	0.00410616	1.00285	1.21579	1.21233
Slc11a2	0	1	0	0	1.01219	0.0174745	1.01219	1.08055	1.06754
Slc25a13	0	1	0	0	1.04382	0.0618787	1.04382	1.09089	1.04509
Slc12a2	0	1	0	0	0.966773	-0.048751	-1.03437	1.11513	1.15346
Cyb561	0	1	0	0	1.01753	0.0250774	1.01753	1.10713	1.08805
Cux2	0	1	0	0	1.09404	0.129672	1.09404	1.12642	1.02959
Slc23a2	0	1	0	0	0.985925	-0.0204497	-1.01428	1.31145	1.33018
Cul9	0	1	0	0	1.06879	0.0959819	1.06879	1.25348	1.1728
Cul4b	0	1	0	0	0.975645	-0.0355712	-1.02496	1.11105	1.13879
Cul1	0	1	0	0	0.914209	-0.129404	-1.09384	1.64276	1.79692
Slc24a2	0	1	0	0	1.80311	0.850489	1.80311	1.87233	1.03839
Slc24a3	0	1	0	0	0.841383	-0.249165	-1.18852	1.84081	2.18783
Slc24a4	0	1	0	0	1.11702	0.159658	1.11702	1.1284	1.01018
Cwc22	0	1	0	0	0.971681	-0.0414451	-1.02914	1.14338	1.17671
Slc25a3	0	1	0	0	1.51725	0.601463	1.51725	2.9749	1.96072
Slc25a4	0	1	0	0	1.8608	0.895924	1.8608	4.81271	2.58637
Ctsd	0	1	0	0	1.22165	0.288836	1.22165	1.72065	1.40846
Ctr9	0	1	0	0	1.0346	0.0490791	1.0346	1.17462	1.13533
Ctps	0	1	0	0	0.969085	-0.0453046	-1.0319	1.12897	1.16499
Slc25a11	0	1	0	0	1.11319	0.154699	1.11319	1.21013	1.08708
Slc25a12	0	1	0	0	1.38288	0.467674	1.38288	1.73344	1.2535
Ctnnd1	0	1	0	0	1.02477	0.0352979	1.02477	1.09285	1.06644
Ctnnbip1	0	1	0	0	1.0214	0.0305417	1.0214	1.09783	1.07483
Ctso	0	1	0	0	0.949342	-0.0749996	-1.05336	1.11426	1.17372
Slc12a4	0	1	0	0	1.05629	0.0790009	1.05629	1.18553	1.12235
Slc22a15	0	1	0	0	0.936182	-0.0951388	-1.06817	1.07399	1.1472
Slc22a14	0	1	0	0	1.01734	0.0248029	1.01734	1.08628	1.06776
Slc12a7	0	1	0	0	1.06125	0.0857643	1.06125	1.20836	1.13862
Cyb5r4	0	1	0	0	0.971827	-0.0412282	-1.02899	1.15272	1.18614
Cyb5r3	0	1	0	0	1.0203	0.0289999	1.0203	1.14537	1.12258
Cyb5d2	0	1	0	0	1.00107	0.00153625	1.00107	1.05658	1.05546
Cyb5b	0	1	0	0	0.990939	-0.013132	-1.00914	1.38353	1.39618
Cyb5a	0	1	0	0	0.903235	-0.146826	-1.10713	1.39694	1.54659
Cxxc5	0	1	0	0	1.01817	0.0259751	1.01817	1.12697	1.10686
Slc16a1	0	1	0	0	1.07692	0.106913	1.07692	1.38147	1.2828
Cwc27	0	1	0	0	0.960763	-0.0577475	-1.04084	1.41496	1.47275
Cxx1b	0	1	0	0	1.02006	0.0286565	1.02006	1.03795	1.01753
Slc16a10	0	1	0	0	1.1801	0.238914	1.1801	1.7089	1.44809
Slc16a12	0	1	0	0	1.03328	0.0472302	1.03328	1.06257	1.02835
Slc17a7	0	1	0	0	1.1065	0.146008	1.1065	1.15017	1.03946
Slc20a1	0	1	0	0	1.0264	0.0375886	1.0264	1.07928	1.05152
Slc20a2	0	1	0	0	1.22335	0.290839	1.22335	1.58704	1.29729
Slc22a1	0	1	0	0	1.02841	0.0404214	1.02841	1.03543	1.00682
Slc22a4	0	1	0	0	0.97234	-0.0404676	-1.02845	1.0628	1.09303
Cxadr	0	1	0	0	0.975477	-0.0358196	-1.02514	1.24851	1.2799
Cxx1a	0	1	0	0	1.03877	0.0548714	1.03877	1.06939	1.02948
R3hcc1l	0	1	0	0	0.976541	-0.0342471	-1.02402	1.41122	1.44512
Cd99l2	0	1	0	0	1.01233	0.0176802	1.01233	1.22956	1.21458
Qtrtd1	0	1	0	0	0.999891	-0.000156623	-1.00011	1.08281	1.08293
Qrsl1	0	1	0	0	1.06194	0.0867002	1.06194	1.12966	1.06377
Mid2	0	1	0	0	0.975673	-0.0355309	-1.02493	1.23751	1.26837
Hdac5	0	1	0	0	1.03196	0.045381	1.03196	1.11134	1.07692
Midn	0	1	0	0	1.05975	0.0837241	1.05975	1.15814	1.09284
Hdac2	0	1	0	0	1.01267	0.0181701	1.01267	1.17694	1.16221
Mief1	0	1	0	0	1.0065	0.00934005	1.0065	1.09791	1.09082
Hcn4	0	1	0	0	1.16193	0.216518	1.16193	1.17608	1.01218
Mief2	0	1	0	0	1.02246	0.0320503	1.02246	1.04272	1.01981
Hcn2	0	1	0	0	1.02306	0.0328855	1.02306	1.0283	1.00512
Hdac8	0	1	0	0	0.93285	-0.100283	-1.07198	1.91088	2.04843
Hcn1	0	1	0	0	2.43489	1.28385	2.43489	2.78014	1.1418
Hcfc2	0	1	0	0	0.988942	-0.0160417	-1.01118	1.12905	1.14167
Hcfc1r1	0	1	0	0	1.07268	0.101218	1.07268	1.17806	1.09825
Hccs	0	1	0	0	1.02561	0.036484	1.02561	1.09751	1.07011
Mier3	0	1	0	0	0.965756	-0.0502701	-1.03546	1.14863	1.18936
Mif	0	1	0	0	1.04292	0.0606345	1.04292	1.10704	1.06148
Hbs1l	0	1	0	0	0.953255	-0.0690652	-1.04904	1.20738	1.26658
Mink1	0	1	0	0	1.00218	0.00314029	1.00218	1.13555	1.13308
Mipep	0	1	0	0	1.04501	0.063519	1.04501	1.15705	1.10722
Mier1	0	1	0	0	0.901751	-0.149199	-1.10895	1.44779	1.60553
Hat1	0	1	0	0	1.01738	0.024861	1.01738	1.13298	1.11362
Hdac9	0	1	0	0	1.24058	0.311011	1.24058	1.41421	1.13996
Micu2	0	1	0	0	1.00881	0.0126486	1.00881	1.37371	1.36172
Hfe2	0	1	0	0	1.11906	0.162286	1.11906	1.17557	1.0505
Mgat4b	0	1	0	0	1.0154	0.0220494	1.0154	1.12881	1.11169
Hexb	0	1	0	0	0.978606	-0.0312002	-1.02186	1.1087	1.13294
Hexa	0	1	0	0	0.980149	-0.0289265	-1.02025	1.17605	1.19986
Herpud2	0	1	0	0	1.02095	0.0299121	1.02095	1.2514	1.22573
Herpud1	0	1	0	0	1.15596	0.209091	1.15596	1.45984	1.26288
Herc3	0	1	0	0	1.01818	0.0259962	1.01818	1.20173	1.18027
Herc2	0	1	0	0	0.845616	-0.241926	-1.18257	1.6435	1.94355
Micu3	0	1	0	0	0.950656	-0.0730046	-1.05191	1.28721	1.35402
Mgrn1	0	1	0	0	1.25071	0.322746	1.25071	1.67427	1.33866
Mhrt	0	1	0	0	2.91599	1.54399	2.91599	3.07659	1.05508
Heg1	0	1	0	0	0.729491	-0.455038	-1.37082	4.78297	6.55659
Hecw2	0	1	0	0	1.12931	0.175442	1.12931	1.35187	1.19708
Mia3	0	1	0	0	0.976969	-0.0336147	-1.02357	1.2962	1.32675
Heatr5a	0	1	0	0	0.997197	-0.00404886	-1.00281	1.35228	1.35608
Micall1	0	1	0	0	1.1128	0.154197	1.1128	1.33415	1.19891
Hdgfrp2	0	1	0	0	1.00842	0.012093	1.00842	1.10486	1.09564
Micu1	0	1	0	0	0.909071	-0.137535	-1.10002	1.34244	1.47672
Mgst3	0	1	0	0	1.16562	0.2211	1.16562	1.23638	1.0607
Mir143hg	0	1	0	0	1.10089	0.138672	1.10089	1.15253	1.0469
Mgat2	0	1	0	0	0.993199	-0.00984484	-1.00685	1.0577	1.06495
Mitd1	0	1	0	0	0.959419	-0.0597667	-1.0423	1.07931	1.12496
Mkks	0	1	0	0	1.03179	0.0451439	1.03179	1.14817	1.1128
Mmd	0	1	0	0	0.938251	-0.0919547	-1.06581	1.43997	1.53474
H1f0	0	1	0	0	1.03159	0.0448762	1.03159	1.13033	1.09571
Gzf1	0	1	0	0	1.01099	0.0157717	1.01099	1.07183	1.06017
Gys1	0	1	0	0	1.11898	0.162185	1.11898	1.49431	1.33542
Mmp15	0	1	0	0	1.0878	0.121408	1.0878	1.10539	1.01617
Gyg	0	1	0	0	1.09614	0.132437	1.09614	1.209	1.10296
Gxylt1	0	1	0	0	0.987397	-0.0182984	-1.01276	1.11996	1.13425
Gulp1	0	1	0	0	0.795739	-0.329632	-1.25669	1.76702	2.2206
Mmadhc	0	1	0	0	1.00815	0.0117058	1.00815	1.17053	1.16107
Guk1	0	1	0	0	1.04968	0.0699551	1.04968	1.09909	1.04706
Mndal	0	1	0	0	0.903642	-0.146177	-1.10663	1.20721	1.33594
Gtpbp8	0	1	0	0	0.983183	-0.0244682	-1.0171	1.05667	1.07474
Gtf3c1	0	1	0	0	0.999516	-0.000698004	-1.00048	1.20876	1.20935
Gtf2ird1	0	1	0	0	0.991968	-0.0116347	-1.0081	1.25212	1.26226
Mob2	0	1	0	0	0.996596	-0.00491978	-1.00342	1.39683	1.4016
Gtf2f2	0	1	0	0	0.931055	-0.103061	-1.07405	1.19428	1.28271
Mob3b	0	1	0	0	0.908514	-0.138419	-1.1007	1.13685	1.25133
Gstz1	0	1	0	0	0.932736	-0.10046	-1.07211	1.1872	1.27282
Mnat1	0	1	0	0	0.985017	-0.0217796	-1.01521	1.53731	1.56069
Mitf	0	1	0	0	1.37883	0.463442	1.37883	2.04346	1.48202
Mlycd	0	1	0	0	1.02806	0.0399258	1.02806	1.09823	1.06825
Mlip	0	1	0	0	2.43117	1.28165	2.43117	2.64411	1.08759
Mkl1	0	1	0	0	0.888068	-0.171258	-1.12604	1.43673	1.61782
Hand2	0	1	0	0	1.02894	0.0411639	1.02894	1.06132	1.03146
Hamp	0	1	0	0	1.24592	0.317215	1.24592	1.37471	1.10336
Hadhb	0	1	0	0	1.24238	0.313112	1.24238	2.01174	1.61925
Hacd3	0	1	0	0	1.02972	0.0422492	1.02972	1.23181	1.19626
Hacd2	0	1	0	0	0.772466	-0.372456	-1.29455	1.52742	1.97734
Hacd1	0	1	0	0	1.07512	0.104504	1.07512	1.17479	1.0927
Habp4	0	1	0	0	1.03128	0.0444346	1.03128	1.0846	1.0517
Mllt6	0	1	0	0	1.0425	0.0600464	1.0425	1.20953	1.16022
Mkrn2	0	1	0	0	1.00154	0.00221526	1.00154	1.07302	1.07138
H3f3b	0	1	0	0	1.02501	0.0356426	1.02501	1.38305	1.3493
Mlana	0	1	0	0	1.03173	0.0450642	1.03173	1.03595	1.00409
H2afz	0	1	0	0	1.0368	0.052132	1.0368	1.15378	1.11283
H2afy2	0	1	0	0	1.02702	0.038464	1.02702	1.05521	1.02745
H2afy	0	1	0	0	0.96313	-0.054198	-1.03828	1.21115	1.25752
Mlec	0	1	0	0	1.04401	0.0621399	1.04401	1.17598	1.12641
Mlf1	0	1	0	0	1.39588	0.481177	1.39588	1.52478	1.09234
Mlf2	0	1	0	0	1.03956	0.0559673	1.03956	1.18385	1.1388
H13	0	1	0	0	0.990142	-0.0142923	-1.00996	1.27521	1.28791
Mgat1	0	1	0	0	0.987084	-0.0187559	-1.01309	1.12079	1.13546
Mob4	0	1	0	0	1.00855	0.0122785	1.00855	1.27278	1.26199
Hgsnat	0	1	0	0	0.983182	-0.0244694	-1.01711	1.1236	1.14282
Hhatl	0	1	0	0	1.12404	0.168695	1.12404	1.15254	1.02535
Hpcal1	0	1	0	0	0.860762	-0.216314	-1.16176	1.29092	1.49974
Hp	0	1	0	0	0.874232	-0.193913	-1.14386	1.20777	1.38152
Med13l	0	1	0	0	0.858606	-0.219932	-1.16468	2.02486	2.35831
Med14	0	1	0	0	0.98681	-0.0191563	-1.01337	1.28747	1.30468
Med15	0	1	0	0	0.920468	-0.11956	-1.0864	1.27209	1.382
Med26	0	1	0	0	0.971682	-0.0414438	-1.02914	1.20121	1.23621
Megf8	0	1	0	0	1.02249	0.0320917	1.02249	1.14393	1.11877
Megf9	0	1	0	0	0.881391	-0.182146	-1.13457	1.27342	1.44478
Med12l	0	1	0	0	1.2211	0.28818	1.2211	1.47452	1.20753
Hopx	0	1	0	0	1.15478	0.207615	1.15478	1.21462	1.05182
Hook1	0	1	0	0	1.02206	0.0314844	1.02206	1.06256	1.03962
Homer2	0	1	0	0	1.09611	0.132397	1.09611	1.12233	1.02392
Homer1	0	1	0	0	1.39868	0.484062	1.39868	1.64352	1.17505
Hnrnpul2	0	1	0	0	0.961818	-0.0561637	-1.0397	1.24216	1.29147
Hnrnpr	0	1	0	0	0.932844	-0.100293	-1.07199	1.6119	1.72794
Hnrnpll	0	1	0	0	1.01113	0.0159679	1.01113	1.42882	1.41309
Hnrnph2	0	1	0	0	1.01493	0.0213753	1.01493	1.15323	1.13627
Hnrnpab	0	1	0	0	0.997413	-0.00373657	-1.00259	1.18336	1.18643
Hook3	0	1	0	0	0.896317	-0.157919	-1.11568	1.66372	1.85617
Hnrnpa1	0	1	0	0	1.04459	0.0629422	1.04459	1.16651	1.11671
Hprt	0	1	0	0	0.996727	-0.00473015	-1.00328	1.20381	1.20776
Hpse2	0	1	0	0	1.08549	0.118342	1.08549	1.09346	1.00735
Mdfic	0	1	0	0	0.854736	-0.226449	-1.16995	1.43735	1.68163
Hsf2	0	1	0	0	1.0434	0.0612891	1.0434	1.12216	1.07549
Hsdl2	0	1	0	0	1.13693	0.185139	1.13693	1.28617	1.13127
Mdga1	0	1	0	0	1.02952	0.041976	1.02952	1.0357	1.006
Hsd17b12	0	1	0	0	0.848308	-0.237339	-1.17882	1.40714	1.65876
Hsd17b10	0	1	0	0	1.04162	0.0588259	1.04162	1.10121	1.05721
Hsd17b7	0	1	0	0	1.07265	0.10118	1.07265	1.11197	1.03666
Mdh1	0	1	0	0	1.47905	0.564675	1.47905	2.76986	1.87273
Hps3	0	1	0	0	0.936317	-0.0949312	-1.06801	1.09898	1.17373
Mdh2	0	1	0	0	1.29543	0.37343	1.29543	2.05936	1.58971
Mdm4	0	1	0	0	0.895272	-0.159602	-1.11698	1.50862	1.6851
Mdn1	0	1	0	0	0.953239	-0.0690901	-1.04905	1.19933	1.25816
Hs2st1	0	1	0	0	0.922402	-0.116532	-1.08413	1.35707	1.47123
Me1	0	1	0	0	0.851648	-0.23167	-1.17419	1.74478	2.04871
Me3	0	1	0	0	1.22613	0.294112	1.22613	1.56051	1.27271
Hrc	0	1	0	0	1.17405	0.231491	1.17405	1.23505	1.05196
Hras	0	1	0	0	1.03215	0.0456581	1.03215	1.06814	1.03487
Med1	0	1	0	0	0.998053	-0.00281192	-1.00195	1.23669	1.2391
Hs3st5	0	1	0	0	1.18443	0.244196	1.18443	1.2111	1.02252
Hnrnpa0	0	1	0	0	1.06608	0.0923115	1.06608	1.19878	1.12447
Hhat	0	1	0	0	1.05168	0.0726937	1.05168	1.13721	1.08133
Mertk	0	1	0	0	0.853145	-0.229137	-1.17213	1.30144	1.52546
Hmox2	0	1	0	0	1.02186	0.0311927	1.02186	1.20925	1.18338
Hist1h2bc	0	1	0	0	1.02034	0.0290451	1.02034	1.18466	1.16105
Mfap1a	0	1	0	0	1.02215	0.0316088	1.02215	1.11622	1.09203
Hist1h1c	0	1	0	0	1.05842	0.0819146	1.05842	1.15706	1.0932
Mfap3	0	1	0	0	0.982166	-0.0259614	-1.01816	1.1033	1.12333
Mfap3l	0	1	0	0	1.02343	0.0334091	1.02343	1.03981	1.01601
Mff	0	1	0	0	1.02786	0.0396377	1.02786	1.31234	1.27678
Hint3	0	1	0	0	0.997624	-0.00343139	-1.00238	1.0876	1.09019
Hint2	0	1	0	0	1.04702	0.0662931	1.04702	1.1097	1.05987
Hist1h2be	0	1	0	0	1.08067	0.11193	1.08067	1.23717	1.14481
Hint1	0	1	0	0	1.20518	0.269248	1.20518	1.51188	1.25448
Mfn1	0	1	0	0	1.24214	0.312822	1.24214	1.56261	1.25801
Higd2a	0	1	0	0	1.04002	0.0566075	1.04002	1.10902	1.06635
Mfn2	0	1	0	0	1.28238	0.358823	1.28238	1.5958	1.24441
Higd1a	0	1	0	0	1.08896	0.122945	1.08896	1.20179	1.10362
Hif1a	0	1	0	0	1.02921	0.0415428	1.02921	1.34806	1.30979
Hiatl1	0	1	0	0	0.96432	-0.0524159	-1.037	1.16221	1.20521
Mfsd11	0	1	0	0	1.00522	0.00750681	1.00522	1.10574	1.1
Mga	0	1	0	0	0.923149	-0.115364	-1.08325	1.64152	1.77818
Mfhas1	0	1	0	0	1.11255	0.153865	1.11255	1.41388	1.27085
Hn1	0	1	0	0	1.06378	0.0891987	1.06378	1.20476	1.13253
Mettl24	0	1	0	0	1.0835	0.115695	1.0835	1.17253	1.08217
Mettl16	0	1	0	0	0.962581	-0.0550197	-1.03887	1.17096	1.21648
Mesdc2	0	1	0	0	0.997443	-0.0036931	-1.00256	1.14295	1.14588
Hmgxb4	0	1	0	0	1.007	0.0100657	1.007	1.15989	1.15182
Hmgxb3	0	1	0	0	0.991825	-0.0118428	-1.00824	1.17054	1.18019
Hmgn1	0	1	0	0	0.99342	-0.00952436	-1.00662	1.196	1.20392
Metap1	0	1	0	0	1.00373	0.00537297	1.00373	1.13618	1.13195
Metap1d	0	1	0	0	1.14956	0.201083	1.14956	1.49444	1.30001
Hmgcl	0	1	0	0	0.977731	-0.032491	-1.02278	1.11852	1.14399
Hmgb3	0	1	0	0	1.01857	0.0265509	1.01857	1.04794	1.02883
Mettl23	0	1	0	0	1.06049	0.0847324	1.06049	1.14927	1.08372
Hmg20b	0	1	0	0	1.06971	0.0972182	1.06971	1.17088	1.09458
Mettl1	0	1	0	0	1.00529	0.00760664	1.00529	1.06669	1.06108
Hmces	0	1	0	0	0.969083	-0.0453086	-1.0319	1.06516	1.09914
Hltf	0	1	0	0	0.986297	-0.0199053	-1.01389	1.20162	1.21831
Hlcs	0	1	0	0	0.941713	-0.0866404	-1.06189	1.27523	1.35416
Mettl5	0	1	0	0	1.02721	0.0387347	1.02721	1.1016	1.07242
Hk1	0	1	0	0	1.17641	0.234395	1.17641	1.38119	1.17407
Hivep1	0	1	0	0	0.905579	-0.143088	-1.10427	1.31722	1.45456
Mettl9	0	1	0	0	0.967596	-0.047523	-1.03349	1.17506	1.21441
Metrn	0	1	0	0	1.02767	0.0393793	1.02767	1.04238	1.01431
Mcur1	0	1	0	0	0.991993	-0.0115982	-1.00807	1.14177	1.15098
Gstm5	0	1	0	0	1.04063	0.0574558	1.04063	1.08456	1.04221
Gstk1	0	1	0	0	1.03809	0.0539294	1.03809	1.06775	1.02858
Gng12	0	1	0	0	0.884667	-0.176793	-1.13037	1.63754	1.85102
Msantd2	0	1	0	0	0.91922	-0.121518	-1.08788	1.32751	1.44417
Gng5	0	1	0	0	1.09458	0.130377	1.09458	1.29501	1.18311
Msantd4	0	1	0	0	1.0143	0.0204897	1.0143	1.05037	1.03556
Gng2	0	1	0	0	1.22984	0.298467	1.22984	1.38957	1.12988
Msh2	0	1	0	0	1.02795	0.0397663	1.02795	1.09559	1.0658
Gnb2l1	0	1	0	0	1.05679	0.0796942	1.05679	1.27347	1.20504
Gnb1	0	1	0	0	0.850452	-0.233698	-1.17584	1.88008	2.21069
Mrvi1	0	1	0	0	1.26386	0.337841	1.26386	1.35742	1.07402
Msi2	0	1	0	0	1.34083	0.423128	1.34083	4.00026	2.98342
Gnao1	0	1	0	0	1.33441	0.416201	1.33441	1.74008	1.30401
Msl2	0	1	0	0	0.974962	-0.0365814	-1.02568	1.25631	1.28857
Gna13	0	1	0	0	1.01292	0.0185164	1.01292	1.23207	1.21636
Gna12	0	1	0	0	1.04808	0.067742	1.04808	1.36187	1.2994
Gmpr	0	1	0	0	1.15693	0.210299	1.15693	1.20057	1.03772
Gmip	0	1	0	0	0.963246	-0.054024	-1.03816	1.0613	1.1018
Msn	0	1	0	0	0.925162	-0.112221	-1.08089	1.47336	1.59254
Gmfb	0	1	0	0	0.99097	-0.0130866	-1.00911	1.15029	1.16077
Gnaq	0	1	0	0	0.806159	-0.310864	-1.24045	2.72154	3.37594
Gmeb2	0	1	0	0	0.992488	-0.0108787	-1.00757	1.19331	1.20234
Gnl1	0	1	0	0	1.00549	0.00790269	1.00549	1.05962	1.05384
Gnl3l	0	1	0	0	1.0161	0.0230402	1.0161	1.13957	1.12151
Mrps23	0	1	0	0	1.05303	0.0745435	1.05303	1.11337	1.0573
Mrps24	0	1	0	0	1.06074	0.0850676	1.06074	1.17442	1.10717
Mrps25	0	1	0	0	1.0349	0.0494851	1.0349	1.10863	1.07125
Mrps27	0	1	0	0	0.97462	-0.0370877	-1.02604	1.08055	1.10869
Got2	0	1	0	0	1.32953	0.410912	1.32953	1.55157	1.16701
Got1	0	1	0	0	1.29903	0.377434	1.29903	1.53198	1.17932
Gopc	0	1	0	0	0.953198	-0.0691522	-1.0491	1.22775	1.28804
Mrps28	0	1	0	0	1.00291	0.00419056	1.00291	1.38437	1.38036
Gnl3	0	1	0	0	0.968071	-0.0468154	-1.03298	1.07416	1.10959
Golph3	0	1	0	0	0.969691	-0.0444036	-1.03126	1.27579	1.31567
Golga5	0	1	0	0	1.00514	0.00739829	1.00514	1.24085	1.2345
Golga1	0	1	0	0	0.975825	-0.0353055	-1.02477	1.24823	1.27916
Mrps33	0	1	0	0	1.07093	0.0988706	1.07093	1.18887	1.11013
Mrps34	0	1	0	0	1.04513	0.0636779	1.04513	1.08968	1.04263
Gnptab	0	1	0	0	0.923111	-0.115424	-1.08329	1.17702	1.27505
Mrps35	0	1	0	0	1.02995	0.0425786	1.02995	1.11984	1.08728
Mrps36	0	1	0	0	1.07692	0.106908	1.07692	1.17751	1.09341
Mrrf	0	1	0	0	1.00875	0.0125739	1.00875	1.13347	1.12363
Golim4	0	1	0	0	0.949163	-0.0752729	-1.05356	1.49439	1.57443
Gmeb1	0	1	0	0	1.01533	0.0219432	1.01533	1.20224	1.18409
Mrps21	0	1	0	0	1.09015	0.124524	1.09015	1.26656	1.16182
Gmds	0	1	0	0	0.789299	-0.341355	-1.26695	2.01877	2.55768
Msrb3	0	1	0	0	1.2751	0.350605	1.2751	2.87336	2.25345
Mtpap	0	1	0	0	0.989942	-0.0145847	-1.01016	1.17248	1.1844
Mtpn	0	1	0	0	0.954466	-0.0672343	-1.04771	1.19872	1.25591
Mtus2	0	1	0	0	1.36631	0.450289	1.36631	1.47316	1.0782
Muc16	0	1	0	0	0.694928	-0.525065	-1.439	1.7674	2.54328
Mul1	0	1	0	0	1.02628	0.037422	1.02628	1.06794	1.0406
Mut	0	1	0	0	1.06008	0.084168	1.06008	1.2426	1.17218
Mvb12b	0	1	0	0	0.957188	-0.0631262	-1.04473	1.1894	1.2426
Mxi1	0	1	0	0	1.00976	0.014017	1.00976	1.21546	1.20371
Mtor	0	1	0	0	0.978526	-0.0313175	-1.02194	1.34828	1.37787
Gm43291	0	1	0	0	0.906142	-0.142191	-1.10358	1.03784	1.14534
Mybpc3	0	1	0	0	1.69028	0.757259	1.69028	1.96592	1.16307
Mybphl	0	1	0	0	1.61087	0.68784	1.61087	1.75259	1.08798
Mycbp2	0	1	0	0	0.838355	-0.254367	-1.19281	2.18095	2.60146
Myeov2	0	1	0	0	1.06682	0.0933133	1.06682	1.18502	1.1108
Myh6	0	1	0	0	6.14475	2.61935	6.14475	13.2888	2.16263
Myh7	0	1	0	0	1.51492	0.599238	1.51492	1.52189	1.0046
Myh10	0	1	0	0	1.04032	0.0570335	1.04032	1.20391	1.15724
Myh14	0	1	0	0	1.10299	0.141418	1.10299	1.11924	1.01473
Mybbp1a	0	1	0	0	0.999192	-0.00116637	-1.00081	1.06235	1.06321
Gm44386	0	1	0	0	1.07721	0.107304	1.07721	1.12396	1.0434
Mto1	0	1	0	0	0.989063	-0.015865	-1.01106	1.10764	1.11988
Gm43713	0	1	0	0	1.05565	0.0781341	1.05565	1.12698	1.06756
Mt1	0	1	0	0	1.19383	0.255596	1.19383	1.53118	1.28258
Mt2	0	1	0	0	1.01768	0.0252902	1.01768	1.08815	1.06924
Mt3	0	1	0	0	1.05468	0.076804	1.05468	1.07161	1.01606
Mta1	0	1	0	0	1.00211	0.00303802	1.00211	1.11019	1.10785
Mta3	0	1	0	0	0.924269	-0.113615	-1.08194	1.26683	1.37063
Gm44127	0	1	0	0	1.05822	0.0816418	1.05822	1.06043	1.00208
Mtf1	0	1	0	0	0.982054	-0.0261252	-1.01827	1.11804	1.13847
Mtf2	0	1	0	0	0.971455	-0.0417811	-1.02938	1.26208	1.29917
Mtmr12	0	1	0	0	1.00868	0.0124734	1.00868	1.20718	1.19679
Mtfp1	0	1	0	0	1.02876	0.0409065	1.02876	1.05526	1.02576
Mtfr1l	0	1	0	0	1.04122	0.0582723	1.04122	1.12109	1.07671
Mtg2	0	1	0	0	1.01985	0.0283612	1.01985	1.12527	1.10336
Mthfs	0	1	0	0	1.01314	0.0188345	1.01314	1.20262	1.18702
Mtif2	0	1	0	0	1.06534	0.091309	1.06534	1.35703	1.27381
Mtl5	0	1	0	0	1.06221	0.0870699	1.06221	1.06567	1.00326
Mtmr1	0	1	0	0	0.956186	-0.0646362	-1.04582	1.179	1.23303
Mtmr6	0	1	0	0	0.953554	-0.0686129	-1.04871	1.14574	1.20155
Mtmr10	0	1	0	0	0.944767	-0.081969	-1.05846	1.12621	1.19205
Mtfr1	0	1	0	0	0.991482	-0.012342	-1.00859	1.07465	1.08388
Gpatch2	0	1	0	0	0.935167	-0.0967035	-1.06933	1.49958	1.60354
Gstm2	0	1	0	0	1.05808	0.0814489	1.05808	1.16539	1.10142
Mrps17	0	1	0	0	1.03788	0.0536385	1.03788	1.11769	1.0769
Gpbp1l1	0	1	0	0	0.966715	-0.0488378	-1.03443	1.42538	1.47446
Mpzl1	0	1	0	0	1.0263	0.0374469	1.0263	1.09313	1.06513
Mr1	0	1	0	0	1.00802	0.0115284	1.00802	1.04461	1.0363
Mre11a	0	1	0	0	0.994542	-0.00789631	-1.00549	1.10589	1.11196
Grid2	0	1	0	0	1.29892	0.377315	1.29892	1.62866	1.25386
Mreg	0	1	0	0	1.02084	0.029754	1.02084	1.02679	1.00583
Mrfap1	0	1	0	0	1.09712	0.133728	1.09712	1.25958	1.14807
Gria1	0	1	0	0	1.22009	0.286986	1.22009	1.24621	1.02141
Mrm1	0	1	0	0	1.02553	0.036376	1.02553	1.05256	1.02635
Mpv17	0	1	0	0	1.0395	0.0558853	1.0395	1.11689	1.07445
Greb1l	0	1	0	0	0.875094	-0.19249	-1.14273	1.21866	1.39261
Mrpl3	0	1	0	0	1.05587	0.078431	1.05587	1.21755	1.15313
Mrpl4	0	1	0	0	1.06419	0.0897577	1.06419	1.15234	1.08283
Mrpl9	0	1	0	0	1.01411	0.0202077	1.01411	1.06485	1.05004
Gramd4	0	1	0	0	1.04351	0.061448	1.04351	1.19395	1.14416
Mrpl10	0	1	0	0	1.01246	0.0178692	1.01246	1.08419	1.07084
Mrpl11	0	1	0	0	1.01849	0.0264269	1.01849	1.05692	1.03773
Gramd1b	0	1	0	0	1.51064	0.595159	1.51064	1.88831	1.25001
Mrpl12	0	1	0	0	1.09694	0.133479	1.09694	1.20544	1.09891
Grb14	0	1	0	0	1.40581	0.491402	1.40581	1.57524	1.12052
Gpx3	0	1	0	0	1.49714	0.582205	1.49714	3.08672	2.06175
Grina	0	1	0	0	0.988933	-0.0160554	-1.01119	1.2746	1.28887
Mpp6	0	1	0	0	0.750683	-0.413725	-1.33212	1.73912	2.31672
Gsta4	0	1	0	0	1.0659	0.0920697	1.0659	1.11033	1.04168
Morc2a	0	1	0	0	0.947146	-0.0783407	-1.0558	1.16718	1.23231
Morc3	0	1	0	0	0.929718	-0.105135	-1.0756	1.24506	1.33918
Gspt1	0	1	0	0	0.96662	-0.0489798	-1.03453	1.32632	1.37213
Gsn	0	1	0	0	0.839397	-0.252575	-1.19133	4.18188	4.98201
Gsk3b	0	1	0	0	0.907969	-0.139285	-1.10136	1.9758	2.17606
Gsg1l	0	1	0	0	1.16583	0.221358	1.16583	1.18117	1.01316
Mov10l1	0	1	0	0	1.04939	0.0695548	1.04939	1.05479	1.00514
Mpp7	0	1	0	0	0.906912	-0.140965	-1.10264	1.57048	1.73168
Grsf1	0	1	0	0	1.03244	0.0460523	1.03244	1.13814	1.10238
Grpel1	0	1	0	0	1.04111	0.058116	1.04111	1.10383	1.06025
Mphosph8	0	1	0	0	1.0225	0.0321068	1.0225	1.23024	1.20316
Mphosph9	0	1	0	0	1.02191	0.0312662	1.02191	1.14882	1.12419
Mpi	0	1	0	0	1.03546	0.0502717	1.03546	1.06061	1.02429
Grm1	0	1	0	0	1.58794	0.66716	1.58794	1.65004	1.03911
Gripap1	0	1	0	0	0.982058	-0.0261195	-1.01827	1.23016	1.25264
Grip2	0	1	0	0	1.05013	0.0705733	1.05013	1.05296	1.00269
Mpp1	0	1	0	0	0.911755	-0.133282	-1.09679	1.11311	1.22085
Mpdz	0	1	0	0	0.911241	-0.134096	-1.0974	1.63422	1.7934
Gpt2	0	1	0	0	1.03501	0.0496495	1.03501	1.09937	1.06218
Gpbp1	0	1	0	0	0.941006	-0.0877246	-1.06269	1.4107	1.49914
Mrpl14	0	1	0	0	1.01878	0.0268473	1.01878	1.10375	1.0834
Gpsm1	0	1	0	0	1.16239	0.217088	1.16239	1.295	1.11409
Mrpl51	0	1	0	0	1.09043	0.124891	1.09043	1.24565	1.14236
Mrpl54	0	1	0	0	1.03126	0.04441	1.03126	1.07557	1.04297
Mrpl55	0	1	0	0	1.0501	0.070523	1.0501	1.10247	1.04988
Mrpl57	0	1	0	0	1.02762	0.0393127	1.02762	1.06991	1.04115
Mrps5	0	1	0	0	1.05173	0.0727673	1.05173	1.12883	1.0733
Mrps6	0	1	0	0	1.08744	0.120935	1.08744	1.2055	1.10857
Mrps7	0	1	0	0	1.01532	0.0219347	1.01532	1.07622	1.05998
Mrps9	0	1	0	0	1.01133	0.0162531	1.01133	1.26622	1.25204
Mrpl47	0	1	0	0	1.02626	0.0373953	1.02626	1.08233	1.05464
Gpm6a	0	1	0	0	0.651196	-0.618836	-1.53564	3.03499	4.66064
Gpi1	0	1	0	0	1.21519	0.281187	1.21519	1.80838	1.48814
Gphn	0	1	0	0	0.783346	-0.352279	-1.27658	3.90978	4.99113
Mrps15	0	1	0	0	1.02276	0.032462	1.02276	1.09854	1.0741
Gpcpd1	0	1	0	0	1.54496	0.627566	1.54496	3.07412	1.98978
Mrps16	0	1	0	0	1.05573	0.0782409	1.05573	1.12113	1.06195
Gpc4	0	1	0	0	1.02294	0.0327182	1.02294	1.24011	1.21231
Gpc3	0	1	0	0	0.851736	-0.231522	-1.17407	1.72583	2.02625
Gpc1	0	1	0	0	1.3031	0.381943	1.3031	1.41499	1.08586
Mrps14	0	1	0	0	1.06512	0.0910101	1.06512	1.14352	1.07361
Mrpl15	0	1	0	0	1.03033	0.0431097	1.03033	1.14383	1.11016
Mrpl45	0	1	0	0	1.02586	0.0368274	1.02586	1.10089	1.07314
Mrpl42	0	1	0	0	1.12986	0.176139	1.12986	1.31988	1.16818
Gprin3	0	1	0	0	1.07107	0.099059	1.07107	1.11116	1.03742
Mrpl16	0	1	0	0	1.05921	0.0829883	1.05921	1.10585	1.04403
Mrpl18	0	1	0	0	1.06148	0.0860758	1.06148	1.15141	1.08472
Mrpl19	0	1	0	0	1.02714	0.038632	1.02714	1.0643	1.03618
Gpr180	0	1	0	0	1.02425	0.0345708	1.02425	1.1495	1.12228
Mrpl20	0	1	0	0	1.03311	0.0469881	1.03311	1.11976	1.08387
Mrpl21	0	1	0	0	1.02113	0.0301659	1.02113	1.08651	1.06403
Mrpl23	0	1	0	0	1.07306	0.101728	1.07306	1.14058	1.06293
Mrpl43	0	1	0	0	1.03106	0.0441266	1.03106	1.07685	1.04441
Mrpl24	0	1	0	0	1.01904	0.0272057	1.01904	1.16144	1.13974
Gpr158	0	1	0	0	1.09331	0.128703	1.09331	1.13097	1.03444
Mrpl32	0	1	0	0	1.02752	0.0391733	1.02752	1.08511	1.05605
Mrpl34	0	1	0	0	1.05399	0.0758671	1.05399	1.10882	1.05202
Gpr146	0	1	0	0	1.03864	0.0546927	1.03864	1.187	1.14284
Mrpl35	0	1	0	0	1.02144	0.0306106	1.02144	1.06817	1.04575
Gpr137c	0	1	0	0	1.04217	0.0595967	1.04217	1.07355	1.03011
Gpr107	0	1	0	0	0.950019	-0.0739722	-1.05261	1.24753	1.31316
Mrpl41	0	1	0	0	1.03944	0.055806	1.03944	1.08961	1.04827
Mrpl28	0	1	0	0	1.06989	0.097465	1.06989	1.14037	1.06588
Myl1	0	1	0	0	1.31166	0.391391	1.31166	1.93802	1.47754
Mcu	0	1	0	0	0.825994	-0.275797	-1.21066	1.86011	2.25197
Hsp90aa1	0	1	0	0	1.02535	0.0361186	1.02535	1.16585	1.13703
Lnp	0	1	0	0	0.999856	-0.000208108	-1.00014	1.18139	1.18156
Lnx1	0	1	0	0	1.15532	0.208294	1.15532	1.21299	1.04992
Lnx2	0	1	0	0	0.968835	-0.0456773	-1.03217	1.2379	1.27772
Kcnj12	0	1	0	0	1.1087	0.148875	1.1087	1.11263	1.00354
Lonp1	0	1	0	0	1.01633	0.0233714	1.01633	1.10673	1.08895
Kcnj5	0	1	0	0	1.33614	0.418075	1.33614	1.42283	1.06488
Kcnj3	0	1	0	0	3.92822	1.97387	3.92822	5.60604	1.42712
Kcnip2	0	1	0	0	1.06096	0.0853636	1.06096	1.07795	1.01602
Kcnk2	0	1	0	0	1.05559	0.0780535	1.05559	1.1402	1.08015
Lpar1	0	1	0	0	0.965813	-0.0501835	-1.0354	1.20758	1.25032
Kcng2	0	1	0	0	1.79487	0.843882	1.79487	1.88642	1.051
Kcnd3	0	1	0	0	1.47206	0.557839	1.47206	1.8813	1.278
Lppos	0	1	0	0	1.02484	0.0354056	1.02484	1.04378	1.01848
Lrba	0	1	0	0	0.937247	-0.0934987	-1.06695	2.02281	2.15825
Lrch3	0	1	0	0	0.880687	-0.183299	-1.13548	2.00789	2.27991
Kcnb1	0	1	0	0	1.13363	0.180946	1.13363	1.42157	1.254
Lrig1	0	1	0	0	1.06819	0.0951619	1.06819	1.33943	1.25393
Lrp1	0	1	0	0	0.816814	-0.291921	-1.22427	1.49005	1.82422
Kcnh2	0	1	0	0	1.16218	0.21683	1.16218	1.18482	1.01949
Lrp1b	0	1	0	0	1.04002	0.0566095	1.04002	1.06505	1.02407
Kcnk3	0	1	0	0	1.35489	0.438174	1.35489	1.69865	1.25372
Lmod2	0	1	0	0	1.40853	0.494191	1.40853	1.5243	1.08219
Lipo1	0	1	0	0	1.00463	0.0066644	1.00463	1.05991	1.05503
Lix1l	0	1	0	0	1.02135	0.0304801	1.02135	1.16318	1.13887
Kctd9	0	1	0	0	0.997373	-0.00379442	-1.00263	1.17318	1.17627
Kctd8	0	1	0	0	1.34585	0.428513	1.34585	1.52956	1.13651
Lman1	0	1	0	0	1.01334	0.0191145	1.01334	1.19579	1.18005
Lman2l	0	1	0	0	1.02219	0.0316618	1.02219	1.12431	1.09991
Lmbr1	0	1	0	0	0.965879	-0.0500863	-1.03533	1.34065	1.38801
Kctd1	0	1	0	0	1.06324	0.0884649	1.06324	1.17499	1.10511
Lmod3	0	1	0	0	1.05037	0.0708959	1.05037	1.06633	1.0152
Lmbr1l	0	1	0	0	1.00345	0.0049701	1.00345	1.09557	1.0918
Lmbrd1	0	1	0	0	0.894358	-0.161076	-1.11812	1.28053	1.43178
Kcnq1ot1	0	1	0	0	0.723991	-0.465957	-1.38123	2.33794	3.22924
Kcnq1	0	1	0	0	1.69575	0.761925	1.69575	1.94765	1.14854
Lmna	0	1	0	0	1.03064	0.0435381	1.03064	1.30247	1.26375
Kcnn2	0	1	0	0	2.20275	1.13931	2.20275	2.32565	1.05579
Lmntd1	0	1	0	0	1.29532	0.373309	1.29532	1.34146	1.03562
Lmo4	0	1	0	0	0.926349	-0.110372	-1.07951	1.2508	1.35025
Lmo7	0	1	0	0	1.63841	0.7123	1.63841	2.91372	1.77838
Kcnt2	0	1	0	0	0.711131	-0.491812	-1.40621	2.93859	4.13228
Kcna1	0	1	0	0	1.02843	0.0404497	1.02843	1.03797	1.00927
Lipe	0	1	0	0	0.887104	-0.172824	-1.12726	1.60778	1.81239
Lrp4	0	1	0	0	1.03914	0.0553897	1.03914	1.10475	1.06314
Kbtbd2	0	1	0	0	0.960569	-0.0580382	-1.04105	1.10311	1.14839
Jkamp	0	1	0	0	1.03059	0.0434638	1.03059	1.16258	1.12808
Lrrc10	0	1	0	0	1.07457	0.103761	1.07457	1.08516	1.00986
Jam3	0	1	0	0	1.11901	0.162227	1.11901	1.21284	1.08385
Lrrc14b	0	1	0	0	1.07164	0.0998172	1.07164	1.08506	1.01252
Lrrc20	0	1	0	0	1.10692	0.146554	1.10692	1.19578	1.08028
Jak2	0	1	0	0	0.92507	-0.112365	-1.081	1.24737	1.34841
Jak1	0	1	0	0	0.875686	-0.191514	-1.14196	1.66584	1.90233
Lrrc28	0	1	0	0	1.01218	0.0174611	1.01218	1.17815	1.16398
Lrrc8d	0	1	0	0	0.913336	-0.130782	-1.09489	1.24572	1.36392
mt-Nd5	0	1	0	0	0.74382	-0.426974	-1.34441	3.05076	4.10148
Ivns1abp	0	1	0	0	1.09365	0.129156	1.09365	1.41199	1.29108
Ivd	0	1	0	0	1.10227	0.140481	1.10227	1.32297	1.20022
Itpr2	0	1	0	0	0.801727	-0.318818	-1.24731	2.01358	2.51155
Lrrc48	0	1	0	0	1.03964	0.0560863	1.03964	1.05214	1.01202
Lrrc49	0	1	0	0	0.962563	-0.0550468	-1.03889	1.09051	1.13293
Itpa	0	1	0	0	1.00341	0.00491156	1.00341	1.06676	1.06314
Lrrfip1	0	1	0	0	1.27398	0.349345	1.27398	1.71317	1.34474
Itgbl1	0	1	0	0	0.879723	-0.184878	-1.13672	1.28592	1.46174
Lrrc39	0	1	0	0	1.06151	0.0861182	1.06151	1.10969	1.04539
Kbtbd12	0	1	0	0	1.29586	0.373906	1.29586	1.3151	1.01485
Jmjd6	0	1	0	0	1.01397	0.0200205	1.01397	1.09282	1.07776
Josd2	0	1	0	0	1.05299	0.0744938	1.05299	1.09831	1.04303
Lrp12	0	1	0	0	0.92988	-0.104884	-1.07541	1.08493	1.16674
Lrpprc	0	1	0	0	0.992343	-0.011089	-1.00772	1.28972	1.29967
Lrrc1	0	1	0	0	0.920393	-0.119678	-1.08649	1.3465	1.46296
Kat6a	0	1	0	0	0.923088	-0.11546	-1.08332	1.56361	1.69389
Lrrc2	0	1	0	0	1.21763	0.284078	1.21763	1.25877	1.03379
Kars	0	1	0	0	1.03428	0.0486329	1.03428	1.09374	1.05748
Kansl3	0	1	0	0	1.04526	0.0638646	1.04526	1.33068	1.27306
Kansl2	0	1	0	0	1.02109	0.0301151	1.02109	1.24285	1.21718
Jmy	0	1	0	0	1.01585	0.0226876	1.01585	1.29375	1.27357
Lrrc3b	0	1	0	0	1.46326	0.54919	1.46326	1.50773	1.03039
Kalrn	0	1	0	0	1.31041	0.390013	1.31041	1.90435	1.45326
Jup	0	1	0	0	1.04131	0.0584042	1.04131	1.18321	1.13627
Junos	0	1	0	0	1.03959	0.0560129	1.03959	1.12814	1.08518
Jtb	0	1	0	0	1.03808	0.053922	1.03808	1.11354	1.07269
Lrrc4c	0	1	0	0	1.83086	0.872519	1.83086	2.01064	1.0982
Lrrc8c	0	1	0	0	0.92538	-0.111883	-1.08064	1.40211	1.51517
Jph2	0	1	0	0	1.9408	0.956652	1.9408	2.11623	1.09039
Jph1	0	1	0	0	1.23186	0.300839	1.23186	1.30789	1.06172
Kank2	0	1	0	0	1.06026	0.0844211	1.06026	1.41155	1.33132
Kdelr2	0	1	0	0	1.02608	0.0371452	1.02608	1.16669	1.13704
Lrrfip2	0	1	0	0	1.19317	0.254802	1.19317	1.80192	1.5102
Kdm1a	0	1	0	0	0.956155	-0.0646829	-1.04586	1.23169	1.28817
Kdm2b	0	1	0	0	1.03492	0.0495191	1.03492	1.15585	1.11685
Klhl32	0	1	0	0	1.27509	0.350598	1.27509	1.29374	1.01463
Klhl31	0	1	0	0	1.14122	0.190571	1.14122	1.17838	1.03257
Klhl30	0	1	0	0	1.05069	0.0713352	1.05069	1.05657	1.0056
Klhl29	0	1	0	0	0.888017	-0.171341	-1.12611	1.26262	1.42184
Klhl23	0	1	0	0	1.03958	0.0559966	1.03958	1.07024	1.0295
Klhl22	0	1	0	0	1.00184	0.0026519	1.00184	1.15863	1.1565
Klhl21	0	1	0	0	1.03691	0.0522876	1.03691	1.07307	1.03487
Klhl18	0	1	0	0	0.991729	-0.0119816	-1.00834	1.14786	1.15743
Lamtor4	0	1	0	0	1.05419	0.0761415	1.05419	1.1216	1.06394
Klhl13	0	1	0	0	0.959021	-0.0603656	-1.04273	1.29191	1.34711
Lancl3	0	1	0	0	1.0492	0.0692877	1.0492	1.05932	1.00964
Klhl9	0	1	0	0	1.01964	0.028061	1.01964	1.13589	1.11401
Klhl8	0	1	0	0	1.00856	0.0122928	1.00856	1.06363	1.05461
Klhl5	0	1	0	0	0.938903	-0.0909527	-1.06507	1.27759	1.36072
Klhl3	0	1	0	0	1.07107	0.0990558	1.07107	1.132	1.05689
Larp1b	0	1	0	0	1.24064	0.31108	1.24064	1.8738	1.51035
Klhdc2	0	1	0	0	1.03303	0.0468752	1.03303	1.17003	1.13262
Klhdc1	0	1	0	0	1.04759	0.0670794	1.04759	1.14014	1.08834
Klhl12	0	1	0	0	1.02176	0.03106	1.02176	1.17699	1.15192
Klf15	0	1	0	0	1.02782	0.0395821	1.02782	1.13601	1.10526
Klhl38	0	1	0	0	1.0639	0.0893561	1.0639	1.06745	1.00334
Lamc1	0	1	0	0	0.875005	-0.192636	-1.14285	1.90706	2.17949
Kptn	0	1	0	0	1.02655	0.0378056	1.02655	1.06945	1.04179
Kpnb1	0	1	0	0	0.999646	-0.00051059	-1.00035	1.16077	1.16118
Kpna4	0	1	0	0	0.927569	-0.108474	-1.07809	1.63995	1.76801
Krt222	0	1	0	0	1.06425	0.0898421	1.06425	1.07949	1.01432
Kmt2e	0	1	0	0	0.814071	-0.296773	-1.22839	2.3997	2.94778
Kmt2c	0	1	0	0	0.825988	-0.275808	-1.21067	2.24615	2.71936
Kmt2b	0	1	0	0	0.979267	-0.0302254	-1.02117	1.10372	1.12709
Kmt2a	0	1	0	0	0.909229	-0.137284	-1.09983	1.66364	1.82972
Klhl41	0	1	0	0	1.05713	0.0801535	1.05713	1.08271	1.0242
Ksr1	0	1	0	0	0.822801	-0.281384	-1.21536	1.38063	1.67796
Kxd1	0	1	0	0	1.05893	0.0826083	1.05893	1.17206	1.10683
L3mbtl3	0	1	0	0	0.928384	-0.107206	-1.07714	1.2249	1.31939
Lactb2	0	1	0	0	0.990273	-0.0141024	-1.00982	1.27931	1.29187
Lama2	0	1	0	0	1.55172	0.633868	1.55172	3.29623	2.12424
Lama4	0	1	0	0	0.747365	-0.420115	-1.33803	2.65342	3.55036
Lama5	0	1	0	0	1.04227	0.0597289	1.04227	1.09623	1.05177
Lamb1	0	1	0	0	0.906262	-0.142	-1.10343	1.25519	1.38502
Lamb2	0	1	0	0	1.15237	0.204605	1.15237	1.34316	1.16556
Ktn1	0	1	0	0	1.2984	0.376738	1.2984	2.46346	1.8973
Klf13	0	1	0	0	0.851171	-0.232479	-1.17485	1.72456	2.0261
Lin52	0	1	0	0	0.994254	-0.00831332	-1.00578	1.51417	1.52292
Lars	0	1	0	0	0.971314	-0.0419906	-1.02953	1.23817	1.27474
Las1l	0	1	0	0	1.10494	0.143968	1.10494	1.24704	1.1286
Lgals8	0	1	0	0	0.953846	-0.0681713	-1.04839	1.19014	1.24773
Kif6	0	1	0	0	1.24361	0.31454	1.24361	1.26545	1.01756
Lgmn	0	1	0	0	1.0504	0.0709363	1.0504	1.20527	1.14744
Lgr4	0	1	0	0	1.06191	0.0866677	1.06191	1.28322	1.2084
Lgr6	0	1	0	0	1.38591	0.470836	1.38591	1.44089	1.03967
Kif2a	0	1	0	0	0.970098	-0.0437977	-1.03082	1.28126	1.32075
Lhpp	0	1	0	0	1.02533	0.03609	1.02533	1.06576	1.03943
Lias	0	1	0	0	0.990842	-0.013273	-1.00924	1.12707	1.13748
Lgals4	0	1	0	0	1.08721	0.120629	1.08721	1.12251	1.03247
Khdrbs3	0	1	0	0	1.08022	0.111326	1.08022	1.43079	1.32453
Limd1	0	1	0	0	0.996206	-0.00548419	-1.00381	1.26589	1.27071
Kdm7a	0	1	0	0	0.924584	-0.113124	-1.08157	1.46881	1.58862
Lin7c	0	1	0	0	1.00728	0.0104622	1.00728	1.11482	1.10676
Kdm6b	0	1	0	0	1.05898	0.0826811	1.05898	1.22224	1.15416
Kdm6a	0	1	0	0	0.901839	-0.149058	-1.10884	1.4132	1.56702
Kdm5d	0	1	0	0	0.980266	-0.0287543	-1.02013	1.19164	1.21563
Kdm5b	0	1	0	0	0.972	-0.0409723	-1.02881	1.31353	1.35137
Kdm3b	0	1	0	0	0.942113	-0.0860284	-1.06144	1.44987	1.53896
Lifr	0	1	0	0	0.897752	-0.155612	-1.11389	1.53597	1.71091
Lars2	0	1	0	0	0.895748	-0.158835	-1.11639	1.47762	1.64959
Kif13b	0	1	0	0	0.85233	-0.230516	-1.17325	1.55282	1.82185
Leprotl1	0	1	0	0	1.00825	0.0118499	1.00825	1.07037	1.06162
Klf6	0	1	0	0	0.941772	-0.0865505	-1.06183	1.26713	1.34547
Klf3	0	1	0	0	0.840674	-0.250382	-1.18952	1.55097	1.84491
Klc1	0	1	0	0	0.980493	-0.0284213	-1.0199	1.44206	1.47075
Lbh	0	1	0	0	1.05117	0.0719917	1.05117	1.12402	1.06931
Kiz	0	1	0	0	0.862844	-0.212828	-1.15896	1.53389	1.77771
Lclat1	0	1	0	0	1.06866	0.095808	1.06866	1.27701	1.19496
Lcorl	0	1	0	0	0.886442	-0.173901	-1.1281	1.49493	1.68644
Kirrel	0	1	0	0	0.907122	-0.140631	-1.10239	1.33154	1.46788
Letm2	0	1	0	0	1.04741	0.0668254	1.04741	1.13462	1.08326
Kin	0	1	0	0	1.00183	0.00263813	1.00183	1.10484	1.10283
Ldb1	0	1	0	0	0.990725	-0.0134432	-1.00936	1.11049	1.12089
Ldb3	0	1	0	0	2.9342	1.55297	2.9342	3.82171	1.30247
Kifap3	0	1	0	0	0.944418	-0.0825023	-1.05885	1.22151	1.2934
Ldhb	0	1	0	0	1.36559	0.449523	1.36559	1.78533	1.30737
Ldlrad3	0	1	0	0	0.8853	-0.175762	-1.12956	1.38677	1.56644
Ldlrad4	0	1	0	0	0.823892	-0.279473	-1.21375	3.26576	3.96382
Kif21a	0	1	0	0	1.03525	0.0499816	1.03525	1.2368	1.19469
Lemd3	0	1	0	0	0.963972	-0.0529363	-1.03737	1.21688	1.26236
Ldah	0	1	0	0	0.961582	-0.0565185	-1.03995	1.33037	1.38353
Mcts1	0	1	0	0	0.971959	-0.0410322	-1.02885	1.20357	1.2383
Lrrk1	0	1	0	0	0.83488	-0.260359	-1.19778	1.34721	1.61365
Itgb5	0	1	0	0	1.07068	0.0985299	1.07068	1.25518	1.17231
Igdcc4	0	1	0	0	1.02579	0.0367291	1.02579	1.05617	1.02962
Mapre1	0	1	0	0	1.04192	0.0592402	1.04192	1.26804	1.21703
Igbp1	0	1	0	0	0.993539	-0.00935154	-1.0065	1.12626	1.13358
Ift172	0	1	0	0	1.02108	0.0300983	1.02108	1.11373	1.09074
Ift81	0	1	0	0	1.03094	0.0439577	1.03094	1.18127	1.14582
Ift57	0	1	0	0	1.00571	0.00820852	1.00571	1.07922	1.0731
Ift43	0	1	0	0	0.983132	-0.0245425	-1.01716	1.17423	1.19438
Mapt	0	1	0	0	1.08193	0.113608	1.08193	1.19785	1.10714
Mapkapk2	0	1	0	0	1.09001	0.124336	1.09001	1.5433	1.41586
Ift20	0	1	0	0	1.01684	0.0240979	1.01684	1.13172	1.11297
Ifngr1	0	1	0	0	0.940537	-0.0884441	-1.06322	1.26606	1.3461
Ifnar1	0	1	0	0	0.978616	-0.0311854	-1.02185	1.09233	1.11619
2021-03-03	0	1	0	0	0.682472	-0.551159	-1.46526	2.69366	3.94692
2021-03-05	0	1	0	0	0.953756	-0.0683085	-1.04849	1.25577	1.31666
2021-03-08	0	1	0	0	0.982001	-0.0262041	-1.01833	1.18681	1.20856
Mark2	0	1	0	0	0.939198	-0.0904993	-1.06474	1.76088	1.87488
Ifih1	0	1	0	0	0.929317	-0.105758	-1.07606	1.12945	1.21535
Masp1	0	1	0	0	1.07333	0.10209	1.07333	1.087	1.01274
2021-03-02	0	1	0	0	0.932483	-0.100851	-1.07241	1.15611	1.23982
Mast2	0	1	0	0	1.55353	0.635547	1.55353	2.47469	1.59295
Igf2bp2	0	1	0	0	1.05796	0.0812802	1.05796	1.20146	1.13564
Igfbp4	0	1	0	0	0.867972	-0.204279	-1.15211	1.58139	1.82193
Map2k6	0	1	0	0	1.03355	0.0476027	1.03355	1.14048	1.10346
Map3k1	0	1	0	0	0.882323	-0.180621	-1.13337	1.37892	1.56283
Map3k2	0	1	0	0	0.92384	-0.114284	-1.08244	1.43176	1.54979
Map3k5	0	1	0	0	0.77321	-0.371067	-1.29331	1.62639	2.10342
[truncated: 15,541 more rows]

## Sheet: Intersection
Intersention of ANOVA and Hurdle
Gene	FDR.x	Log2.Ratio..x	neg_Log10.FDR..x	Change.x	FDR.y	Log2.Ratio..y	neg_Log10.FDR..y	Change.y	Direction
Filip1l	0	1.3519	Inf	Up	0	1.28601	Inf	Up	Concordant
Ldb3	0	1.62276	Inf	Up	0	1.55297	Inf	Up	Concordant
Scn5a	0	0.875513	Inf	Up	0	0.684335	Inf	Up	Concordant
Pam	0	1.25099	Inf	Up	0	1.23144	Inf	Up	Concordant
Palld	0	1.60483	Inf	Up	0	1.61601	Inf	Up	Concordant
Cacna1c	0	1.80181	Inf	Up	0	1.82055	Inf	Up	Concordant
Pde4b	0	1.32018	Inf	Up	0	1.28178	Inf	Up	Concordant
Mapk10	0	1.03881	Inf	Up	0	0.84636	Inf	Up	Concordant
Fgf12	0	1.38897	Inf	Up	0	1.08348	Inf	Up	Concordant
Rgs6	0	2.18727	Inf	Up	0	2.20934	Inf	Up	Concordant
Cacna1d	0	1.52818	Inf	Up	0	1.20368	Inf	Up	Concordant
Kcnn2	0	1.35647	Inf	Up	0	1.13931	Inf	Up	Concordant
Erbb4	0	1.47541	Inf	Up	0	1.51633	Inf	Up	Concordant
Mhrt	0	1.7635	Inf	Up	0	1.54399	Inf	Up	Concordant
Tnnt2	0	1.7669	Inf	Up	0	1.78986	Inf	Up	Concordant
Kcnj3	0	2.15235	Inf	Up	0	1.97387	Inf	Up	Concordant
Cap2	0	1.05636	Inf	Up	0	0.910865	Inf	Up	Concordant
Kcng2	0	1.0154	Inf	Up	0	0.843882	Inf	Up	Concordant
Fgf13	0	1.30809	Inf	Up	0	0.991977	Inf	Up	Concordant
Obscn	0	1.33765	Inf	Up	0	1.19708	Inf	Up	Concordant
Casq2	0	0.997427	Inf	Up	0	0.850755	Inf	Up	Concordant
Ank3	0	1.54875	Inf	Up	0	1.41535	Inf	Up	Concordant
Trdn	0	1.74674	Inf	Up	0	1.68822	Inf	Up	Concordant
Rbm20	0	2.38722	Inf	Up	0	2.23011	Inf	Up	Concordant
Rbm24	0	1.25007	Inf	Up	0	1.08966	Inf	Up	Concordant
Ppp1r14c	0	0.839197	Inf	Up	0	0.675632	Inf	Up	Concordant
Mlip	0	1.47806	Inf	Up	0	1.28165	Inf	Up	Concordant
Fhl2	0	1.75502	Inf	Up	0	1.48731	Inf	Up	Concordant
Gm42418	0	-1.37522	Inf	Down	0	-1.61438	Inf	Down	Concordant
Ano4	0	1.08675	Inf	Up	0	0.881963	Inf	Up	Concordant
Trim55	0	1.07146	Inf	Up	0	0.900614	Inf	Up	Concordant
Ctnna3	0	2.56552	Inf	Up	0	2.56211	Inf	Up	Concordant
Slc24a2	0	1.15636	Inf	Up	0	0.850489	Inf	Up	Concordant
Akap6	0	1.52641	Inf	Up	0	1.34838	Inf	Up	Concordant
Fhod3	0	1.61278	Inf	Up	0	1.49299	Inf	Up	Concordant
Tpm1	0	1.31476	Inf	Up	0	1.3128	Inf	Up	Concordant
Wnk2	0	0.755271	Inf	Up	0	0.593622	Inf	Up	Concordant
Zfp385b	0	0.985922	Inf	Up	0	0.796253	Inf	Up	Concordant
Tnni3k	0	1.72019	Inf	Up	0	1.48722	Inf	Up	Concordant
Ryr2	0	2.70759	Inf	Up	0	2.62596	Inf	Up	Concordant
Gm13481	0	1.21263	Inf	Up	0	0.875435	Inf	Up	Concordant
Phkg1	0	0.950749	Inf	Up	0	0.785368	Inf	Up	Concordant
Atp2a2	0	1.4199	Inf	Up	0	1.39358	Inf	Up	Concordant
Actn2	0	1.65188	Inf	Up	0	1.50642	Inf	Up	Concordant
Speg	0	0.758223	Inf	Up	0	0.617982	Inf	Up	Concordant
Mypn	0	0.974494	Inf	Up	0	0.760673	Inf	Up	Concordant
Lrrtm3	0	0.902386	Inf	Up	0	0.739519	Inf	Up	Concordant
Jph2	0	1.11244	Inf	Up	0	0.956652	Inf	Up	Concordant
Atcayos	0	0.775848	Inf	Up	0	0.612061	Inf	Up	Concordant
Myo18b	0	0.80249	Inf	Up	0	0.645208	Inf	Up	Concordant
Dmd	0	2.10463	Inf	Up	0	2.10033	Inf	Up	Concordant
Gm12295	0	0.96142	Inf	Up	0	0.69606	Inf	Up	Concordant
Rnf207	0	0.545745	Inf	Up	0	0.421116	Inf	Up	Concordant
Srl	0	1.10202	Inf	Up	0	1.03416	Inf	Up	Concordant
Myocd	0	1.5304	Inf	Up	0	1.31029	Inf	Up	Concordant
Corin	0	1.81191	Inf	Up	0	1.55356	Inf	Up	Concordant
Ttn	0	2.04153	Inf	Up	0	1.95289	Inf	Up	Concordant
Myh6	0	2.6006	Inf	Up	0	2.61935	Inf	Up	Concordant
Myh7	0	0.763611	Inf	Up	0	0.599238	Inf	Up	Concordant
Hcn1	0	1.93735	Inf	Up	0	1.28385	Inf	Up	Concordant
Nexn	0	1.49336	Inf	Up	0	1.41365	Inf	Up	Concordant
Chrm2	0	1.98131	Inf	Up	0	1.81454	Inf	Up	Concordant
Cacnb2	3.95975186493169e-316	1.31124	315.402	Up	0	1.41381	Inf	Up	Concordant
Grm1	0	0.952978	308.772	Up	0	0.66716	Inf	Up	Concordant
Malat1	1.15786e-304	0.516432	303.936	Up	0	0.472945	Inf	Up	Concordant
Lrrc4c	7.57367e-304	1.22264	303.121	Up	0	0.872519	Inf	Up	Concordant
Lrrc3b	6.78357e-299	0.709183	298.169	Up	0	0.54919	Inf	Up	Concordant
Tecrl	1.11765e-293	0.713676	292.952	Up	0	0.543174	Inf	Up	Concordant
Myl4	4.1371e-293	1.28829	292.383	Up	0	1.22473	Inf	Up	Concordant
Rcan2	3.36262e-290	1.20659	289.473	Up	0	1.22373	Inf	Up	Concordant
Ablim2	6.6778e-288	0.819337	287.175	Up	0	0.664318	Inf	Up	Concordant
Ednra	1.60827e-284	0.859672	283.794	Up	0	0.692083	Inf	Up	Concordant
Tmod1	8.98308e-283	0.963665	282.047	Up	0	0.871976	Inf	Up	Concordant
Mybphl	4.47907e-282	0.82199	281.349	Up	0	0.68784	Inf	Up	Concordant
Alpk2	3.90975e-278	0.702071	277.408	Up	0	0.550701	Inf	Up	Concordant
Sorbs2	1.72675e-277	1.19301	276.763	Up	0	1.20564	Inf	Up	Concordant
Cpne5	7.46321e-277	0.674321	276.127	Up	0	0.49324	Inf	Up	Concordant
Ccdc141	6.35994e-274	1.03128	273.197	Up	0	0.950819	Inf	Up	Concordant
Txlnb	1.78835e-273	1.00675	272.748	Up	0	0.897465	Inf	Up	Concordant
Cacna2d2	2.35821e-272	0.762028	271.627	Up	0	0.591972	Inf	Up	Concordant
Pde4dip	1.85171e-271	1.19807	270.732	Up	0	1.125	Inf	Up	Concordant
Slc8a1	3.23581e-271	1.30166	270.49	Up	0	1.3143	Inf	Up	Concordant
Cmya5	1.32824e-265	1.10367	264.877	Up	0	1.019	Inf	Up	Concordant
Kcnq1	9.96423e-254	0.877427	253.002	Up	0	0.761925	Inf	Up	Concordant
Asb2	8.5387e-252	0.651617	251.069	Up	0	0.524727	Inf	Up	Concordant
Enah	1.36307e-250	0.898142	249.865	Up	0	0.761314	Inf	Up	Concordant
Kbtbd12	1.25905e-245	0.482575	244.9	Up	0	0.373906	Inf	Up	Concordant
Rp1	6.30489e-243	0.63873	242.2	Up	0	0.467481	Inf	Up	Concordant
Ppp1r3a	5.5322e-241	0.70379	240.257	Up	0	0.557423	Inf	Up	Concordant
Gm13479	6.03121e-240	0.48172	239.22	Up	0	0.366525	Inf	Up	Concordant
4930512H18Rik	3.3355e-239	0.368996	238.477	Up	0	0.279356	Inf	Up	Concordant
Mybpc3	3.44687e-238	0.878414	237.463	Up	0	0.757259	Inf	Up	Concordant
Ryr3	7.19403e-236	1.15876	235.143	Up	0	0.714705	Inf	Up	Concordant
Mylk3	7.46796e-232	0.859051	231.127	Up	0	0.722208	Inf	Up	Concordant
Alpk3	1.10945e-228	0.546436	227.955	Up	0	0.432114	Inf	Up	Concordant
Tbx5	1.44915e-225	0.950239	224.839	Up	0	0.874642	Inf	Up	Concordant
Pip5k1b	3.11499e-225	0.797247	224.507	Up	0	0.686572	Inf	Up	Concordant
Cdh2	5.86731e-225	0.91067	224.232	Up	0	0.811323	Inf	Up	Concordant
Tcap	3.15532e-222	1.11739	221.501	Up	0	1.03929	Inf	Up	Concordant
Gm30382	5.95127e-219	0.535017	218.225	Up	0	0.394116	Inf	Up	Concordant
Pkp2	2.25335e-218	0.754404	217.647	Up	0	0.623958	Inf	Up	Concordant
Synpo2	1.0428e-216	0.921536	215.982	Up	0	0.836153	Inf	Up	Concordant
Klhl32	2.67109e-216	0.454346	215.573	Up	0	0.350598	Inf	Up	Concordant
Ckmt2	1.23415e-214	1.03246	213.909	Up	0	0.819545	Inf	Up	Concordant
Tmem163	6.55633e-211	0.868251	210.183	Up	0	0.694609	Inf	Up	Concordant
Art1	1.88503e-208	0.579042	207.725	Up	0	0.449716	Inf	Up	Concordant
Pdzrn4	3.97344e-208	1.07169	207.401	Up	0	1.06186	Inf	Up	Concordant
RP23-455C13.7	8.37912e-207	0.416187	206.077	Up	0	0.298744	Inf	Up	Concordant
Mylk4	3.41466e-206	0.729324	205.467	Up	0	0.513271	Inf	Up	Concordant
Trim54	3.63933e-205	0.507708	204.439	Up	0	0.392096	Inf	Up	Concordant
Tnni3	5.85241e-204	1.14715	203.233	Up	0	1.06053	Inf	Up	Concordant
Trim63	7.26608e-204	0.581112	203.139	Up	0	0.454414	Inf	Up	Concordant
Myoz2	4.45907e-203	0.825477	202.351	Up	0	0.738878	Inf	Up	Concordant
Ankrd1	7.76722e-203	1.13991	202.11	Up	0	0.996582	Inf	Up	Concordant
Des	9.26058e-202	0.939979	201.033	Up	0	0.785887	Inf	Up	Concordant
Ppm1e	9.58895e-202	0.671192	201.018	Up	0	0.514065	Inf	Up	Concordant
Pygm	3.96056e-201	0.685101	200.402	Up	0	0.568108	Inf	Up	Concordant
Itgb6	8.35733e-200	0.373781	199.078	Up	0	0.27498	Inf	Up	Concordant
Pla2g4e	1.04677e-198	0.363659	197.98	Up	0	0.274093	Inf	Up	Concordant
Xirp2	4.57367e-198	0.922997	197.34	Up	0	0.770572	Inf	Up	Concordant
Myom2	1.24492e-192	0.719084	191.905	Up	0	0.559398	Inf	Up	Concordant
C130080G10Rik	1.37074e-192	0.739156	191.863	Up	0	0.621607	Inf	Up	Concordant
Atp1a1	8.09174e-192	0.905375	191.092	Up	0	0.832474	Inf	Up	Concordant
Actc1	8.36314e-191	1.02597	190.078	Up	0	0.925087	Inf	Up	Concordant
Magi2	5.03455e-190	1.00854	189.298	Up	0	1.11583	Inf	Up	Concordant
Lgr6	1.54469e-189	0.625782	188.811	Up	0	0.470836	Inf	Up	Concordant
D830032E09Rik	3.14375e-189	0.408367	188.503	Up	0	0.295927	Inf	Up	Concordant
Rxfp1	5.53428e-188	0.421982	187.257	Up	0	0.323809	Inf	Up	Concordant
Sgcg	1.93408e-187	0.528668	186.714	Up	0	0.421954	Inf	Up	Concordant
Nebl	2.22681e-187	0.865042	186.652	Up	0	0.789488	Inf	Up	Concordant
Ank2	1.62234e-186	0.946826	185.79	Up	0	1.03637	Inf	Up	Concordant
Filip1	1.07869e-184	0.911967	183.967	Up	0	0.925075	Inf	Up	Concordant
Art3	4.20855e-182	0.815948	181.376	Up	0	0.897794	Inf	Up	Concordant
Sptb	7.11726e-181	0.472714	180.148	Up	0	0.382716	Inf	Up	Concordant
mt-Atp8	5.46228e-178	-0.931411	177.263	Down	0	-0.960718	Inf	Down	Concordant
Dtna	1.87297e-176	0.829589	175.727	Up	0	0.793792	Inf	Up	Concordant
Gm21747	1.08432e-175	0.435181	174.965	Up	0	0.340925	Inf	Up	Concordant
Lmod2	4.91947e-173	0.603356	172.308	Up	0	0.494191	Inf	Up	Concordant
Pln	7.88076e-173	0.970467	172.103	Up	0	0.933377	Inf	Up	Concordant
Lmntd1	2.46596e-172	0.474602	171.608	Up	0	0.373309	Inf	Up	Concordant
Pde1c	6.58782e-170	0.826216	169.181	Up	0	0.77418	Inf	Up	Concordant
Itgb1bp2	1.16561e-169	0.510696	168.933	Up	0	0.407516	Inf	Up	Concordant
Agbl4	1.32235e-168	0.520347	167.879	Up	0	0.38063	Inf	Up	Concordant
Tnnc1	1.72667e-166	0.873435	165.763	Up	0	0.762178	Inf	Up	Concordant
Trabd2b	2.17927e-165	0.844931	164.662	Up	0	0.841371	Inf	Up	Concordant
Adprhl1	9.3449e-162	0.491107	161.029	Up	0	0.393216	Inf	Up	Concordant
Abcc8	2.24276e-161	0.353723	160.649	Up	0	0.267863	Inf	Up	Concordant
Esrrg	1.60874e-158	0.733565	157.794	Up	0	0.985195	Inf	Up	Concordant
Kcnj5	4.37713e-155	0.509419	154.359	Up	0	0.418075	Inf	Up	Concordant
Slc25a4	5.01421e-154	0.998502	153.3	Up	0	0.895924	Inf	Up	Concordant
Sorbs2os	1.52888e-151	0.459602	150.816	Up	0	0.358057	Inf	Up	Concordant
Mtus2	4.60511e-151	0.553915	150.337	Up	0	0.450289	Inf	Up	Concordant
Bves	5.74106e-151	0.370988	150.241	Up	0	0.280194	Inf	Up	Concordant
Kif6	3.26768e-150	0.427247	149.486	Up	0	0.31454	Inf	Up	Concordant
Fgf14	3.28082e-149	0.778696	148.484	Up	0	1.03669	Inf	Up	Concordant
Mlf1	4.86496e-149	0.581234	148.313	Up	0	0.481177	Inf	Up	Concordant
Smyd1	2.55837e-147	0.515738	146.592	Up	0	0.427952	Inf	Up	Concordant
Smpx	2.29256e-143	0.696934	142.64	Up	0	0.563764	Inf	Up	Concordant
Fstl4	9.03673e-140	0.347813	139.044	Up	0	0.250282	Inf	Up	Concordant
Dpf3	4.65418e-139	0.727568	138.332	Up	0	0.700678	Inf	Up	Concordant
Nrap	6.00466e-139	0.475567	138.222	Up	0	0.35549	Inf	Up	Concordant
9330158H04Rik	1.03388e-138	0.396533	137.986	Up	0	0.290101	Inf	Up	Concordant
Slc47a1	9.42632e-137	0.346044	136.026	Up	0	0.257773	Inf	Up	Concordant
Slc4a3	2.64637e-136	0.497804	135.577	Up	0	0.396167	Inf	Up	Concordant
Cacna1h	1.7899e-135	0.369953	134.747	Up	0	0.282638	Inf	Up	Concordant
Epha4	5.79776e-135	0.769209	134.237	Up	0	0.697591	Inf	Up	Concordant
Popdc2	2.27227e-133	0.509037	132.644	Up	0	0.421721	Inf	Up	Concordant
Pdzrn3	3.81979e-132	0.791685	131.418	Up	0	0.855247	Inf	Up	Concordant
Asb11	2.85298e-131	0.356499	130.545	Up	0	0.270519	Inf	Up	Concordant
Fbxo32	2.77282e-130	0.66603	129.557	Up	0	0.567938	Inf	Up	Concordant
Adam22	5.82394e-126	0.563072	125.235	Up	0	0.470167	Inf	Up	Concordant
Grb14	1.52052e-125	0.574001	124.818	Up	0	0.491402	Inf	Up	Concordant
Csrp3	1.92784e-125	0.767965	124.715	Up	0	0.711134	Inf	Up	Concordant
Acss1	5.69251e-125	0.590383	124.245	Up	0	0.55377	Inf	Up	Concordant
Casz1	1.13124e-122	0.544347	121.946	Up	0	0.456831	Inf	Up	Concordant
1110034G24Rik	1.97494e-122	0.665202	121.704	Up	0	0.539134	Inf	Up	Concordant
Sh3bgr	1.13943e-119	0.444192	118.943	Up	0	0.350654	Inf	Up	Concordant
Zfp536	5.26411e-118	0.343597	117.279	Up	0	0.256018	Inf	Up	Concordant
Cox6a2	7.01195e-117	0.886627	116.154	Up	0	0.769153	Inf	Up	Concordant
Tmem38a	3.23511e-116	0.496537	115.49	Up	0	0.408555	Inf	Up	Concordant
Cacna2d1	1.32356e-115	0.683836	114.878	Up	0	0.687571	Inf	Up	Concordant
Csdc2	2.14975e-115	0.361884	114.668	Up	0	0.290039	Inf	Up	Concordant
Fabp3-ps1	2.8872e-115	0.388434	114.54	Up	0	0.293759	Inf	Up	Concordant
Pdzd2	1.3018e-114	0.733567	113.885	Up	0	0.76427	Inf	Up	Concordant
Pde4a	2.93876e-114	0.567878	113.532	Up	0	0.491373	Inf	Up	Concordant
Nppa	5.08336e-113	1.46775	112.294	Up	0	0.76007	Inf	Up	Concordant
Lrrc2	5.9788e-112	0.376922	111.223	Up	0	0.284078	Inf	Up	Concordant
Sphkap	2.8987e-111	0.41463	110.538	Up	0	0.300981	Inf	Up	Concordant
Cntn2	7.95945e-111	0.451608	110.099	Up	0	0.32671	Inf	Up	Concordant
Lmo7	2.3728e-110	0.640068	109.625	Up	0	0.7123	Inf	Up	Concordant
Pygb	7.39027e-110	0.655895	109.131	Up	0	0.600983	Inf	Up	Concordant
Rgs12	9.6348e-109	0.482241	108.016	Up	0	0.36528	Inf	Up	Concordant
Gramd1b	1.32381e-108	0.696287	107.878	Up	0	0.595159	Inf	Up	Concordant
Dapk2	1.98819e-108	0.539293	107.702	Up	0	0.406209	Inf	Up	Concordant
Smtn	2.66462e-108	0.531636	107.574	Up	0	0.470701	Inf	Up	Concordant
Gria1	1.09112e-107	0.454397	106.962	Up	0	0.286986	Inf	Up	Concordant
Scd1	3.87963e-107	-0.487145	106.411	Down	0	-0.497618	Inf	Down	Concordant
Homer1	3.92907e-107	0.569733	106.406	Up	0	0.484062	Inf	Up	Concordant
Dach1	1.79789e-105	0.596595	104.745	Up	0	0.520671	Inf	Up	Concordant
Tmem182	2.88992e-105	0.392312	104.539	Up	0	0.312815	Inf	Up	Concordant
Garem	1.0295e-103	0.537808	102.987	Up	0	0.452843	Inf	Up	Concordant
Ndrg4	4.11247e-103	0.445131	102.386	Up	0	0.353694	Inf	Up	Concordant
Cryab	2.23509e-102	0.799451	101.651	Up	0	0.703761	Inf	Up	Concordant
Pcp4l1	4.17814e-102	0.446706	101.379	Up	0	0.365533	Inf	Up	Concordant
Sln	1.66946e-101	0.818389	100.777	Up	0	0.727423	Inf	Up	Concordant
Gpc1	3.6706e-101	0.483953	100.435	Up	0	0.381943	Inf	Up	Concordant
Gm10250	2.06645e-99	0.647233	98.6848	Up	0	0.548806	Inf	Up	Concordant
Usp13	1.91683e-98	0.475262	97.7174	Up	0	0.422849	Inf	Up	Concordant
Vsnl1	1.95937e-98	0.518229	97.7079	Up	0	0.333909	Inf	Up	Concordant
Rhobtb1	1.30815e-97	0.757079	96.8833	Up	0	0.667029	Inf	Up	Concordant
Pdlim5	2.27729e-97	0.713577	96.6426	Up	0	0.675272	Inf	Up	Concordant
Pfkm	1.27611e-96	0.43951	95.8941	Up	0	0.363962	Inf	Up	Concordant
Ckm	1.91427e-96	0.659588	95.718	Up	0	0.528944	Inf	Up	Concordant
Mast2	3.33354e-93	0.657723	92.4771	Up	0	0.635547	Inf	Up	Concordant
Ank1	8.78234e-93	0.462431	92.0564	Up	0	0.383126	Inf	Up	Concordant
Mb	1.33108e-92	0.881801	91.8758	Up	0	0.714426	Inf	Up	Concordant
Reep1	1.77361e-92	0.372337	91.7511	Up	0	0.312977	Inf	Up	Concordant
Efcab2	1.35928e-91	0.412133	90.8667	Up	0	0.335852	Inf	Up	Concordant
Fsd2	2.40678e-91	0.327913	90.6186	Up	0	0.253004	Inf	Up	Concordant
Cdh13	5.92017e-91	0.44925	90.2277	Up	0	0.713855	Inf	Up	Concordant
Myl7	1.03165e-90	0.764549	89.9865	Up	0	0.677655	Inf	Up	Concordant
Lama2	7.37275e-90	0.469173	89.1324	Up	0	0.633868	Inf	Up	Concordant
Doc2g	1.21041e-89	0.463429	88.9171	Up	0	0.362066	Inf	Up	Concordant
Ndufa4	4.44205e-89	0.686892	88.3524	Up	0	0.654354	Inf	Up	Concordant
Pcdh7	4.62209e-89	0.662026	88.3352	Up	0	0.673792	Inf	Up	Concordant
Dhrs7c	1.6977e-88	0.320572	87.7701	Up	0	0.252244	Inf	Up	Concordant
Dkk3	7.69859e-88	0.669913	87.1136	Up	0	0.543091	Inf	Up	Concordant
Gpm6a	1.21029e-87	-0.652913	86.9171	Down	0	-0.618836	Inf	Down	Concordant
Jph1	1.84583e-86	0.387973	85.7338	Up	0	0.300839	Inf	Up	Concordant
Tbc1d4	8.55957e-86	0.602887	85.0675	Up	0	0.643103	Inf	Up	Concordant
Tbc1d1	5.7354e-85	0.539274	84.2414	Up	0	0.477447	Inf	Up	Concordant
Cox5a	1.02147e-83	0.647421	82.9908	Up	0	0.590474	Inf	Up	Concordant
Rabgap1l	1.23503e-83	0.544599	82.9083	Up	0	0.560194	Inf	Up	Concordant
Nfia	2.90194e-83	-0.417456	82.5373	Down	0	-0.379694	Inf	Down	Concordant
Usp28	3.82744e-83	0.450957	82.4171	Up	0	0.373022	Inf	Up	Concordant
Pgam2	3.64457e-82	0.576265	81.4384	Up	0	0.473464	Inf	Up	Concordant
Ehd4	1.35868e-81	0.574948	80.8669	Up	0	0.621852	Inf	Up	Concordant
Dmpk	2.84969e-81	0.421592	80.5452	Up	0	0.359245	Inf	Up	Concordant
Gpcpd1	4.90549e-81	0.630319	80.3093	Up	0	0.627566	Inf	Up	Concordant
Rarb	7.21609e-81	0.517704	80.1417	Up	0	0.485807	Inf	Up	Concordant
Ppp2r3a	8.49131e-81	0.602037	80.071	Up	0	0.62032	Inf	Up	Concordant
Gabrg3	2.78761e-80	0.566732	79.5548	Up	0	0.307988	Inf	Up	Concordant
Atp5b	4.75169e-80	0.692069	79.3232	Up	0	0.620618	Inf	Up	Concordant
Got2	5.04082e-80	0.489706	79.2975	Up	0	0.410912	Inf	Up	Concordant
Hspb7	7.2724e-80	0.508822	79.1383	Up	0	0.409987	Inf	Up	Concordant
Fndc5	7.82497e-80	0.416347	79.1065	Up	0	0.324373	Inf	Up	Concordant
Cox7b	1.66581e-79	0.604397	78.7784	Up	0	0.592874	Inf	Up	Concordant
Nckap5	3.74781e-79	0.553629	78.4262	Up	0	0.631489	Inf	Up	Concordant
Mrvi1	3.3959e-78	0.469485	77.469	Up	0	0.337841	Inf	Up	Concordant
Slc25a3	1.44258e-77	0.632864	76.8409	Up	0	0.601463	Inf	Up	Concordant
Car3	1.4644e-77	-0.564003	76.8343	Down	0	-0.56506	Inf	Down	Concordant
Prune2	2.0573e-77	0.498482	76.6867	Up	0	0.416685	Inf	Up	Concordant
Slc25a12	5.53427e-77	0.495904	76.2569	Up	0	0.467674	Inf	Up	Concordant
Dsp	1.16653e-75	0.437307	74.9331	Up	0	0.363484	Inf	Up	Concordant
Sbk3	3.3735e-75	0.390736	74.4719	Up	0	0.29342	Inf	Up	Concordant
Ndrg2	4.80164e-75	0.523273	74.3186	Up	0	0.448543	Inf	Up	Concordant
Tuba4a	6.48363e-75	0.412567	74.1882	Up	0	0.320097	Inf	Up	Concordant
Cox6c	8.41106e-75	0.63684	74.0751	Up	0	0.598827	Inf	Up	Concordant
Cpeb3	5.43493e-74	0.465294	73.2648	Up	0	0.559386	Inf	Up	Concordant
Idh2	9.5507e-74	0.508679	73.02	Up	0	0.454083	Inf	Up	Concordant
Slc7a7	2.77196e-73	0.393367	72.5572	Up	0	0.337479	Inf	Up	Concordant
Pde3b	3.1678e-73	-0.807801	72.4992	Down	0	-0.683567	Inf	Down	Concordant
Ppp1r12b	3.97261e-73	0.551438	72.4009	Up	0	0.591853	Inf	Up	Concordant
Ppargc1a	7.99033e-73	0.493454	72.0974	Up	0	0.612529	Inf	Up	Concordant
Gbas	4.04134e-71	0.513797	70.3935	Up	0	0.490293	Inf	Up	Concordant
Samd4	5.37441e-71	0.547944	70.2697	Up	0	0.62418	Inf	Up	Concordant
Crip2	5.71449e-71	0.537811	70.243	Up	0	0.50105	Inf	Up	Concordant
Mdh1	9.11819e-71	0.591106	70.0401	Up	0	0.564675	Inf	Up	Concordant
Fabp3	1.55341e-70	0.520157	69.8087	Up	0	0.435381	Inf	Up	Concordant
Ptpn11	7.99203e-70	0.471245	69.0973	Up	0	0.430322	Inf	Up	Concordant
Kcnd3	2.19046e-69	0.506036	68.6595	Up	0	0.557839	Inf	Up	Concordant
Gpx3	2.79701e-69	0.624119	68.5533	Up	0	0.582205	Inf	Up	Concordant
Ntm	3.31256e-69	0.429579	68.4798	Up	0	0.289868	Inf	Up	Concordant
Atp5g1	8.6978e-69	0.584333	68.0606	Up	0	0.52201	Inf	Up	Concordant
Acaca	8.43359e-68	-0.753881	67.074	Down	0	-0.610494	Inf	Down	Concordant
Atp5d	1.46541e-67	0.5338	66.834	Up	0	0.472205	Inf	Up	Concordant
Clip4	2.2291e-67	0.42646	66.6519	Up	0	0.355871	Inf	Up	Concordant
Eno3	7.37782e-67	0.344353	66.1321	Up	0	0.276054	Inf	Up	Concordant
Fry	1.25613e-66	0.43668	65.901	Up	0	0.513946	Inf	Up	Concordant
Rilpl1	5.83985e-66	0.405058	65.2336	Up	0	0.354017	Inf	Up	Concordant
Gm12381	7.96844e-66	0.576941	65.0986	Up	0	0.362412	Inf	Up	Concordant
Ldhb	8.98718e-66	0.51738	65.0464	Up	0	0.449523	Inf	Up	Concordant
Got1	1.80536e-65	0.440016	64.7434	Up	0	0.377434	Inf	Up	Concordant
Cox7c	3.34135e-65	0.518745	64.4761	Up	0	0.475654	Inf	Up	Concordant
Ebf1	1.75052e-64	-0.66472	63.7568	Down	0	-0.619814	Inf	Down	Concordant
Kctd8	2.11537e-64	0.522795	63.6746	Up	0	0.428513	Inf	Up	Concordant
Gja1	3.02905e-64	0.522582	63.5187	Up	0	0.438582	Inf	Up	Concordant
Cfh	1.26012e-63	-0.478583	62.8996	Down	0	-0.475374	Inf	Down	Concordant
Nav3	2.11841e-63	0.641269	62.674	Up	0	0.507031	Inf	Up	Concordant
Hamp	2.51515e-63	0.43989	62.5994	Up	0	0.317215	Inf	Up	Concordant
Rhbdl3	5.74296e-63	0.372763	62.2409	Up	0	0.288629	Inf	Up	Concordant
Cox8b	1.87608e-62	0.515423	61.7267	Up	0	0.467899	Inf	Up	Concordant
Pkhd1l1	2.28663e-62	-0.587201	61.6408	Down	0	-0.560429	Inf	Down	Concordant
Angpt1	2.47223e-62	0.707523	61.6069	Up	0	0.578309	Inf	Up	Concordant
mt-Nd2	2.64058e-62	-0.314687	61.5783	Down	0	-0.32304	Inf	Down	Concordant
Stard10	2.6409e-62	0.469352	61.5782	Up	0	0.428161	Inf	Up	Concordant
Eef1a2	2.23797e-61	0.441504	60.6501	Up	0	0.368623	Inf	Up	Concordant
Sdhc	3.17006e-61	0.462394	60.4989	Up	0	0.430699	Inf	Up	Concordant
Gm26694	9.51056e-61	0.512984	60.0218	Up	0	0.486138	Inf	Up	Concordant
Abtb2	2.4619e-60	0.406509	59.6087	Up	0	0.352164	Inf	Up	Concordant
1700112E06Rik	7.8087e-60	-0.570737	59.1074	Down	0	-0.567294	Inf	Down	Concordant
Oxct1	2.02542e-59	0.487391	58.6935	Up	0	0.495572	Inf	Up	Concordant
Atp5a1	2.35215e-59	0.534106	58.6285	Up	0	0.525781	Inf	Up	Concordant
Ehbp1	2.98016e-59	0.541757	58.5258	Up	0	0.520587	Inf	Up	Concordant
Slco3a1	3.36907e-59	0.464514	58.4725	Up	0	0.568761	Inf	Up	Concordant
Bnc2	3.39521e-59	-0.571076	58.4691	Down	0	-0.574056	Inf	Down	Concordant
Kcnk3	5.48143e-59	0.419162	58.2611	Up	0	0.438174	Inf	Up	Concordant
Gm17276	6.35321e-59	0.303777	58.197	Up	0	0.26001	Inf	Up	Concordant
Aco2	9.09062e-59	0.416501	58.0414	Up	0	0.475847	Inf	Up	Concordant
Acta2	9.60407e-59	0.520361	58.0175	Up	0	0.356338	Inf	Up	Concordant
Vdac1	1.32495e-58	0.463657	57.8778	Up	0	0.430999	Inf	Up	Concordant
Atp5f1	2.17191e-58	0.511923	57.6632	Up	0	0.49245	Inf	Up	Concordant
Ndufb9	3.44406e-58	0.52546	57.4629	Up	0	0.453884	Inf	Up	Concordant
Daam2	4.25825e-58	0.342506	57.3708	Up	0	0.286988	Inf	Up	Concordant
Gm11808	5.11436e-58	0.4283	57.2912	Up	0	0.358289	Inf	Up	Concordant
Uqcr11	7.00334e-56	0.530035	55.1547	Up	0	0.4903	Inf	Up	Concordant
Fign	1.25046e-55	0.424301	54.9029	Up	0	0.446885	Inf	Up	Concordant
Inpp4b	3.02973e-55	0.409916	54.5186	Up	0	0.460358	Inf	Up	Concordant
Rbpms	3.95385e-55	0.419187	54.403	Up	0	0.450579	Inf	Up	Concordant
Cycs	5.8788e-55	0.482404	54.2307	Up	0	0.434412	Inf	Up	Concordant
Frmd4b	9.04188e-55	-0.61454	54.0437	Down	0	-0.568216	Inf	Down	Concordant
Ank	1.17809e-54	0.44813	53.9288	Up	0	0.489219	Inf	Up	Concordant
Ppara	3.2518e-54	0.261727	53.4879	Up	0	0.581762	Inf	Up	Concordant
Heg1	3.31482e-54	-0.471969	53.4795	Down	0	-0.455038	Inf	Down	Concordant
Ahnak	5.40468e-54	-0.450516	53.2672	Down	0	-0.463266	Inf	Down	Concordant
Adcy5	8.66368e-54	0.331237	53.0623	Up	0	0.28611	Inf	Up	Concordant
Uqcrh	1.17458e-53	0.470014	52.9301	Up	0	0.460327	Inf	Up	Concordant
Dynll2	7.29261e-53	0.435751	52.1371	Up	0	0.361161	Inf	Up	Concordant
Ndufb11	7.75388e-53	0.454754	52.1105	Up	0	0.383082	Inf	Up	Concordant
Ak1	1.09542e-52	0.314358	51.9604	Up	0	0.250638	Inf	Up	Concordant
Uqcrb	1.67064e-52	0.458856	51.7771	Up	0	0.413294	Inf	Up	Concordant
Usp2	1.86583e-52	0.349985	51.7291	Up	0	0.297806	Inf	Up	Concordant
Cgnl1	2.50582e-52	-0.542709	51.6011	Down	0	-0.534224	Inf	Down	Concordant
Mitf	4.63374e-52	0.45018	51.3341	Up	0	0.463442	Inf	Up	Concordant
Dysf	5.09302e-52	0.398667	51.293	Up	0	0.359448	Inf	Up	Concordant
Pink1	2.36253e-51	0.379379	50.6266	Up	0	0.319797	Inf	Up	Concordant
Uqcrfs1	2.59445e-51	0.466866	50.586	Up	0	0.410938	Inf	Up	Concordant
Nudt4	6.49381e-51	0.474942	50.1875	Up	0	0.460998	Inf	Up	Concordant
Clasp1	8.30982e-51	0.487691	50.0804	Up	0	0.462228	Inf	Up	Concordant
Mfn2	9.25813e-51	0.402107	50.0335	Up	0	0.358823	Inf	Up	Concordant
Kcnt2	1.96364e-50	-0.526421	49.7069	Down	0	-0.491812	Inf	Down	Concordant
Agl	2.30998e-50	0.380578	49.6364	Up	0	0.393801	Inf	Up	Concordant
Plxdc2	2.35833e-50	-0.664921	49.6274	Down	0	-0.563391	Inf	Down	Concordant
mt-Nd5	1.87982e-49	-0.404362	48.7259	Down	0	-0.426974	Inf	Down	Concordant
Elmo1	2.10472e-49	-0.500663	48.6768	Down	0	-0.493791	Inf	Down	Concordant
Clic5	2.28668e-49	0.39091	48.6408	Up	0	0.344546	Inf	Up	Concordant
Unc5c	7.01415e-49	0.696161	48.154	Up	0	0.483872	Inf	Up	Concordant
Cfap46	7.76674e-49	0.380956	48.1098	Up	0	0.309175	Inf	Up	Concordant
Atp5j	8.50209e-49	0.45007	48.0705	Up	0	0.397486	Inf	Up	Concordant
2021-03-03	1.08859e-48	-0.572219	47.9631	Down	0	-0.551159	Inf	Down	Concordant
Clu	1.3713e-48	0.585449	47.8629	Up	0	0.456365	Inf	Up	Concordant
2010107E04Rik	1.90948e-48	0.398945	47.7191	Up	0	0.359161	Inf	Up	Concordant
Abi1	2.33887e-48	-0.46653	47.631	Down	0	-0.45748	Inf	Down	Concordant
Trp53inp2	2.69655e-48	0.375341	47.5692	Up	0	0.319896	Inf	Up	Concordant
Prkar2b	3.23697e-48	-0.719821	47.4899	Down	0	-0.582414	Inf	Down	Concordant
Pid1	4.62618e-48	-0.674165	47.3348	Down	0	-0.545402	Inf	Down	Concordant
Dcn	5.16427e-48	-0.44075	47.287	Down	0	-0.427118	Inf	Down	Concordant
Crim1	8.51591e-48	-0.536468	47.0698	Down	0	-0.514988	Inf	Down	Concordant
Prkaa2	8.80601e-48	0.357239	47.0552	Up	0	0.327094	Inf	Up	Concordant
Ndufa5	9.72158e-48	0.373459	47.0123	Up	0	0.315766	Inf	Up	Concordant
Slc1a5	1.90832e-47	-0.591027	46.7193	Down	0	-0.565601	Inf	Down	Concordant
Ndufs2	3.67053e-47	0.41152	46.4353	Up	0	0.350629	Inf	Up	Concordant
Efna5	5.39341e-47	-0.48625	46.2681	Down	0	-0.486516	Inf	Down	Concordant
Zeb1	6.93119e-47	-0.472304	46.1592	Down	0	-0.465578	Inf	Down	Concordant
Cfd	1.22259e-46	-0.459745	45.9127	Down	0	-0.459274	Inf	Down	Concordant
Ghr	1.47805e-46	-0.535689	45.8303	Down	0	-0.421	Inf	Down	Concordant
Cyp2e1	1.58363e-46	-0.57243	45.8003	Down	0	-0.431592	Inf	Down	Concordant
Pbxip1	2.20124e-46	0.355141	45.6573	Up	0	0.308553	Inf	Up	Concordant
Il1rapl1	2.39301e-46	-0.647727	45.6211	Down	0	-0.546935	Inf	Down	Concordant
Dsg2	2.73541e-46	0.331249	45.563	Up	0	0.305277	Inf	Up	Concordant
S100a1	3.12001e-46	0.410489	45.5058	Up	0	0.353956	Inf	Up	Concordant
Nav2	3.82635e-46	0.347067	45.4172	Up	0	0.528807	Inf	Up	Concordant
Muc16	4.65573e-46	-0.706174	45.332	Down	0	-0.525065	Inf	Down	Concordant
Syde2	5.94922e-46	0.313431	45.2255	Up	0	0.275678	Inf	Up	Concordant
Ndufs7	8.94278e-46	0.362	45.0485	Up	0	0.298454	Inf	Up	Concordant
Celf2	2.62425e-45	-0.395319	44.581	Down	0	-0.322675	Inf	Down	Concordant
Vldlr	3.77644e-45	0.349116	44.4229	Up	0	0.319076	Inf	Up	Concordant
Grid2	8.1108e-45	0.635398	44.0909	Up	0	0.377315	Inf	Up	Concordant
Hdac9	8.15682e-45	0.315103	44.0885	Up	0	0.311011	Inf	Up	Concordant
Gnao1	9.08302e-45	0.408812	44.0418	Up	0	0.416201	Inf	Up	Concordant
Chchd10	1.75367e-44	0.421601	43.7561	Up	0	0.384816	Inf	Up	Concordant
Ndufs3	1.96945e-44	0.382056	43.7057	Up	0	0.345333	Inf	Up	Concordant
Ccdc80	3.33901e-44	-0.537955	43.4764	Down	0	-0.481551	Inf	Down	Concordant
Abca1	4.30766e-44	-0.510556	43.3658	Down	0	-0.462135	Inf	Down	Concordant
Gng2	4.63301e-44	0.316888	43.3341	Up	0	0.298467	Inf	Up	Concordant
Nfyc	8.08237e-44	0.382502	43.0925	Up	0	0.416707	Inf	Up	Concordant
Ndufa10	1.00406e-43	0.401407	42.9982	Up	0	0.362307	Inf	Up	Concordant
Tsc22d4	2.02117e-43	0.363547	42.6944	Up	0	0.344846	Inf	Up	Concordant
Msi2	2.09383e-43	0.389392	42.6791	Up	0	0.423128	Inf	Up	Concordant
Camta1	2.31711e-43	0.389589	42.6351	Up	0	0.445352	Inf	Up	Concordant
Sulf1	2.48208e-43	-0.501132	42.6052	Down	0	-0.461416	Inf	Down	Concordant
Abhd18	3.49013e-43	0.373877	42.4572	Up	0	0.355297	Inf	Up	Concordant
Gata4	8.89743e-43	0.401327	42.0507	Up	0	0.46491	Inf	Up	Concordant
Appl2	1.20546e-42	0.345662	41.9188	Up	0	0.279887	Inf	Up	Concordant
Pdk4	1.30406e-42	0.408967	41.8847	Up	0	0.413308	Inf	Up	Concordant
Ndufb7	3.10838e-42	0.385172	41.5075	Up	0	0.329561	Inf	Up	Concordant
Ndufv1	5.62227e-42	0.33778	41.2501	Up	0	0.288698	Inf	Up	Concordant
Ndufb10	7.9396e-42	0.385275	41.1002	Up	0	0.319305	Inf	Up	Concordant
Syne2	1.28821e-41	-0.485005	40.89	Down	0	-0.449859	Inf	Down	Concordant
Zak	1.50396e-41	0.394365	40.8228	Up	0	0.390983	Inf	Up	Concordant
Uqcrq	1.65967e-41	0.436563	40.78	Up	0	0.409264	Inf	Up	Concordant
Dlgap1	1.91835e-41	0.485207	40.7171	Up	0	0.395819	Inf	Up	Concordant
Ech1	2.17044e-41	0.403436	40.6635	Up	0	0.335133	Inf	Up	Concordant
Ndufa11	3.80082e-41	0.365909	40.4201	Up	0	0.302411	Inf	Up	Concordant
Sik2	3.80082e-41	-0.581218	40.4201	Down	0	-0.498654	Inf	Down	Concordant
Ankef1	6.67851e-41	-0.526374	40.1753	Down	0	-0.309984	Inf	Down	Concordant
Fgf1	1.10863e-40	0.303197	39.9552	Up	0	0.338748	Inf	Up	Concordant
Acyp2	1.34244e-40	0.369714	39.8721	Up	0	0.443589	Inf	Up	Concordant
Pcx	3.24354e-40	-0.6009	39.489	Down	0	-0.431435	Inf	Down	Concordant
Cox7a2	3.28929e-40	0.407154	39.4829	Up	0	0.378189	Inf	Up	Concordant
Atp5e	3.98008e-40	0.415206	39.4001	Up	0	0.39973	Inf	Up	Concordant
Adam12	9.8772e-40	-0.696854	39.0054	Down	0	-0.302064	Inf	Down	Concordant
Gphn	1.64194e-39	-0.347492	38.7846	Down	0	-0.352279	Inf	Down	Concordant
Mfn1	2.2928e-39	0.338495	38.6396	Up	0	0.312822	Inf	Up	Concordant
Aff2	2.99066e-39	0.361558	38.5242	Up	0	0.379358	Inf	Up	Concordant
Tmem56	3.99745e-39	-0.44532	38.3982	Down	0	-0.35831	Inf	Down	Concordant
Myl1	4.10747e-39	0.396751	38.3864	Up	0	0.391391	Inf	Up	Concordant
Foxo1	5.33891e-39	-0.532331	38.2725	Down	0	-0.479485	Inf	Down	Concordant
Ndufc2	7.39328e-39	0.34799	38.1312	Up	0	0.301941	Inf	Up	Concordant
Pfkfb3	1.18946e-38	-0.527476	37.9247	Down	0	-0.378477	Inf	Down	Concordant
Fyco1	1.36636e-38	0.36094	37.8644	Up	0	0.341934	Inf	Up	Concordant
Gm26760	1.50263e-38	0.327895	37.8231	Up	0	0.31119	Inf	Up	Concordant
Tmem117	1.56307e-38	0.296378	37.806	Up	0	0.272241	Inf	Up	Concordant
mt-Nd1	1.57131e-38	-0.254073	37.8037	Down	0	-0.287125	Inf	Down	Concordant
Pparg	2.77687e-38	-0.754386	37.5564	Down	0	-0.548638	Inf	Down	Concordant
Atp5j2	2.86324e-38	0.387533	37.5431	Up	0	0.371084	Inf	Up	Concordant
Rmdn1	4.40195e-38	0.364927	37.3564	Up	0	0.366451	Inf	Up	Concordant
Kcnq1ot1	5.05565e-38	-0.479225	37.2962	Down	0	-0.465957	Inf	Down	Concordant
Atp5l	5.52537e-38	0.413059	37.2576	Up	0	0.397709	Inf	Up	Concordant
Gab2	5.59759e-38	-0.486137	37.252	Down	0	-0.453551	Inf	Down	Concordant
Macrod1	7.2494e-38	0.309399	37.1397	Up	0	0.287614	Inf	Up	Concordant
Ogdh	7.72919e-38	0.347229	37.1119	Up	0	0.389759	Inf	Up	Concordant
Cox7a1	1.24988e-37	0.32881	36.9031	Up	0	0.269528	Inf	Up	Concordant
mt-Nd4l	1.25728e-37	-0.361639	36.9006	Down	0	-0.38216	Inf	Down	Concordant
Bsg	1.44017e-37	0.429025	36.8416	Up	0	0.389153	Inf	Up	Concordant
Fkbp5	1.51718e-37	-0.50704	36.819	Down	0	-0.473783	Inf	Down	Concordant
Atp5g3	5.00089e-37	0.424933	36.301	Up	0	0.402502	Inf	Up	Concordant
Ubb	8.05076e-37	0.362669	36.0942	Up	0	0.313103	Inf	Up	Concordant
Mgrn1	9.14757e-37	0.350028	36.0387	Up	0	0.322746	Inf	Up	Concordant
Atp5k	1.31113e-36	0.359635	35.8824	Up	0	0.324706	Inf	Up	Concordant
Negr1	2.3452e-36	-0.589108	35.6298	Down	0	-0.518984	Inf	Down	Concordant
Epb41	3.10361e-36	0.35133	35.5081	Up	0	0.389598	Inf	Up	Concordant
Dag1	4.34124e-36	0.362849	35.3624	Up	0	0.379527	Inf	Up	Concordant
Cdc14b	5.95908e-36	0.322892	35.2248	Up	0	0.290273	Inf	Up	Concordant
Cacna1a	8.90746e-36	0.305615	35.0502	Up	0	0.257803	Inf	Up	Concordant
Esr1	1.20822e-35	-0.524823	34.9179	Down	0	-0.437649	Inf	Down	Concordant
Bag3	1.63777e-35	0.325084	34.7857	Up	0	0.298771	Inf	Up	Concordant
Zfhx3	2.36599e-35	-0.468656	34.626	Down	0	-0.439748	Inf	Down	Concordant
Lrrfip1	3.62241e-35	0.334072	34.441	Up	0	0.349345	Inf	Up	Concordant
Ptprs	4.21377e-35	0.293024	34.3753	Up	0	0.263255	Inf	Up	Concordant
Nr3c2	5.32567e-35	0.32561	34.2736	Up	0	0.409324	Inf	Up	Concordant
Col4a5	8.99876e-35	0.349344	34.0458	Up	0	0.372211	Inf	Up	Concordant
Egfr	9.06835e-35	-0.574568	34.0425	Down	0	-0.425593	Inf	Down	Concordant
Camk1d	1.55004e-34	-0.306672	33.8097	Down	0	-0.401855	Inf	Down	Concordant
Map4	2.04599e-34	0.333857	33.6891	Up	0	0.39056	Inf	Up	Concordant
Podn	4.48839e-34	0.308074	33.3479	Up	0	0.275262	Inf	Up	Concordant
Ktn1	4.95198e-34	0.357553	33.3052	Up	0	0.376738	Inf	Up	Concordant
Mdh2	5.40338e-34	0.400239	33.2673	Up	0	0.37343	Inf	Up	Concordant
Arhgap31	5.51969e-34	0.256456	33.2581	Up	0	0.364551	Inf	Up	Concordant
Lama4	6.70886e-34	-0.428079	33.1734	Down	0	-0.420115	Inf	Down	Concordant
Npr3	7.65078e-34	-0.591417	33.1163	Down	0	-0.429692	Inf	Down	Concordant
Tcf12	1.37236e-33	-0.323889	32.8625	Down	0	-0.337956	Inf	Down	Concordant
Cd36	2.94231e-33	0.26994	32.5313	Up	0	0.349159	Inf	Up	Concordant
Cyc1	3.432e-33	0.344563	32.4645	Up	0	0.296066	Inf	Up	Concordant
Flrt2	3.83697e-33	-0.58583	32.416	Down	0	-0.455715	Inf	Down	Concordant
Pank1	4.26985e-33	0.251357	32.3696	Up	0	0.406092	Inf	Up	Concordant
Zmiz1	1.43752e-32	-0.387632	31.8424	Down	0	-0.394652	Inf	Down	Concordant
Hacd2	2.16952e-32	-0.590694	31.6636	Down	0	-0.372456	Inf	Down	Concordant
Cd2ap	2.6585e-32	-0.419696	31.5754	Down	0	-0.396794	Inf	Down	Concordant
Ndufb5	3.70722e-32	0.320466	31.431	Up	0	0.284898	Inf	Up	Concordant
Cox6b1	4.36374e-32	0.370219	31.3601	Up	0	0.346489	Inf	Up	Concordant
Bcl9	4.85911e-32	0.312167	31.3134	Up	0	0.280846	Inf	Up	Concordant
Mpp6	4.90633e-32	-0.516884	31.3092	Down	0	-0.413725	Inf	Down	Concordant
Slc27a1	5.04094e-32	0.26651	31.2975	Up	0	0.382471	Inf	Up	Concordant
Rbm47	5.13491e-32	-0.459321	31.2895	Down	0	-0.288494	Inf	Down	Concordant
Sspn	5.84594e-32	0.299554	31.2331	Up	0	0.25214	Inf	Up	Concordant
Adck3	6.64362e-32	0.274406	31.1776	Up	0	0.295429	Inf	Up	Concordant
Pkm	6.70192e-32	0.339396	31.1738	Up	0	0.330784	Inf	Up	Concordant
Dlc1	8.50953e-32	0.261557	31.0701	Up	0	0.304726	Inf	Up	Concordant
Gm20732	9.2994e-32	0.342503	31.0315	Up	0	0.332766	Inf	Up	Concordant
Ctdspl	1.0349e-31	-0.449817	30.9851	Down	0	-0.430317	Inf	Down	Concordant
E130308A19Rik	1.46461e-31	0.302298	30.8343	Up	0	0.283011	Inf	Up	Concordant
Uqcrc1	2.5758e-31	0.323834	30.5891	Up	0	0.286703	Inf	Up	Concordant
Ndufa1	4.80307e-31	0.29304	30.3185	Up	0	0.251558	Inf	Up	Concordant
Ankrd12	5.14069e-31	-0.422987	30.289	Down	0	-0.398979	Inf	Down	Concordant
Kalrn	6.09871e-31	0.298848	30.2148	Up	0	0.390013	Inf	Up	Concordant
Gm10073	6.21748e-31	0.337275	30.2064	Up	0	0.299311	Inf	Up	Concordant
Auts2	6.89095e-31	0.308857	30.1617	Up	0	0.36538	Inf	Up	Concordant
Uqcr10	1.05099e-30	0.375565	29.9784	Up	0	0.340117	Inf	Up	Concordant
Srgap2	1.1498e-30	-0.413542	29.9394	Down	0	-0.386618	Inf	Down	Concordant
Agmo	2.30354e-30	-0.511205	29.6376	Down	0	-0.414725	Inf	Down	Concordant
Plekha6	2.99482e-30	0.257112	29.5236	Up	0	0.279251	Inf	Up	Concordant
Atp5c1	4.89605e-30	0.333652	29.3102	Up	0	0.324121	Inf	Up	Concordant
Diaph2	5.40689e-30	-0.339757	29.2671	Down	0	-0.344385	Inf	Down	Concordant
Phyh	1.22212e-29	0.305481	28.9129	Up	0	0.277659	Inf	Up	Concordant
Arhgap21	2.6936e-29	0.327495	28.5697	Up	0	0.3558	Inf	Up	Concordant
Arid1b	2.81687e-29	-0.367301	28.5502	Down	0	-0.368245	Inf	Down	Concordant
Psme4	3.1963e-29	0.331644	28.4954	Up	0	0.351109	Inf	Up	Concordant
Nr6a1	4.64109e-29	-0.450054	28.3334	Down	0	-0.402931	Inf	Down	Concordant
Fbxl17	5.00816e-29	-0.304663	28.3003	Down	0	-0.31065	Inf	Down	Concordant
Prkd1	5.73485e-29	-0.477408	28.2415	Down	0	-0.406704	Inf	Down	Concordant
Map3k5	6.80276e-29	-0.410472	28.1673	Down	0	-0.371067	Inf	Down	Concordant
Npas3	1.13061e-28	-0.524751	27.9467	Down	0	-0.382666	Inf	Down	Concordant
Acadvl	3.12932e-28	0.302087	27.5046	Up	0	0.254425	Inf	Up	Concordant
Ppp3ca	3.1857e-28	-0.296611	27.4968	Down	0	-0.305482	Inf	Down	Concordant
Sh3rf1	3.84971e-28	-0.462876	27.4146	Down	0	-0.380671	Inf	Down	Concordant
Acaa2	5.06361e-28	0.338473	27.2955	Up	0	0.316519	Inf	Up	Concordant
Rassf3	5.25959e-28	0.305639	27.279	Up	0	0.311092	Inf	Up	Concordant
Tnik	5.38989e-28	0.282546	27.2684	Up	0	0.362567	Inf	Up	Concordant
Bicd1	5.96357e-28	-0.488836	27.2245	Down	0	-0.398996	Inf	Down	Concordant
Ctnna1	6.81888e-28	0.311774	27.1663	Up	0	0.332374	Inf	Up	Concordant
Xdh	7.73538e-28	-0.424577	27.1115	Down	0	-0.357717	Inf	Down	Concordant
Hint1	7.84357e-28	0.317359	27.1055	Up	0	0.269248	Inf	Up	Concordant
Chn2	1.0838e-27	-0.460005	26.9651	Down	0	-0.359356	Inf	Down	Concordant
Ndufa8	1.31595e-27	0.293822	26.8808	Up	0	0.254787	Inf	Up	Concordant
Slc20a2	1.77481e-27	0.29128	26.7508	Up	0	0.290839	Inf	Up	Concordant
Arhgap15	2.26183e-27	-0.535669	26.6455	Down	0	-0.299521	Inf	Down	Concordant
Atp5h	2.86263e-27	0.323654	26.5432	Up	0	0.281978	Inf	Up	Concordant
Skap2	5.34274e-27	-0.365139	26.2722	Down	0	-0.359854	Inf	Down	Concordant
Nr3c1	7.84463e-27	-0.400576	26.1054	Down	0	-0.365706	Inf	Down	Concordant
Snta1	7.84463e-27	0.29828	26.1054	Up	0	0.285939	Inf	Up	Concordant
Msrb3	1.00094e-26	0.328573	25.9996	Up	0	0.350605	Inf	Up	Concordant
Rbms3	1.2016e-26	-0.426578	25.9202	Down	0	-0.375094	Inf	Down	Concordant
Dock9	1.43146e-26	-0.40493	25.8442	Down	0	-0.394427	Inf	Down	Concordant
Map1lc3a	1.78266e-26	0.306888	25.7489	Up	0	0.275275	Inf	Up	Concordant
Atf6	2.0891e-26	0.323712	25.68	Up	0	0.314823	Inf	Up	Concordant
Esyt2	2.30695e-26	-0.360257	25.637	Down	0	-0.361574	Inf	Down	Concordant
Mbnl1	2.33945e-26	-0.318206	25.6309	Down	0	-0.317956	Inf	Down	Concordant
Ndufa6	3.76591e-26	0.318128	25.4241	Up	0	0.276635	Inf	Up	Concordant
Unc45b	5.26517e-26	0.257925	25.2786	Up	0	0.311286	Inf	Up	Concordant
Ptpn14	5.95726e-26	-0.378289	25.225	Down	0	-0.373057	Inf	Down	Concordant
Med12l	7.15439e-26	0.269225	25.1454	Up	0	0.28818	Inf	Up	Concordant
Vcl	7.31806e-26	0.285742	25.1356	Up	0	0.311313	Inf	Up	Concordant
Bicc1	7.64658e-26	-0.454032	25.1165	Down	0	-0.420513	Inf	Down	Concordant
Col3a1	7.78693e-26	-0.36366	25.1086	Down	0	-0.350643	Inf	Down	Concordant
Ctsd	8.49646e-26	0.315674	25.0708	Up	0	0.288836	Inf	Up	Concordant
Plekhm2	9.17571e-26	0.301648	25.0374	Up	0	0.282735	Inf	Up	Concordant
Cdon	9.87097e-26	-0.456177	25.0056	Down	0	-0.36692	Inf	Down	Concordant
Aldoa	1.13908e-25	0.360037	24.9434	Up	0	0.338557	Inf	Up	Concordant
Hadhb	1.45574e-25	0.323448	24.8369	Up	0	0.313112	Inf	Up	Concordant
Sdhb	1.9639e-25	0.27659	24.7069	Up	0	0.260366	Inf	Up	Concordant
Cmip	2.1657e-25	-0.408056	24.6644	Down	0	-0.374594	Inf	Down	Concordant
Dab2	2.26629e-25	-0.409681	24.6447	Down	0	-0.340863	Inf	Down	Concordant
Rhoj	2.82513e-25	-0.440642	24.549	Down	0	-0.393241	Inf	Down	Concordant
Arhgap10	3.21288e-25	0.271026	24.4931	Up	0	0.340248	Inf	Up	Concordant
Ano6	3.36966e-25	-0.37389	24.4724	Down	0	-0.359716	Inf	Down	Concordant
Sntb2	3.42203e-25	-0.41083	24.4657	Down	0	-0.367072	Inf	Down	Concordant
Aes	4.15455e-25	0.293144	24.3815	Up	0	0.271265	Inf	Up	Concordant
Arhgap29	5.27186e-25	-0.373016	24.278	Down	0	-0.337995	Inf	Down	Concordant
Fmo1	7.11587e-25	-0.387312	24.1478	Down	0	-0.295469	Inf	Down	Concordant
Rbms1	1.12552e-24	-0.305051	23.9486	Down	0	-0.299404	Inf	Down	Concordant
Efemp1	1.35912e-24	-0.413219	23.8667	Down	0	-0.337491	Inf	Down	Concordant
Sort1	1.95394e-24	0.253334	23.7091	Up	0	0.27775	Inf	Up	Concordant
Cdh11	2.05806e-24	-0.459389	23.6865	Down	0	-0.325053	Inf	Down	Concordant
Myof	2.06326e-24	-0.390209	23.6854	Down	0	-0.307719	Inf	Down	Concordant
Adamts6	2.43185e-24	0.261336	23.6141	Up	0	0.251635	Inf	Up	Concordant
Cacnb4	2.63884e-24	0.297841	23.5786	Up	0	0.278367	Inf	Up	Concordant
Hsp90ab1	3.08623e-24	0.32645	23.5106	Up	0	0.315803	Inf	Up	Concordant
Oaz1	3.33359e-24	0.306236	23.4771	Up	0	0.291831	Inf	Up	Concordant
Eps8	6.89257e-24	-0.428737	23.1616	Down	0	-0.295384	Inf	Down	Concordant
Mt1	7.23487e-24	0.283945	23.1406	Up	0	0.255596	Inf	Up	Concordant
Sema3d	1.53256e-23	-0.433649	22.8146	Down	0	-0.32262	Inf	Down	Concordant
Ror1	3.06192e-23	-0.548932	22.514	Down	0	-0.40121	Inf	Down	Concordant
Fcho2	3.2121e-23	-0.338947	22.4932	Down	0	-0.321905	Inf	Down	Concordant
Sntg1	3.65571e-23	-0.698098	22.437	Down	0	-0.388922	Inf	Down	Concordant
Akt3	4.35741e-23	-0.3548	22.3608	Down	0	-0.327645	Inf	Down	Concordant
Atp1b1	4.98187e-23	0.279124	22.3026	Up	0	0.303958	Inf	Up	Concordant
Larp1b	4.9932e-23	0.265209	22.3016	Up	0	0.31108	Inf	Up	Concordant
Ndufa2	5.17739e-23	0.287359	22.2859	Up	0	0.268579	Inf	Up	Concordant
Eif1	6.61511e-23	0.312598	22.1795	Up	0	0.290424	Inf	Up	Concordant
Plekha7	8.06151e-23	0.275149	22.0936	Up	0	0.301853	Inf	Up	Concordant
Serf2	9.71129e-23	0.298748	22.0127	Up	0	0.284479	Inf	Up	Concordant
Gpi1	1.0278e-22	0.286621	21.9881	Up	0	0.281187	Inf	Up	Concordant
Ndufs1	1.09756e-22	0.300865	21.9596	Up	0	0.28778	Inf	Up	Concordant
Rps29	1.1986e-22	0.303937	21.9213	Up	0	0.304633	Inf	Up	Concordant
Fndc3a	1.32561e-22	-0.344701	21.8776	Down	0	-0.317008	Inf	Down	Concordant
Etv6	1.72988e-22	-0.347788	21.762	Down	0	-0.343557	Inf	Down	Concordant
Fut8	2.58985e-22	-0.366638	21.5867	Down	0	-0.32239	Inf	Down	Concordant
Ebf2	3.78942e-22	-0.564281	21.4214	Down	0	-0.42078	Inf	Down	Concordant
Cobl	6.57865e-22	-0.444238	21.1819	Down	0	-0.255331	Inf	Down	Concordant
Zfand3	7.2133e-22	-0.300302	21.1419	Down	0	-0.303889	Inf	Down	Concordant
Fbn1	7.97272e-22	-0.413602	21.0984	Down	0	-0.308942	Inf	Down	Concordant
Ppp2r5a	9.17405e-22	-0.443337	21.0374	Down	0	-0.369602	Inf	Down	Concordant
Ptpn13	1.36143e-21	-0.432129	20.866	Down	0	-0.283091	Inf	Down	Concordant
Fmo2	1.38439e-21	-0.431469	20.8587	Down	0	-0.358296	Inf	Down	Concordant
Gm9843	1.69223e-21	0.293796	20.7715	Up	0	0.282386	Inf	Up	Concordant
Pde8a	1.92899e-21	-0.372886	20.7147	Down	0	-0.313889	Inf	Down	Concordant
Gnaq	1.94133e-21	-0.321122	20.7119	Down	0	-0.310864	Inf	Down	Concordant
Tspan5	2.00261e-21	-0.369493	20.6984	Down	0	-0.378373	Inf	Down	Concordant
Uqcrc2	2.47469e-21	0.282225	20.6065	Up	0	0.27012	Inf	Up	Concordant
Smoc1	2.81902e-21	-0.392908	20.5499	Down	0	-0.305673	Inf	Down	Concordant
Sugct	3.13543e-21	-0.396243	20.5037	Down	0	-0.318222	Inf	Down	Concordant
Bri3	3.17798e-21	0.2726	20.4978	Up	0	0.267233	Inf	Up	Concordant
Ophn1	3.55229e-21	-0.379933	20.4495	Down	0	-0.317732	Inf	Down	Concordant
Exoc6b	5.25137e-21	-0.334	20.2797	Down	0	-0.319849	Inf	Down	Concordant
Dock11	6.9749e-21	-0.351146	20.1565	Down	0	-0.259182	Inf	Down	Concordant
Abcb1b	9.05329e-21	-0.477777	20.0432	Down	0	-0.289784	Inf	Down	Concordant
Gulp1	9.75395e-21	-0.379847	20.0108	Down	0	-0.329632	Inf	Down	Concordant
Acly	1.03925e-20	-0.517801	19.9833	Down	0	-0.29485	Inf	Down	Concordant
Pcdh15	1.22836e-20	-0.482711	19.9107	Down	0	-0.286069	Inf	Down	Concordant
Piezo1	1.28918e-20	-0.321603	19.8897	Down	0	-0.274133	Inf	Down	Concordant
Arhgap18	1.36872e-20	-0.407251	19.8637	Down	0	-0.338217	Inf	Down	Concordant
Txlng	1.62408e-20	-0.396669	19.7894	Down	0	-0.326772	Inf	Down	Concordant
Tcf7l1	1.84277e-20	-0.393221	19.7345	Down	0	-0.341689	Inf	Down	Concordant
Ptgis	1.96909e-20	-0.361494	19.7057	Down	0	-0.261539	Inf	Down	Concordant
Acadl	2.36593e-20	0.271955	19.626	Up	0	0.280605	Inf	Up	Concordant
Zcchc6	2.36866e-20	-0.329242	19.6255	Down	0	-0.283085	Inf	Down	Concordant
Kmt2e	2.4656e-20	-0.296817	19.6081	Down	0	-0.296773	Inf	Down	Concordant
Ankrd44	2.637e-20	-0.389409	19.5789	Down	0	-0.302424	Inf	Down	Concordant
Lrp1	2.75935e-20	-0.362747	19.5592	Down	0	-0.291921	Inf	Down	Concordant
Arhgap28	2.95162e-20	-0.40682	19.5299	Down	0	-0.303183	Inf	Down	Concordant
Gmds	3.64124e-20	-0.420798	19.4388	Down	0	-0.341355	Inf	Down	Concordant
Eif4g3	3.76636e-20	-0.331248	19.4241	Down	0	-0.303622	Inf	Down	Concordant
Pcdh9	3.77403e-20	-0.563376	19.4232	Down	0	-0.359005	Inf	Down	Concordant
Sec24b	4.54562e-20	-0.317808	19.3424	Down	0	-0.293657	Inf	Down	Concordant
Ext1	5.27342e-20	-0.326624	19.2779	Down	0	-0.300332	Inf	Down	Concordant
Cadps2	5.8239e-20	-0.380769	19.2348	Down	0	-0.306449	Inf	Down	Concordant
Vav3	7.08389e-20	-0.410225	19.1497	Down	0	-0.25937	Inf	Down	Concordant
Zbtb7c	1.43163e-19	-0.432252	18.8442	Down	0	-0.296339	Inf	Down	Concordant
Gda	1.51954e-19	-0.382347	18.8183	Down	0	-0.251821	Inf	Down	Concordant
Gsn	1.62455e-19	-0.288945	18.7893	Down	0	-0.252575	Inf	Down	Concordant
Lrrk1	1.63558e-19	-0.341794	18.7863	Down	0	-0.260359	Inf	Down	Concordant
Ar	1.78937e-19	-0.382726	18.7473	Down	0	-0.255072	Inf	Down	Concordant
4933406I18Rik	1.93176e-19	-0.456887	18.714	Down	0	-0.286157	Inf	Down	Concordant
Clip1	2.06868e-19	0.258892	18.6843	Up	0	0.282058	Inf	Up	Concordant
Stag1	2.09908e-19	-0.284453	18.678	Down	0	-0.284334	Inf	Down	Concordant
Pcsk5	2.29448e-19	-0.373673	18.6393	Down	0	-0.289845	Inf	Down	Concordant
Cblb	2.38616e-19	-0.353769	18.6223	Down	0	-0.305357	Inf	Down	Concordant
Ap4e1	3.81071e-19	-0.356252	18.419	Down	0	-0.281328	Inf	Down	Concordant
Itpr2	4.10622e-19	-0.342018	18.3866	Down	0	-0.318818	Inf	Down	Concordant
Sema5a	4.54276e-19	-0.394664	18.3427	Down	0	-0.273384	Inf	Down	Concordant
Zfp423	4.82875e-19	-0.36671	18.3162	Down	0	-0.287714	Inf	Down	Concordant
Atp2b4	4.86386e-19	-0.347009	18.313	Down	0	-0.280348	Inf	Down	Concordant
Pde10a	4.87316e-19	-0.610836	18.3122	Down	0	-0.342862	Inf	Down	Concordant
Ksr1	1.09558e-18	-0.346448	17.9604	Down	0	-0.281384	Inf	Down	Concordant
Ccnd3	1.11771e-18	-0.429476	17.9517	Down	0	-0.311499	Inf	Down	Concordant
Actb	1.35293e-18	0.277533	17.8687	Up	0	0.290718	Inf	Up	Concordant
Foxp1	2.00507e-18	-0.294479	17.6979	Down	0	-0.286027	Inf	Down	Concordant
Naaladl2	2.47326e-18	-0.442987	17.6067	Down	0	-0.318597	Inf	Down	Concordant
Fth1	3.65269e-18	0.270197	17.4374	Up	0	0.281172	Inf	Up	Concordant
Col1a2	3.89863e-18	-0.334197	17.4091	Down	0	-0.29431	Inf	Down	Concordant
Cox8a	4.24018e-18	0.257004	17.3726	Up	0	0.262404	Inf	Up	Concordant
Pdha1	4.70432e-18	0.275826	17.3275	Up	0	0.252791	Inf	Up	Concordant
Vps13a	5.23262e-18	-0.313312	17.2813	Down	0	-0.298548	Inf	Down	Concordant
Hspa8	5.46599e-18	0.301425	17.2623	Up	0	0.271485	Inf	Up	Concordant
Add3	7.27333e-18	-0.354998	17.1383	Down	0	-0.301894	Inf	Down	Concordant
Entpd1	7.31976e-18	-0.398092	17.1355	Down	0	-0.267326	Inf	Down	Concordant
Eef2	7.40604e-18	0.270208	17.1304	Up	0	0.260374	Inf	Up	Concordant
Acap2	1.2854e-17	-0.301604	16.891	Down	0	-0.281893	Inf	Down	Concordant
Wipf1	1.77066e-17	-0.363445	16.7519	Down	0	-0.275271	Inf	Down	Concordant
Mctp1	2.21244e-17	-0.46581	16.6551	Down	0	-0.278195	Inf	Down	Concordant
Nf1	2.34245e-17	-0.296756	16.6303	Down	0	-0.293458	Inf	Down	Concordant
Wdr89	2.94558e-17	0.261943	16.5308	Up	4.37125e-16	0.266491	15.3594	Up	Concordant
Cst3	3.94597e-17	0.284104	16.4038	Up	0	0.277801	Inf	Up	Concordant
Sipa1l1	5.09671e-17	-0.332235	16.2927	Down	0	-0.267344	Inf	Down	Concordant
Slc43a3	5.41203e-17	-0.337494	16.2666	Down	0	-0.283502	Inf	Down	Concordant
Gm4876	5.58948e-17	0.255982	16.2526	Up	0	0.25344	Inf	Up	Concordant
Fam120a	5.70668e-17	-0.293178	16.2436	Down	0	-0.264341	Inf	Down	Concordant
Rreb1	9.67647e-17	-0.372762	16.0143	Down	0	-0.302222	Inf	Down	Concordant
Numb	1.09663e-16	-0.299892	15.9599	Down	0	-0.28123	Inf	Down	Concordant
Dock1	1.37343e-16	-0.303366	15.8622	Down	0	-0.28511	Inf	Down	Concordant
Tmem164	1.92845e-16	-0.351924	15.7148	Down	0	-0.289357	Inf	Down	Concordant
Cask	2.4192e-16	-0.308646	15.6163	Down	0	-0.271502	Inf	Down	Concordant
Nipbl	2.5434e-16	-0.253034	15.5946	Down	0	-0.26476	Inf	Down	Concordant
Fbxl7	2.6268e-16	-0.365172	15.5806	Down	0	-0.321712	Inf	Down	Concordant
Rap1gds1	3.16688e-16	-0.313657	15.4994	Down	0	-0.266766	Inf	Down	Concordant
Usp34	3.40185e-16	-0.261619	15.4683	Down	0	-0.260913	Inf	Down	Concordant
Gls	3.46724e-16	-0.297091	15.46	Down	0	-0.273591	Inf	Down	Concordant
Chd9	4.98001e-16	-0.284885	15.3028	Down	0	-0.280138	Inf	Down	Concordant
Kmt2c	4.99071e-16	-0.270288	15.3018	Down	0	-0.275808	Inf	Down	Concordant
Ptk2	5.45803e-16	-0.298364	15.263	Down	0	-0.274769	Inf	Down	Concordant
Dennd4a	7.11668e-16	-0.326132	15.1477	Down	0	-0.253273	Inf	Down	Concordant
Dennd4c	8.84508e-16	-0.311959	15.0533	Down	0	-0.26804	Inf	Down	Concordant
Mcu	9.66049e-16	-0.343685	15.015	Down	0	-0.275797	Inf	Down	Concordant
Stim1	1.03671e-15	-0.287156	14.9843	Down	0	-0.280728	Inf	Down	Concordant
Zcchc7	1.65066e-15	-0.260273	14.7823	Down	0	-0.261342	Inf	Down	Concordant
Sgms1	2.10172e-15	-0.294202	14.6774	Down	0	-0.284205	Inf	Down	Concordant
Col5a2	2.61805e-15	-0.326227	14.582	Down	0	-0.277809	Inf	Down	Concordant
Zswim6	4.39764e-15	-0.338036	14.3568	Down	0	-0.279182	Inf	Down	Concordant
Fasn	5.94225e-15	-0.296918	14.226	Down	0	-0.274583	Inf	Down	Concordant
Klf3	6.4551e-15	-0.304735	14.1901	Down	0	-0.250382	Inf	Down	Concordant
Agap1	7.60048e-15	-0.337023	14.1192	Down	0	-0.296276	Inf	Down	Concordant
Ldlrad4	8.02441e-15	-0.298917	14.0956	Down	0	-0.279473	Inf	Down	Concordant
Csgalnact1	1.11344e-14	-0.357022	13.9533	Down	0	-0.265355	Inf	Down	Concordant
Mycbp2	2.24356e-14	-0.268506	13.6491	Down	0	-0.254367	Inf	Down	Concordant
Prrc2c	3.11045e-14	-0.277499	13.5072	Down	0	-0.255225	Inf	Down	Concordant
Pde7b	6.92109e-14	-0.352117	13.1598	Down	0	-0.317612	Inf	Down	Concordant
Trio	7.42746e-14	-0.269915	13.1292	Down	0	-0.258002	Inf	Down	Concordant
Ski	7.77604e-14	-0.274022	13.1092	Down	0	-0.257492	Inf	Down	Concordant
Ptprj	8.7206e-14	-0.394627	13.0595	Down	4.37125e-16	-0.253476	15.3594	Down	Concordant
Cdc42bpa	1.49393e-13	-0.271095	12.8257	Down	0	-0.258548	Inf	Down	Concordant
Fam172a	1.93529e-13	-0.25788	12.7133	Down	0	-0.252408	Inf	Down	Concordant
Prex2	3.45436e-13	-0.288278	12.4616	Down	0	-0.289466	Inf	Down	Concordant
Vti1a	3.69964e-13	-0.287127	12.4318	Down	0	-0.265608	Inf	Down	Concordant
Wwc2	9.11605e-13	-0.280246	12.0402	Down	0	-0.257249	Inf	Down	Concordant
Thrsp	1.06855e-12	-0.267275	11.9712	Down	0	-0.252703	Inf	Down	Concordant
Calcrl	1.31283e-12	-0.326244	11.8818	Down	0	-0.259031	Inf	Down	Concordant
Myo1d	6.92273e-12	-0.294733	11.1597	Down	0	-0.273575	Inf	Down	Concordant
Ptprd	9.99424e-12	-0.307866	11.0003	Down	0	-0.278302	Inf	Down	Concordant
Slc4a4	1.53973e-11	-0.404833	10.8126	Down	0	-0.286495	Inf	Down	Concordant
Tshz2	3.82237e-11	-0.366555	10.4177	Down	0	-0.314704	Inf	Down	Concordant
Fam13a	9.91832e-11	-0.483373	10.0036	Down	0	-0.309208	Inf	Down	Concordant
Tmcc3	1.52418e-10	-0.356977	9.81696	Down	0	-0.254258	Inf	Down	Concordant
Arhgap24	1.67794e-10	-0.460067	9.77522	Down	0	-0.305289	Inf	Down	Concordant
Zeb2	6.40668e-10	-0.330072	9.19337	Down	0	-0.25551	Inf	Down	Concordant
Plce1	6.53203e-10	-0.332865	9.18495	Down	0	-0.267641	Inf	Down	Concordant
Adipor2	7.49095e-10	-0.373202	9.12546	Down	0	-0.317749	Inf	Down	Concordant
Gpc6	1.63374e-06	-0.399396	5.78682	Down	1.54632e-10	-0.255801	9.8107	Down	Concordant

## Sheet: GO
GO
Gene set ID	Gene set description	Gene set size	P-value (Sinus node myocytes vs. Adipocytes I and Adipocytes II and Adipocytes III and Endocardial cells and Epicardial cells and Epithelial cells and Fibroblasts I and Fibroblasts II and Macrophages and Neurons and Vascular endothelial cells)	FDR step up (Sinus node myocytes vs. Adipocytes I and Adipocytes II and Adipocytes III and Endocardial cells and Epicardial cells and Epithelial cells and Fibroblasts I and Fibroblasts II and Macrophages and Neurons and Vascular endothelial cells)	Ratio (Sinus node myocytes vs. Adipocytes I and Adipocytes II and Adipocytes III and Endocardial cells and Epicardial cells and Epithelial cells and Fibroblasts I and Fibroblasts II and Macrophages and Neurons and Vascular endothelial cells)	Log2(Ratio) (Sinus node myocytes vs. Adipocytes I and Adipocytes II and Adipocytes III and Endocardial cells and Epicardial cells and Epithelial cells and Fibroblasts I and Fibroblasts II and Macrophages and Neurons and Vascular endothelial cells)	Fold change (Sinus node myocytes vs. Adipocytes I and Adipocytes II and Adipocytes III and Endocardial cells and Epicardial cells and Epithelial cells and Fibroblasts I and Fibroblasts II and Macrophages and Neurons and Vascular endothelial cells)	LSMean(Sinus node myocytes) (Sinus node myocytes vs. Adipocytes I and Adipocytes II and Adipocytes III and Endocardial cells and Epicardial cells and Epithelial cells and Fibroblasts I and Fibroblasts II and Macrophages and Neurons and Vascular endothelial cells)	LSMean(Adipocytes I + Adipocytes II + Adipocytes III + Endocardial cells + Epicardial cells + Epithelial cells + Fibroblasts I + Fibroblasts II + Macrophages + Neurons + Vascular endothelial cells) (Sinus node myocytes vs. Adipocytes I and Adipocytes II and Adipocytes III and Endocardial cells and Epicardial cells and Epithelial cells and Fibroblasts I and Fibroblasts II and Macrophages and Neuro…	P-value (clustAnnot)	FDR step up (clustAnnot)	P-value (Disruption (clustAnnot))	FDR step up (Disruption (clustAnnot))
GO:0035994	response to muscle stretch	18	0	0	2.34397	1.22895	2.34397	4.47979	1.9112	0	0	0	0
GO:0009206	purine ribonucleoside triphosphate biosynthetic process	38	0	0	1.10847	0.148566	1.10847	2.05148	1.85073	0	0	0	0
GO:0106056	regulation of calcineurin-mediated signaling	35	0	0	1.19796	0.260582	1.19796	1.65728	1.38341	0	0	0	0
GO:0009205	purine ribonucleoside triphosphate metabolic process	51	0	0	1.0884	0.122212	1.0884	1.8756	1.72326	0	0	0	0
GO:0009201	ribonucleoside triphosphate biosynthetic process	41	0	0	1.10092	0.138704	1.10092	1.98621	1.80414	0	0	0	0
GO:1900239	regulation of phenotypic switching	6	0	0	1.3553	0.438611	1.3553	1.52801	1.12744	0	0	0	0
GO:1900825	regulation of membrane depolarization during cardiac muscle cell action potential	5	0	0	1.37015	0.454335	1.37015	1.83943	1.3425	0	0	0	0
GO:1901385	regulation of voltage-gated calcium channel activity	30	0	0	1.58131	0.661121	1.58131	2.42212	1.53172	0	0	0	0
GO:0086046	membrane depolarization during SA node cell action potential	4	0	0	1.81595	0.860725	1.81595	1.95829	1.07838	0	0	0	0
GO:0090075	relaxation of muscle	16	0	0	1.40835	0.494011	1.40835	2.93531	2.08421	0	0	0	0
GO:0060157	urinary bladder development	4	0	0	1.48907	0.574414	1.48907	1.64897	1.10738	0	0	0	0
GO:0003299	muscle hypertrophy in response to stress	17	0	0	1.85213	0.889187	1.85213	3.9481	2.13165	0	0	0	0
GO:0005222	intracellular cAMP-activated cation channel activity	7	0	0	1.51353	0.597917	1.51353	1.57312	1.03937	0	0	0	0
GO:0009145	purine nucleoside triphosphate biosynthetic process	39	0	0	1.10561	0.14484	1.10561	2.08595	1.8867	0	0	0	0
GO:1902514	regulation of calcium ion transmembrane transport via high voltage-gated calcium channel	10	0	0	2.0028	1.00201	2.0028	4.10327	2.04877	0	0	0	0
GO:0036270	response to diuretic	13	0	0	1.95527	0.967369	1.95527	2.88274	1.47434	0	0	0	0
GO:1903524	positive regulation of blood circulation	71	0	0	1.27491	0.350397	1.27491	1.69626	1.33049	0	0	0	0
GO:0030506	ankyrin binding	18	0	0	1.82947	0.871426	1.82947	3.43396	1.87703	0	0	0	0
GO:0009142	nucleoside triphosphate biosynthetic process	51	0	0	1.08898	0.122984	1.08898	1.86093	1.70886	0	0	0	0
GO:0042776	mitochondrial ATP synthesis coupled proton transport	13	0	0	1.17069	0.22736	1.17069	3.15136	2.69188	0	0	2.23944e-212	4.25063e-212
GO:0010765	positive regulation of sodium ion transport	40	0	0	1.23917	0.309378	1.23917	1.9713	1.59082	0	0	0	0
GO:0042805	actinin binding	38	0	0	1.54485	0.627463	1.54485	2.53915	1.64363	0	0	0	0
GO:0086015	SA node cell action potential	6	0	0	1.46703	0.552896	1.46703	1.85694	1.26578	0	0	0	0
GO:0098911	regulation of ventricular cardiac muscle cell action potential	14	0	0	2.18373	1.1268	2.18373	3.36543	1.54114	0	0	0	0
GO:0048636	positive regulation of muscle organ development	72	0	0	1.12359	0.168115	1.12359	1.73709	1.54602	0	0	0	0
GO:0099583	neurotransmitter receptor activity involved in regulation of postsynaptic cytosolic calcium ion concentration	4	0	0	1.33421	0.415984	1.33421	1.37295	1.02904	0	0	0	0
GO:0060314	regulation of ryanodine-sensitive calcium-release channel activity	13	0	0	1.77332	0.826451	1.77332	3.16837	1.78669	0	0	0	0
GO:0099580	ion antiporter activity involved in regulation of postsynaptic membrane potential	2	0	0	2.18954	1.13063	2.18954	5.24385	2.39496	0	0	0	0
GO:0031432	titin binding	8	0	0	1.79513	0.844086	1.79513	2.85476	1.59028	0	0	0	0
GO:0060307	regulation of ventricular cardiac muscle cell membrane repolarization	17	0	0	1.19374	0.255483	1.19374	1.55406	1.30184	0	0	0	0
GO:0060306	regulation of membrane repolarization	29	0	0	1.37137	0.455622	1.37137	2.1348	1.55669	0	0	0	0
GO:0034766	negative regulation of ion transmembrane transport	90	0	0	1.11605	0.158407	1.11605	1.57937	1.41514	0	0	0	0
GO:0031433	telethonin binding	5	0	0	2.83307	1.50237	2.83307	5.80055	2.04744	0	0	0	0
GO:0014074	response to purine-containing compound	90	0	0	1.162	0.216614	1.162	1.75763	1.51259	0	0	0	0
GO:1901387	positive regulation of voltage-gated calcium channel activity	12	0	0	1.46417	0.550085	1.46417	2.11522	1.44466	0	0	0	0
GO:0086016	AV node cell action potential	4	0	0	1.25764	0.330716	1.25764	1.29205	1.02736	0	0	0	0
GO:0005916	fascia adherens	12	0	0	1.69145	0.758261	1.69145	2.58812	1.53012	0	0	0	0
GO:0034705	potassium channel complex	76	0	0	1.13764	0.186048	1.13764	1.36225	1.19743	0	0	0	0
GO:0034704	calcium channel complex	46	0	0	1.50654	0.591235	1.50654	2.11434	1.40344	0	0	0	0
GO:0010257	NADH dehydrogenase complex assembly	42	0	0	1.15434	0.207068	1.15434	1.43731	1.24514	0	0	0	0
GO:0086045	membrane depolarization during AV node cell action potential	5	0	0	2.25326	1.17201	2.25326	3.56976	1.58427	0	0	0	0
GO:0035725	sodium ion transmembrane transport	53	0	0	1.14576	0.196303	1.14576	1.51421	1.32158	0	0	0	0
GO:0046933	proton-transporting ATP synthase activity, rotational mechanism	15	0	0	1.19431	0.25618	1.19431	3.12231	2.61432	0	0	2.33517e-198	4.35837e-198
GO:0030017	sarcomere	35	0	0	2.00094	1.00068	2.00094	3.0301	1.51434	0	0	0	0
GO:0030016	myofibril	39	0	0	1.9101	0.933649	1.9101	2.95251	1.54574	0	0	0	0
GO:0086014	atrial cardiac muscle cell action potential	6	0	0	1.51965	0.603735	1.51965	2.0057	1.31985	0	0	0	0
GO:0060316	positive regulation of ryanodine-sensitive calcium-release channel activity	5	0	0	2.20008	1.13756	2.20008	2.58462	1.17478	0	0	0	0
GO:1903515	calcium ion transport from cytosol to endoplasmic reticulum	2	0	0	2.33646	1.22433	2.33646	6.35261	2.7189	0	0	0	0
GO:0098533	ATPase dependent transmembrane transport complex	10	0	0	1.5449	0.62751	1.5449	2.56858	1.66262	0	0	0	0
GO:0014701	junctional sarcoplasmic reticulum membrane	3	0	0	2.60339	1.38039	2.60339	3.25805	1.25147	0	0	0	0
GO:0045844	positive regulation of striated muscle tissue development	72	0	0	1.12359	0.168115	1.12359	1.73709	1.54602	0	0	0	0
GO:0014704	intercalated disc	52	0	0	1.39398	0.479207	1.39398	2.26399	1.62412	0	0	0	0
GO:0099511	voltage-gated calcium channel activity involved in regulation of cytosolic calcium levels	11	0	0	1.46993	0.555749	1.46993	1.98912	1.35321	0	0	0	0
GO:0005262	calcium channel activity	96	0	0	1.16262	0.217378	1.16262	1.55942	1.3413	0	0	0	0
GO:0051279	regulation of release of sequestered calcium ion into cytosol	68	0	0	1.33816	0.420251	1.33816	2.04751	1.5301	0	0	0	0
GO:0051281	positive regulation of release of sequestered calcium ion into cytosol	34	0	0	1.17278	0.229935	1.17278	1.4214	1.21199	0	0	0	0
GO:0086009	membrane repolarization	15	0	0	1.32323	0.404065	1.32323	1.58663	1.19906	0	0	0	0
GO:0086048	membrane depolarization during bundle of His cell action potential	3	0	0	1.51502	0.599337	1.51502	1.91087	1.26128	0	0	2.11495e-263	4.25594e-263
GO:0086011	membrane repolarization during action potential	9	0	0	1.36519	0.449101	1.36519	1.44346	1.05734	0	0	0	0
GO:0030049	muscle filament sliding	7	0	0	2.87801	1.52507	2.87801	5.32836	1.85141	0	0	0	0
GO:1902307	positive regulation of sodium ion transmembrane transport	20	0	0	1.35505	0.438342	1.35505	2.16613	1.59857	0	0	0	0
GO:1902305	regulation of sodium ion transmembrane transport	59	0	0	1.16196	0.216563	1.16196	1.73078	1.48954	0	0	0	0
GO:0014722	regulation of skeletal muscle contraction by calcium ion signaling	3	0	0	2.85714	1.51457	2.85714	4.48745	1.57061	0	0	0	0
GO:0042641	actomyosin	85	0	0	1.17589	0.233751	1.17589	2.03755	1.73278	0	0	0	0
GO:1902811	positive regulation of skeletal muscle fiber differentiation	3	0	0	1.48467	0.570145	1.48467	1.56171	1.05189	0	0	0	0
GO:1902282	voltage-gated potassium channel activity involved in ventricular cardiac muscle cell action potential repolarization	6	0	0	1.28218	0.358604	1.28218	1.46261	1.14072	0	0	0	0
GO:0003220	left ventricular cardiac muscle tissue morphogenesis	2	0	0	3.95677	1.98432	3.95677	7.21615	1.82375	0	0	0	0
GO:1990036	calcium ion import into sarcoplasmic reticulum	2	0	0	2.31115	1.20861	2.31115	6.43916	2.78612	0	0	0	0
GO:0051284	positive regulation of sequestering of calcium ion	12	0	0	1.81663	0.861264	1.81663	2.75719	1.51775	0	0	0	0
GO:0006119	oxidative phosphorylation	18	0	0	1.16197	0.216567	1.16197	2.62805	2.26173	0	0	0	0
GO:0060083	smooth muscle contraction involved in micturition	3	0	0	2.1806	1.12472	2.1806	2.82981	1.29772	0	0	0	0
GO:0099528	G protein-coupled neurotransmitter receptor activity	18	0	0	1.22368	0.291229	1.22368	1.36628	1.11653	0	0	0	0
GO:1901380	negative regulation of potassium ion transmembrane transport	22	0	0	1.18544	0.245425	1.18544	1.77446	1.49688	0	0	0	0
GO:0044291	cell-cell contact zone	70	0	0	1.26966	0.344441	1.26966	2.06633	1.62747	0	0	0	0
GO:0060076	excitatory synapse	71	0	0	1.13987	0.18887	1.13987	1.43272	1.25691	0	0	0	0
GO:0016286	small conductance calcium-activated potassium channel activity	4	0	0	1.40265	0.488152	1.40265	1.47819	1.05386	0	0	0	0
GO:1904063	negative regulation of cation transmembrane transport	76	0	0	1.14417	0.194297	1.14417	1.62997	1.42459	0	0	0	0
GO:0003300	cardiac muscle hypertrophy	24	0	0	2.19446	1.13387	2.19446	4.52987	2.06423	0	0	0	0
GO:0086013	membrane repolarization during cardiac muscle cell action potential	7	0	0	1.46332	0.549249	1.46332	1.56946	1.07253	0	0	0	0
GO:1901381	positive regulation of potassium ion transmembrane transport	35	0	0	1.28095	0.357219	1.28095	2.1612	1.68718	0	0	0	0
GO:1901379	regulation of potassium ion transmembrane transport	72	0	0	1.18285	0.242264	1.18285	1.8499	1.56394	0	0	0	0
GO:0003257	positive regulation of transcription from RNA polymerase II promoter involved in myocardial precursor cell differentiation	2	0	0	2.02102	1.01508	2.02102	2.22771	1.10227	0	0	0	0
GO:1903514	release of sequestered calcium ion into cytosol by endoplasmic reticulum	7	0	0	2.70026	1.4331	2.70026	3.3727	1.24903	0	0	0	0
GO:0060048	cardiac muscle contraction	48	0	0	2.05995	1.04261	2.05995	3.54847	1.7226	0	0	0	0
GO:0003254	regulation of membrane depolarization	43	0	0	1.13896	0.187714	1.13896	1.5951	1.40049	0	0	0	0
GO:0051208	sequestering of calcium ion	2	0	0	1.5406	0.62349	1.5406	1.67775	1.08902	0	0	0	0
GO:0009060	aerobic respiration	31	0	0	1.03258	0.0462503	1.03258	3.17635	3.07613	0	0	0	0
GO:0030314	junctional membrane complex	7	0	0	1.95166	0.964701	1.95166	2.22554	1.14033	0	0	0	0
GO:0009055	electron transfer activity	63	0	0	1.0601	0.0841941	1.0601	2.42951	2.29178	0	0	0	0
GO:0086012	membrane depolarization during cardiac muscle cell action potential	12	0	0	1.84182	0.881134	1.84182	2.4427	1.32624	0	0	0	0
GO:0030315	T-tubule	60	0	0	1.27991	0.356047	1.27991	2.11098	1.64932	0	0	0	0
GO:0006099	tricarboxylic acid cycle	28	0	0	1.15625	0.209448	1.15625	1.83144	1.58395	0	0	0	0
GO:0060047	heart contraction	15	0	0	1.36179	0.445507	1.36179	2.48264	1.82307	0	0	0	0
GO:0031430	M band	16	0	0	1.81908	0.863208	1.81908	3.70703	2.03786	0	0	0	0
GO:0014724	regulation of twitch skeletal muscle contraction	4	0	0	1.17662	0.234643	1.17662	1.1961	1.01656	0	0	0	0
GO:0005891	voltage-gated calcium channel complex	30	0	0	1.36782	0.451883	1.36782	1.93324	1.41337	0	0	0	0
GO:0099587	inorganic ion import across plasma membrane	60	0	0	1.21903	0.285739	1.21903	1.46216	1.19945	0	0	0	0
GO:0055117	regulation of cardiac muscle contraction	63	0	0	1.75364	0.810349	1.75364	2.82502	1.61095	0	0	0	0
GO:0048747	muscle fiber development	52	0	0	1.58939	0.668477	1.58939	2.49541	1.57004	0	0	0	0
GO:0035637	multicellular organismal signaling	54	0	0	1.42922	0.515231	1.42922	1.91588	1.34051	0	0	0	0
GO:1990454	L-type voltage-gated calcium channel complex	8	0	0	1.96538	0.97481	1.96538	3.05752	1.55569	0	0	0	0
GO:0005747	mitochondrial respiratory chain complex I	44	0	0	1.03802	0.0538277	1.03802	2.31377	2.22904	0	0	0	0
GO:0010649	regulation of cell communication by electrical coupling	8	0	0	1.19478	0.256743	1.19478	2.84097	2.37782	0	0	0	0
GO:0010522	regulation of calcium ion transport into cytosol	87	0	0	1.26304	0.336905	1.26304	1.87656	1.48574	0	0	0	0
GO:0050848	regulation of calcium-mediated signaling	85	0	0	1.20659	0.270938	1.20659	1.78624	1.4804	0	0	0	0
GO:0071688	striated muscle myosin thick filament assembly	5	0	0	2.94549	1.55851	2.94549	6.19043	2.10166	0	0	0	0
GO:0071286	cellular response to magnesium ion	4	0	0	1.57885	0.658875	1.57885	1.70303	1.07865	0	0	0	0
GO:0099626	voltage-gated calcium channel activity involved in regulation of presynaptic cytosolic calcium levels	11	0	0	1.46993	0.555749	1.46993	1.98912	1.35321	0	0	0	0
GO:0045760	positive regulation of action potential	11	0	0	1.24511	0.316272	1.24511	1.54126	1.23785	0	0	0	0
GO:1990573	potassium ion import across plasma membrane	30	0	0	1.25952	0.332872	1.25952	1.48306	1.17748	0	0	0	0
GO:1990584	cardiac Troponin complex	3	0	0	2.59251	1.37435	2.59251	5.49216	2.11847	0	0	2.19433e-118	3.63782e-118
GO:1901021	positive regulation of calcium ion transmembrane transporter activity	34	0	0	1.55144	0.633608	1.55144	2.28037	1.46984	0	0	0	0
GO:0050850	positive regulation of calcium-mediated signaling	42	0	0	1.14769	0.198728	1.14769	1.58088	1.37745	0	0	0	0
GO:0050849	negative regulation of calcium-mediated signaling	25	0	0	1.17084	0.22754	1.17084	1.63767	1.39872	0	0	0	0
GO:0086019	cell-cell signaling involved in cardiac conduction	3	0	0	3.85752	1.94767	3.85752	5.34204	1.38484	0	0	0	0
GO:1901019	regulation of calcium ion transmembrane transporter activity	68	0	0	1.47236	0.558134	1.47236	2.32637	1.58002	0	0	0	0
GO:0048739	cardiac muscle fiber development	11	0	0	2.42617	1.27868	2.42617	5.03719	2.0762	0	0	0	0
GO:0030551	cyclic nucleotide binding	32	0	0	1.12625	0.171522	1.12625	1.66178	1.47551	0	0	0	0
GO:0097118	neuroligin clustering involved in postsynaptic membrane assembly	4	0	0	1.6908	0.757702	1.6908	3.083	1.82341	0	0	0	0
GO:0098803	respiratory chain complex	72	0	0	1.05225	0.0734821	1.05225	2.84166	2.70055	0	0	0	0
GO:0043279	response to alkaloid	54	0	0	1.25523	0.327951	1.25523	1.65614	1.31939	0	0	0	0
GO:0098915	membrane repolarization during ventricular cardiac muscle cell action potential	3	0	0	1.39059	0.475696	1.39059	1.52285	1.09511	0	0	4.9044e-307	1.0361e-306
GO:0010644	cell communication by electrical coupling	7	0	0	1.60276	0.680556	1.60276	2.38321	1.48694	0	0	0	0
GO:0071313	cellular response to caffeine	7	0	0	2.62178	1.39055	2.62178	4.19289	1.59925	0	0	0	0
GO:0097470	ribbon synapse	22	0	0	1.38775	0.472749	1.38775	2.15425	1.55233	0	0	0	0
GO:0071312	cellular response to alkaloid	21	0	0	1.59855	0.676762	1.59855	2.20946	1.38216	0	0	0	0
GO:0030240	skeletal muscle thin filament assembly	7	0	0	2.52106	1.33403	2.52106	5.52917	2.19319	0	0	0	0
GO:0086036	regulation of cardiac muscle cell membrane potential	9	0	0	2.05465	1.03889	2.05465	4.00172	1.94764	0	0	0	0
GO:0097512	cardiac myofibril	9	0	0	1.96993	0.978147	1.96993	3.04871	1.54762	0	0	0	0
GO:0098739	import across plasma membrane	83	0	0	1.13261	0.179645	1.13261	1.39395	1.23075	0	0	0	0
GO:0043292	contractile fiber	55	0	0	1.67656	0.745501	1.67656	2.62834	1.5677	0	0	0	0
GO:1901228	positive regulation of transcription from RNA polymerase II promoter involved in heart development	4	0	0	1.53402	0.617321	1.53402	1.75865	1.14643	0	0	0	0
GO:0043266	regulation of potassium ion transport	89	0	0	1.13864	0.187307	1.13864	1.77728	1.56088	0	0	0	0
GO:0098735	positive regulation of the force of heart contraction	5	0	0	2.7755	1.47275	2.7755	5.15381	1.85689	0	0	0	0
GO:0030239	myofibril assembly	30	0	0	1.88445	0.914143	1.88445	3.03861	1.61247	0	0	0	0
GO:0099635	voltage-gated calcium channel activity involved in positive regulation of presynaptic cytosolic calcium levels	7	0	0	1.64442	0.717582	1.64442	2.47458	1.50483	0	0	0	0
GO:0048769	sarcomerogenesis	3	0	0	3.35667	1.74703	3.35667	9.24976	2.75564	0	0	1.40397e-302	2.95218e-302
GO:0048763	calcium-induced calcium release activity	4	0	0	3.15151	1.65604	3.15151	4.48837	1.4242	0	0	0	0
GO:0030552	cAMP binding	19	0	0	1.2366	0.306384	1.2366	1.78538	1.44378	0	0	0	0
GO:0043268	positive regulation of potassium ion transport	44	0	0	1.22652	0.294571	1.22652	2.05191	1.67295	0	0	0	0
GO:0097517	contractile actin filament bundle	76	0	0	1.20296	0.26659	1.20296	2.08838	1.73603	0	0	0	0
GO:0099625	ventricular cardiac muscle cell membrane repolarization	4	0	0	1.40007	0.485494	1.40007	1.69268	1.209	0	0	0	0
GO:0098631	cell adhesion mediator activity	38	0	0	1.1484	0.199622	1.1484	1.4462	1.25932	0	0	0	0
GO:0004129	cytochrome-c oxidase activity	19	0	0	1.06696	0.0935075	1.06696	4.2235	3.95844	0	0	0	0
GO:0086042	cardiac muscle cell-cardiac muscle cell adhesion	7	0	0	2.14022	1.09776	2.14022	2.74877	1.28434	0	0	0	0
GO:0030252	growth hormone secretion	3	0	0	1.97775	0.98386	1.97775	3.13038	1.5828	0	0	0	0
GO:0005861	troponin complex	7	0	0	1.97946	0.985107	1.97946	2.93412	1.48228	0	0	0	0
GO:0005862	muscle thin filament tropomyosin	2	0	0	2.1663	1.11523	2.1663	4.68893	2.16448	0	0	1.11906e-290	2.3216e-290
GO:0005863	striated muscle myosin thick filament	3	0	0	1.82835	0.870541	1.82835	2.13206	1.16611	0	0	0	0
GO:0045823	positive regulation of heart contraction	35	0	0	1.63294	0.707473	1.63294	2.15316	1.31858	0	0	0	0
GO:0005865	striated muscle thin filament	15	0	0	2.30643	1.20566	2.30643	3.60215	1.56179	0	0	0	0
GO:0098632	cell-cell adhesion mediator activity	30	0	0	1.18481	0.244657	1.18481	1.45569	1.22862	0	0	0	0
GO:0060402	calcium ion transport into cytosol	70	0	0	1.20286	0.266465	1.20286	1.69079	1.40564	0	0	0	0
GO:0060401	cytosolic calcium ion transport	83	0	0	1.2178	0.284283	1.2178	1.77263	1.4556	0	0	0	0
GO:0043500	muscle adaptation	28	0	0	1.54005	0.622976	1.54005	3.02545	1.96452	0	0	0	0
GO:0005217	intracellular ligand-gated ion channel activity	24	0	0	1.43367	0.51971	1.43367	2.00581	1.39908	0	0	0	0
GO:0016460	myosin II complex	11	0	0	2.44145	1.28774	2.44145	4.696	1.92344	0	0	0	0
GO:0016459	myosin complex	50	0	0	1.44707	0.533131	1.44707	2.18535	1.5102	0	0	0	0
GO:0060372	regulation of atrial cardiac muscle cell membrane repolarization	6	0	0	2.17561	1.12142	2.17561	3.7895	1.74181	0	0	0	0
GO:0005219	ryanodine-sensitive calcium-release channel activity	3	0	0	4.00669	2.00241	4.00669	5.47763	1.36712	0	0	0	0
GO:0009410	response to xenobiotic stimulus	89	0	0	1.15667	0.209974	1.15667	1.52927	1.32213	0	0	0	0
GO:1903818	positive regulation of voltage-gated potassium channel activity	12	0	0	1.62868	0.7037	1.62868	2.3482	1.44179	0	0	0	0
GO:0046967	cytosol to endoplasmic reticulum transport	4	0	0	1.94843	0.962315	1.94843	3.74317	1.92112	0	0	0	0
GO:0022834	ligand-gated channel activity	97	0	0	1.20534	0.269445	1.20534	1.4325	1.18846	0	0	0	0
GO:1901077	regulation of relaxation of muscle	13	0	0	1.83947	0.879293	1.83947	4.23143	2.30035	0	0	0	0
GO:0005859	muscle myosin complex	4	0	0	4.03835	2.01377	4.03835	9.95024	2.46394	0	0	0	0
GO:1901018	positive regulation of potassium ion transmembrane transporter activity	22	0	0	1.39537	0.480646	1.39537	2.48165	1.77849	0	0	0	0
GO:0097050	type B pancreatic cell apoptotic process	4	0	0	2.91893	1.54544	2.91893	4.16221	1.42594	0	0	0	0
GO:1903779	regulation of cardiac conduction	16	0	0	1.53001	0.613545	1.53001	2.68598	1.75552	0	0	0	0
GO:0016529	sarcoplasmic reticulum	67	0	0	1.38366	0.468489	1.38366	2.1543	1.55696	0	0	0	0
GO:0099624	atrial cardiac muscle cell membrane repolarization	4	0	0	1.72365	0.78547	1.72365	1.90694	1.10633	0	0	0	0
GO:0099623	regulation of cardiac muscle cell membrane repolarization	21	0	0	1.4839	0.569398	1.4839	2.14033	1.44236	0	0	0	0
GO:1901017	negative regulation of potassium ion transmembrane transporter activity	17	0	0	1.23039	0.299116	1.23039	1.96374	1.59603	0	0	0	0
GO:0060452	positive regulation of cardiac muscle contraction	9	0	0	1.71634	0.779337	1.71634	2.72222	1.58606	0	0	0	0
GO:1901016	regulation of potassium ion transmembrane transporter activity	49	0	0	1.25642	0.329323	1.25642	2.09517	1.66757	0	0	0	0
GO:2001016	positive regulation of skeletal muscle cell differentiation	6	0	0	1.30457	0.383575	1.30457	1.66295	1.27471	0	0	0	0
GO:0099622	cardiac muscle cell membrane repolarization	8	0	0	1.45593	0.541943	1.45593	1.64855	1.1323	0	0	0	0
GO:0036379	myofilament	19	0	0	2.22507	1.15385	2.22507	3.2859	1.47677	0	0	0	0
GO:0005200	structural constituent of cytoskeleton	50	0	0	1.41367	0.499448	1.41367	2.21609	1.56761	0	0	0	0
GO:0098914	membrane repolarization during atrial cardiac muscle cell action potential	4	0	0	1.72365	0.78547	1.72365	1.90694	1.10633	0	0	0	0
GO:0005432	calcium:sodium antiporter activity	9	0	0	1.45093	0.536978	1.45093	2.26004	1.55765	0	0	0	0
GO:0043462	regulation of ATPase activity	58	0	0	1.3801	0.464775	1.3801	1.86913	1.35435	0	0	0	0
GO:0098659	inorganic cation import across plasma membrane	60	0	0	1.21903	0.285739	1.21903	1.46216	1.19945	0	0	0	0
GO:0086043	bundle of His cell action potential	2	0	0	1.43308	0.519122	1.43308	1.4897	1.0395	0	0	0	0
GO:0010460	positive regulation of heart rate	23	0	0	1.81874	0.862937	1.81874	2.56349	1.40949	0	0	0	0
GO:0045989	positive regulation of striated muscle contraction	13	0	0	1.61336	0.690071	1.61336	2.33787	1.44907	0	0	0	0
GO:0060415	muscle tissue morphogenesis	72	0	0	1.52182	0.605795	1.52182	2.62955	1.7279	0	0	0	0
GO:0043034	costamere	19	0	0	1.41117	0.496893	1.41117	2.50775	1.77707	0	0	0	0
GO:0030241	skeletal muscle myosin thick filament assembly	5	0	0	2.94549	1.55851	2.94549	6.19043	2.10166	0	0	0	0
GO:0005751	mitochondrial respiratory chain complex IV	10	0	0	1.17235	0.229409	1.17235	3.78212	3.22608	0	0	0	0
GO:0005242	inward rectifier potassium channel activity	12	0	0	1.50452	0.589299	1.50452	1.60987	1.07003	0	0	0	0
GO:0014728	regulation of the force of skeletal muscle contraction	2	0	0	1.34075	0.423037	1.34075	1.37194	1.02327	0	0	0	0
GO:0098901	regulation of cardiac muscle cell action potential	26	0	0	1.91686	0.938742	1.91686	3.2101	1.67467	0	0	0	0
GO:0033017	sarcoplasmic reticulum membrane	22	0	0	1.84306	0.882106	1.84306	2.929	1.5892	0	0	0	0
GO:1903115	regulation of actin filament-based movement	42	0	0	1.70209	0.767307	1.70209	2.65526	1.56	0	0	0	0
GO:0086001	cardiac muscle cell action potential	29	0	0	1.74582	0.803904	1.74582	2.59313	1.48534	0	0	0	0
GO:0006754	ATP biosynthetic process	29	0	0	1.12519	0.170172	1.12519	2.3548	2.09279	0	0	0	0
GO:0005249	voltage-gated potassium channel activity	61	0	0	1.1508	0.202635	1.1508	1.42207	1.23573	0	0	0	0
GO:0071867	response to monoamine	22	0	0	1.35448	0.437738	1.35448	2.44832	1.80757	0	0	0	0
GO:0022904	respiratory electron transport chain	66	0	0	1.02687	0.0382501	1.02687	2.751	2.67902	0	0	0	0
GO:0070469	respirasome	61	0	0	1.05287	0.0743277	1.05287	2.7715	2.63233	0	0	0	0
GO:0033018	sarcoplasmic reticulum lumen	2	0	0	1.54917	0.631497	1.54917	1.69415	1.09358	0	0	4.6966E-320	1.0066E-319
GO:0090533	cation-transporting ATPase complex	10	0	0	1.5449	0.62751	1.5449	2.56858	1.66262	0	0	0	0
GO:0071868	cellular response to monoamine stimulus	21	0	0	1.3678	0.451854	1.3678	2.51381	1.83785	0	0	0	0
GO:0099060	integral component of postsynaptic specialization membrane	85	0	0	1.08206	0.113777	1.08206	1.32749	1.22682	0	0	0	0
GO:0005267	potassium channel activity	89	0	0	1.12754	0.173173	1.12754	1.34778	1.19533	0	0	0	0
GO:0071870	cellular response to catecholamine stimulus	20	0	0	1.37869	0.463293	1.37869	2.58506	1.87502	0	0	0	0
GO:0071869	response to catecholamine	21	0	0	1.36466	0.448542	1.36466	2.51306	1.84153	0	0	0	0
GO:0022900	electron transport chain	69	0	0	1.02708	0.0385519	1.02708	2.68693	2.61608	0	0	0	0
GO:0086073	bundle of His cell-Purkinje myocyte adhesion involved in cell communication	6	0	0	2.38143	1.25183	2.38143	2.98429	1.25315	0	0	0	0
GO:0071871	response to epinephrine	9	0	0	1.7785	0.830665	1.7785	3.68505	2.07199	0	0	0	0
GO:0098904	regulation of AV node cell action potential	4	0	0	2.91195	1.54198	2.91195	5.00691	1.71944	0	0	0	0
GO:0086089	voltage-gated potassium channel activity involved in atrial cardiac muscle cell action potential repolarization	3	0	0	1.45095	0.537001	1.45095	1.61431	1.11259	0	0	1.52888e-262	3.0745e-262
GO:0071872	cellular response to epinephrine stimulus	9	0	0	1.7785	0.830665	1.7785	3.68505	2.07199	0	0	0	0
GO:0007512	adult heart development	16	0	0	2.224	1.15316	2.224	3.71514	1.67048	0	0	0	0
GO:0051899	membrane depolarization	39	0	0	1.27569	0.351272	1.27569	1.58316	1.24103	0	0	0	0
GO:0003009	skeletal muscle contraction	22	0	0	1.52175	0.605729	1.52175	1.8652	1.2257	0	0	0	0
GO:1901843	positive regulation of high voltage-gated calcium channel activity	4	0	0	1.86613	0.900049	1.86613	3.94171	2.11224	0	0	0	0
GO:0005245	voltage-gated calcium channel activity	35	0	0	1.30181	0.380522	1.30181	1.62004	1.24445	0	0	0	0
GO:0086004	regulation of cardiac muscle cell contraction	34	0	0	1.7122	0.775847	1.7122	2.74028	1.60045	0	0	0	0
GO:0055001	muscle cell development	88	0	0	1.42444	0.510392	1.42444	2.11772	1.48671	0	0	0	0
GO:0002026	regulation of the force of heart contraction	28	0	0	1.89101	0.919156	1.89101	3.28609	1.73775	0	0	0	0
GO:0002027	regulation of heart rate	79	0	0	1.73074	0.791386	1.73074	2.54046	1.46785	0	0	0	0
GO:0002028	regulation of sodium ion transport	87	0	0	1.17092	0.227644	1.17092	1.77137	1.5128	0	0	0	0
GO:0086002	cardiac muscle cell action potential involved in contraction	25	0	0	1.73382	0.793955	1.73382	2.26797	1.30807	0	0	0	0
GO:0007517	muscle organ development	59	0	0	1.29772	0.375982	1.29772	1.77081	1.36455	0	0	0	0
GO:0033108	mitochondrial respiratory chain complex assembly	73	0	0	1.09572	0.131885	1.09572	1.3845	1.26355	0	0	0	0
GO:0032981	mitochondrial respiratory chain complex I assembly	42	0	0	1.15434	0.207068	1.15434	1.43731	1.24514	0	0	0	0
GO:0032972	regulation of muscle filament sliding speed	2	0	0	2.82777	1.49967	2.82777	5.53722	1.95815	0	0	4.06431e-125	6.82615e-125
GO:0030172	troponin C binding	3	0	0	2.50628	1.32555	2.50628	4.95161	1.97568	0	0	0	0
GO:0032971	regulation of muscle filament sliding	4	0	0	2.18655	1.12866	2.18655	3.28404	1.50193	0	0	0	0
GO:0031033	myosin filament organization	7	0	0	2.50879	1.32699	2.50879	5.00068	1.99326	0	0	0	0
GO:0033058	directional locomotion	3	0	0	3.22093	1.68748	3.22093	7.89627	2.45155	0	0	0	0
GO:1901863	positive regulation of muscle tissue development	73	0	0	1.1281	0.173895	1.1281	1.74792	1.54943	0	0	0	0
GO:0086091	regulation of heart rate by cardiac conduction	30	0	0	1.69133	0.758159	1.69133	2.27245	1.34358	0	0	0	0
GO:0032982	myosin filament	13	0	0	2.01697	1.01219	2.01697	2.52104	1.24991	0	0	0	0
GO:1901894	regulation of ATPase-coupled calcium transmembrane transporter activity	7	0	0	2.30478	1.20463	2.30478	3.75531	1.62936	0	0	0	0
GO:0098900	regulation of action potential	53	0	0	1.56321	0.644508	1.56321	2.42997	1.55448	0	0	0	0
GO:0045333	cellular respiration	44	0	0	1.03613	0.0512041	1.03613	2.63855	2.54655	0	0	0	0
GO:0006828	manganese ion transport	17	0	0	1.53837	0.621404	1.53837	1.81309	1.17858	0	0	0	0
GO:0045271	respiratory chain complex I	44	0	0	1.03802	0.0538277	1.03802	2.31377	2.22904	0	0	0	0
GO:0098909	regulation of cardiac muscle cell action potential involved in regulation of contraction	5	0	0	2.0954	1.06723	2.0954	3.60318	1.71956	0	0	0	0
GO:0086059	voltage-gated calcium channel activity involved SA node cell action potential	2	0	0	2.07163	1.05077	2.07163	2.30541	1.11285	0	0	0	0
GO:0061061	muscle structure development	72	0	0	1.27022	0.345076	1.27022	1.91686	1.50908	0	0	0	0
GO:0099094	ligand-gated cation channel activity	71	0	0	1.24672	0.318138	1.24672	1.48973	1.19492	0	0	0	0
GO:0045162	clustering of voltage-gated sodium channels	7	0	0	1.32511	0.406113	1.32511	1.46618	1.10646	0	0	0	0
GO:0099056	integral component of presynaptic membrane	91	0	0	1.13741	0.185754	1.13741	1.43988	1.26593	0	0	0	0
GO:0070593	dendrite self-avoidance	15	0	0	1.20964	0.274575	1.20964	1.7973	1.48582	0	0	0	0
GO:0032432	actin filament bundle	83	0	0	1.20004	0.26308	1.20004	2.04236	1.70192	0	0	0	0
GO:0007156	homophilic cell adhesion via plasma membrane adhesion molecules	84	0	0	1.08261	0.114515	1.08261	1.45682	1.34565	0	0	0	0
GO:0031000	response to caffeine	13	0	0	1.95527	0.967369	1.95527	2.88274	1.47434	0	0	0	0
GO:0032470	positive regulation of endoplasmic reticulum calcium ion concentration	3	0	0	2.12832	1.08972	2.12832	4.58764	2.15552	0	0	0	0
GO:0045213	neurotransmitter receptor metabolic process	6	0	0	1.92872	0.947645	1.92872	2.88498	1.4958	0	0	0	0
GO:0045214	sarcomere organization	38	0	0	1.95898	0.970106	1.95898	2.91174	1.48635	0	0	0	0
GO:0006942	regulation of striated muscle contraction	75	0	0	1.68425	0.752102	1.68425	2.55641	1.51784	0	0	0	0
GO:0006941	striated muscle contraction	70	0	0	1.85899	0.894522	1.85899	2.84659	1.53125	0	0	0	0
GO:0086056	voltage-gated calcium channel activity involved in AV node cell action potential	3	0	0	2.56056	1.35646	2.56056	4.89283	1.91084	0	0	0	0
GO:0015467	G-protein activated inward rectifier potassium channel activity	3	0	0	2.61977	1.38944	2.61977	3.24306	1.23792	0	0	0	0
GO:0035995	detection of muscle stretch	4	0	0	3.03523	1.60181	3.03523	7.37413	2.42951	0	0	0	0
GO:0071466	cellular response to xenobiotic stimulus	37	0	0	1.34377	0.426284	1.34377	1.9044	1.41721	0	0	0	0
GO:0032414	positive regulation of ion transmembrane transporter activity	96	0	0	1.35973	0.443323	1.35973	2.04537	1.50424	0	0	0	0
GO:1904879	positive regulation of calcium ion transmembrane transport via high voltage-gated calcium channel	4	0	0	2.56563	1.35932	2.56563	4.52196	1.76251	0	0	0	0
GO:0098910	regulation of atrial cardiac muscle cell action potential	5	0	0	2.6944	1.42996	2.6944	4.24417	1.57519	0	0	0	0
GO:0032413	negative regulation of ion transmembrane transporter activity	57	0	0	1.1474	0.198364	1.1474	1.68902	1.47205	0	0	0	0
GO:0070509	calcium ion import	41	0	0	1.42635	0.512326	1.42635	2.01433	1.41223	0	0	0	0
GO:0098907	regulation of SA node cell action potential	2	0	0	4.00893	2.00322	4.00893	8.78544	2.19147	0	0	0	0
GO:0072046	establishment of planar polarity involved in nephron morphogenesis	2	0	0	2.28306	1.19097	2.28306	4.17336	1.82797	0	0	0	0
GO:1905030	voltage-gated ion channel activity involved in regulation of postsynaptic membrane potential	4	0	0	1.4288	0.514807	1.4288	3.45869	2.42069	0	0	0	0
GO:0015252	proton channel activity	19	0	0	1.17585	0.233709	1.17585	2.67956	2.27882	0	0	0	0
GO:0015269	calcium-activated potassium channel activity	10	0	0	1.20683	0.27122	1.20683	1.26821	1.05086	0	0	0	0
GO:1901896	positive regulation of ATPase-coupled calcium transmembrane transporter activity	3	0	0	3.32894	1.73506	3.32894	5.20643	1.56399	0	0	0	0
GO:0002162	dystroglycan binding	9	0	0	1.69321	0.759761	1.69321	2.76427	1.63256	0	0	0	0
GO:0086069	bundle of His cell to Purkinje myocyte communication	2	0	0	2.24844	1.16892	2.24844	2.41805	1.07544	0	0	0	0
GO:0086065	cell communication involved in cardiac conduction	10	0	0	2.43127	1.28171	2.43127	3.92557	1.61461	0	0	0	0
GO:1905060	calcium:cation antiporter activity involved in regulation of postsynaptic cytosolic calcium ion concentration	3	0	0	1.98588	0.989779	1.98588	3.8344	1.93083	0	0	0	0
GO:0031014	troponin T binding	4	0	0	1.71176	0.775483	1.71176	2.51646	1.4701	0	0	0	0
GO:0031013	troponin I binding	5	0	0	2.36714	1.24314	2.36714	3.37392	1.42531	0	0	0	0
GO:1901897	regulation of relaxation of cardiac muscle	6	0	0	2.10377	1.07298	2.10377	6.76403	3.21519	0	0	0	0
GO:0030899	calcium-dependent ATPase activity	7	0	0	2.85579	1.51389	2.85579	4.12932	1.44595	0	0	0	0
GO:0045277	respiratory chain complex IV	17	0	0	1.05747	0.0806168	1.05747	4.50231	4.25762	0	0	0	0
GO:0032410	negative regulation of transporter activity	65	0	0	1.12716	0.172698	1.12716	1.66351	1.47584	0	0	0	0
GO:0061049	cell growth involved in cardiac muscle cell development	12	0	0	1.21857	0.28519	1.21857	3.21245	2.63624	0	0	0	0
GO:2001259	positive regulation of cation channel activity	65	0	0	1.33567	0.417564	1.33567	1.9985	1.49626	0	0	0	0
GO:0015276	ligand-gated ion channel activity	94	0	0	1.19915	0.262011	1.19915	1.40571	1.17226	0	0	0	0
GO:0086010	membrane depolarization during action potential	23	0	0	1.49369	0.578878	1.49369	1.80883	1.21098	0	0	0	0
GO:0014897	striated muscle hypertrophy	26	0	0	2.12199	1.08542	2.12199	4.27294	2.01365	0	0	0	0
GO:0014898	cardiac muscle hypertrophy in response to stress	17	0	0	1.85213	0.889187	1.85213	3.9481	2.13165	0	0	0	0
GO:0014896	muscle hypertrophy	28	0	0	2.06012	1.04273	2.06012	4.06278	1.97211	0	0	0	0
GO:0014808	release of sequestered calcium ion into cytosol by sarcoplasmic reticulum	7	0	0	2.70026	1.4331	2.70026	3.3727	1.24903	0	0	0	0
GO:0055012	ventricular cardiac muscle cell differentiation	6	0	0	1.38793	0.472932	1.38793	1.87392	1.35015	0	0	0	0
GO:0098912	membrane depolarization during atrial cardiac muscle cell action potential	3	0	0	2.68256	1.42361	2.68256	5.16115	1.92397	0	0	0	0
GO:0055009	atrial cardiac muscle tissue morphogenesis	8	0	0	2.40644	1.2669	2.40644	3.94393	1.6389	0	0	0	0
GO:0086008	voltage-gated potassium channel activity involved in cardiac muscle cell action potential repolarization	9	0	0	1.24345	0.314348	1.24345	1.37872	1.10879	0	0	0	0
GO:0015986	ATP synthesis coupled proton transport	19	0	0	1.13637	0.184438	1.13637	2.85571	2.513	0	0	0	0
GO:0015985	energy coupled proton transport, down electrochemical gradient	19	0	0	1.13637	0.184438	1.13637	2.85571	2.513	0	0	0	0
GO:0014809	regulation of skeletal muscle contraction by regulation of release of sequestered calcium ion	2	0	0	3.36473	1.75049	3.36473	5.94034	1.76547	0	0	0	0
GO:0051481	negative regulation of cytosolic calcium ion concentration	19	0	0	1.56416	0.64539	1.56416	2.55077	1.63076	0	0	0	0
GO:0001508	action potential	72	0	0	1.35624	0.439612	1.35624	1.78635	1.31714	0	0	0	0
GO:0086007	voltage-gated calcium channel activity involved in cardiac muscle cell action potential	5	0	0	2.42767	1.27957	2.42767	4.14075	1.70565	0	0	0	0
GO:0015980	energy derivation by oxidation of organic compounds	100	0	0	1.02848	0.0405152	1.02848	2.01372	1.95796	0	0	0	0
GO:2001258	negative regulation of cation channel activity	33	0	0	1.15071	0.202521	1.15071	1.41107	1.22626	0	0	0	0
GO:2000651	positive regulation of sodium ion transmembrane transporter activity	15	0	0	1.43333	0.519373	1.43333	2.45331	1.71161	0	0	0	0
GO:0055010	ventricular cardiac muscle tissue morphogenesis	49	0	0	1.43765	0.523708	1.43765	2.50743	1.74412	0	0	0	0
GO:0014823	response to activity	21	0	0	1.54222	0.625007	1.54222	1.93896	1.25725	0	0	0	0
GO:2000649	regulation of sodium ion transmembrane transporter activity	49	0	0	1.17909	0.237674	1.17909	1.80592	1.53162	0	0	0	0
GO:0032026	response to magnesium ion	11	0	0	2.03716	1.02656	2.03716	2.38618	1.17133	0	0	0	0
GO:0055008	cardiac muscle tissue morphogenesis	63	0	0	1.59066	0.669626	1.59066	2.80318	1.76227	0	0	0	0
GO:0014819	regulation of skeletal muscle contraction	12	0	0	1.70719	0.771624	1.70719	1.97277	1.15557	0	0	0	0
GO:0071421	manganese ion transmembrane transport	5	0	0	2.55669	1.35428	2.55669	3.54303	1.38579	0	0	0	0
GO:1904427	positive regulation of calcium ion transmembrane transport	67	0	0	1.38762	0.472609	1.38762	1.85878	1.33955	0	0	0	0
GO:0051393	alpha-actinin binding	28	0	0	1.66102	0.732072	1.66102	2.87502	1.73087	0	0	0	0
GO:0055014	atrial cardiac muscle cell development	2	0	0	2.33232	1.22176	2.33232	2.67029	1.14491	0	0	0	0
GO:0014731	spectrin-associated cytoskeleton	6	0	0	1.4731	0.558858	1.4731	1.62877	1.10567	0	0	0	0
GO:0016675	oxidoreductase activity, acting on a heme group of donors	20	0	0	1.05981	0.0838122	1.05981	4.10853	3.87665	0	0	0	0
GO:0034237	protein kinase A regulatory subunit binding	22	0	0	1.42852	0.514523	1.42852	2.11346	1.47947	0	0	0	0
GO:1902261	positive regulation of delayed rectifier potassium channel activity	4	0	0	2.23563	1.16068	2.23563	4.8413	2.16552	0	0	0	0
GO:0016676	oxidoreductase activity, acting on a heme group of donors, oxygen as acceptor	19	0	0	1.06696	0.0935075	1.06696	4.2235	3.95844	0	0	0	0
GO:1902259	regulation of delayed rectifier potassium channel activity	14	0	0	1.68179	0.749995	1.68179	2.44986	1.4567	0	0	0	0
GO:0051371	muscle alpha-actinin binding	14	0	0	2.02817	1.02018	2.02817	3.51909	1.7351	0	0	0	0
GO:0070069	cytochrome complex	27	0	0	1.06838	0.0954277	1.06838	3.75012	3.51009	0	0	0	0
GO:0051373	FATZ binding	4	0	0	2.10232	1.07198	2.10232	2.8744	1.36725	0	0	0	0
GO:0055013	cardiac muscle cell development	36	0	0	1.84942	0.887072	1.84942	2.84215	1.53678	0	0	0	0
GO:2000724	positive regulation of cardiac vascular smooth muscle cell differentiation	2	0	0	2.00497	1.00358	2.00497	2.15051	1.07259	0	0	0	0
GO:2000722	regulation of cardiac vascular smooth muscle cell differentiation	3	0	0	1.67459	0.743807	1.67459	1.76995	1.05695	0	0	0	0
GO:2000721	positive regulation of transcription from RNA polymerase II promoter involved in smooth muscle cell differentiation	3	0	0	1.65742	0.728941	1.65742	1.79589	1.08354	0	0	0	0
GO:0030175	filopodium	65	0	0	1.14995	0.201577	1.14995	1.76448	1.53439	0	0	0	0
GO:1902260	negative regulation of delayed rectifier potassium channel activity	8	0	0	1.32895	0.410289	1.32895	1.59214	1.19804	0	0	0	0
GO:0071415	cellular response to purine-containing compound	10	0	0	2.25462	1.17289	2.25462	3.24751	1.44038	0	0	0	0
GO:0031672	A band	20	0	0	2.01771	1.01272	2.01771	3.64822	1.8081	0	0	0	0
GO:0014801	longitudinal sarcoplasmic reticulum	2	0	0	2.39606	1.26067	2.39606	6.49045	2.7088	0	0	1.4E-322	2.96E-322
GO:0031674	I band	21	0	0	1.82428	0.867325	1.82428	2.93251	1.60749	0	0	0	0
GO:0070080	titin Z domain binding	2	0	0	2.58631	1.37089	2.58631	4.09203	1.58219	0	0	6.18554e-29	8.08811e-29
GO:1901841	regulation of high voltage-gated calcium channel activity	12	0	0	1.8313	0.872869	1.8313	3.39236	1.85243	0	0	0	0
GO:0086005	ventricular cardiac muscle cell action potential	13	0	0	1.79572	0.844561	1.79572	2.39315	1.3327	0	0	0	0
GO:0010880	regulation of release of sequestered calcium ion into cytosol by sarcoplasmic reticulum	19	0	0	1.95267	0.965448	1.95267	3.72205	1.90614	0	0	0	0
GO:0001560	regulation of cell growth by extracellular stimulus	3	0	0	1.66739	0.737591	1.66739	1.79978	1.0794	0	0	0	0
GO:0008076	voltage-gated potassium channel complex	65	0	0	1.15411	0.206778	1.15411	1.40233	1.21508	0	0	0	0
GO:0014870	response to muscle inactivity	5	0	0	1.35494	0.438231	1.35494	1.67714	1.2378	0	0	4.85765e-221	9.32245e-221
GO:0014873	response to muscle activity involved in regulation of muscle adaptation	3	0	0	1.46309	0.54902	1.46309	1.63361	1.11655	0	0	0	0
GO:0014874	response to stimulus involved in regulation of muscle adaptation	10	0	0	1.31983	0.400355	1.31983	1.65213	1.25177	0	0	0	0
GO:0008065	establishment of blood-nerve barrier	3	0	0	2.82787	1.49972	2.82787	4.29172	1.51765	0	0	0	0
GO:0051775	response to redox state	7	0	0	2.20994	1.144	2.20994	2.84887	1.28912	0	0	0	0
GO:0014877	response to muscle inactivity involved in regulation of muscle adaptation	5	0	0	1.35494	0.438231	1.35494	1.67714	1.2378	0	0	4.85765e-221	9.32245e-221
GO:0010927	cellular component assembly involved in morphogenesis	68	0	0	1.42434	0.51029	1.42434	2.06245	1.44801	0	0	0	0
GO:0086097	phospholipase C-activating angiotensin-activated signaling pathway	2	0	0	2.23478	1.16013	2.23478	2.75202	1.23145	0	0	0	0
GO:0070296	sarcoplasmic reticulum calcium ion transport	11	0	0	2.35358	1.23486	2.35358	3.80361	1.6161	0	0	0	0
GO:0061337	cardiac conduction	39	0	0	1.5757	0.655997	1.5757	2.17618	1.38108	0	0	0	0
GO:0014887	cardiac muscle adaptation	17	0	0	1.85213	0.889187	1.85213	3.9481	2.13165	0	0	0	0
GO:0033292	T-tubule organization	7	0	0	1.75186	0.80889	1.75186	3.50176	1.99888	0	0	0	0
GO:0014888	striated muscle adaptation	23	0	0	1.60368	0.681386	1.60368	3.38082	2.10816	0	0	0	0
GO:0033275	actin-myosin filament sliding	9	0	0	2.54306	1.34657	2.54306	5.16322	2.03032	0	0	0	0
GO:0015002	heme-copper terminal oxidase activity	19	0	0	1.06696	0.0935075	1.06696	4.2235	3.95844	0	0	0	0
GO:0014894	response to denervation involved in regulation of muscle adaptation	5	0	0	1.35494	0.438231	1.35494	1.67714	1.2378	0	0	4.85765e-221	9.32245e-221
GO:0005513	detection of calcium ion	6	0	0	2.26803	1.18144	2.26803	3.1524	1.38993	0	0	0	0
GO:0031034	myosin filament assembly	7	0	0	2.50879	1.32699	2.50879	5.00068	1.99326	0	0	0	0
GO:0005523	tropomyosin binding	12	0	0	1.46506	0.55096	1.46506	1.94364	1.32666	0	0	0	0
GO:0055006	cardiac cell development	41	0	0	1.70395	0.768885	1.70395	2.72693	1.60036	0	0	0	0
GO:0042246	tissue regeneration	24	0	0	1.23388	0.303204	1.23388	1.63252	1.32308	0	0	0	0
GO:0014862	regulation of skeletal muscle contraction by chemo-mechanical energy conversion	2	0	0	1.34075	0.423037	1.34075	1.37194	1.02327	0	0	0	0
GO:0008179	adenylate cyclase binding	15	0	0	1.23545	0.305038	1.23545	1.52797	1.23677	0	0	0	0
GO:0019228	neuronal action potential	30	0	0	1.08986	0.12414	1.08986	1.34147	1.23087	0	0	0	0
GO:0010881	regulation of cardiac muscle contraction by regulation of the release of sequestered calcium ion	9	0	0	2.78414	1.47723	2.78414	5.32188	1.9115	0	0	0	0
GO:0010882	regulation of cardiac muscle contraction by calcium ion signaling	14	0	0	2.43007	1.281	2.43007	5.02216	2.06667	0	0	0	0
GO:0030964	NADH dehydrogenase complex	44	0	0	1.03802	0.0538277	1.03802	2.31377	2.22904	0	0	0	0
GO:0008331	high voltage-gated calcium channel activity	9	0	0	1.93544	0.952662	1.93544	2.67966	1.38452	0	0	0	0
GO:0008307	structural constituent of muscle	21	0	0	2.02504	1.01795	2.02504	3.22071	1.59044	0	0	0	0
GO:0098855	HCN channel complex	3	0	0	2.14639	1.10191	2.14639	2.32862	1.0849	0	0	0	0
GO:0016715	oxidoreductase activity, acting on paired donors, with incorporation or reduction of molecular oxygen, reduced ascorbate as one donor, and incorporation of one atom of oxygen	3	0	0	1.98514	0.989242	1.98514	4.61163	2.32307	0	0	0	0
GO:0003050	regulation of systemic arterial blood pressure by atrial natriuretic peptide	2	0	0	2.42299	1.27679	2.42299	2.76858	1.14263	0	0	0	0
GO:0060857	establishment of glial blood-brain barrier	2	0	0	3.28465	1.71574	3.28465	5.98605	1.82243	0	0	0	0
GO:0055003	cardiac myofibril assembly	16	0	0	1.98671	0.990382	1.98671	3.55302	1.78839	0	0	0	0
[truncated: 14,508 more rows]

## Sheet: KEGG
KEGG
[truncated: 241 more rows]
