# Supplementary material for: Characterization of diverse populations of sinoatrial node cells and their proliferation potential at single nucleus resolution
Source: Heliyon. 2022 Dec 29;9(1):e12708. doi: 10.1016/j.heliyon.2022.e12708 (PMC9826826; doi:10.1016/j.heliyon.2022.e12708)
Supplement: Supplementary_Table5 — Analyses and results about cells highly expressing genes in Ed list. Sheet1. DEG_ANOVA: DEGs in cells highly expressing genes in Ed list vs. others calculated with the method ANOVA. Sheet2. DEG_Hurdle: DEGs in cells highly expressing genes in Ed list vs. others calculated with the method Hurdle. Sheet3. Intersection: intersection of DEGs from Sheet 1 and Sheet 2. Sheet 4. GO: GO enrichment in cells highly expressing genes in Ed list vs. others. Sheet 5. KEGG: KEGG enrichment in cells highly expressing genes in Ed list vs. others. [file mmc6.xlsx]

## Sheet: ANOVA_AUCell
DEG ANOVA
Gene ID	P-value (AUCell-Ed vs. N/A)	FDR step up (AUCell-Ed vs. N/A)	Ratio (AUCell-Ed vs. N/A)	Log2(Ratio) (AUCell-Ed vs. N/A)	Fold change (AUCell-Ed vs. N/A)	LSMean(AUCell-Ed) (AUCell-Ed vs. N/A)	LSMean(N/A) (AUCell-Ed vs. N/A)	FC 95% lower limit (AUCell-Ed vs. N/A)	FC 95% upper limit (AUCell-Ed vs. N/A)	P-value (AUCell-Ed)	FDR step up (AUCell-Ed)
0610007P14Rik	0.591104	0.774726	1.00104	0.0014939	1.00104	1.08662	1.0855	-1.01287	1.01497	0.591104	0.774726
0610009B22Rik	0.00397071	0.019796	1.02031	0.0290038	1.02031	1.06656	1.04533	1.00953	1.0312	0.00397071	0.019796
0610009L18Rik	1.26326e-06	1.33151e-05	1.02283	0.0325654	1.02283	1.03778	1.01462	1.01612	1.02958	1.26326e-06	1.33151e-05
0610009O20Rik	0.000162561	0.00117428	1.03795	0.0537349	1.03795	1.16867	1.12594	1.02062	1.05558	0.000162561	0.00117428
0610010F05Rik	0.00625226	0.0287666	0.94272	-0.0850981	-1.06076	1.3514	1.43351	-1.09011	-1.0322	0.00625226	0.0287666
0610012D04Rik	0.00908795	0.0392498	1.00268	0.0038542	1.00268	1.00333	1.00065	1.00113	1.00422	0.00908795	0.0392498
0610012G03Rik	7.65097e-07	8.28336e-06	1.05045	0.0710114	1.05045	1.15358	1.09818	1.03421	1.06695	7.65097e-07	8.28336e-06
0610025J13Rik	0.979448	0.991604	0.999626	-0.000539782	-1.00037	1.00547	1.00585	-1.00399	1.00324	0.979448	0.991604
0610030E20Rik	0.0710908	0.197288	0.973969	-0.0380526	-1.02673	1.1438	1.17437	-1.04604	-1.00777	0.0710908	0.197288
0610031O16Rik	0.735675	0.863638	1.0007	0.00100841	1.0007	1.00248	1.00178	-1.00138	1.00278	0.735675	0.863638
0610037L13Rik	0.603232	0.782377	1.00157	0.00226659	1.00157	1.11798	1.11623	-1.01426	1.01745	0.603232	0.782377
0610038B21Rik	0.130864	0.305175	1.00395	0.00568146	1.00395	1.0157	1.01171	-1.00132	1.00923	0.130864	0.305175
0610040B10Rik	0.293554	0.517088	1.0053	0.0076293	1.0053	1.03017	1.02474	-1.00246	1.01311	0.293554	0.517088
0610040F04Rik	0.231371	0.446132	1.00386	0.00555383	1.00386	1.01694	1.01303	-1.0017	1.00944	0.231371	0.446132
0610040J01Rik	0.138033	0.316094	1.00682	0.009811	1.00682	1.02236	1.01543	1.0004	1.01329	0.138033	0.316094
0610043K17Rik	0.00770332	0.0342394	0.949793	-0.0743146	-1.05286	1.25083	1.31695	-1.07894	-1.02741	0.00770332	0.0342394
1010001B22Rik	0.61487	0.78924	0.998669	-0.00192201	-1.00133	1.00433	1.00567	-1.00491	1.00223	0.61487	0.78924
1010001N08Rik	0.018148	0.0689555	1.01758	0.0251429	1.01758	1.07497	1.05639	1.00583	1.02947	0.018148	0.0689555
1110001J03Rik	9.82972e-14	2.04269e-12	1.0901	0.124465	1.0901	1.24032	1.1378	1.0705	1.11007	9.82972e-14	2.04269e-12
1110002E22Rik	2.31194e-28	8.95123e-27	1.07195	0.100237	1.07195	1.09951	1.02571	1.06195	1.08205	2.31194e-28	8.95123e-27
1110002J07Rik	0.909097	0.96029	0.99974	-0.000375618	-1.00026	1.00178	1.00204	-1.00249	1.00197	0.909097	0.96029
1110002L01Rik	0.255631	0.474748	0.979847	-0.0293722	-1.02057	1.11421	1.13713	-1.03791	-1.00352	0.255631	0.474748
1110004E09Rik	0.687122	0.834953	1.00261	0.00375814	1.00261	1.03737	1.03467	-1.00645	1.01171	0.687122	0.834953
1110004F10Rik	0.172069	0.367959	0.96537	-0.0508457	-1.03587	1.31194	1.359	-1.06263	-1.00979	0.172069	0.367959
1110006O24Rik	0.209121	0.417615	1.00189	0.00271984	1.00189	1.00362	1.00173	-1.00031	1.00409	0.209121	0.417615
1110008F13Rik	0.788624	0.893808	0.989791	-0.0148036	-1.01031	1.18414	1.19635	-1.03056	1.00963	0.788624	0.893808
1110008L16Rik	0.0189912	0.0713859	0.957907	-0.0620427	-1.04394	1.16637	1.21762	-1.06583	-1.02251	0.0189912	0.0713859
1110008P14Rik	0.657533	0.816574	0.999433	-0.00081756	-1.00057	1.04964	1.05023	-1.01123	1.01008	0.657533	0.816574
1110012L19Rik	0.722852	0.856672	1.00066	0.00095437	1.00066	1.01825	1.01758	-1.00573	1.00706	0.722852	0.856672
1110017D15Rik	0.0883719	0.230751	0.988772	-0.01629	-1.01136	1.01471	1.02624	-1.01905	-1.00372	0.0883719	0.230751
1110019D14Rik	1.54643e-05	0.000136091	1.05859	0.0821458	1.05859	1.36621	1.2906	1.03262	1.08521	1.54643e-05	0.000136091
1110020A21Rik	0.00649454	0.0296403	1.00584	0.00840529	1.00584	1.00901	1.00315	1.00276	1.00893	0.00649454	0.0296403
1110032A03Rik	0.301931	0.527239	1.00911	0.0130765	1.00911	1.10128	1.09134	-1.00515	1.02353	0.301931	0.527239
1110034G24Rik	7.39516e-74	7.01101e-72	1.37826	0.462843	1.37826	1.73701	1.26029	1.3432	1.41422	7.39516e-74	7.01101e-72
1110035H17Rik	0.9307	0.970138	1.00003	4.57178e-05	1.00003	1.00258	1.00255	-1.00229	1.00235	0.9307	0.970138
1110036E04Rik	0.190971	0.39355	1.00083	0.0011952	1.00083	1.00143	1.0006	-1.00035	1.00201	0.190971	0.39355
1110037F02Rik	0.136835	0.314253	0.966576	-0.0490454	-1.03458	1.45824	1.50867	-1.06481	-1.00521	0.136835	0.314253
1110038F14Rik	0.650731	0.812094	0.993881	-0.00885522	-1.00616	1.0726	1.0792	-1.01945	1.00701	0.650731	0.812094
1110046J04Rik	0.882379	0.943776	0.99641	-0.00518901	-1.0036	1.05261	1.05641	-1.01502	1.00774	0.882379	0.943776
1110051M20Rik	0.336527	0.564215	0.991603	-0.0121658	-1.00847	1.49874	1.51143	-1.03977	1.02238	0.336527	0.564215
1110059E24Rik	0.269632	0.491067	0.964614	-0.0519762	-1.03668	1.31914	1.36753	-1.06395	-1.01012	0.269632	0.491067
1110059G10Rik	0.811565	0.905447	0.997499	-0.00361298	-1.00251	1.06006	1.06272	-1.0144	1.00933	0.811565	0.905447
1110065P20Rik	0.289919	0.5129	1.00527	0.00758284	1.00527	1.03828	1.03283	-1.00354	1.01415	0.289919	0.5129
1190002N15Rik	0.0020028	0.0109192	0.936026	-0.0953801	-1.06835	1.32045	1.4107	-1.09754	-1.03993	0.0020028	0.0109192
1190005I06Rik	0.229055	0.443599	1.00543	0.00781575	1.00543	1.02521	1.01967	-1.00147	1.01238	0.229055	0.443599
1190007I07Rik	0.0285632	0.0992215	1.01114	0.0159796	1.01114	1.04156	1.03009	1.00256	1.01979	0.0285632	0.0992215
1200007C13Rik	9.78988e-05	0.000741385	1.00486	0.00700131	1.00486	1.00575	1.00088	1.00296	1.00677	9.78988e-05	0.000741385
1300002E11Rik	0.962684	0.985659	0.995668	-0.00626291	-1.00435	1.13339	1.13832	-1.02152	1.01269	0.962684	0.985659
1300017J02Rik	0.775996	0.886831	1.00054	0.000774414	1.00054	1.04682	1.04626	-1.00967	1.01076	0.775996	0.886831
1500002C15Rik	0.643516	0.808428	0.998558	-0.00208141	-1.00144	1.00468	1.00613	-1.00512	1.00222	0.643516	0.808428
1500009L16Rik	0.882923	0.944243	0.999084	-0.00132142	-1.00092	1.02512	1.02606	-1.00883	1.00699	0.882923	0.944243
1500011B03Rik	0.232449	0.447424	1.00423	0.00609078	1.00423	1.01227	1.00801	-1.00038	1.00886	0.232449	0.447424
1500011K16Rik	3.49311e-07	3.95517e-06	1.05	0.0703887	1.05	1.13011	1.0763	1.03551	1.06469	3.49311e-07	3.95517e-06
1500015A07Rik	0.541452	0.738455	1.00137	0.00196926	1.00137	1.02281	1.02142	-1.00568	1.00843	0.541452	0.738455
1500015O10Rik	0.151933	0.33808	0.988356	-0.016898	-1.01178	1.0273	1.0394	-1.02124	-1.00241	0.151933	0.33808
1500026H17Rik	0.0236945	0.0855802	1.01125	0.0161428	1.01125	1.03182	1.02034	1.004	1.01855	0.0236945	0.0855802
1500035N22Rik	0.0583922	0.171146	1.01639	0.0234609	1.01639	1.0837	1.06622	1.00393	1.02902	0.0583922	0.171146
1600002D24Rik	0.613798	0.788447	0.999121	-0.00126842	-1.00088	1.00176	1.00264	-1.00321	1.00145	0.613798	0.788447
1600002H07Rik	0.896792	0.95332	1.00065	0.000943025	1.00065	1.0136	1.01293	-1.00486	1.00618	0.896792	0.95332
1600002K03Rik	0.192627	0.395515	1.00655	0.00942114	1.00655	1.03034	1.02364	-1.00104	1.0142	0.192627	0.395515
1600010M07Rik	0.00199258	0.010877	1.03068	0.0436005	1.03068	1.16982	1.135	1.01322	1.04845	0.00199258	0.010877
1600012H06Rik	0.260022	0.480207	0.986873	-0.019063	-1.0133	1.07852	1.09287	-1.02766	1.00086	0.260022	0.480207
1600014C10Rik	0.627064	0.796962	1.00252	0.00363236	1.00252	1.11071	1.10792	-1.01286	1.01797	0.627064	0.796962
1600020E01Rik	0.00719773	0.0323406	0.945559	-0.0807599	-1.05757	1.25408	1.32629	-1.08405	-1.03175	0.00719773	0.0323406
1700001C19Rik	0.853988	0.927551	1.00065	0.000933026	1.00065	1.00299	1.00234	-1.00178	1.00307	0.853988	0.927551
1700001D01Rik	0.659202	0.817136	0.999123	-0.00126554	-1.00088	1.00147	1.00235	-1.00317	1.00141	0.659202	0.817136
1700001J03Rik	0.79353	0.895837	1.00035	0.000499125	1.00035	1.002	1.00165	-1.00165	1.00234	0.79353	0.895837
1700001K19Rik	0.191936	0.394743	1.00253	0.00364746	1.00253	1.00566	1.00312	-1.00031	1.00538	0.191936	0.394743
1700001L05Rik	0.350982	0.579913	0.995715	-0.00619551	-1.0043	1.00939	1.01374	-1.00984	1.00121	0.350982	0.579913
1700001P01Rik	0.994431	0.997295	0.999708	-0.00042159	-1.00029	1.00106	1.00135	-1.00201	1.00143	0.994431	0.997295
1700003E16Rik	0.581908	0.768993	0.999291	-0.00102319	-1.00071	1.00093	1.00164	-1.00252	1.0011	0.581908	0.768993
1700003F12Rik	0.140738	0.320503	1.00499	0.0071773	1.00499	1.01223	1.0072	1.00067	1.00933	0.140738	0.320503
1700007B14Rik	0.370783	0.599591	1.00236	0.00340084	1.00236	1.01372	1.01133	-1.0028	1.00754	0.370783	0.599591
1700007G11Rik	0.739894	0.865916	0.999888	-0.000162242	-1.00011	1.02927	1.02939	-1.00866	1.00843	0.739894	0.865916
1700007L15Rik	0.0886978	0.231223	1.00326	0.0046943	1.00326	1.00502	1.00176	1.0009	1.00562	0.0886978	0.231223
1700008J07Rik	0.347504	0.576239	0.994549	-0.00788555	-1.00548	1.01564	1.0212	-1.01225	1.00124	0.347504	0.576239
1700008O03Rik	0.166389	0.359766	1.00355	0.00510593	1.00355	1.00688	1.00332	1.00053	1.00657	0.166389	0.359766
1700010I14Rik	0.0907883	0.234616	1.00386	0.00556038	1.00386	1.00823	1.00435	1.00046	1.00727	0.0907883	0.234616
1700010K24Rik	0.12213	0.291118	1.00624	0.00896983	1.00624	1.02627	1.01991	-1.00066	1.01318	0.12213	0.291118
1700011E24Rik	0.159413	0.349581	1.00267	0.00384639	1.00267	1.00467	1.00199	1.00021	1.00514	0.159413	0.349581
1700011H14Rik	0.221709	0.434523	1.00153	0.00221063	1.00153	1.00284	1.00131	-1.00034	1.00341	0.221709	0.434523
1700011I03Rik	1.29217e-07	1.55016e-06	1.01393	0.0199571	1.01393	1.0177	1.00372	1.0102	1.01767	1.29217e-07	1.55016e-06
1700011L22Rik	0.348939	0.577853	0.996264	-0.00539975	-1.00375	1.00519	1.00896	-1.00816	1.00064	0.348939	0.577853
1700012I11Rik	0.255365	0.474455	1.00187	0.00270011	1.00187	1.00433	1.00245	-1.00061	1.00436	0.255365	0.474455
1700013F07Rik	0.00630838	0.0289792	1.00355	0.00511499	1.00355	1.00424	1.00068	1.00184	1.00527	0.00630838	0.0289792
1700013M08Rik	0.267098	0.488207	0.998168	-0.00264594	-1.00184	1.00049	1.00232	-1.00395	1.00028	0.267098	0.488207
1700015E13Rik	0.490493	0.700321	0.998627	-0.00198255	-1.00138	1.00106	1.00244	-1.00359	1.00083	0.490493	0.700321
1700015F17Rik	0.852505	0.926802	1.00039	0.000561716	1.00039	1.00219	1.0018	-1.00163	1.00241	0.852505	0.926802
1700016C15Rik	0.976933	0.990756	0.999729	-0.000391072	-1.00027	1.00415	1.00442	-1.00345	1.0029	0.976933	0.990756
1700016D06Rik	2.03932e-06	2.07229e-05	1.05745	0.0805842	1.05745	1.20761	1.142	1.0384	1.07684	2.03932e-06	2.07229e-05
1700017B05Rik	0.941654	0.975677	0.997883	-0.00305766	-1.00212	1.07813	1.08042	-1.01555	1.01125	0.941654	0.975677
1700017D01Rik	0.548221	0.743524	0.998713	-0.00185823	-1.00129	1.00098	1.00227	-1.00349	1.00091	0.548221	0.743524
1700018B08Rik	0.00465453	0.0224954	1.00414	0.00596281	1.00414	1.0049	1.00076	1.00221	1.00608	0.00465453	0.0224954
1700018C11Rik	0.621397	0.793324	0.99939	-0.000880315	-1.00061	1.00058	1.00119	-1.00213	1.0009	0.621397	0.793324
1700018L02Rik	0.630508	0.799484	1.00081	0.00116847	1.00081	1.00573	1.00492	-1.0026	1.00422	0.630508	0.799484
1700019A02Rik	0.00183232	0.0101379	1.01109	0.0159074	1.01109	1.018	1.00683	1.00641	1.01579	0.00183232	0.0101379
1700019B03Rik	0.99127	0.995854	0.999981	-2.75311e-05	-1.00002	1.00211	1.00213	-1.00225	1.00222	0.99127	0.995854
1700019D03Rik	0.462912	0.678676	0.993496	-0.0094133	-1.00655	1.0334	1.04016	-1.01623	1.00306	0.462912	0.678676
1700019G17Rik	0.704325	0.845563	1.00069	0.000990191	1.00069	1.00387	1.00318	-1.00209	1.00347	0.704325	0.845563
1700020G17Rik	0.289663	0.512757	0.987524	-0.0181128	-1.01263	1.03634	1.04944	-1.02372	-1.00167	0.289663	0.512757
1700020I14Rik	7.68649e-12	1.38697e-10	1.11555	0.157752	1.11555	1.88663	1.69121	1.08053	1.1517	7.68649e-12	1.38697e-10
1700020L24Rik	0.436299	0.656683	0.998226	-0.00256153	-1.00178	1.00085	1.00263	-1.00416	1.0006	0.436299	0.656683
1700021F05Rik	0.0761238	0.207448	1.01306	0.0187202	1.01306	1.14602	1.13125	-1.0038	1.03019	0.0761238	0.207448
1700021F13Rik	6.91711e-11	1.17217e-09	1.02806	0.0399212	1.02806	1.04179	1.01336	1.02145	1.03471	6.91711e-11	1.17217e-09
1700022A22Rik	0.652608	0.813222	0.99858	-0.00205055	-1.00142	1.00362	1.00505	-1.00468	1.00183	0.652608	0.813222
1700022I11Rik	0.126081	0.297222	1.00454	0.0065414	1.00454	1.01306	1.00848	-1.00011	1.00922	0.126081	0.297222
1700022N22Rik	0.420601	0.644328	0.997986	-0.00290859	-1.00202	1.00179	1.00382	-1.00485	1.0008	0.420601	0.644328
1700023F02Rik	0.590859	0.774579	1.00058	0.000834693	1.00058	1.00194	1.00136	-1.00119	1.00235	0.590859	0.774579
1700023F06Rik	0.138475	0.316734	1.00364	0.0052451	1.00364	1.00865	1.00499	-1.00002	1.00732	0.138475	0.316734
1700024B05Rik	0.000371779	0.00247369	1.01146	0.0164437	1.01146	1.01924	1.00769	1.00666	1.01629	0.000371779	0.00247369
1700024B18Rik	0.0474067	0.146103	0.981037	-0.0276199	-1.01933	1.0195	1.03921	-1.02899	-1.00976	0.0474067	0.146103
1700024P16Rik	0.419717	0.643525	1.00288	0.00414562	1.00288	1.02113	1.0182	-1.00391	1.0097	0.419717	0.643525
1700025F22Rik	0.48544	0.696221	0.998584	-0.00204459	-1.00142	1.00087	1.00228	-1.00358	1.00074	0.48544	0.696221
1700025G04Rik	4.04556e-05	0.000328344	1.04602	0.0649113	1.04602	1.76145	1.68395	1.01132	1.08191	4.04556e-05	0.000328344
1700025N23Rik	0.247524	0.465308	0.997623	-0.00343383	-1.00238	1.00104	1.00342	-1.00505	1.00027	0.247524	0.465308
1700026L06Rik	0.931394	0.970577	1.00023	0.000333046	1.00023	1.00135	1.00112	-1.00139	1.00186	0.931394	0.970577
1700027A15Rik	7.50478e-24	2.5103e-22	1.02777	0.0395227	1.02777	1.02876	1.00096	1.02399	1.03157	7.50478e-24	2.5103e-22
1700027I24Rik	0.863795	0.933347	0.999869	-0.000188885	-1.00013	1.00141	1.00154	-1.00202	1.00176	0.863795	0.933347
1700028J19Rik	0.00649691	0.0296434	1.00368	0.00530577	1.00368	1.00433	1.00064	1.00192	1.00545	0.00649691	0.0296434
1700028P14Rik	0.562323	0.753388	1.00094	0.00135813	1.00094	1.0037	1.00275	-1.00167	1.00356	0.562323	0.753388
1700029H14Rik	0.192981	0.395964	0.995548	-0.00643753	-1.00447	1.00302	1.0075	-1.00851	-1.00045	0.192981	0.395964
1700029I15Rik	0.428044	0.649807	0.996937	-0.00442533	-1.00307	1.0074	1.0105	-1.00792	1.00175	0.428044	0.649807
1700029J07Rik	0.00491243	0.0235343	1.02289	0.032652	1.02289	1.08027	1.0561	1.0109	1.03503	0.00491243	0.0235343
1700030F04Rik	2.42427e-05	0.000205805	1.03105	0.044116	1.03105	1.07634	1.04392	1.02026	1.04195	2.42427e-05	0.000205805
1700030J22Rik	0.201225	0.406505	0.997601	-0.00346576	-1.00241	1.00095	1.00336	-1.00491	1.00009	0.201225	0.406505
1700030K09Rik	0.0633176	0.181192	1.01586	0.0226992	1.01586	1.1615	1.14337	-1.00174	1.03376	0.0633176	0.181192
1700030N03Rik	0.00038149	0.00253062	0.964878	-0.0515811	-1.0364	1.02666	1.06403	-1.04869	-1.02425	0.00038149	0.00253062
1700034H15Rik	0.74165	0.866725	0.998771	-0.0017735	-1.00123	1.0062	1.00744	-1.00529	1.00282	0.74165	0.866725
1700034I23Rik	0.195914	0.399797	1.00198	0.00285665	1.00198	1.0037	1.00172	-1.00016	1.00413	0.195914	0.399797
1700034J05Rik	0.802067	0.900778	1.00023	0.000329928	1.00023	1.00221	1.00198	-1.0019	1.00236	0.802067	0.900778
1700034P13Rik	0.217746	0.429245	1.00386	0.00555964	1.00386	1.0125	1.00861	-1.00069	1.00843	0.217746	0.429245
1700036A12Rik	0.561209	0.752641	0.998721	-0.00184608	-1.00128	1.00159	1.00287	-1.00379	1.00122	0.561209	0.752641
1700037C18Rik	0.0392084	0.126831	1.01186	0.0170155	1.01186	1.03774	1.02557	1.00389	1.0199	0.0392084	0.126831
1700037H04Rik	0.0683573	0.191797	0.978259	-0.0317113	-1.02222	1.10016	1.12461	-1.0389	-1.00581	0.0683573	0.191797
1700040D17Rik	0.15569	0.343651	1.00291	0.00418726	1.00291	1.00579	1.00288	1.00004	1.00578	0.15569	0.343651
1700040L02Rik	1.69144e-29	6.77311e-28	1.13961	0.188546	1.13961	1.24766	1.09481	1.1207	1.15885	1.69144e-29	6.77311e-28
1700041G16Rik	0.454013	0.671693	1.00133	0.00191158	1.00133	1.00435	1.00302	-1.00139	1.00405	0.454013	0.671693
1700041M19Rik	0.975061	0.990561	0.999705	-0.00042527	-1.00029	1.0015	1.00179	-1.00224	1.00165	0.975061	0.990561
1700042O10Rik	0.00539464	0.0254688	1.00405	0.00583287	1.00405	1.00487	1.00082	1.00211	1.006	0.00539464	0.0254688
1700047A11Rik	0.373794	0.602079	1.00341	0.00490656	1.00341	1.0171	1.01365	-1.00229	1.00913	0.373794	0.602079
1700047G03Rik	0.572445	0.761364	1.00071	0.00102524	1.00071	1.00202	1.00131	-1.00116	1.00258	0.572445	0.761364
1700047I17Rik2	0.0980575	0.248208	0.994064	-0.00858991	-1.00597	1.00342	1.00941	-1.01041	-1.00155	0.0980575	0.248208
1700047M11Rik	0.166455	0.359805	1.00719	0.0103363	1.00719	1.03149	1.02412	-1.0006	1.01504	0.166455	0.359805
1700048O20Rik	0.292812	0.516503	0.997299	-0.00390222	-1.00271	1.00294	1.00566	-1.00627	1.00084	0.292812	0.516503
1700049E17Rik2	0.302832	0.528232	0.998258	-0.00251535	-1.00175	1.00087	1.00262	-1.00401	1.00052	0.302832	0.528232
1700049G17Rik	0.693371	0.83872	0.994008	-0.00867064	-1.00603	1.10969	1.11638	-1.02193	1.00972	0.693371	0.83872
1700052K11Rik	0.0186176	0.0702827	1.0126	0.0180624	1.0126	1.03763	1.02472	1.00469	1.02057	0.0186176	0.0702827
1700055D18Rik	0.0709025	0.196953	0.994953	-0.00730015	-1.00507	1.00134	1.00642	-1.0086	-1.00156	0.0709025	0.196953
1700056E22Rik	0.0145412	0.0576097	1.00381	0.00548937	1.00381	1.00456	1.00074	1.0019	1.00573	0.0145412	0.0576097
1700056N10Rik	0.601986	0.781819	0.996078	-0.00566934	-1.00394	1.02221	1.02624	-1.01166	1.00374	0.601986	0.781819
1700057G04Rik	0.042501	0.13465	1.00297	0.00427218	1.00297	1.00398	1.00101	1.00104	1.0049	0.042501	0.13465
1700061G19Rik	0.256107	0.47533	1.0025	0.00360209	1.0025	1.00637	1.00386	-1.00063	1.00564	0.256107	0.47533
1700061H18Rik	0.527903	0.729621	1.0013	0.00187295	1.0013	1.00669	1.00539	-1.00229	1.00489	0.527903	0.729621
1700061I17Rik	0.666319	0.821898	0.997952	-0.00295775	-1.00205	1.0073	1.00936	-1.00658	1.00246	0.666319	0.821898
1700061J23Rik	0.556361	0.749003	1.00085	0.00122711	1.00085	1.00223	1.00138	-1.00105	1.00275	0.556361	0.749003
1700064H15Rik	0.515132	0.719453	0.997849	-0.00310624	-1.00216	1.0045	1.00666	-1.00606	1.00174	0.515132	0.719453
1700065J11Rik	0.544879	0.740881	0.999043	-0.00138082	-1.00096	1.00067	1.00162	-1.00274	1.00083	0.544879	0.740881
1700066B19Rik	0.744321	0.868053	0.997276	-0.0039355	-1.00273	1.01043	1.01319	-1.00814	1.00266	0.744321	0.868053
1700066M21Rik	0.249903	0.468595	0.994994	-0.0072409	-1.00503	1.00683	1.01189	-1.01009	-1	0.249903	0.468595
1700067K01Rik	0.180815	0.380319	0.995995	-0.00578893	-1.00402	1.00231	1.00634	-1.00767	-1.00039	0.180815	0.380319
1700069L16Rik	0.196551	0.40055	0.998043	-0.00282665	-1.00196	1	1.00196	-1.00392	-1	0.196551	0.40055
1700082M22Rik	0.657112	0.81634	0.999183	-0.00117921	-1.00082	1.00151	1.00233	-1.00303	1.00139	0.657112	0.81634
1700084C06Rik	0.443237	0.662626	1.00715	0.0102823	1.00715	1.10861	1.10074	-1.00788	1.02235	0.443237	0.662626
1700084E18Rik	0.216632	0.428127	1.00335	0.00483051	1.00335	1.00668	1.00331	1.00026	1.00645	0.216632	0.428127
1700084F23Rik	0.154523	0.341935	1.00459	0.00661318	1.00459	1.01074	1.00612	1.00057	1.00864	0.154523	0.341935
1700086O06Rik	0.0991746	0.250277	0.978639	-0.031152	-1.02183	1.08595	1.10965	-1.03732	-1.00656	0.0991746	0.250277
1700086P04Rik	0.442592	0.662	1.00218	0.00313658	1.00218	1.00692	1.00474	-1.00126	1.00563	0.442592	0.662
1700087M22Rik	0.579381	0.767306	0.998205	-0.00259249	-1.0018	1.0035	1.00531	-1.00525	1.00165	0.579381	0.767306
1700088E04Rik	0.796231	0.897274	1	1.01793e-06	1	1.02581	1.02581	-1.00776	1.00776	0.796231	0.897274
1700093J21Rik	0.261485	0.481468	0.991009	-0.0130305	-1.00907	1.0299	1.03925	-1.0183	1.00007	0.261485	0.481468
1700093K21Rik	0.315748	0.54234	0.997435	-0.00370525	-1.00257	1.00235	1.00492	-1.00579	1.00063	0.315748	0.54234
1700094J05Rik	0.00159639	0.00899714	1.00763	0.0109719	1.00763	1.01129	1.00362	1.00416	1.01112	0.00159639	0.00899714
1700095J07Rik	0.269496	0.491067	1.00166	0.00239692	1.00166	1.00281	1.00114	-1.0001	1.00343	0.269496	0.491067
1700096K18Rik	0.405398	0.632064	1.00271	0.00390129	1.00271	1.01672	1.01398	-1.00307	1.00851	0.405398	0.632064
1700102P08Rik	0.705966	0.845877	1.0027	0.00388586	1.0027	1.02048	1.01773	-1.00393	1.00935	0.705966	0.845877
1700105P06Rik	0.163442	0.355078	1.00239	0.00344329	1.00239	1.00522	1.00283	-1.00039	1.00518	0.163442	0.355078
1700108J01Rik	0.000454787	0.00296194	1.01317	0.0188708	1.01317	1.02548	1.01216	1.00742	1.01894	0.000454787	0.00296194
1700109G14Rik	0.745527	0.868736	0.999324	-0.000975228	-1.00068	1.00083	1.00151	-1.00251	1.00116	0.745527	0.868736
1700109H08Rik	0.395765	0.62349	0.983927	-0.0233775	-1.01634	1.12437	1.14273	-1.03376	1.0008	0.395765	0.62349
1700109K24Rik	0.90662	0.958886	0.998935	-0.0015368	-1.00107	1.03484	1.03595	-1.01004	1.00789	0.90662	0.958886
1700110C19Rik	0.552771	0.746348	1.00048	0.000694233	1.00048	1.00489	1.00441	-1.00269	1.00365	0.552771	0.746348
1700110I01Rik	0.257417	0.477004	1.00133	0.00191244	1.00133	1.00302	1.00169	-1.00078	1.00344	0.257417	0.477004
1700111E14Rik	0.592501	0.77574	1.00094	0.00135589	1.00094	1.00509	1.00414	-1.00212	1.00401	0.592501	0.77574
1700111N16Rik	0.277765	0.499714	1.00334	0.00480532	1.00334	1.01099	1.00763	-1.00103	1.00772	0.277765	0.499714
1700112D23Rik	0.884788	0.945022	0.998734	-0.00182793	-1.00127	1.00814	1.00942	-1.00596	1.00342	0.884788	0.945022
1700112E06Rik	4.46278e-40	2.30893e-38	0.750552	-0.413977	-1.33235	4.85624	6.47022	-1.38781	-1.27911	4.46278e-40	2.30893e-38
1700112J05Rik	0.185103	0.385848	0.998334	-0.0024054	-1.00167	1	1.00167	-1.0034	1.00006	0.185103	0.385848
1700112J16Rik	0.914538	0.96225	1.0003	0.000437738	1.0003	1.00559	1.00528	-1.00325	1.00386	0.914538	0.96225
1700113A16Rik	0.797461	0.897761	0.998172	-0.00263931	-1.00183	1.00967	1.01152	-1.0069	1.00322	0.797461	0.897761
1700113H08Rik	0.00462348	0.0223798	1.00624	0.00898033	1.00624	1.0099	1.00363	1.00308	1.00942	0.00462348	0.0223798
1700120G11Rik	0.293967	0.517555	0.997953	-0.0029558	-1.00205	1.00053	1.00258	-1.00438	1.00027	0.293967	0.517555
1700121C08Rik	0.164306	0.356433	0.997688	-0.003339	-1.00232	1	1.00232	-1.00446	-1.00018	0.164306	0.356433
1700123I01Rik	0.380172	0.608486	1.00251	0.00361117	1.00251	1.01276	1.01023	-1.00243	1.00746	0.380172	0.608486
1700123O12Rik	0.149062	0.333639	1.00291	0.00419316	1.00291	1.00705	1.00413	-1.00029	1.00613	0.149062	0.333639
1700123O20Rik	0.639364	0.805099	1.00185	0.00267112	1.00185	1.04214	1.04021	-1.00766	1.0114	0.639364	0.805099
1700124L16Rik	0.962423	0.985659	0.999763	-0.000342066	-1.00024	1.0012	1.00143	-1.00207	1.00159	0.962423	0.985659
1700126G02Rik	0.506908	0.712815	0.995749	-0.00614654	-1.00427	1.01399	1.01832	-1.01069	1.00212	0.506908	0.712815
1810006J02Rik	0.642368	0.807633	0.997794	-0.00318561	-1.00221	1.01426	1.0165	-1.00828	1.00384	0.642368	0.807633
1810010H24Rik	0.761405	0.878514	1.00027	0.000384062	1.00027	1.00812	1.00786	-1.00409	1.00463	0.761405	0.878514
1810011H11Rik	0.145878	0.328736	0.99311	-0.00997416	-1.00694	1.0054	1.01238	-1.01216	-1.00174	0.145878	0.328736
1810011O10Rik	0.363195	0.592155	1.00632	0.009093	1.00632	1.16442	1.15711	-1.01215	1.02499	0.363195	0.592155
1810013D15Rik	0.229639	0.44416	0.998411	-0.00229415	-1.00159	1	1.00159	-1.00334	1.00015	0.229639	0.44416
1810013L24Rik	0.690118	0.836468	0.978422	-0.0314707	-1.02205	1.6815	1.71858	-1.05488	1.00984	0.690118	0.836468
1810014B01Rik	0.0192336	0.0721886	1.01117	0.0160257	1.01117	1.03313	1.02171	1.00379	1.0186	0.0192336	0.0721886
1810019N24Rik	0.0508701	0.154362	0.98789	-0.0175782	-1.01226	1.015	1.02744	-1.01998	-1.0046	0.0508701	0.154362
1810022K09Rik	0.537994	0.736028	1.00427	0.00615239	1.00427	1.09454	1.08988	-1.0097	1.01835	0.537994	0.736028
1810024B03Rik	0.209284	0.417877	1.00509	0.00732815	1.00509	1.03868	1.03342	-1.00374	1.01399	0.209284	0.417877
1810026J23Rik	0.115039	0.279262	1.00851	0.0122225	1.00851	1.05726	1.04834	-1.00221	1.01934	0.115039	0.279262
1810030O07Rik	0.409591	0.63545	0.988088	-0.0172892	-1.01206	1.08689	1.1	-1.02688	1.00256	0.409591	0.63545
1810032O08Rik	0.784361	0.890974	1.00136	0.00195424	1.00136	1.02048	1.0191	-1.00534	1.00807	0.784361	0.890974
1810034E14Rik	2.47694e-19	6.80924e-18	1.0768	0.106754	1.0768	1.13186	1.05113	1.06394	1.08982	2.47694e-19	6.80924e-18
1810037I17Rik	0.00257876	0.0135863	1.03158	0.0448521	1.03158	1.20447	1.1676	1.01198	1.05156	0.00257876	0.0135863
1810041L15Rik	0.0339913	0.11373	0.973443	-0.0388313	-1.02728	1.06057	1.0895	-1.04174	-1.01302	0.0339913	0.11373
1810043G02Rik	0.107183	0.26496	1.00727	0.0104555	1.00727	1.02467	1.01728	1.00073	1.01386	0.107183	0.26496
1810043H04Rik	0.00523417	0.0248211	1.02384	0.0339884	1.02384	1.11214	1.08625	1.00928	1.03861	0.00523417	0.0248211
1810044D09Rik	0.845571	0.922501	1.00068	0.000984344	1.00068	1.00873	1.00804	-1.00372	1.00509	0.845571	0.922501
1810046K07Rik	0.133033	0.308729	0.99619	-0.00550707	-1.00382	1.00108	1.00491	-1.00695	-1.00071	0.133033	0.308729
1810055G02Rik	0.988531	0.995297	0.998255	-0.00251926	-1.00175	1.03769	1.0395	-1.01126	1.00773	0.988531	0.995297
1810058I24Rik	0.00963855	0.0410915	1.0252	0.035903	1.0252	1.2028	1.17324	1.00563	1.04515	0.00963855	0.0410915
1810062G17Rik	0.943661	0.976519	1.00038	0.000552428	1.00038	1.01403	1.01364	-1.00531	1.00608	0.943661	0.976519
1810062O18Rik	0.773231	0.885525	1.0005	0.000716322	1.0005	1.0912	1.09066	-1.01382	1.01483	0.773231	0.885525
1810064F22Rik	0.229083	0.443599	0.995306	-0.00678842	-1.00472	1.0066	1.01135	-1.00968	1.00023	0.229083	0.443599
2010003K11Rik	0.988132	0.995282	1.00014	0.000207021	1.00014	1.00506	1.00492	-1.0033	1.00359	0.988132	0.995282
2010005H15Rik	0.895471	0.952494	0.999583	-0.00060157	-1.00042	1.00823	1.00865	-1.00497	1.00414	0.895471	0.952494
2010007H06Rik	0.154327	0.341673	0.988878	-0.016136	-1.01125	1.03457	1.04621	-1.02136	-1.00123	0.154327	0.341673
2010009K17Rik	0.153858	0.34111	1.00487	0.00700566	1.00487	1.01794	1.01301	-1.00077	1.01054	0.153858	0.34111
2010013B24Rik	0.437553	0.657739	1.00151	0.00217935	1.00151	1.0058	1.00428	-1.00175	1.00478	0.437553	0.657739
2010107E04Rik	2.09312e-25	7.35697e-24	1.18003	0.238827	1.18003	1.62865	1.38017	1.14816	1.21279	2.09312e-25	7.35697e-24
2010107G12Rik	0.00163641	0.00919902	0.958621	-0.0609679	-1.04317	1.0613	1.10711	-1.05915	-1.02742	0.00163641	0.00919902
2010107G23Rik	0.251759	0.47063	1.00324	0.00466194	1.00324	1.01019	1.00693	-1.001	1.00749	0.251759	0.47063
2010109A12Rik	0.15214	0.338327	1.00545	0.00783911	1.00545	1.01715	1.01164	1.00002	1.01091	0.15214	0.338327
2010109I03Rik	0.439003	0.658778	0.997801	-0.00317612	-1.0022	1.00249	1.0047	-1.00545	1.00103	0.439003	0.658778
2010111I01Rik	1.26317e-08	1.70815e-07	1.07622	0.105978	1.07622	3.48588	3.23899	1.03569	1.11834	1.26317e-08	1.70815e-07
2010300C02Rik	4.59907e-05	0.000369168	0.923365	-0.115027	-1.083	1.15478	1.25062	-1.1079	-1.05865	4.59907e-05	0.000369168
2010308F09Rik	0.896265	0.952991	1.00057	0.000824623	1.00057	1.00302	1.00245	-1.00189	1.00303	0.896265	0.952991
2010309G21Rik	0.0595102	0.173463	0.990077	-0.0143875	-1.01002	1.00576	1.01584	-1.01602	-1.00406	0.0595102	0.173463
2010310C07Rik	0.0826338	0.21986	0.992355	-0.0110721	-1.0077	1.00537	1.01311	-1.01296	-1.00247	0.0826338	0.21986
2010315B03Rik	0.147546	0.331093	0.974614	-0.0370979	-1.02605	1.17634	1.20698	-1.04709	-1.00543	0.147546	0.331093
2010320M18Rik	0.796229	0.897274	0.99723	-0.00400248	-1.00278	1.01493	1.01775	-1.00916	1.00357	0.796229	0.897274
2200002D01Rik	0.503135	0.710106	1.00257	0.00370587	1.00257	1.01999	1.01737	-1.00383	1.009	0.503135	0.710106
2210013O21Rik	0.621303	0.793324	1.00441	0.00635234	1.00441	1.12924	1.12428	-1.01203	1.02099	0.621303	0.793324
2210016F16Rik	0.414099	0.639114	1.00645	0.00927516	1.00645	1.0834	1.07645	-1.00672	1.01975	0.414099	0.639114
2210016L21Rik	0.743493	0.867648	1.00086	0.00124286	1.00086	1.05273	1.05182	-1.00998	1.01172	0.743493	0.867648
2210404O09Rik	0.0100517	0.0426145	0.973372	-0.0389369	-1.02736	1.04611	1.07473	-1.04031	-1.01456	0.0100517	0.0426145
2210406O10Rik	0.285546	0.507982	0.996049	-0.00571157	-1.00397	1.00568	1.00967	-1.00854	1.00058	0.285546	0.507982
2210407C18Rik	8.46467e-05	0.000650737	1.0091	0.0130732	1.0091	1.0109	1.00178	1.00614	1.01207	8.46467e-05	0.000650737
2210408I21Rik	0.897596	0.953886	0.963992	-0.0529071	-1.03735	1.89122	1.96186	-1.07673	1.00059	0.897596	0.953886
2210414B05Rik	0.740452	0.866075	0.997151	-0.00411601	-1.00286	1.02024	1.02316	-1.01004	1.00429	0.740452	0.866075
2300009A05Rik	0.260668	0.480792	1.00669	0.00961825	1.00669	1.11768	1.11025	-1.00889	1.02243	0.260668	0.480792
2310001H17Rik	0.010759	0.0450901	0.972209	-0.040661	-1.02858	1.08057	1.11145	-1.04432	-1.01309	0.010759	0.0450901
2310001K24Rik	0.038592	0.125322	1.00246	0.00353949	1.00246	1.00354	1.00108	1.00061	1.0043	0.038592	0.125322
2310002L09Rik	1.39093e-06	1.45819e-05	1.01399	0.0200476	1.01399	1.01816	1.00411	1.01001	1.01799	1.39093e-06	1.45819e-05
2310009B15Rik	0.703886	0.845405	1.00057	0.000816953	1.00057	1.03117	1.03059	-1.00778	1.00893	0.703886	0.845405
2310010G23Rik	0.536809	0.735246	0.997878	-0.00306528	-1.00213	1.00934	1.01148	-1.00715	1.00288	0.536809	0.735246
2310011J03Rik	0.687471	0.834953	1.00105	0.00151847	1.00105	1.06145	1.06033	-1.0107	1.01283	0.687471	0.834953
2310015A10Rik	0.000114763	0.000853254	1.02938	0.0417724	1.02938	1.09551	1.06424	1.01675	1.04216	0.000114763	0.000853254
2310015D24Rik	0.506976	0.712831	1.00054	0.000784758	1.00054	1.0043	1.00375	-1.00251	1.0036	0.506976	0.712831
2310016D03Rik	1.00866e-48	6.38659e-47	1.06893	0.0961674	1.06893	1.07576	1.00639	1.06209	1.07581	1.00866e-48	6.38659e-47
2310016G11Rik	0.000381922	0.00253252	1.00443	0.0063765	1.00443	1.00549	1.00105	1.00246	1.0064	0.000381922	0.00253252
2310022A10Rik	1.05676e-05	9.53418e-05	1.03597	0.050988	1.03597	1.11168	1.07307	1.02238	1.04975	1.05676e-05	9.53418e-05
2310022B05Rik	0.000694411	0.00432656	1.02905	0.0413168	1.02905	1.11875	1.08716	1.01449	1.04382	0.000694411	0.00432656
2310030A07Rik	0.225162	0.43884	0.998519	-0.00213786	-1.00148	1	1.00148	-1.00314	1.00017	0.225162	0.43884
2310030G06Rik	0.609828	0.786137	0.992945	-0.0102147	-1.00711	1.04662	1.05406	-1.01815	1.00384	0.609828	0.786137
2310033P09Rik	0.903685	0.957341	1	-1.87017e-07	-1	1.05172	1.05172	-1.01085	1.01085	0.903685	0.957341
2310035C23Rik	0.0177141	0.0676583	0.9462	-0.0797825	-1.05686	1.67876	1.77421	-1.09155	-1.02327	0.0177141	0.0676583
2310036O22Rik	0.426731	0.648997	1.00831	0.0119411	1.00831	1.18046	1.17073	-1.01066	1.02753	0.426731	0.648997
2310039L15Rik	1.85325e-10	3.03493e-09	1.01989	0.0284128	1.01989	1.02373	1.00377	1.01563	1.02416	1.85325e-10	3.03493e-09
2310040G07Rik	1.28604e-06	1.35389e-05	1.03525	0.0499797	1.03525	1.09575	1.05844	1.02305	1.0476	1.28604e-06	1.35389e-05
2310040G24Rik	0.0032697	0.0167096	1.01294	0.0185458	1.01294	1.03278	1.01959	1.00575	1.02017	0.0032697	0.0167096
2310043M15Rik	0.725877	0.857836	0.998518	-0.00213925	-1.00148	1.00593	1.00742	-1.0056	1.00263	0.725877	0.857836
2310043O21Rik	0.660018	0.817518	1.00042	0.000612919	1.00042	1.00182	1.00139	-1.00139	1.00224	0.660018	0.817518
2310044K18Rik	0.530876	0.731132	1.00089	0.00129013	1.00089	1.00223	1.00133	-1.00101	1.0028	0.530876	0.731132
2310047D07Rik	0.702159	0.844074	0.999211	-0.00113864	-1.00079	1.00133	1.00212	-1.00285	1.00127	0.702159	0.844074
2310061I04Rik	6.42606e-06	6.00461e-05	1.04256	0.0601348	1.04256	1.1384	1.09193	1.02735	1.058	6.42606e-06	6.00461e-05
2310068J16Rik	0.94849	0.979233	0.999991	-1.3643e-05	-1.00001	1.01049	1.0105	-1.00485	1.00484	0.94849	0.979233
2310069B03Rik	0.082404	0.219415	0.996211	-0.00547723	-1.0038	1.00055	1.00436	-1.00668	-1.00093	0.082404	0.219415
2310069G16Rik	0.845389	0.922501	0.999514	-0.000701511	-1.00049	1.00102	1.00151	-1.00228	1.00131	0.845389	0.922501
2410002F23Rik	0.367786	0.596531	1.00701	0.010077	1.00701	1.07588	1.06839	-1.00547	1.01961	0.367786	0.596531
2410004B18Rik	0.591931	0.775403	1.00171	0.00247015	1.00171	1.0568	1.05499	-1.00956	1.01302	0.591931	0.775403
2410015M20Rik	2.04994e-24	6.98134e-23	1.13466	0.18226	1.13466	1.30883	1.1535	1.11288	1.15687	2.04994e-24	6.98134e-23
2410016O06Rik	0.914355	0.96225	1.00012	0.000166908	1.00012	1.01306	1.01294	-1.00541	1.00564	0.914355	0.96225
2410017I17Rik	0.950986	0.9798	0.999929	-0.000102956	-1.00007	1.00327	1.00334	-1.00285	1.00271	0.950986	0.9798
2410018L13Rik	0.0247318	0.088433	0.971157	-0.0422236	-1.0297	1.05364	1.08493	-1.04378	-1.01581	0.0247318	0.088433
2410021H03Rik	0.0775671	0.210303	1.00239	0.00343715	1.00239	1.00328	1.00089	1.00063	1.00414	0.0775671	0.210303
2410022M11Rik	0.716732	0.852824	1.00057	0.000821957	1.00057	1.02971	1.02912	-1.00757	1.00872	0.716732	0.852824
2410080I02Rik	0.0267137	0.0938941	1.00486	0.00699709	1.00486	1.00891	1.00403	1.00151	1.00823	0.0267137	0.0938941
2410089E03Rik	0.0744242	0.204149	0.95446	-0.0672436	-1.04771	1.46454	1.53442	-1.07911	-1.01723	0.0744242	0.204149
2410131K14Rik	0.0743882	0.204082	1.01138	0.0163276	1.01138	1.04784	1.03605	1.00201	1.02084	0.0743882	0.204082
2500002B13Rik	0.00138401	0.00793274	1.01735	0.0248172	1.01735	1.03923	1.02151	1.00978	1.02498	0.00138401	0.00793274
2510009E07Rik	0.000183673	0.001309	1.04107	0.0580637	1.04107	1.28022	1.22972	1.01846	1.06418	0.000183673	0.001309
2510017J16Rik	0.40841	0.634632	1.00435	0.00625629	1.00435	1.03556	1.03108	-1.00417	1.01291	0.40841	0.634632
2510039O18Rik	0.566205	0.756911	0.991416	-0.0124369	-1.00866	1.10608	1.11565	-1.02455	1.00704	0.566205	0.756911
2510046G10Rik	0.861941	0.932263	0.999279	-0.00104057	-1.00072	1.0064	1.00713	-1.00478	1.00333	0.861941	0.932263
2600006K01Rik	0.199996	0.40491	1.00182	0.00261783	1.00182	1.00307	1.00125	-1.00011	1.00375	0.199996	0.40491
2600014E21Rik	0.695675	0.840156	1.00064	0.000929325	1.00064	1.01529	1.01463	-1.00537	1.00666	0.695675	0.840156
2610001J05Rik	0.224268	0.437438	1.00585	0.0084148	1.00585	1.07239	1.06616	-1.00649	1.0183	0.224268	0.437438
2610002M06Rik	0.134037	0.310265	0.980032	-0.0290988	-1.02037	1.08907	1.11126	-1.0361	-1.00489	0.134037	0.310265
2610008E11Rik	0.953865	0.981222	0.987253	-0.0185088	-1.01291	1.22779	1.24365	-1.03522	1.00899	0.953865	0.981222
2610016A17Rik	0.798073	0.897913	1.00043	0.000618096	1.00043	1.00326	1.00283	-1.00222	1.00308	0.798073	0.897913
2610020C07Rik	0.0557678	0.165606	1.01175	0.0168486	1.01175	1.05821	1.04592	1.00123	1.02237	0.0557678	0.165606
2610020H08Rik	3.4774e-06	3.40917e-05	0.943528	-0.083862	-1.05985	1.06269	1.12629	-1.07675	-1.04322	3.4774e-06	3.40917e-05
2610021A01Rik	0.443142	0.662541	0.988999	-0.0159585	-1.01112	1.08031	1.09233	-1.02535	1.00292	0.443142	0.662541
2610028H24Rik	3.92695e-25	1.36928e-23	1.0391	0.0553358	1.0391	1.04348	1.00421	1.03381	1.04442	3.92695e-25	1.36928e-23
2610035D17Rik	0.387828	0.615131	0.988571	-0.0165834	-1.01156	1.62938	1.64822	-1.04602	1.02225	0.387828	0.615131
2610037D02Rik	0.0363404	0.119738	1.02192	0.0312785	1.02192	1.86078	1.82087	-1.01182	1.05666	0.0363404	0.119738
2610044O15Rik8	0.170582	0.365392	1.01184	0.016982	1.01184	1.0915	1.07872	-1.00157	1.02542	0.170582	0.365392
2610204G07Rik	3.30292e-19	8.96748e-18	1.05642	0.0791877	1.05642	1.06801	1.01097	1.04891	1.06399	3.30292e-19	8.96748e-18
2610206C17Rik	0.155999	0.344246	0.986231	-0.0200032	-1.01396	1.03319	1.04761	-1.02447	-1.00357	0.155999	0.344246
2610301B20Rik	0.766986	0.881633	0.994019	-0.00865478	-1.00602	1.08915	1.09571	-1.02064	1.00847	0.766986	0.881633
2610305D13Rik	0.827596	0.912583	1.00035	0.000507845	1.00035	1.01648	1.01612	-1.00584	1.00655	0.827596	0.912583
2610318N02Rik	0.960045	0.984683	0.999856	-0.000208274	-1.00014	1.00114	1.00129	-1.00185	1.00156	0.960045	0.984683
2610507B11Rik	0.0856925	0.225902	1.00789	0.0113352	1.00789	1.46181	1.45037	-1.02009	1.03624	0.0856925	0.225902
2610528A11Rik	0.409757	0.635544	0.998499	-0.00216698	-1.0015	1.00077	1.00228	-1.00369	1.00068	0.409757	0.635544
2700012I20Rik	0.997417	0.998679	1.00001	1.45127e-05	1.00001	1.00161	1.0016	-1.00197	1.00199	0.997417	0.998679
2700016F22Rik	0.797119	0.897761	0.997175	-0.00408193	-1.00283	1.01379	1.01666	-1.0089	1.00321	0.797119	0.897761
2700029M09Rik	0.00618967	0.0285235	1.03	0.0426511	1.03	1.17868	1.14434	1.01183	1.04851	0.00618967	0.0285235
2700033N17Rik	0.926336	0.967717	0.999808	-0.0002772	-1.00019	1.00599	1.00618	-1.00402	1.00364	0.926336	0.967717
2700038G22Rik	0.683736	0.833247	1.0015	0.00216893	1.0015	1.01767	1.01614	-1.00466	1.00769	0.683736	0.833247
2700046A07Rik	0.144583	0.326956	0.998024	-0.00285392	-1.00198	1	1.00198	-1.00386	-1.00011	0.144583	0.326956
2700046G09Rik	0.528286	0.729863	0.995313	-0.00677758	-1.00471	1.01265	1.01742	-1.01091	1.00146	0.528286	0.729863
2700049A03Rik	0.0138734	0.0555208	0.944173	-0.0828774	-1.05913	1.3668	1.44762	-1.08852	-1.03053	0.0138734	0.0555208
2700060E02Rik	0.109573	0.269386	1.01275	0.0182771	1.01275	1.19717	1.1821	-1.0069	1.03274	0.109573	0.269386
2700062C07Rik	0.684893	0.833577	1.00125	0.00180158	1.00125	1.04673	1.04543	-1.00885	1.01137	0.684893	0.833577
2700069I18Rik	0.574778	0.762963	1.00098	0.00141107	1.00098	1.01156	1.01057	-1.00405	1.00602	0.574778	0.762963
2700081O15Rik	0.988855	0.995297	0.993223	-0.00981043	-1.00682	1.15705	1.16494	-1.02559	1.01174	0.988855	0.995297
2700097O09Rik	0.444482	0.663865	0.976674	-0.0340505	-1.02388	1.3115	1.34283	-1.05001	1.0016	0.444482	0.663865
2810001G20Rik	0.98938	0.995297	0.998616	-0.00199837	-1.00139	1.03524	1.03668	-1.01055	1.00776	0.98938	0.995297
2810004N23Rik	0.0113204	0.046968	0.949165	-0.0752689	-1.05356	1.23787	1.30416	-1.07901	-1.0287	0.0113204	0.046968
2810006K23Rik	0.616484	0.790086	0.99444	-0.00804391	-1.00559	1.03106	1.03683	-1.01467	1.00342	0.616484	0.790086
2810021J22Rik	0.855277	0.927853	0.997495	-0.00361834	-1.00251	1.02749	1.03007	-1.01065	1.00559	0.855277	0.927853
2810029C07Rik	0.65942	0.817136	0.999358	-0.000927043	-1.00064	1.00077	1.00142	-1.00237	1.00108	0.65942	0.817136
2810030D12Rik	0.269423	0.491003	0.997025	-0.00429799	-1.00298	1.00239	1.00538	-1.00635	1.00037	0.269423	0.491003
2810032G03Rik	0.0480593	0.147724	0.992909	-0.0102665	-1.00714	1.0042	1.01137	-1.01202	-1.00229	0.0480593	0.147724
2810402E24Rik	0.772774	0.885454	0.9978	-0.00317673	-1.0022	1.0377	1.03998	-1.01166	1.00721	0.772774	0.885454
2810403A07Rik	0.380332	0.608486	0.971915	-0.0410981	-1.0289	1.58294	1.62868	-1.06077	1.00203	0.380332	0.608486
2810404M03Rik	0.731318	0.860955	0.999189	-0.00116982	-1.00081	1.00156	1.00237	-1.00305	1.00143	0.731318	0.860955
2810405F17Rik	0.820488	0.90894	0.998636	-0.00196852	-1.00137	1.03335	1.03476	-1.01027	1.00752	0.820488	0.90894
2810407A14Rik	0.000107784	0.000807185	0.96073	-0.0577971	-1.04088	1.03028	1.07239	-1.05374	-1.02817	0.000107784	0.000807185
2810408A11Rik	0.502157	0.709696	1.00076	0.0010995	1.00076	1.00287	1.00211	-1.00152	1.00305	0.502157	0.709696
2810414N06Rik	0.601136	0.781276	0.997722	-0.0032903	-1.00228	1.00679	1.00909	-1.00675	1.00217	0.601136	0.781276
2810417H13Rik	0.973058	0.99008	0.999061	-0.00135558	-1.00094	1.01315	1.0141	-1.00669	1.0048	0.973058	0.99008
2810425M01Rik	0.124866	0.295032	1.00637	0.00915833	1.00637	1.02401	1.01753	-1.00019	1.01297	0.124866	0.295032
2810428I15Rik	0.0245209	0.0878594	1.01728	0.0247148	1.01728	1.10117	1.08247	1.00327	1.03148	0.0245209	0.0878594
2810429I04Rik	0.480161	0.691708	0.998199	-0.00260096	-1.0018	1.00337	1.00518	-1.00519	1.00157	0.480161	0.691708
2810432F15Rik	0.373842	0.602091	1.00166	0.00239295	1.00166	1.0051	1.00344	-1.00121	1.00454	0.373842	0.602091
2810433D01Rik	0.783994	0.890748	0.999081	-0.00132591	-1.00092	1.0041	1.00502	-1.00435	1.0025	0.783994	0.890748
2810454H06Rik	0.989801	0.995363	0.999361	-0.000921857	-1.00064	1.01764	1.01829	-1.00715	1.00586	0.989801	0.995363
2810459M11Rik	0.909171	0.96031	0.999684	-0.000456662	-1.00032	1.00506	1.00538	-1.00383	1.0032	0.909171	0.96031
2810474O19Rik	0.0415702	0.132515	1.01885	0.0269355	1.01885	1.95565	1.91948	-1.01649	1.05516	0.0415702	0.132515
2900009J06Rik	0.131429	0.306248	1.00713	0.010251	1.00713	1.04174	1.03436	-1.00188	1.01622	0.131429	0.306248
2900011O08Rik	0.282011	0.504198	1.0027	0.00389327	1.0027	1.00677	1.00406	-1.00064	1.00605	0.282011	0.504198
2900026A02Rik	0.121611	0.290393	1.00719	0.0103297	1.00719	1.38008	1.37023	-1.01968	1.03439	0.121611	0.290393
2900060B14Rik	0.501619	0.709164	0.996035	-0.00573134	-1.00398	1.01765	1.0217	-1.01086	1.00286	0.501619	0.709164
2900076A07Rik	0.0360567	0.119027	1.01561	0.0223529	1.01561	1.11116	1.09407	1.00114	1.0303	0.0360567	0.119027
2900089D17Rik	4.65228e-05	0.000372927	1.05022	0.0706939	1.05022	1.29103	1.22929	1.02731	1.07364	4.65228e-05	0.000372927
2900092C05Rik	0.391657	0.619047	0.997592	-0.00347759	-1.00241	1.00316	1.00558	-1.00589	1.00106	0.391657	0.619047
2900093K20Rik	0.805499	0.902719	0.999016	-0.00141979	-1.00098	1.01985	1.02085	-1.00796	1.00597	0.805499	0.902719
3010003L21Rik	0.776869	0.887127	0.999558	-0.000637543	-1.00044	1.00058	1.00102	-1.00185	1.00096	0.776869	0.887127
3010026O09Rik	0.0755847	0.206492	1.01012	0.0145307	1.01012	1.04006	1.02963	1.00153	1.01879	0.0755847	0.206492
3100003L05Rik	0.103824	0.259139	1.00206	0.00296947	1.00206	1.00277	1.00071	1.00051	1.00362	0.103824	0.259139
3110002H16Rik	0.93375	0.97147	0.995306	-0.00678756	-1.00472	1.07434	1.07941	-1.01791	1.00838	0.93375	0.97147
3110009E18Rik	0.941873	0.975803	0.99847	-0.00220965	-1.00153	1.06069	1.06232	-1.01344	1.01034	0.941873	0.975803
3110021N24Rik	0.0369187	0.121076	1.01677	0.0239943	1.01677	1.08975	1.07178	1.00378	1.02993	0.0369187	0.121076
3110035E14Rik	0.776492	0.887	1.00033	0.000475513	1.00033	1.00506	1.00472	-1.00304	1.0037	0.776492	0.887
3110039M20Rik.1	0.629682	0.7989	0.998183	-0.00262373	-1.00182	1.00433	1.00616	-1.00558	1.00193	0.629682	0.7989
3110040N11Rik	0.237773	0.453245	1.00652	0.00937107	1.00652	1.04923	1.04244	-1.00347	1.01659	0.237773	0.453245
3110043O21Rik	0.000183464	0.00130804	0.938314	-0.0918576	-1.06574	1.17439	1.2516	-1.08922	-1.04277	0.000183464	0.00130804
3110045C21Rik	0.108251	0.266733	1.00484	0.00696192	1.00484	1.01079	1.00593	1.00088	1.00881	0.108251	0.266733
3110052M02Rik	0.161311	0.352222	0.993307	-0.00968867	-1.00674	1.01011	1.01691	-1.01269	-1.00082	0.161311	0.352222
3110056K07Rik	2.49565e-05	0.000211455	1.04528	0.0638874	1.04528	1.25313	1.19884	1.02428	1.06671	2.49565e-05	0.000211455
3110062M04Rik	0.374794	0.602909	0.992407	-0.0109969	-1.00765	1.0322	1.04009	-1.01709	1.00171	0.374794	0.602909
3110070M22Rik	0.209465	0.418073	1.00176	0.00254011	1.00176	1.00289	1.00112	-1.00013	1.00366	0.209465	0.418073
3110082I17Rik	0.0618074	0.178179	0.968735	-0.045826	-1.03227	1.17233	1.21016	-1.05345	-1.01153	0.0618074	0.178179
3110083C13Rik	0.530451	0.731112	0.998212	-0.00258213	-1.00179	1.00227	1.00407	-1.0048	1.00121	0.530451	0.731112
3300002A11Rik	1.56237e-09	2.32028e-08	1.03215	0.0456486	1.03215	1.04999	1.01729	1.02468	1.03967	1.56237e-09	2.32028e-08
3300002I08Rik	0.904287	0.957689	0.994839	-0.00746523	-1.00519	1.11552	1.12131	-1.02148	1.01096	0.904287	0.957689
3425401B19Rik	1.14031e-12	2.20505e-11	1.0275	0.0391421	1.0275	1.03602	1.00829	1.02191	1.03313	1.14031e-12	2.20505e-11
3632451O06Rik	0.0475474	0.146432	1.01949	0.027847	1.01949	1.16538	1.1431	1.00121	1.0381	0.0475474	0.146432
3830403N18Rik	0.311208	0.53711	0.998018	-0.00286263	-1.00199	1.00079	1.00278	-1.00433	1.00035	0.311208	0.53711
3830406C13Rik	0.728083	0.858878	0.988038	-0.017362	-1.01211	1.20318	1.21775	-1.0334	1.00882	0.728083	0.858878
3830408C21Rik	0.133351	0.309207	1.00278	0.00400607	1.00278	1.00616	1.00337	-1.00018	1.00575	0.133351	0.309207
3930402G23Rik	0.562366	0.753388	1.00127	0.00182585	1.00127	1.00361	1.00234	-1.00114	1.00368	0.562366	0.753388
4430402I18Rik	5.77946e-15	1.27826e-13	1.07115	0.0991597	1.07115	1.14477	1.06873	1.05689	1.08561	5.77946e-15	1.27826e-13
4632404H12Rik	0.676989	0.829081	0.996268	-0.00539359	-1.00375	1.03559	1.03947	-1.0132	1.00566	0.676989	0.829081
4632411P08Rik	0.286309	0.508945	1.00147	0.0021134	1.00147	1.00253	1.00106	-1.00023	1.00317	0.286309	0.508945
4632415L05Rik	0.000146261	0.00106664	1.02705	0.0385008	1.02705	1.07027	1.04209	1.0165	1.0377	0.000146261	0.00106664
4632428C04Rik	0.00164321	0.00922541	1.01016	0.0145789	1.01016	1.01555	1.00534	1.00603	1.0143	0.00164321	0.00922541
4731419I09Rik	0.344253	0.573029	1.00189	0.00272283	1.00189	1.00518	1.00328	-1.00095	1.00473	0.344253	0.573029
4732414G09Rik	0.709692	0.848427	0.999645	-0.000512553	-1.00036	1.00108	1.00143	-1.00204	1.00133	0.709692	0.848427
4732419C18Rik	0.0546915	0.163029	0.985135	-0.0216068	-1.01509	1.02982	1.04536	-1.02529	-1.00499	0.0546915	0.163029
4732440D04Rik	0.139906	0.319133	1.01174	0.016835	1.01174	1.12386	1.11082	-1.00389	1.0276	0.139906	0.319133
4732463B04Rik	0.83594	0.916634	0.998591	-0.00203357	-1.00141	1.00895	1.01038	-1.00628	1.00345	0.83594	0.916634
4732465J04Rik	0.00221171	0.0118882	1.01	0.014352	1.01	1.01729	1.00722	1.00541	1.0146	0.00221171	0.0118882
4732471J01Rik	1.26951e-06	1.33729e-05	0.891592	-0.165544	-1.12159	1.45597	1.633	-1.15805	-1.08628	1.26951e-06	1.33729e-05
4732487G21Rik	0.858366	0.93007	0.99995	-7.19349e-05	-1.00005	1.00227	1.00232	-1.00237	1.00227	0.858366	0.93007
4732491K20Rik	1.86902e-05	0.000161721	1.02834	0.0403183	1.02834	1.06232	1.03304	1.01868	1.03809	1.86902e-05	0.000161721
4831440E17Rik	0.0101103	0.0428115	1.01559	0.0223114	1.01559	1.05227	1.03613	1.00614	1.02512	0.0101103	0.0428115
4833403J16Rik	0.839365	0.918658	1.00006	8.55915e-05	1.00006	1.0232	1.02314	-1.00721	1.00733	0.839365	0.918658
4833412C05Rik	0.00629313	0.0289243	1.00421	0.00605592	1.00421	1.00544	1.00122	1.00206	1.00635	0.00629313	0.0289243
4833413G10Rik	0.605276	0.783753	0.997853	-0.00310071	-1.00215	1.00551	1.00768	-1.00633	1.00202	0.605276	0.783753
4833418N02Rik	0.414373	0.639319	1.00338	0.00486092	1.00338	1.01883	1.01541	-1.00263	1.00941	0.414373	0.639319
4833420G17Rik	0.537773	0.735898	0.980644	-0.0281993	-1.01974	1.26225	1.28717	-1.04356	1.00355	0.537773	0.735898
4833422C13Rik	0.00482408	0.023168	1.01488	0.0213139	1.01488	1.03813	1.0229	1.00693	1.0229	0.00482408	0.023168
4833427F10Rik	3.85239e-05	0.000314704	1.00654	0.00940589	1.00654	1.00771	1.00116	1.00426	1.00883	3.85239e-05	0.000314704
4833439L19Rik	0.429744	0.650838	1.00036	0.000521087	1.00036	1.23225	1.23181	-1.02137	1.02211	0.429744	0.650838
4833445I07Rik	0.091678	0.23608	0.996593	-0.00492307	-1.00342	1	1.00342	-1.00603	-1.00081	0.091678	0.23608
4921504A21Rik	0.00019168	0.00135998	1.02504	0.0356813	1.02504	1.06882	1.04271	1.01452	1.03567	0.00019168	0.00135998
4921504E06Rik	0.167042	0.360674	1.0023	0.00331116	1.0023	1.0043	1.002	1.00001	1.00459	0.167042	0.360674
4921506M07Rik	0.196136	0.400003	0.995635	-0.00631174	-1.00438	1.00369	1.00809	-1.00855	-1.00023	0.196136	0.400003
4921507P07Rik	0.569562	0.759372	1.00185	0.00266003	1.00185	1.02664	1.02475	-1.00569	1.0094	0.569562	0.759372
4921511C10Rik	0.442281	0.661649	1.00149	0.00214563	1.00149	1.07094	1.06934	-1.01083	1.01384	0.442281	0.661649
4921513I03Rik	0.371412	0.600074	1.0014	0.00202503	1.0014	1.00362	1.00221	-1.00097	1.00378	0.371412	0.600074
4921524J17Rik	0.163268	0.354972	1.00998	0.014329	1.00998	1.24551	1.2332	-1.01179	1.03209	0.163268	0.354972
4921534H16Rik	0.299225	0.523842	0.997705	-0.00331544	-1.0023	1.00177	1.00407	-1.00516	1.00055	0.299225	0.523842
4921536K21Rik	0.973341	0.990222	0.999912	-0.000126536	-1.00009	1.00165	1.00174	-1.00205	1.00187	0.973341	0.990222
4921539H07Rik	0.352042	0.58065	1.00118	0.00170084	1.00118	1.00235	1.00117	-1.0006	1.00296	0.352042	0.58065
4930402H24Rik	0.327997	0.555445	0.947597	-0.0776548	-1.0553	3.00404	3.17016	-1.0971	-1.0151	0.327997	0.555445
4930403P22Rik	0.499077	0.70711	1.00091	0.00131444	1.00091	1.00267	1.00175	-1.0012	1.00303	0.499077	0.70711
4930404A12Rik	0.456604	0.674049	1.00084	0.00121004	1.00084	1.00202	1.00118	-1.00096	1.00264	0.456604	0.674049
4930404N11Rik	0.789279	0.894044	0.997136	-0.00413795	-1.00287	1.02259	1.02552	-1.01053	1.00475	0.789279	0.894044
4930405D11Rik	0.252027	0.470822	0.995727	-0.0061782	-1.00429	1.0059	1.01021	-1.00898	1.00037	0.252027	0.470822
4930407G08Rik	0.696806	0.840876	1.00059	0.000852525	1.00059	1.00302	1.00243	-1.00188	1.00306	0.696806	0.840876
4930412B13Rik	0.199747	0.404546	1.00211	0.00303831	1.00211	1.00436	1.00225	-1.00034	1.00456	0.199747	0.404546
4930412F09Rik	0.845576	0.922501	0.999595	-0.000584151	-1.0004	1.00147	1.00187	-1.00249	1.00168	0.845576	0.922501
4930412M03Rik	0.157483	0.346461	0.997734	-0.00327347	-1.00227	1	1.00227	-1.00437	-1.00017	0.157483	0.346461
4930415F15Rik	0.119287	0.286638	1.00819	0.0117625	1.00819	1.02705	1.01872	1.00118	1.01525	0.119287	0.286638
4930415O20Rik	0.000379547	0.00252059	1.01581	0.0226277	1.01581	1.03165	1.01559	1.00925	1.02241	0.000379547	0.00252059
4930419G24Rik	0.0142365	0.0566525	1.00462	0.00665072	1.00462	1.00697	1.00233	1.00194	1.00731	0.0142365	0.0566525
4930422M22Rik	0.514008	0.718515	0.998517	-0.00214148	-1.00149	1.00202	1.00351	-1.00417	1.00119	0.514008	0.718515
4930425L21Rik	0.912568	0.96167	0.999534	-0.000672227	-1.00047	1.00195	1.00242	-1.00282	1.00189	0.912568	0.96167
4930426I24Rik	0.506725	0.71278	1.00152	0.00218637	1.00152	1.00942	1.00789	-1.0028	1.00585	0.506725	0.71278
4930427A07Rik	0.0235895	0.0852889	1.0032	0.00460922	1.0032	1.00457	1.00136	1.00112	1.00529	0.0235895	0.0852889
4930429D17Rik	0.305225	0.530698	0.996628	-0.00487228	-1.00338	1.00209	1.00548	-1.00679	1.00001	0.305225	0.530698
4930430A15Rik	0.185732	0.386566	0.99844	-0.00225264	-1.00156	1	1.00156	-1.00321	1.00008	0.185732	0.386566
4930430F08Rik	0.841121	0.919957	0.999287	-0.00102932	-1.00071	1.03616	1.0369	-1.00984	1.0084	0.841121	0.919957
4930432B10Rik	0.181705	0.381256	1.00649	0.00933039	1.00649	1.06053	1.05369	-1.0047	1.01778	0.181705	0.381256
4930432K21Rik	0.790036	0.894093	1.00108	0.00155348	1.00108	1.00942	1.00833	-1.00335	1.00551	0.790036	0.894093
4930433N12Rik	0.774794	0.886093	1.00078	0.00112436	1.00078	1.00463	1.00385	-1.00225	1.00381	0.774794	0.886093
4930444A19Rik	0.474872	0.687497	1.003	0.00432365	1.003	1.04225	1.03913	-1.0065	1.01255	0.474872	0.687497
4930444P10Rik	0.0100904	0.0427479	1.00773	0.0111143	1.00773	1.01093	1.00317	1.00429	1.01119	0.0100904	0.0427479
4930445B16Rik	1.205e-10	2.00898e-09	1.01248	0.0178941	1.01248	1.01316	1.00067	1.00986	1.0151	1.205e-10	2.00898e-09
4930447C04Rik	0.661165	0.818304	0.99505	-0.00715845	-1.00497	1.01474	1.01979	-1.01182	1.00183	0.661165	0.818304
4930448D08Rik	0.691545	0.837601	1.00018	0.000257124	1.00018	1.00135	1.00117	-1.00149	1.00184	0.691545	0.837601
4930448N21Rik	0.130324	0.304118	0.929043	-0.106183	-1.07638	2.39739	2.58049	-1.12566	-1.02926	0.130324	0.304118
4930451G09Rik	0.136212	0.313282	0.995542	-0.00644564	-1.00448	1.00249	1.00698	-1.00827	-1.0007	0.136212	0.313282
4930452B06Rik	0.0586365	0.171748	1.01146	0.0164375	1.01146	1.05012	1.03822	1.00165	1.02136	0.0586365	0.171748
4930453N24Rik	0.737076	0.864027	0.998989	-0.00145878	-1.00101	1.12135	1.12248	-1.0173	1.01525	0.737076	0.864027
4930455D15Rik	0.537028	0.735338	0.997093	-0.00419958	-1.00292	1.00557	1.0085	-1.00733	1.00148	0.537028	0.735338
4930455G09Rik	0.0180517	0.0686342	1.00811	0.0116602	1.00811	1.02152	1.0133	1.00217	1.0141	0.0180517	0.0686342
4930455H04Rik	0.810635	0.905037	1.00017	0.000251034	1.00017	1.00628	1.0061	-1.00363	1.00398	0.810635	0.905037
4930458D05Rik	0.597708	0.77942	0.996352	-0.00527266	-1.00366	1.02797	1.03173	-1.012	1.00463	0.597708	0.77942
4930467D21Rik	0.24245	0.458968	1.00252	0.00363072	1.00252	1.0061	1.00357	-1.00044	1.00549	0.24245	0.458968
4930467E23Rik	0.00573608	0.0268137	1.00328	0.00471993	1.00328	1.00396	1.00068	1.00154	1.00501	0.00573608	0.0268137
4930469G21Rik	0.273175	0.495353	1.00178	0.00257095	1.00178	1.00329	1.0015	-1.00033	1.0039	0.273175	0.495353
4930473D10Rik	0.179681	0.378732	0.996917	-0.00445408	-1.00309	1.00153	1.00463	-1.00606	-1.00014	0.179681	0.378732
4930478K11Rik	0.625156	0.795921	1.00097	0.00140226	1.00097	1.00323	1.00226	-1.00138	1.00333	0.625156	0.795921
4930479D17Rik	0.821291	0.909231	0.99876	-0.00178952	-1.00124	1.00761	1.00886	-1.00571	1.00322	0.821291	0.909231
4930480K23Rik	0.426325	0.64884	1.00375	0.00540283	1.00375	1.06861	1.06462	-1.00842	1.016	0.426325	0.64884
4930481A15Rik	2.55837e-15	5.81988e-14	1.08883	0.122782	1.08883	1.22081	1.12121	1.07044	1.10754	2.55837e-15	5.81988e-14
4930483K19Rik	0.467093	0.681938	0.999174	-0.00119174	-1.00083	1.00031	1.00113	-1.00226	1.00061	0.467093	0.681938
4930486L24Rik	0.346162	0.574828	0.996474	-0.00509638	-1.00354	1.00571	1.00927	-1.008	1.00091	0.346162	0.574828
4930502E18Rik	0.455447	0.672965	0.999044	-0.00137949	-1.00096	1.00037	1.00133	-1.00255	1.00063	0.455447	0.672965
4930503L19Rik	0.421638	0.645096	0.988691	-0.0164088	-1.01144	1.07757	1.08989	-1.02559	1.00252	0.421638	0.645096
4930505A04Rik	0.187583	0.388726	1.00365	0.0052503	1.00365	1.01274	1.00906	-1.00112	1.00844	0.187583	0.388726
4930505N22Rik	0.334402	0.562461	0.996155	-0.00555755	-1.00386	1.00965	1.01355	-1.00922	1.00147	0.334402	0.562461
4930509E16Rik	0.627295	0.797024	1.00098	0.00141728	1.00098	1.00351	1.00252	-1.00151	1.00348	0.627295	0.797024
4930509G22Rik	0.244609	0.461411	0.995379	-0.00668238	-1.00464	1.00715	1.01183	-1.00963	1.00032	0.244609	0.461411
4930509J09Rik	0.88112	0.94329	0.999344	-0.000946481	-1.00066	1.00244	1.00309	-1.00335	1.00203	0.88112	0.94329
4930512B01Rik	0.15818	0.347485	1.00806	0.0115884	1.00806	1.03952	1.03121	-1.00046	1.01667	0.15818	0.347485
4930512H18Rik	6.36705e-135	1.16325e-132	1.18408	0.243771	1.18408	1.19585	1.00994	1.17284	1.19543	6.36705e-135	1.16325e-132
4930513D17Rik	0.252002	0.470822	0.994878	-0.0074087	-1.00515	1.00618	1.01136	-1.01022	-1.0001	0.252002	0.470822
4930515L19Rik	0.93569	0.972565	0.999578	-0.000609214	-1.00042	1.00119	1.00161	-1.0023	1.00145	0.93569	0.972565
4930516K23Rik	0.116355	0.281405	0.997317	-0.00387622	-1.00269	1.00023	1.00292	-1.00499	-1.00039	0.116355	0.281405
4930518I15Rik	0.79263	0.895379	1.00082	0.0011864	1.00082	1.03457	1.03372	-1.00787	1.00953	0.79263	0.895379
4930522L14Rik	0.109705	0.269603	0.982164	-0.0259643	-1.01816	1.04847	1.06751	-1.03051	-1.00596	0.109705	0.269603
4930523C07Rik	0.00302569	0.0156677	0.939126	-0.0906088	-1.06482	1.37774	1.46704	-1.09577	-1.03474	0.00302569	0.0156677
4930524B15Rik	0.13289	0.308678	0.997586	-0.00348679	-1.00242	1	1.00242	-1.00457	-1.00028	0.13289	0.308678
4930524J08Rik	0.169182	0.36365	1.0021	0.00302959	1.0021	1.00442	1.00231	-1.00032	1.00453	0.169182	0.36365
4930524O07Rik	0.261822	0.481855	0.998065	-0.0027947	-1.00194	1.00025	1.00219	-1.00404	1.00016	0.261822	0.481855
4930525G20Rik	0.48012	0.691706	1.00322	0.00463292	1.00322	1.03254	1.02923	-1.00507	1.01155	0.48012	0.691706
4930526L06Rik	0.192404	0.395334	0.998399	-0.00231091	-1.0016	1	1.0016	-1.0033	1.00009	0.192404	0.395334
4930532G15Rik	0.865295	0.934168	0.999739	-0.000377237	-1.00026	1.00406	1.00432	-1.00342	1.0029	0.865295	0.934168
4930533B01Rik	0.902983	0.957026	1.00013	0.000191814	1.00013	1.00203	1.0019	-1.00199	1.00226	0.902983	0.957026
4930533K18Rik	0.617303	0.79047	1.0011	0.00158659	1.0011	1.01407	1.01296	-1.00448	1.00669	0.617303	0.79047
4930534D22Rik	0.871955	0.938176	1.00015	0.000209595	1.00015	1.00245	1.0023	-1.00209	1.00239	0.871955	0.938176
4930537H20Rik	0.233859	0.448907	0.998363	-0.00236392	-1.00164	1	1.00164	-1.00343	1.00015	0.233859	0.448907
4930539E08Rik	0.571321	0.760735	1.0009	0.00130503	1.0009	1.00234	1.00144	-1.00106	1.00287	0.571321	0.760735
4930539J05Rik	0.556672	0.749216	0.997598	-0.00346977	-1.00241	1.00548	1.0079	-1.00648	1.00165	0.556672	0.749216
4930544I03Rik	0.626479	0.796619	0.99822	-0.0025701	-1.00178	1.00703	1.00882	-1.00644	1.00286	0.626479	0.796619
4930545L23Rik	0.449409	0.668098	1.00245	0.00353056	1.00245	1.01289	1.01041	-1.0026	1.00752	0.449409	0.668098
4930547M16Rik	0.0921868	0.237181	0.997164	-0.00409686	-1.00284	1	1.00284	-1.00513	-1.00056	0.0921868	0.237181
4930548K13Rik	0.188242	0.389704	0.998238	-0.00254463	-1.00177	1	1.00177	-1.00358	1.00004	0.188242	0.389704
4930550C14Rik	0.952361	0.980554	0.999972	-4.06591e-05	-1.00003	1.01241	1.01244	-1.00538	1.00532	0.952361	0.980554
4930551O13Rik	0.235464	0.450512	0.998119	-0.00271572	-1.00188	1.00049	1.00238	-1.00398	1.00021	0.235464	0.450512
4930552P12Rik	0.951845	0.980313	0.999772	-0.00032904	-1.00023	1.00103	1.00126	-1.00187	1.00141	0.951845	0.980313
4930554G24Rik	0.534755	0.734001	1.00234	0.00336645	1.00234	1.01138	1.00902	-1.00249	1.00718	0.534755	0.734001
4930554H23Rik	0.876873	0.941331	0.999647	-0.000508796	-1.00035	1.00148	1.00184	-1.00235	1.00165	0.876873	0.941331
4930555A03Rik	0.77504	0.886191	1.00045	0.000646098	1.00045	1.00236	1.00191	-1.00177	1.00267	0.77504	0.886191
4930556J24Rik	0.59386	0.776498	0.995816	-0.00604869	-1.0042	1.03051	1.03484	-1.01311	1.00465	0.59386	0.776498
4930556M19Rik	0.961041	0.985022	1.00015	0.000216705	1.00015	1.00352	1.00337	-1.00268	1.00298	0.961041	0.985022
4930556N13Rik	0.702415	0.844216	0.996851	-0.00455072	-1.00316	1.12466	1.12821	-1.02022	1.01381	0.702415	0.844216
4930557F10Rik	0.123613	0.293348	0.997671	-0.00336443	-1.00233	1	1.00233	-1.0044	-1.00027	0.123613	0.293348
4930557J02Rik	0.874414	0.939749	0.999695	-0.000440229	-1.00031	1.00156	1.00187	-1.00235	1.00174	0.874414	0.939749
4930558K02Rik	0.0630722	0.180809	0.996193	-0.00550242	-1.00382	1	1.00382	-1.00654	-1.00111	0.0630722	0.180809
4930562C15Rik	0.414881	0.639656	0.998709	-0.00186393	-1.00129	1.00076	1.00205	-1.00332	1.00073	0.414881	0.639656
4930562F07Rik	0.585978	0.771632	0.998473	-0.00220519	-1.00153	1.00417	1.00571	-1.00507	1.002	0.585978	0.771632
4930563F08Rik	0.754936	0.874559	1.00023	0.000328249	1.00023	1.0023	1.00207	-1.00191	1.00237	0.754936	0.874559
4930565N06Rik	0.848425	0.924314	0.998057	-0.00280536	-1.00195	1.01967	1.02166	-1.00879	1.00487	0.848425	0.924314
4930570G19Rik	0.983809	0.992921	1.00042	0.00061191	1.00042	1.02619	1.02575	-1.00733	1.00818	0.983809	0.992921
4930578C19Rik	0.412625	0.638299	1.00141	0.00203267	1.00141	1.07295	1.07144	-1.01152	1.01437	0.412625	0.638299
4930578G10Rik	0.244196	0.461029	0.92883	-0.106514	-1.07662	1.64685	1.77304	-1.11883	-1.03601	0.244196	0.461029
4930578M01Rik	0.232944	0.448033	1.0036	0.00517736	1.0036	1.01116	1.00754	-1.00087	1.00808	0.232944	0.448033
4930579C12Rik	0.342877	0.571647	1.00098	0.00140801	1.00098	1.00213	1.00115	-1.00081	1.00277	0.342877	0.571647
4930579G18Rik	0.628924	0.798285	0.997366	-0.00380468	-1.00264	1.01011	1.01278	-1.0079	1.0026	0.628924	0.798285
4930579G24Rik	0.251777	0.47063	1.00166	0.00239805	1.00166	1.00393	1.00227	-1.00071	1.00405	0.251777	0.47063
4930579H20Rik	0.000597509	0.00378466	1.00658	0.00945614	1.00658	1.00763	1.00105	1.00419	1.00897	0.000597509	0.00378466
4930590J08Rik	0.938723	0.974275	0.999276	-0.00104558	-1.00073	1.02554	1.02628	-1.00841	1.00695	0.938723	0.974275
4930590L20Rik	0.124764	0.294851	1.01084	0.0155542	1.01084	1.05234	1.04106	1.00076	1.02103	0.124764	0.294851
4930593A02Rik	0.54559	0.741415	1.001	0.00144148	1.001	1.03218	1.03115	-1.00749	1.00951	0.54559	0.741415
4930595D18Rik	0.0841017	0.222718	0.99209	-0.0114572	-1.00797	1.00538	1.01339	-1.01332	-1.00265	0.0841017	0.222718
4930598A11Rik	0.814332	0.90706	1.00013	0.000189353	1.00013	1.00246	1.00233	-1.0022	1.00246	0.814332	0.90706
4930599N23Rik	0.0177112	0.0676583	0.954367	-0.0673839	-1.04781	1.23122	1.29009	-1.07267	-1.02353	0.0177112	0.0676583
4931403G20Rik	0.0374292	0.122308	1.00454	0.00653881	1.00454	1.00677	1.00222	1.00188	1.00721	0.0374292	0.122308
4931406C07Rik	2.14129e-08	2.82377e-07	0.894315	-0.161146	-1.11817	1.29818	1.45159	-1.14991	-1.08732	2.14129e-08	2.82377e-07
4931406P16Rik	0.0836026	0.221597	0.94495	-0.0816894	-1.05826	2.17079	2.29726	-1.09846	-1.01953	0.0836026	0.221597
4931414P19Rik	0.357156	0.586312	0.991648	-0.0121006	-1.00842	1.05714	1.06604	-1.02055	1.00357	0.357156	0.586312
4931422A03Rik	0.192875	0.395884	1.00725	0.0104232	1.00725	1.03525	1.0278	-1.00097	1.01554	0.192875	0.395884
4931423N10Rik	0.358182	0.587299	1.00355	0.00511709	1.00355	1.03538	1.03171	-1.00509	1.01225	0.358182	0.587299
4931428F04Rik	0.333836	0.562037	0.996534	-0.005009	-1.00348	1.0071	1.0106	-1.00839	1.00141	0.333836	0.562037
4931431C16Rik	0.623672	0.794839	0.999202	-0.00115129	-1.0008	1.00062	1.00142	-1.00254	1.00094	0.623672	0.794839
4931440J10Rik	0.669634	0.824382	0.99244	-0.0109478	-1.00762	1.05067	1.05868	-1.01938	1.00403	0.669634	0.824382
4932411K12Rik	0.545662	0.741415	0.997978	-0.00292077	-1.00203	1.00419	1.00623	-1.00575	1.00169	0.545662	0.741415
4932413F04Rik	0.174361	0.371718	1.002	0.00288953	1.002	1.00384	1.00183	-1.00022	1.00424	0.174361	0.371718
4932414N04Rik	0.716592	0.852824	1.00155	0.00222791	1.00155	1.00963	1.00807	-1.00282	1.00592	0.716592	0.852824
4932422M17Rik	0.978716	0.991477	0.999047	-0.00137606	-1.00095	1.01194	1.01291	-1.00631	1.00439	0.978716	0.991477
4932435O22Rik	0.0148328	0.0584743	1.00517	0.00743934	1.00517	1.00794	1.00276	1.00225	1.0081	0.0148328	0.0584743
4932438A13Rik	0.00135762	0.00780186	0.931599	-0.102219	-1.07342	1.93131	2.07311	-1.11088	-1.03723	0.00135762	0.00780186
4932438H23Rik	0.321456	0.548712	0.991098	-0.0129001	-1.00898	1.02129	1.03046	-1.01729	-1.00074	0.321456	0.548712
4932443I19Rik	0.107277	0.265154	0.996782	-0.00464966	-1.00323	1	1.00323	-1.00578	-1.00068	0.107277	0.265154
4932443L11Rik	0.910129	0.960584	0.999174	-0.00119262	-1.00083	1.024	1.02484	-1.00824	1.00658	0.910129	0.960584
4932702P03Rik	0.00824169	0.0361739	1.00295	0.00425461	1.00295	1.00361	1.00066	1.00134	1.00456	0.00824169	0.0361739
4933402D24Rik	0.804241	0.90195	1.00018	0.000263789	1.00018	1.00121	1.00102	-1.00132	1.00169	0.804241	0.90195
4933402J07Rik	0.593377	0.776196	0.998589	-0.00203766	-1.00141	1.00441	1.00583	-1.00493	1.0021	0.593377	0.776196
4933404O12Rik	0.957467	0.983608	0.999206	-0.00114625	-1.00079	1.01088	1.01168	-1.00602	1.00443	0.957467	0.983608
4933405D12Rik	0.292118	0.515491	0.993154	-0.00991023	-1.00689	1.02094	1.02798	-1.01493	1.00108	0.292118	0.515491
4933406C10Rik	0.0457025	0.142427	0.978852	-0.0308372	-1.0216	1.05809	1.08095	-1.03492	-1.00846	0.0457025	0.142427
4933406I18Rik	2.77703e-11	4.8464e-10	0.777906	-0.362333	-1.2855	1.93971	2.4935	-1.34626	-1.22749	2.77703e-11	4.8464e-10
4933406J10Rik	0.605617	0.783963	0.999238	-0.00109957	-1.00076	1.00093	1.00169	-1.00264	1.00112	0.605617	0.783963
4933406P04Rik	0.765238	0.880272	1.00036	0.000523167	1.00036	1.00159	1.00123	-1.00138	1.00211	0.765238	0.880272
4933407E24Rik	0.465916	0.680862	1.00129	0.00185819	1.00129	1.00279	1.0015	-1.00082	1.0034	0.465916	0.680862
4933408B17Rik	0.467161	0.681938	0.991722	-0.0119925	-1.00835	1.05422	1.06302	-1.02023	1.0034	0.467161	0.681938
4933413J09Rik	0.00725698	0.0325369	1.00384	0.00552586	1.00384	1.00504	1.0012	1.00173	1.00595	0.00725698	0.0325369
4933413L06Rik	2.41471e-72	2.17188e-70	1.11169	0.152749	1.11169	1.11435	1.0024	1.10347	1.11997	2.41471e-72	2.17188e-70
4933415A04Rik	0.143028	0.324009	1.00249	0.00359489	1.00249	1.00469	1.00219	1.00003	1.00497	0.143028	0.324009
4933416M07Rik	0.748985	0.871001	0.998491	-0.00217904	-1.00151	1.00553	1.00705	-1.00554	1.00251	0.748985	0.871001
4933417O13Rik	3.48173e-05	0.000287099	1.01189	0.0170571	1.01189	1.01824	1.00627	1.00747	1.01633	3.48173e-05	0.000287099
4933423P22Rik	0.498113	0.706657	0.996916	-0.00445633	-1.00309	1.00709	1.01021	-1.00793	1.00172	0.498113	0.706657
4933424G06Rik	0.305275	0.530698	1.00243	0.00350809	1.00243	1.00621	1.00377	-1.00062	1.0055	0.305275	0.530698
4933424L21Rik	0.236862	0.452343	1.00237	0.00341212	1.00237	1.00494	1.00256	-1.00025	1.00499	0.236862	0.452343
4933427D06Rik	0.0227663	0.082928	1.0087	0.0124945	1.0087	1.02017	1.01137	1.00323	1.0142	0.0227663	0.082928
4933427D14Rik	0.00362922	0.0183332	0.959104	-0.0602408	-1.04264	1.13663	1.1851	-1.06271	-1.02294	0.00362922	0.0183332
4933427G17Rik	0.2387	0.454222	0.993248	-0.00977419	-1.0068	1.00984	1.01671	-1.01288	-1.00075	0.2387	0.454222
4933428G20Rik	0.912652	0.96167	0.999491	-0.000734355	-1.00051	1.00554	1.00605	-1.00415	1.00313	0.912652	0.96167
4933430I17Rik	0.568784	0.758854	1.00123	0.00177672	1.00123	1.00296	1.00173	-1.00092	1.00339	0.568784	0.758854
4933431E20Rik	0.664197	0.820319	1.00025	0.000366765	1.00025	1.031	1.03073	-1.00826	1.00877	0.664197	0.820319
4933433G15Rik	0.0324662	0.109885	0.99115	-0.0128245	-1.00893	1.0059	1.01488	-1.01433	-1.00356	0.0324662	0.109885
4933434E20Rik	0.236247	0.451464	1.00636	0.00915148	1.00636	1.35131	1.34276	-1.01886	1.03187	0.236247	0.451464
4933436I20Rik	0.154266	0.341614	0.994453	-0.00802561	-1.00558	1.00332	1.00891	-1.01004	-1.00113	0.154266	0.341614
5031414D18Rik	0.0156772	0.0610619	1.00972	0.0139542	1.00972	1.0243	1.01444	1.00352	1.01596	0.0156772	0.0610619
5031415H12Rik	0.580067	0.767611	0.998782	-0.00175819	-1.00122	1.00162	1.00284	-1.00372	1.00128	0.580067	0.767611
5031425E22Rik	0.334251	0.56234	0.964721	-0.0518159	-1.03657	2.06309	2.13854	-1.0742	-1.00026	0.334251	0.56234
5031425F14Rik	0.447098	0.666014	1.00162	0.00234154	1.00162	1.00692	1.00529	-1.00196	1.00522	0.447098	0.666014
5031439G07Rik	0.616518	0.790086	0.997655	-0.00338722	-1.00235	1.2264	1.22928	-1.02424	1.01944	0.616518	0.790086
5033403F01Rik	0.984089	0.992921	0.99972	-0.000403695	-1.00028	1.00344	1.00372	-1.00321	1.00265	0.984089	0.992921
5033417F24Rik	0.676803	0.829081	1.00041	0.000586085	1.00041	1.00254	1.00214	-1.00173	1.00255	0.676803	0.829081
5033428I22Rik	0.813416	0.906558	0.996803	-0.00461896	-1.00321	1.04107	1.04441	-1.01331	1.00685	0.813416	0.906558
5033430I15Rik	6.95511e-06	6.46796e-05	1.00906	0.0130137	1.00906	1.01043	1.00136	1.00636	1.01177	6.95511e-06	6.46796e-05
5330416C01Rik	0.700635	0.843305	1.00061	0.000885659	1.00061	1.00222	1.0016	-1.00138	1.00261	0.700635	0.843305
5330417C22Rik	0.136663	0.314033	1.00264	0.00380672	1.00264	1.00621	1.00355	-1.00042	1.00571	0.136663	0.314033
5330434G04Rik	0.0522542	0.157294	1.00371	0.00534678	1.00371	1.00598	1.00226	1.00111	1.00633	0.0522542	0.157294
5330439K02Rik	0.00343976	0.0174819	1.01941	0.0277413	1.01941	1.0577	1.03755	1.00961	1.02932	0.00343976	0.0174819
5430402O13Rik	0.0775541	0.2103	1.01077	0.0154526	1.01077	1.06407	1.05273	-1.0003	1.02196	0.0775541	0.2103
5430403G16Rik	0.560232	0.751849	0.994824	-0.00748664	-1.0052	1.02808	1.03343	-1.01392	1.00345	0.560232	0.751849
5430416N02Rik	0.592223	0.775496	0.996431	-0.00515795	-1.00358	1.02273	1.0264	-1.0113	1.00409	0.592223	0.775496
5430416O09Rik	0.68454	0.833529	1.00283	0.00407327	1.00283	1.02024	1.01737	-1.0036	1.00929	0.68454	0.833529
5430419D17Rik	0.917383	0.963038	0.999766	-0.000337711	-1.00023	1.00151	1.00175	-1.00218	1.00172	0.917383	0.963038
5430427M07Rik	0.991794	0.996067	0.999772	-0.000329538	-1.00023	1.00292	1.00315	-1.00296	1.0025	0.991794	0.996067
5430427N15Rik	0.162221	0.353231	0.995545	-0.00644149	-1.00447	1.00291	1.0074	-1.00851	-1.00046	0.162221	0.353231
5430427O19Rik	0.257962	0.477509	0.994571	-0.0078532	-1.00546	1.00745	1.01295	-1.01088	-1.00006	0.257962	0.477509
5730409E04Rik	0.00554659	0.0261019	1.02018	0.028829	1.02018	1.06855	1.04741	1.0093	1.03118	0.00554659	0.0261019
5730420D15Rik	0.00337306	0.0171727	1.00705	0.0101295	1.00705	1.01154	1.00446	1.00342	1.01069	0.00337306	0.0171727
5730455P16Rik	0.798966	0.898676	0.988493	-0.0166972	-1.01164	1.14092	1.1542	-1.02993	1.00637	0.798966	0.898676
5730507C01Rik	0.0739333	0.203248	0.991616	-0.0121464	-1.00845	1.00761	1.01613	-1.01435	-1.0026	0.0739333	0.203248
5730508B09Rik	0.000217226	0.00152275	0.94032	-0.0887764	-1.06347	1.14168	1.21414	-1.08552	-1.04186	0.000217226	0.00152275
5730522E02Rik	0.0206022	0.0762164	1.01788	0.0255631	1.01788	1.15997	1.1396	-1.00069	1.03679	0.0206022	0.0762164
5830432E09Rik	0.146674	0.330022	0.994015	-0.00865991	-1.00602	1.00391	1.00995	-1.01072	-1.00135	0.146674	0.330022
5830454E08Rik	0.0482293	0.148039	1.00271	0.00390644	1.00271	1.00434	1.00163	1.00054	1.00488	0.0482293	0.148039
5930412G12Rik	0.958456	0.983926	1.00001	1.03234e-05	1.00001	1.00429	1.00428	-1.00318	1.00319	0.958456	0.983926
5930422O12Rik	0.145789	0.328662	1.00171	0.00246743	1.00171	1.0027	1.00099	1.00004	1.00339	0.145789	0.328662
6030407O03Rik	0.00225598	0.0120817	0.939248	-0.0904217	-1.06468	1.10522	1.17671	-1.08594	-1.04384	0.00225598	0.0120817
6030408B16Rik	0.827018	0.912326	0.997688	-0.00333956	-1.00232	1.01765	1.02001	-1.00913	1.00446	0.827018	0.912326
6030419C18Rik	0.732305	0.861389	0.99735	-0.00382847	-1.00266	1.01416	1.01686	-1.00882	1.00348	0.732305	0.861389
6030443J06Rik	0.0875476	0.229179	1.02149	0.0306747	1.02149	1.22051	1.19483	1.00053	1.04289	0.0875476	0.229179
6030445D17Rik	0.723943	0.857284	0.999182	-0.00118098	-1.00082	1.00148	1.0023	-1.00307	1.00143	0.723943	0.857284
6030458C11Rik	0.720891	0.855518	0.998713	-0.00185757	-1.00129	1.12818	1.12963	-1.01804	1.01542	0.720891	0.855518
6030468B19Rik	0.260386	0.480571	0.997872	-0.00307282	-1.00213	1.00037	1.0025	-1.0044	1.00013	0.260386	0.480571
6030498E09Rik	0.497862	0.706416	1.00154	0.00222082	1.00154	1.00463	1.00309	-1.00132	1.00441	0.497862	0.706416
6230400D17Rik	0.0247963	0.0886108	1.01925	0.0275105	1.01925	1.12455	1.10331	1.00391	1.03482	0.0247963	0.0886108
6330403A02Rik	0.348609	0.577362	0.991002	-0.0130406	-1.00908	1.03386	1.04325	-1.01909	1.00084	0.348609	0.577362
6330403K07Rik	0.695373	0.840156	0.99859	-0.00203508	-1.00141	1.00359	1.00501	-1.00479	1.00196	0.695373	0.840156
6330403L08Rik	0.00153655	0.00868295	1.01536	0.0219871	1.01536	1.0319	1.01629	1.00863	1.02213	0.00153655	0.00868295
6330408A02Rik	0.3212	0.548522	0.988267	-0.0170269	-1.01187	1.05003	1.06249	-1.02366	-1.00022	0.3212	0.548522
6330409D20Rik	0.692702	0.838288	1.00096	0.00138704	1.00096	1.00454	1.00357	-1.00206	1.00398	0.692702	0.838288
6330410L21Rik	3.72863e-05	0.00030602	1.00831	0.0119358	1.00831	1.01042	1.00209	1.0054	1.01123	3.72863e-05	0.00030602
6330416G13Rik	0.210748	0.419844	0.990398	-0.0139195	-1.00969	1.02455	1.03449	-1.01838	-1.00108	0.210748	0.419844
6330418K02Rik	0.199745	0.404546	0.993973	-0.00872158	-1.00606	1.00814	1.01426	-1.01162	-1.00054	0.199745	0.404546
6330562C20Rik	0.655215	0.815125	0.995129	-0.00704406	-1.00489	1.03949	1.04457	-1.01493	1.00507	0.655215	0.815125
6430550D23Rik	0.0170025	0.0655084	0.980691	-0.0281289	-1.01969	1.03721	1.05763	-1.03076	-1.00874	0.0170025	0.0655084
6430562O15Rik	0.0986919	0.249371	1.00533	0.00767324	1.00533	1.01125	1.00589	1.00122	1.00946	0.0986919	0.249371
6430571L13Rik	0.166615	0.360017	1.00412	0.00592522	1.00412	1.0095	1.00536	1.00028	1.00796	0.166615	0.360017
6430573F11Rik	0.126462	0.29792	1.01302	0.0186566	1.01302	1.08531	1.07137	-1.00006	1.02626	0.126462	0.29792
6430573P05Rik	0.96627	0.986936	0.999776	-0.000323851	-1.00022	1.00243	1.00266	-1.00265	1.0022	0.96627	0.986936
6430584L05Rik	0.375145	0.6033	0.997279	-0.00393085	-1.00273	1.00268	1.00542	-1.00614	1.00067	0.375145	0.6033
6430710C18Rik	0.127605	0.299848	1.00136	0.0019557	1.00136	1.00221	1.00085	-1.0002	1.00291	0.127605	0.299848
6530403H02Rik	0.215496	0.426735	1.0111	0.0159191	1.0111	1.05048	1.03895	1.00072	1.02158	0.215496	0.426735
6530409C15Rik	0.143473	0.324819	0.988516	-0.0166639	-1.01162	1.03513	1.04716	-1.0218	-1.00154	0.143473	0.324819
6720427I07Rik	0.00072826	0.0045166	1.0384	0.0543579	1.0384	1.19155	1.14749	1.02001	1.05711	0.00072826	0.0045166
6720489N17Rik	0.307817	0.533847	1.00706	0.0101493	1.00706	1.03864	1.03136	-1.00162	1.01581	0.307817	0.533847
6820408C15Rik	0.0330911	0.11142	0.962779	-0.0547242	-1.03866	1.11558	1.15871	-1.058	-1.01967	0.0330911	0.11142
8030423F21Rik	0.877087	0.941405	0.99985	-0.000215737	-1.00015	1.00128	1.00143	-1.00198	1.00168	0.877087	0.941405
8030442B05Rik	0.0979291	0.247954	0.989329	-0.0154775	-1.01079	1.01258	1.0235	-1.01799	-1.00363	0.0979291	0.247954
8030462N17Rik	0.649475	0.811392	0.993042	-0.0100737	-1.00701	1.4553	1.4655	-1.03564	1.02128	0.649475	0.811392
8430408G22Rik	0.0378456	0.123332	1.00682	0.00980387	1.00682	1.01946	1.01256	1.00124	1.01243	0.0378456	0.123332
8430423G03Rik	0.190419	0.392787	0.998507	-0.0021556	-1.0015	1	1.0015	-1.0031	1.00011	0.190419	0.392787
8430432A02Rik	0.777544	0.887374	1.00008	0.000122489	1.00008	1.00237	1.00228	-1.00221	1.00238	0.777544	0.887374
9030407P20Rik	0.817172	0.907917	0.999678	-0.000463908	-1.00032	1.01253	1.01286	-1.00574	1.0051	0.817172	0.907917
9030617O03Rik	0.00015309	0.00110998	1.04826	0.0679911	1.04826	1.3051	1.24502	1.02489	1.07215	0.00015309	0.00110998
9030622O22Rik	0.945333	0.977548	1.00009	0.000133634	1.00009	1.00193	1.00184	-1.00214	1.00232	0.945333	0.977548
9030624G23Rik	1.16864e-05	0.000104576	0.926904	-0.109508	-1.07886	1.19484	1.28907	-1.10439	-1.05392	1.16864e-05	0.000104576
9030624J02Rik	0.964314	0.986002	0.98744	-0.0182346	-1.01272	1.3823	1.39988	-1.04023	1.01427	0.964314	0.986002
9130008F23Rik	0.849384	0.925186	0.996681	-0.00479587	-1.00333	1.04282	1.0463	-1.01367	1.00695	0.849384	0.925186
9130011E15Rik	0.595667	0.7778	0.968128	-0.0467307	-1.03292	1.83241	1.89273	-1.06868	1.00165	0.595667	0.7778
9130015L21Rik	0.52612	0.727925	1.00052	0.000749154	1.00052	1.00163	1.00111	-1.00118	1.00222	0.52612	0.727925
9130019O22Rik	0.66109	0.818268	0.998571	-0.00206319	-1.00143	1.01208	1.01353	-1.0069	1.00403	0.66109	0.818268
9130023H24Rik	0.172906	0.3692	0.994494	-0.00796526	-1.00554	1.00541	1.01098	-1.01041	-1.00069	0.172906	0.3692
9130204K15Rik	0.915863	0.962683	0.999521	-0.000690929	-1.00048	1.00265	1.00313	-1.00309	1.00213	0.915863	0.962683
9130213A22Rik	0.981984	0.992224	1.00009	0.000136375	1.00009	1.00143	1.00134	-1.0017	1.00189	0.981984	0.992224
9130221H12Rik	0.250112	0.468834	0.994771	-0.00756328	-1.00526	1.00664	1.01193	-1.01029	-1.00025	0.250112	0.468834
9130230L23Rik	0.257113	0.476642	0.992403	-0.0110026	-1.00766	1.01923	1.02703	-1.01537	1	0.257113	0.476642
9130401M01Rik	0.292053	0.515427	1.00511	0.00735564	1.00511	1.0424	1.03709	-1.00421	1.0145	0.292053	0.515427
9130604C24Rik	0.514935	0.719356	0.99857	-0.00206382	-1.00143	1.0017	1.00313	-1.00404	1.00117	0.514935	0.719356
9230104L09Rik	0.000262709	0.0018119	1.0131	0.0187769	1.0131	1.02317	1.00994	1.00781	1.01842	0.000262709	0.0018119
9230110C19Rik	0.426357	0.64884	1.00413	0.00594218	1.00413	1.04103	1.03675	-1.00506	1.01337	0.426357	0.64884
9230111E07Rik	5.72277e-08	7.23138e-07	1.01255	0.0179955	1.01255	1.01399	1.00142	1.00961	1.0155	5.72277e-08	7.23138e-07
9230112D13Rik	0.0871485	0.228475	1.00261	0.00375411	1.00261	1.00364	1.00103	1.00068	1.00453	0.0871485	0.228475
9330020H09Rik	0.0461091	0.143311	1.00778	0.0111752	1.00778	1.01822	1.01037	1.0025	1.01308	0.0461091	0.143311
9330102E08Rik	0.00410572	0.0203075	1.00758	0.0108995	1.00758	1.01215	1.00453	1.00387	1.01132	0.00410572	0.0203075
9330104G04Rik	0.511592	0.71635	0.998711	-0.00186074	-1.00129	1.00115	1.00244	-1.00354	1.00096	0.511592	0.71635
9330111N05Rik	1.7924e-06	1.83306e-05	1.05079	0.0714804	1.05079	1.17188	1.11523	1.03332	1.06857	1.7924e-06	1.83306e-05
9330136K24Rik	0.13513	0.312031	1.0085	0.0122146	1.0085	1.03477	1.02605	1.00045	1.01662	0.13513	0.312031
9330151L19Rik	0.919087	0.963704	0.998465	-0.00221563	-1.00154	1.02234	1.02392	-1.00886	1.00576	0.919087	0.963704
9330158H04Rik	2.80666e-89	3.17587e-87	1.21126	0.276511	1.21126	1.25547	1.0365	1.19571	1.22702	2.80666e-89	3.17587e-87
9330159F19Rik	7.29918e-06	6.75925e-05	0.9248	-0.112787	-1.08131	1.16084	1.25523	-1.10607	-1.05711	7.29918e-06	6.75925e-05
9330160F10Rik	0.940737	0.975308	0.999143	-0.00123633	-1.00086	1.01616	1.01703	-1.00703	1.00531	0.940737	0.975308
9330175E14Rik	0.182914	0.383025	0.997287	-0.00391919	-1.00272	1.00098	1.0037	-1.00537	-1.00008	0.182914	0.383025
9330175M20Rik	0.10042	0.252621	0.961148	-0.0571691	-1.04042	1.28438	1.3363	-1.06675	-1.01475	0.10042	0.252621
9330179D12Rik	0.00272625	0.0142904	1.02582	0.0367805	1.02582	1.10147	1.07374	1.01219	1.03964	0.00272625	0.0142904
9330182L06Rik	0.85098	0.925603	0.998859	-0.00164644	-1.00114	1.02223	1.02339	-1.00852	1.00622	0.85098	0.925603
9330185C12Rik	0.0904422	0.234239	0.99561	-0.00634695	-1.00441	1.00149	1.00591	-1.00782	-1.00101	0.0904422	0.234239
9330198N18Rik	3.09297e-07	3.54096e-06	1.01705	0.0243901	1.01705	1.02382	1.00666	1.0123	1.02183	3.09297e-07	3.54096e-06
9430015G10Rik	0.449079	0.667888	1.00356	0.00512143	1.00356	1.03628	1.03261	-1.00518	1.01234	0.449079	0.667888
9430016H08Rik	0.232244	0.447246	1.00841	0.0120796	1.00841	1.08569	1.07664	-1.00471	1.02168	0.232244	0.447246
9430018G01Rik	0.111393	0.272599	1.00178	0.00257169	1.00178	1.0026	1.00082	1.00018	1.00339	0.111393	0.272599
9430020K01Rik	0.00668956	0.0303723	0.942489	-0.0854528	-1.06102	1.39533	1.48047	-1.09195	-1.03097	0.00668956	0.0303723
9430037G07Rik	0.109363	0.269058	1.00589	0.00847366	1.00589	1.02716	1.02114	-1.00109	1.01292	0.109363	0.269058
9430038I01Rik	0.0076855	0.0341688	0.972409	-0.0403649	-1.02837	1.05425	1.08417	-1.04195	-1.01497	0.0076855	0.0341688
9430041J12Rik	0.184723	0.385378	0.99618	-0.00552224	-1.00384	1.00168	1.00552	-1.0072	-1.00048	0.184723	0.385378
9430060I03Rik	0.0047962	0.0230593	1.00897	0.0128828	1.00897	1.0174	1.00836	1.0041	1.01386	0.0047962	0.0230593
9430065F17Rik	0.467888	0.682492	0.997152	-0.00411505	-1.00286	1.00386	1.00673	-1.00666	1.00093	0.467888	0.682492
9430069I07Rik	0.0839085	0.222273	1.00235	0.00338784	1.00235	1.00354	1.00119	1.00043	1.00427	0.0839085	0.222273
9530026P05Rik	0.659409	0.817136	0.940362	-0.0887115	-1.06342	4.89476	5.20519	-1.10735	-1.02123	0.659409	0.817136
9530027J09Rik	0.27621	0.497862	0.996729	-0.00472621	-1.00328	1.00344	1.00673	-1.00705	1.00048	0.27621	0.497862
9530034E10Rik	0.304297	0.529575	1.00216	0.00310856	1.00216	1.00568	1.00352	-1.00085	1.00517	0.304297	0.529575
9530036M11Rik	0.853926	0.927541	0.999412	-0.000848527	-1.00059	1.00459	1.00519	-1.00408	1.0029	0.853926	0.927541
9530036O11Rik	0.316681	0.543407	1.00281	0.00405493	1.00281	1.01236	1.00952	-1.00199	1.00764	0.316681	0.543407
9530046B11Rik	0.381469	0.609399	1.00185	0.00267336	1.00185	1.00613	1.00426	-1.0015	1.00522	0.381469	0.609399
9530052C20Rik	0.294264	0.517922	0.995656	-0.00628073	-1.00436	1.00873	1.01314	-1.00977	1.00101	0.294264	0.517922
9530052E02Rik	0.274682	0.496665	0.993907	-0.00881684	-1.00613	1.02508	1.03137	-1.01466	1.00233	0.274682	0.496665
9530059O14Rik	0.579142	0.76713	0.99928	-0.00103955	-1.00072	1.02166	1.02239	-1.00826	1.00681	0.579142	0.76713
9530068E07Rik	0.00771606	0.0342873	1.02566	0.0365497	1.02566	1.18848	1.15875	1.00678	1.04489	0.00771606	0.0342873
9530077C05Rik	0.705372	0.845751	1.00103	0.00149108	1.00103	1.02724	1.02618	-1.00679	1.00887	0.705372	0.845751
9530082P21Rik	0.521362	0.724061	1.00216	0.00311612	1.00216	1.05185	1.04958	-1.0084	1.01277	0.521362	0.724061
9630028H03Rik	0.806211	0.902841	1.00024	0.000340448	1.00024	1.02936	1.02911	-1.00802	1.0085	0.806211	0.902841
9830132P13Rik	0.767239	0.881707	0.998874	-0.00162484	-1.00113	1.00468	1.00581	-1.00475	1.00249	0.767239	0.881707
9830147E19Rik	0.111807	0.27327	0.971145	-0.0422417	-1.02971	1.16724	1.20192	-1.05078	-1.00907	0.111807	0.27327
9930012K11Rik	0.123618	0.293348	1.00682	0.00980006	1.00682	1.02179	1.01487	1.00065	1.01302	0.123618	0.293348
9930021J03Rik	0.00310211	0.0159929	0.929638	-0.105258	-1.07569	1.80078	1.93707	-1.1135	-1.03916	0.00310211	0.0159929
9930022D16Rik	0.692626	0.838254	1.00049	0.000709023	1.00049	1.00179	1.00129	-1.00131	1.00229	0.692626	0.838254
9930038B18Rik	0.196404	0.400363	0.998141	-0.00268477	-1.00186	1	1.00186	-1.00376	1.00003	0.196404	0.400363
9930111J21Rik2	0.147769	0.331336	0.985026	-0.021766	-1.0152	1.04309	1.05895	-1.02667	-1.00387	0.147769	0.331336
A1cf	0.932095	0.970874	1.00006	8.12266e-05	1.00006	1.00428	1.00423	-1.0031	1.00321	0.932095	0.970874
A2m	0.0552645	0.164341	0.972481	-0.040258	-1.0283	1.067	1.09719	-1.04361	-1.01321	0.0552645	0.164341
A3galt2	0.0654262	0.185591	0.992849	-0.0103545	-1.0072	1.00469	1.01193	-1.0122	-1.00223	0.0654262	0.185591
A4galt	0.278105	0.499968	0.965909	-0.0500403	-1.03529	1.26749	1.31223	-1.06153	-1.00971	0.278105	0.499968
A130010J15Rik	0.0817676	0.218383	1.0075	0.0107747	1.0075	1.02406	1.01644	1.00108	1.01395	0.0817676	0.218383
A130051J06Rik	0.642866	0.808086	0.999185	-0.00117682	-1.00082	1.00164	1.00246	-1.00299	1.00135	0.642866	0.808086
A230001M10Rik	0.186752	0.387902	0.98935	-0.015447	-1.01076	1.01391	1.02483	-1.01849	-1.0031	0.186752	0.387902
A230006K03Rik	0.778097	0.887631	1.00032	0.000466013	1.00032	1.00301	1.00269	-1.00224	1.00289	0.778097	0.887631
A230009B12Rik	0.00253658	0.0133802	1.00526	0.00756288	1.00526	1.007	1.00174	1.00277	1.00775	0.00253658	0.0133802
A230028O05Rik	0.280403	0.502246	1.00143	0.00206603	1.00143	1.0029	1.00146	-1.00062	1.00349	0.280403	0.502246
A230046K03Rik	0.0128642	0.0521677	0.948034	-0.0769894	-1.05481	1.44546	1.52469	-1.08592	-1.0246	0.0128642	0.0521677
A230050P20Rik	0.949807	0.979633	0.997249	-0.00397387	-1.00276	1.04931	1.05221	-1.01361	1.00804	0.949807	0.979633
A230065N10Rik	0.599841	0.780364	0.999261	-0.0010665	-1.00074	1.00085	1.00159	-1.00255	1.00107	0.599841	0.780364
A230072E10Rik	0.975724	0.990694	0.997117	-0.00416583	-1.00289	1.06421	1.06729	-1.01537	1.00952	0.975724	0.990694
A230083G16Rik	0.400342	0.627602	1.00311	0.00447358	1.00311	1.0142	1.01106	-1.00204	1.00827	0.400342	0.627602
A230083N12Rik	0.652885	0.813451	1.00108	0.00156172	1.00108	1.00394	1.00285	-1.00157	1.00374	0.652885	0.813451
A230087F16Rik	0.319706	0.546843	0.998625	-0.00198562	-1.00138	1.00028	1.00166	-1.00314	1.00038	0.319706	0.546843
A230107N01Rik	0.326743	0.554479	1.00221	0.0031895	1.00221	1.00707	1.00485	-1.0013	1.00573	0.326743	0.554479
A230108P19Rik	0.010573	0.0444167	1.00586	0.00842712	1.00586	1.00902	1.00314	1.0028	1.00893	0.010573	0.0444167
A330008L17Rik	0.37512	0.6033	0.995703	-0.00621231	-1.00432	1.00611	1.01045	-1.00923	1.00057	0.37512	0.6033
A330009N23Rik	0.800652	0.899887	1.00067	0.000969942	1.00067	1.00593	1.00526	-1.00297	1.00432	0.800652	0.899887
A330015K06Rik	0.0553543	0.16458	0.985141	-0.0215982	-1.01508	1.01893	1.0343	-1.02395	-1.0063	0.0553543	0.16458
A330017A19Rik	0.33495	0.562875	0.993396	-0.00955948	-1.00665	1.03818	1.04508	-1.01666	1.00328	0.33495	0.562875
A330032B11Rik	3.08209e-07	3.53082e-06	1.03897	0.0551562	1.03897	1.08178	1.0412	1.02819	1.04987	3.08209e-07	3.53082e-06
A330033J07Rik	0.342202	0.570901	0.994911	-0.00736119	-1.00512	1.00714	1.01229	-1.01059	1.00033	0.342202	0.570901
A330041J22Rik	0.0491018	0.15008	1.00409	0.00589284	1.00409	1.007	1.00289	1.00118	1.00702	0.0491018	0.15008
A330050F15Rik	0.985246	0.993631	1.00032	0.000457993	1.00032	1.00195	1.00163	-1.00172	1.00235	0.985246	0.993631
A330069E16Rik	0.983646	0.992873	0.996873	-0.00451799	-1.00314	1.02202	1.02523	-1.01086	1.00455	0.983646	0.992873
A330069K06Rik	0.239709	0.455352	0.989284	-0.0155434	-1.01083	1.01245	1.02342	-1.01826	-1.00346	0.239709	0.455352
A330074K22Rik	0.47126	0.685217	0.997639	-0.00341053	-1.00237	1.0058	1.00818	-1.00654	1.00179	0.47126	0.685217
A330093E20Rik	0.0534873	0.160334	1.00443	0.00637516	1.00443	1.00935	1.0049	1.00085	1.00802	0.0534873	0.160334
A330094K24Rik	0.770583	0.883992	1.00047	0.000675108	1.00047	1.00201	1.00154	-1.00156	1.0025	0.770583	0.883992
A330102I10Rik	5.74786e-45	3.37163e-43	1.08837	0.122167	1.08837	1.10066	1.01129	1.07975	1.09705	5.74786e-45	3.37163e-43
A430005L14Rik	0.281965	0.504198	1.00616	0.00886616	1.00616	1.04471	1.03831	-1.00341	1.01582	0.281965	0.504198
A430033K04Rik	0.00468803	0.0226137	0.967866	-0.0471201	-1.0332	1.05743	1.09253	-1.0476	-1.019	0.00468803	0.0226137
A430046D13Rik	3.30557e-05	0.000273603	1.03081	0.0437719	1.03081	1.07547	1.04333	1.02006	1.04167	3.30557e-05	0.000273603
A430073D23Rik	0.0202312	0.0750181	0.980675	-0.0281531	-1.01971	1.02983	1.05013	-1.03038	-1.00914	0.0202312	0.0750181
A430078G23Rik	0.00535616	0.0253212	0.981425	-0.0270506	-1.01893	1.01627	1.03551	-1.02793	-1.01001	0.00535616	0.0253212
A430078I02Rik	0.00156087	0.00881111	1.0042	0.00604004	1.0042	1.00474	1.00055	1.00242	1.00597	0.00156087	0.00881111
A430105I19Rik	6.58783e-12	1.19859e-10	1.0407	0.0575512	1.0407	1.07457	1.03254	1.03105	1.05044	6.58783e-12	1.19859e-10
A430105J06Rik	0.84343	0.92136	1.00036	0.00051514	1.00036	1.01949	1.01912	-1.00634	1.00705	0.84343	0.92136
A430106G13Rik	0.605535	0.783914	1.00216	0.00310729	1.00216	1.0193	1.01711	-1.00424	1.00858	0.605535	0.783914
A430110L20Rik	0.953388	0.981046	0.999081	-0.00132692	-1.00092	1.02548	1.02643	-1.00865	1.0068	0.953388	0.981046
A530013C23Rik	0.509201	0.71447	1.00199	0.00287394	1.00199	1.06437	1.06225	-1.01001	1.01404	0.509201	0.71447
A530016L24Rik	2.39259e-05	0.000203509	0.9425	-0.0854354	-1.06101	1.0921	1.15873	-1.08013	-1.04222	2.39259e-05	0.000203509
A530017D24Rik	0.111105	0.272009	1.00918	0.013182	1.00918	1.05241	1.04283	-1.00082	1.01927	0.111105	0.272009
A530020G20Rik	3.2902e-08	4.25566e-07	0.928129	-0.107602	-1.07744	1.09428	1.17902	-1.09759	-1.05765	3.2902e-08	4.25566e-07
A530040E14Rik	0.213048	0.423225	0.998026	-0.00285048	-1.00198	1.00022	1.0022	-1.00402	1.00006	0.213048	0.423225
A530064D06Rik	0.20496	0.41187	0.99811	-0.00272952	-1.00189	1	1.00189	-1.00382	1.00003	0.20496	0.41187
A530083I20Rik	0.801836	0.900726	1.00052	0.000755356	1.00052	1.00716	1.00663	-1.00345	1.00451	0.801836	0.900726
A630001G21Rik	0.0726316	0.200549	0.978586	-0.0312288	-1.02188	1.07013	1.09355	-1.03652	-1.00745	0.0726316	0.200549
A630012P03Rik	0.0439836	0.138046	0.987869	-0.0176081	-1.01228	1.01273	1.02516	-1.01964	-1.00498	0.0439836	0.138046
A630023A22Rik	0.262983	0.483313	0.997557	-0.00352829	-1.00245	1.00104	1.00349	-1.0051	1.00019	0.262983	0.483313
A630023P12Rik	0.0708292	0.196874	0.99641	-0.00518833	-1.0036	1	1.0036	-1.00623	-1.00098	0.0708292	0.196874
A630033H20Rik	0.217587	0.429182	0.994478	-0.00798827	-1.00555	1.00678	1.01237	-1.01082	-1.00031	0.217587	0.429182
A630072M18Rik	0.00913388	0.0393803	1.01906	0.02724	1.01906	1.06949	1.04948	1.00797	1.03028	0.00913388	0.0393803
A630077J23Rik	0.651614	0.81256	0.998983	-0.00146778	-1.00102	1.00187	1.00289	-1.00347	1.00143	0.651614	0.81256
A630095N17Rik	0.261501	0.481468	1.00188	0.00271122	1.00188	1.00366	1.00178	-1.00037	1.00414	0.261501	0.481468
A730004F24Rik	0.0620956	0.178833	1.00221	0.00318991	1.00221	1.00305	1.00083	1.00057	1.00386	0.0620956	0.178833
A730011C13Rik	0.641618	0.80698	1.00093	0.00133861	1.00093	1.01098	1.01005	-1.00387	1.00573	0.641618	0.80698
A730015C16Rik	0.156694	0.345258	0.9978	-0.00317754	-1.0022	1	1.0022	-1.00426	-1.00015	0.156694	0.345258
A730017C20Rik	0.000802674	0.00491211	1.01147	0.0164571	1.01147	1.0198	1.00824	1.00651	1.01646	0.000802674	0.00491211
A730020M07Rik	0.578022	0.766168	0.9984	-0.00230976	-1.0016	1.00214	1.00375	-1.00446	1.00125	0.578022	0.766168
A730046J19Rik	0.0544088	0.162444	0.970177	-0.0436796	-1.03074	1.09359	1.12721	-1.04782	-1.01393	0.0544088	0.162444
A730049H05Rik	0.83502	0.916313	1.00097	0.00140146	1.00097	1.01334	1.01236	-1.00444	1.00639	0.83502	0.916313
A730056A06Rik	0.00115131	0.00674667	1.01763	0.0252143	1.01763	1.04688	1.02874	1.00888	1.02646	0.00115131	0.00674667
A730071L15Rik	0.677058	0.829081	1.00031	0.000452778	1.00031	1.00336	1.00304	-1.00233	1.00296	0.677058	0.829081
A730090N16Rik	0.84551	0.922501	0.998406	-0.0023013	-1.0016	1.01156	1.01317	-1.00703	1.00382	0.84551	0.922501
A830008E24Rik	0.000460231	0.00299295	0.975139	-0.0363202	-1.02549	1.01798	1.04394	-1.03525	-1.01583	0.000460231	0.00299295
A830009L08Rik	0.409366	0.63533	0.997825	-0.00314149	-1.00218	1.00199	1.00418	-1.00521	1.00084	0.409366	0.63533
A830010M20Rik	0.486731	0.697287	0.995398	-0.00665492	-1.00462	1.01934	1.02405	-1.01198	1.00269	0.486731	0.697287
A830018L16Rik	1.27197e-10	2.11863e-09	0.843853	-0.244937	-1.18504	1.27888	1.51553	-1.2233	-1.14798	1.27197e-10	2.11863e-09
A830019P07Rik	0.658286	0.816775	1.00043	0.00062296	1.00043	1.00952	1.00908	-1.00432	1.00518	0.658286	0.816775
A830052D11Rik	0.968633	0.987953	0.999918	-0.000118513	-1.00008	1.00387	1.00396	-1.00298	1.00281	0.968633	0.987953
A830080D01Rik	0.00374036	0.0188241	0.951593	-0.0715841	-1.05087	1.18324	1.24343	-1.07371	-1.02851	0.00374036	0.0188241
A830082K12Rik	0.548371	0.743612	0.993455	-0.00947318	-1.00659	1.18338	1.19118	-1.02713	1.01372	0.548371	0.743612
A930004D18Rik	0.727016	0.858373	0.997357	-0.00381776	-1.00265	1.01237	1.01506	-1.00854	1.00322	0.727016	0.858373
A930006L05Rik	0.39181	0.619095	0.998277	-0.00248846	-1.00173	1.00125	1.00298	-1.00421	1.00075	0.39181	0.619095
A930007I19Rik	0.423407	0.646312	0.990693	-0.0134902	-1.00939	1.06043	1.0704	-1.02198	1.00305	0.423407	0.646312
A930009A15Rik	0.363732	0.592666	1.00126	0.00180949	1.00126	1.003	1.00174	-1.00088	1.0034	0.363732	0.592666
A930011G23Rik	5.49531e-06	5.20422e-05	1.0545	0.0765556	1.0545	1.57963	1.49799	1.02041	1.08972	5.49531e-06	5.20422e-05
A930012L18Rik	0.324618	0.552176	0.993365	-0.00960396	-1.00668	1.01626	1.02305	-1.01388	1.00047	0.324618	0.552176
A930015D03Rik	0.172202	0.368137	0.967217	-0.0480878	-1.03389	1.28406	1.32758	-1.05941	-1.00899	0.172202	0.368137
A930016O22Rik	6.65245e-06	6.19964e-05	1.00728	0.0104651	1.00728	1.00849	1.0012	1.00493	1.00964	6.65245e-06	6.19964e-05
A930018M24Rik	0.434583	0.655162	0.998678	-0.0019082	-1.00132	1.00034	1.00166	-1.00321	1.00056	0.434583	0.655162
A930018P22Rik	0.493557	0.702667	0.998904	-0.00158147	-1.0011	1.00065	1.00175	-1.003	1.0008	0.493557	0.702667
A930019D19Rik	0.572966	0.761588	0.998068	-0.00278983	-1.00194	1.01064	1.0126	-1.00707	1.00318	0.572966	0.761588
A930024E05Rik	0.12732	0.29934	1.00451	0.00649484	1.00451	1.01249	1.00794	-1.00005	1.00909	0.12732	0.29934
A930029G22Rik	2.93972e-10	4.72159e-09	1.02298	0.0327826	1.02298	1.0303	1.00715	1.01783	1.02817	2.93972e-10	4.72159e-09
A930033H14Rik	0.694421	0.839419	1.0008	0.00116052	1.0008	1.04756	1.04672	-1.00945	1.01108	0.694421	0.839419
AA386476	0.346265	0.574944	1.00177	0.00255556	1.00177	1.00743	1.00565	-1.00186	1.00542	0.346265	0.574944
AA415398	0.0873226	0.228772	0.987271	-0.0184821	-1.01289	1.02835	1.0416	-1.02244	-1.00343	0.0873226	0.228772
AA474331	0.446817	0.665709	1.00407	0.0058598	1.00407	1.02145	1.01731	-1.00241	1.01059	0.446817	0.665709
AA543186	0.470814	0.684767	1.00318	0.00458391	1.00318	1.0306	1.02733	-1.00478	1.01119	0.470814	0.684767
AA986860	0.52118	0.723938	1.00207	0.00298925	1.00207	1.01809	1.01598	-1.00408	1.00825	0.52118	0.723938
AB124611	0.612754	0.788026	0.995715	-0.00619484	-1.0043	1.02169	1.02609	-1.01205	1.00339	0.612754	0.788026
AC125149.3	0.905715	0.958576	0.999579	-0.000607684	-1.00042	1.00408	1.0045	-1.00368	1.00284	0.905715	0.958576
AC132444.1	0.844754	0.922147	0.999518	-0.000695135	-1.00048	1.00085	1.00133	-1.00217	1.00121	0.844754	0.922147
AC132444.5	0.140904	0.320743	0.997211	-0.00402945	-1.0028	1	1.0028	-1.00519	-1.00041	0.140904	0.320743
AF251705	0.762469	0.878874	0.998273	-0.00249423	-1.00173	1.01227	1.01402	-1.00741	1.00393	0.762469	0.878874
AI115009	0.157319	0.346156	0.99738	-0.00378453	-1.00263	1.00049	1.00312	-1.00506	-1.0002	0.157319	0.346156
AI182371	0.319119	0.54622	0.996365	-0.0052539	-1.00365	1.00461	1.00828	-1.00787	1.00056	0.319119	0.54622
AI314180	0.542193	0.73912	0.968716	-0.0458538	-1.03229	2.25661	2.32949	-1.06939	1.00352	0.542193	0.73912
AI317395	0.0785194	0.212327	1.0063	0.00905886	1.0063	1.02188	1.01549	1.00014	1.0125	0.0785194	0.212327
AI413582	0.27792	0.49984	1.0043	0.00619414	1.0043	1.02071	1.01633	-1.00198	1.01062	0.27792	0.49984
AI427809	0.492511	0.701565	0.998593	-0.00203183	-1.00141	1.00226	1.00367	-1.00423	1.0014	0.492511	0.701565
AI429214	0.853321	0.927286	1.00044	0.00063596	1.00044	1.00492	1.00448	-1.00283	1.00372	0.853321	0.927286
AI464131	0.951124	0.9798	0.998147	-0.00267612	-1.00186	1.01638	1.01827	-1.00834	1.00461	0.951124	0.9798
AI467606	0.61616	0.790086	1.0015	0.00216272	1.0015	1.01984	1.01832	-1.00504	1.00806	0.61616	0.790086
AI504432	0.705416	0.845751	0.999045	-0.00137822	-1.00096	1.00973	1.01069	-1.00601	1.00409	0.705416	0.845751
AI597479	0.148143	0.332048	0.984302	-0.0228277	-1.01595	1.05956	1.07646	-1.02907	-1.00299	0.148143	0.332048
AI606181	0.783623	0.890557	0.999454	-0.000787506	-1.00055	1.02164	1.0222	-1.00766	1.00656	0.783623	0.890557
AI607873	0.0121326	0.0496486	0.948774	-0.0758638	-1.05399	1.20205	1.26695	-1.07891	-1.02965	0.0121326	0.0496486
AI661453	0.0262093	0.092362	0.980249	-0.0287804	-1.02015	1.03721	1.05811	-1.0315	-1.00893	0.0262093	0.092362
AI662270	0.0831058	0.220608	0.989519	-0.015201	-1.01059	1.01115	1.02186	-1.01755	-1.00368	0.0831058	0.220608
AI837181	0.00190214	0.0104444	1.02576	0.0366872	1.02576	1.08068	1.05355	1.01399	1.03766	0.00190214	0.0104444
AI838599	0.0812606	0.217526	0.962929	-0.0544986	-1.0385	1.25625	1.30461	-1.0643	-1.01332	0.0812606	0.217526
AI839979	0.518864	0.722321	1.00066	0.000950398	1.00066	1.0045	1.00384	-1.00227	1.00359	0.518864	0.722321
AI846148	0.0678613	0.190955	1.01776	0.0254035	1.01776	1.28758	1.2651	-1.00527	1.0413	0.0678613	0.190955
AI847159	0.231539	0.446337	0.998435	-0.00225899	-1.00157	1	1.00157	-1.00329	1.00016	0.231539	0.446337
AI854703	0.441397	0.661058	0.99823	-0.00255631	-1.00177	1.00158	1.00336	-1.00438	1.00083	0.441397	0.661058
AI987944	0.415556	0.640224	0.984684	-0.0222674	-1.01555	1.09468	1.1117	-1.03125	-1.0001	0.415556	0.640224
AK157302	0.0618709	0.178303	1.00341	0.00491409	1.00341	1.00613	1.00271	1.00067	1.00617	0.0618709	0.178303
AU019823	0.780215	0.888591	0.998555	-0.00208567	-1.00145	1.10321	1.1048	-1.01669	1.01375	0.780215	0.888591
AU019990	7.84527e-08	9.7865e-07	1.02397	0.0341747	1.02397	1.03546	1.01122	1.01778	1.0302	7.84527e-08	9.7865e-07
AU020206	0.679958	0.830922	0.998725	-0.00184115	-1.00128	1.1521	1.15357	-1.01964	1.01704	0.679958	0.830922
AU021092	0.259263	0.47921	1.0089	0.0127761	1.0089	1.13044	1.12047	-1.00755	1.02555	0.259263	0.47921
AU022252	0.0140256	0.0560098	1.02129	0.0303918	1.02129	1.11996	1.09661	1.00646	1.03634	0.0140256	0.0560098
AU022754	0.371656	0.600283	1.00152	0.00219599	1.00152	1.00457	1.00304	-1.00121	1.00427	0.371656	0.600283
AU040320	0.713782	0.851403	0.987315	-0.0184183	-1.01285	1.45412	1.4728	-1.04183	1.01556	0.713782	0.851403
AU041133	0.947423	0.978843	0.997228	-0.00400524	-1.00278	1.04745	1.05036	-1.01346	1.00785	0.947423	0.978843
AV099323	0.0141078	0.0562741	0.983311	-0.024281	-1.01697	1.01811	1.03539	-1.02567	-1.00835	0.0141078	0.0562741
AW011738	0.114779	0.278825	1.00454	0.00653248	1.00454	1.0131	1.00852	-1.00004	1.00913	0.114779	0.278825
AW112010	0.677583	0.829218	1.00056	0.000814645	1.00056	1.05753	1.05694	-1.01096	1.0121	0.677583	0.829218
AW209491	0.436427	0.656686	1.0025	0.00359801	1.0025	1.0308	1.02823	-1.00556	1.01059	0.436427	0.656686
AW549877	0.699175	0.842528	0.989486	-0.0152491	-1.01063	1.21545	1.22837	-1.03211	1.01052	0.699175	0.842528
AW551984	0.773492	0.885759	0.998768	-0.00177878	-1.00123	1.01373	1.01498	-1.00717	1.00469	0.773492	0.885759
AW554918	0.105405	0.261781	0.955813	-0.0651998	-1.04623	1.94152	2.03127	-1.08431	-1.00949	0.105405	0.261781
AY036118	1.17412e-10	1.96124e-09	0.886039	-0.174558	-1.12862	1.37217	1.54866	-1.16183	-1.09635	1.17412e-10	1.96124e-09
AY074887	0.36278	0.591779	1.00104	0.00149273	1.00104	1.00189	1.00086	-1.00045	1.00252	0.36278	0.591779
Aaas	0.828156	0.912583	0.998521	-0.00213483	-1.00148	1.05046	1.05202	-1.01225	1.00926	0.828156	0.912583
Aacs	1.121e-05	0.000100724	0.89491	-0.160185	-1.11743	1.39654	1.56053	-1.15436	-1.08168	1.121e-05	0.000100724
Aaed1	0.433701	0.654507	0.987458	-0.018209	-1.0127	1.0782	1.0919	-1.02688	1.00128	0.433701	0.654507
Aagab	0.638774	0.80473	0.989402	-0.0153716	-1.01071	1.10215	1.11396	-1.02651	1.00487	0.638774	0.80473
Aak1	0.000313386	0.00212219	1.05196	0.0730791	1.05196	2.48205	2.35945	1.01453	1.09077	0.000313386	0.00212219
Aamdc	0.123782	0.293419	0.971343	-0.0419469	-1.0295	1.18911	1.2242	-1.05133	-1.00813	0.123782	0.293419
Aamp	0.00189204	0.0104006	1.03454	0.0489868	1.03454	1.21963	1.17891	1.01451	1.05496	0.00189204	0.0104006
Aar2	0.418557	0.642801	1.00467	0.00672741	1.00467	1.11034	1.10518	-1.01064	1.02011	0.418557	0.642801
Aard	0.1341	0.3103	1.00255	0.00367855	1.00255	1.00439	1.00183	1.00028	1.00483	0.1341	0.3103
Aars	0.043014	0.135797	1.01608	0.0230103	1.01608	1.16052	1.14216	-1.00161	1.03408	0.043014	0.135797
Aars2	3.81282e-05	0.000311763	1.02087	0.0297987	1.02087	1.04074	1.01947	1.01356	1.02823	3.81282e-05	0.000311763
Aasdh	0.000788251	0.00483227	1.02887	0.0410544	1.02887	1.13374	1.10193	1.01334	1.04463	0.000788251	0.00483227
Aasdhppt	0.592586	0.77574	1.00047	0.000677652	1.00047	1.07811	1.0776	-1.01271	1.01366	0.592586	0.77574
Aass	0.181824	0.381369	0.991337	-0.0125523	-1.00874	1.01864	1.02755	-1.01665	-1.00088	0.181824	0.381369
Aatf	0.000779575	0.00478578	0.927623	-0.10839	-1.07802	1.45338	1.56678	-1.11077	-1.04624	0.000779575	0.00478578
Aatk	0.0510791	0.154808	1.01195	0.0171339	1.01195	1.04367	1.03135	1.00301	1.02096	0.0510791	0.154808
Abat	0.00419054	0.0206455	1.02656	0.0378231	1.02656	1.17267	1.14232	1.00819	1.04527	0.00419054	0.0206455
Abca1	1.51255e-20	4.34894e-19	0.804896	-0.313125	-1.2424	1.90934	2.37215	-1.29074	-1.19586	1.51255e-20	4.34894e-19
Abca2	0.0148636	0.0585301	1.01607	0.023001	1.01607	1.06835	1.05146	1.0049	1.02736	0.0148636	0.0585301
Abca3	0.757466	0.876362	0.984305	-0.022823	-1.01595	1.30052	1.32125	-1.04114	1.00872	0.757466	0.876362
Abca4	0.968003	0.987599	0.9971	-0.00419017	-1.00291	1.02899	1.03198	-1.01157	1.00571	0.968003	0.987599
Abca5	0.0197939	0.0738492	0.970483	-0.0432255	-1.03041	1.07352	1.10617	-1.04591	-1.01515	0.0197939	0.0738492
Abca6	0.406283	0.632729	0.980767	-0.0280174	-1.01961	1.25276	1.27733	-1.04495	1.00514	0.406283	0.632729
Abca7	0.00799547	0.0353053	1.02328	0.033202	1.02328	1.10633	1.08116	1.00934	1.03742	0.00799547	0.0353053
Abca8a	0.515775	0.71973	0.929897	-0.104857	-1.07539	2.27143	2.44266	-1.12546	-1.02754	0.515775	0.71973
Abca8b	0.331994	0.560104	0.955832	-0.0651705	-1.04621	1.34243	1.40447	-1.07637	-1.01689	0.331994	0.560104
Abca9	0.00109949	0.00648586	0.931419	-0.102497	-1.07363	1.34829	1.44756	-1.10514	-1.04302	0.00109949	0.00648586
Abca12	9.18136e-15	2.01038e-13	1.01822	0.0260463	1.01822	1.01991	1.00167	1.01485	1.0216	9.18136e-15	2.01038e-13
Abca13	0.223618	0.436686	0.99592	-0.00589757	-1.0041	1.00443	1.00855	-1.00839	1.00018	0.223618	0.436686
Abca14	0.263835	0.484209	1.00166	0.00239054	1.00166	1.00349	1.00183	-1.00056	1.00388	0.263835	0.484209
Abca16	0.25394	0.47311	0.996988	-0.00435199	-1.00302	1.00295	1.00598	-1.00645	1.00039	0.25394	0.47311
Abca17	0.26803	0.489176	0.997362	-0.00381086	-1.00264	1.00326	1.00592	-1.00608	1.00078	0.26803	0.489176
Abcb1a	0.0213254	0.0784456	0.969405	-0.0448286	-1.03156	1.09153	1.12598	-1.04844	-1.01495	0.0213254	0.0784456
Abcb1b	1.01404e-10	1.70193e-09	0.795478	-0.330105	-1.25711	1.89872	2.38689	-1.31485	-1.2019	1.01404e-10	1.70193e-09
Abcb4	5.70882e-07	6.28938e-06	1.02895	0.0411786	1.02895	1.05099	1.02141	1.02088	1.03709	5.70882e-07	6.28938e-06
Abcb6	0.524842	0.72665	1.00216	0.00311298	1.00216	1.02446	1.02226	-1.00507	1.00942	0.524842	0.72665
Abcb7	0.841336	0.920019	0.978071	-0.0319893	-1.02242	1.62971	1.66625	-1.05517	1.0094	0.841336	0.920019
Abcb8	8.74085e-08	1.08038e-06	1.05501	0.0772589	1.05501	1.17094	1.10989	1.0382	1.07209	8.74085e-08	1.08038e-06
Abcb9	0.161382	0.352238	1.00766	0.0110083	1.00766	1.07048	1.06235	-1.00421	1.01965	0.161382	0.352238
Abcb10	0.0244808	0.0877696	1.01969	0.0281287	1.01969	1.14584	1.12372	1.00294	1.03672	0.0244808	0.0877696
Abcb11	0.811215	0.905313	0.99952	-0.000692104	-1.00048	1.00089	1.00137	-1.0022	1.00124	0.811215	0.905313
Abcc1	0.303253	0.528687	0.96942	-0.0448062	-1.03154	1.40206	1.44629	-1.06059	-1.00329	0.303253	0.528687
Abcc2	0.134283	0.310669	0.996295	-0.00535582	-1.00372	1.00148	1.0052	-1.00695	-1.0005	0.134283	0.310669
Abcc3	0.759403	0.877188	0.997235	-0.00399507	-1.00277	1.01555	1.01837	-1.0093	1.00372	0.759403	0.877188
Abcc4	0.473773	0.686779	0.992135	-0.0113918	-1.00793	1.45224	1.46375	-1.03723	1.02098	0.473773	0.686779
Abcc5	0.0976092	0.247394	1.00772	0.0110918	1.00772	1.56641	1.55441	-1.02267	1.03851	0.0976092	0.247394
Abcc8	4.28299e-106	5.64808e-104	1.18865	0.24932	1.18865	1.21608	1.02308	1.17554	1.2019	4.28299e-106	5.64808e-104
Abcc9	2.27102e-12	4.27375e-11	1.12287	0.167197	1.12287	1.32353	1.1787	1.09895	1.14732	2.27102e-12	4.27375e-11
Abcc10	0.933237	0.971317	0.998276	-0.00248974	-1.00173	1.0613	1.06313	-1.01358	1.01008	0.933237	0.971317
Abcc12	0.67688	0.829081	0.999057	-0.00136157	-1.00094	1.00197	1.00292	-1.00352	1.00163	0.67688	0.829081
Abcd1	0.34664	0.575241	1.00407	0.00586297	1.00407	1.1302	1.12562	-1.0125	1.02077	0.34664	0.575241
Abcd2	2.27781e-12	4.28195e-11	0.853733	-0.228143	-1.17133	1.22945	1.44009	-1.20499	-1.13861	2.27781e-12	4.28195e-11
Abcd3	0.0470077	0.145204	1.01234	0.0176975	1.01234	1.91461	1.89126	-1.02345	1.04887	0.0470077	0.145204
Abcd4	0.75933	0.877188	0.991269	-0.0126517	-1.00881	1.15225	1.16239	-1.02734	1.00948	0.75933	0.877188
Abce1	0.912069	0.961585	0.997304	-0.00389419	-1.0027	1.25003	1.25341	-1.02506	1.01954	0.912069	0.961585
Abcf1	0.415757	0.640376	1.00417	0.00600494	1.00417	1.33947	1.33391	-1.02078	1.02931	0.415757	0.640376
Abcf2	0.36352	0.592435	1.0052	0.00747698	1.0052	1.08273	1.07713	-1.00793	1.01844	0.36352	0.592435
Abcf3	0.815776	0.907574	0.996443	-0.00514048	-1.00357	1.12043	1.12443	-1.01987	1.01263	0.815776	0.907574
Abcg1	0.468871	0.683338	0.989838	-0.014735	-1.01027	1.06509	1.07602	-1.0233	1.0026	0.468871	0.683338
Abcg2	0.99763	0.998769	0.97272	-0.0399038	-1.02805	1.82818	1.87945	-1.06585	1.00849	0.99763	0.998769
Abcg3	0.333503	0.561678	0.990626	-0.0135879	-1.00946	1.03591	1.04571	-1.01978	1.00075	0.333503	0.561678
Abcg4	0.6024	0.78206	1.00103	0.00148362	1.00103	1.00641	1.00537	-1.00254	1.0046	0.6024	0.78206
Abhd2	0.014494	0.0574748	1.02513	0.0358134	1.02513	1.32856	1.29599	1.00063	1.05024	0.014494	0.0574748
Abhd3	0.0725007	0.200282	1.00921	0.0132243	1.00921	1.04206	1.03255	1.00042	1.01807	0.0725007	0.200282
Abhd4	0.0817471	0.218383	1.0131	0.0187719	1.0131	1.12155	1.10705	-1.00227	1.02869	0.0817471	0.218383
Abhd5	0.00443899	0.0216747	0.949097	-0.0753725	-1.05363	1.21099	1.27593	-1.07798	-1.02984	0.00443899	0.0216747
Abhd6	0.346452	0.575065	1.00537	0.00773325	1.00537	1.27037	1.26357	-1.01783	1.0288	0.346452	0.575065
Abhd8	0.00616667	0.028455	1.01633	0.0233675	1.01633	1.04737	1.03055	1.00745	1.02528	0.00616667	0.028455
Abhd10	0.747022	0.8697	0.999006	-0.00143514	-1.001	1.09176	1.09285	-1.01531	1.0133	0.747022	0.8697
Abhd11	0.00013888	0.00101832	1.02901	0.0412607	1.02901	1.07209	1.04186	1.01841	1.03972	0.00013888	0.00101832
Abhd11os	0.403258	0.62992	0.997621	-0.0034366	-1.00238	1.00222	1.00461	-1.00551	1.00073	0.403258	0.62992
Abhd12	0.248577	0.466504	0.971208	-0.0421479	-1.02965	1.28178	1.31978	-1.05517	-1.00473	0.248577	0.466504
Abhd13	0.803671	0.901598	0.997393	-0.00376532	-1.00261	1.07674	1.07955	-1.01584	1.01055	0.803671	0.901598
Abhd14a	0.312982	0.53934	1.0045	0.00647549	1.0045	1.05223	1.04752	-1.00589	1.01496	0.312982	0.53934
Abhd14b	0.108844	0.268007	1.01412	0.0202257	1.01412	1.09759	1.08231	1.00041	1.02802	0.108844	0.268007
Abhd15	0.524038	0.726282	0.982304	-0.0257592	-1.01802	1.18407	1.2054	-1.03915	1.00269	0.524038	0.726282
Abhd16a	0.627512	0.797127	0.989363	-0.0154279	-1.01075	1.21461	1.22767	-1.03224	1.0104	0.627512	0.797127
Abhd17a	0.0265133	0.0932458	1.01966	0.0280932	1.01966	1.15655	1.13425	1.00237	1.03726	0.0265133	0.0932458
Abhd17b	0.000728959	0.00451775	0.923782	-0.114375	-1.08251	1.46075	1.58127	-1.11606	-1.04996	0.000728959	0.00451775
Abhd17c	0.101374	0.254508	1.01298	0.0185999	1.01298	1.14862	1.1339	-1.00413	1.03035	0.101374	0.254508
Abhd18	1.93161e-26	6.91399e-25	1.18507	0.244978	1.18507	1.69773	1.43259	1.15152	1.2196	1.93161e-26	6.91399e-25
Abi1	1.75959e-21	5.29356e-20	0.816395	-0.29266	-1.2249	3.9075	4.78628	-1.27476	-1.17698	1.75959e-21	5.29356e-20
Abi2	0.740328	0.866075	0.97807	-0.0319911	-1.02242	1.37872	1.40963	-1.05054	1.00497	0.740328	0.866075
Abi3	0.38709	0.614628	1.00224	0.00323337	1.00224	1.1575	1.15491	-1.01614	1.0207	0.38709	0.614628
Abi3bp	5.08486e-05	0.000404276	0.903764	-0.145982	-1.10648	1.64065	1.81535	-1.14595	-1.06838	5.08486e-05	0.000404276
Abl1	0.989672	0.995297	0.985494	-0.0210815	-1.01472	1.72707	1.75249	-1.04865	1.01845	0.989672	0.995297
Abl2	0.0254497	0.0904483	0.942634	-0.0852299	-1.06086	1.78759	1.89638	-1.09774	-1.02521	0.0254497	0.0904483
Ablim1	0.021136	0.0778792	1.00862	0.0123804	1.00862	4.42324	4.38545	-1.02915	1.04697	0.021136	0.0778792
Ablim2	1.07381e-163	2.57993e-161	1.48753	0.572918	1.48753	1.6616	1.11702	1.45714	1.51855	1.07381e-163	2.57993e-161
Ablim3	0.0544155	0.162444	0.934496	-0.097739	-1.0701	1.34474	1.439	-1.10218	-1.03895	0.0544155	0.162444
Abo	0.119657	0.287143	0.996737	-0.0047158	-1.00327	1.00088	1.00416	-1.00606	-1.0005	0.119657	0.287143
Abr	0.213036	0.423225	0.997557	-0.00352869	-1.00245	1.35662	1.35994	-1.02946	1.02444	0.213036	0.423225
Abra	2.64606e-16	6.39245e-15	1.03453	0.0489813	1.03453	1.04449	1.00962	1.02836	1.04075	2.64606e-16	6.39245e-15
Abracl	0.0378236	0.123284	1.01654	0.023669	1.01654	1.08945	1.07172	1.00352	1.02973	0.0378236	0.123284
Abt1	0.651601	0.81256	0.997516	-0.00358797	-1.00249	1.0131	1.01562	-1.00843	1.00343	0.651601	0.81256
Abtb1	0.00884265	0.0383225	1.01806	0.0258183	1.01806	1.06251	1.04367	1.00772	1.0285	0.00884265	0.0383225
Abtb2	2.92418e-40	1.51737e-38	1.21988	0.286736	1.21988	1.49105	1.22229	1.19142	1.24902	2.92418e-40	1.51737e-38
Acaa1a	0.043187	0.136234	1.02012	0.0287333	1.02012	1.2033	1.17958	1.00046	1.04016	0.043187	0.136234
Acaa1b	0.320929	0.548227	0.987364	-0.0183462	-1.0128	1.07329	1.08702	-1.02688	1.0011	0.320929	0.548227
Acaa2	6.8295e-13	1.33985e-11	1.13976	0.188726	1.13976	1.86862	1.63949	1.10361	1.17709	6.8295e-13	1.33985e-11
Acaca	2.97202e-30	1.22075e-28	0.663722	-0.591349	-1.50666	4.61839	6.95832	-1.58946	-1.42816	2.97202e-30	1.22075e-28
Acacb	0.0902574	0.233816	0.922931	-0.115706	-1.08351	2.85061	3.08865	-1.14147	-1.02848	0.0902574	0.233816
Acad8	0.0694184	0.193905	0.972911	-0.0396204	-1.02784	1.13674	1.16839	-1.04673	-1.0093	0.0694184	0.193905
Acad9	0.249086	0.467292	1.00741	0.0106503	1.00741	1.05134	1.04361	-1.00262	1.01753	0.249086	0.467292
Acad10	0.050477	0.153248	1.02005	0.0286368	1.02005	1.20548	1.18179	1.0004	1.04008	0.050477	0.153248
Acad12	0.000401181	0.00265021	1.03381	0.0479667	1.03381	1.14776	1.11022	1.01754	1.05034	0.000401181	0.00265021
Acadl	7.2103e-11	1.21949e-09	1.11517	0.157268	1.11517	2.44344	2.19108	1.07552	1.15629	7.2103e-11	1.21949e-09
Acadm	0.480504	0.691974	0.99367	-0.0091607	-1.00637	1.96126	1.97375	-1.04262	1.02946	0.480504	0.691974
Acads	0.0112264	0.0466145	1.02166	0.0309168	1.02166	1.1483	1.12395	1.00496	1.03864	0.0112264	0.0466145
Acadsb	0.282008	0.504198	0.962491	-0.0551552	-1.03897	1.613	1.67586	-1.07252	-1.00647	0.282008	0.504198
Acadvl	2.45121e-13	4.9644e-12	1.12296	0.167303	1.12296	1.48279	1.32044	1.09475	1.15189	2.45121e-13	4.9644e-12
Acap1	0.0870983	0.228378	0.993539	-0.00935197	-1.0065	1.00431	1.01084	-1.01141	-1.00162	0.0870983	0.228378
Acap2	1.74026e-07	2.05262e-06	0.89559	-0.159089	-1.11658	1.98376	2.21503	-1.15706	-1.07752	1.74026e-07	2.05262e-06
Acap3	0.475243	0.687673	1.00212	0.00305373	1.00212	1.07436	1.07209	-1.01059	1.01488	0.475243	0.687673
Acat1	7.88703e-10	1.20918e-08	1.09631	0.13265	1.09631	1.9139	1.74577	1.06075	1.13305	7.88703e-10	1.20918e-08
Acat2	0.00632706	0.0290231	0.959657	-0.0594093	-1.04204	1.1319	1.17949	-1.0621	-1.02236	0.00632706	0.0290231
Acat3	0.864593	0.93375	0.998586	-0.00204071	-1.00142	1.01598	1.01742	-1.00772	1.00487	0.864593	0.93375
Acbd3	0.676717	0.829068	0.980123	-0.0289655	-1.02028	1.37004	1.39783	-1.04742	1.0062	0.676717	0.829068
Acbd4	0.974977	0.990561	0.993084	-0.0100128	-1.00696	1.20008	1.20844	-1.02762	1.01346	0.974977	0.990561
Acbd5	0.212881	0.422989	0.961681	-0.0563693	-1.03985	1.46513	1.5235	-1.07083	-1.00976	0.212881	0.422989
Acbd6	0.0714963	0.198257	0.955064	-0.0663308	-1.04705	1.33279	1.3955	-1.07521	-1.01963	0.0714963	0.198257
Accs	0.705717	0.845796	1.00025	0.000364298	1.00025	1.06335	1.06308	-1.01158	1.01209	0.705717	0.845796
Acd	0.28542	0.507902	0.993098	-0.00999158	-1.00695	1.01385	1.0209	-1.01366	-1.00028	0.28542	0.507902
Ace	0.752957	0.873362	0.996379	-0.00523352	-1.00363	1.2096	1.21399	-1.02527	1.01785	0.752957	0.873362
Ace2	0.150885	0.336347	1.00228	0.00329183	1.00228	1.0039	1.00161	1.00008	1.0045	0.150885	0.336347
Acer2	0.0998974	0.251634	0.921096	-0.118576	-1.08566	1.88176	2.04296	-1.12877	-1.0442	0.0998974	0.251634
Acer3	0.0164434	0.0636364	0.938929	-0.0909117	-1.06504	1.52687	1.62618	-1.09943	-1.03173	0.0164434	0.0636364
Ache	0.00249815	0.0131933	1.00921	0.0132258	1.00921	1.01624	1.00697	1.00471	1.01373	0.00249815	0.0131933
Acin1	0.294648	0.518234	0.965854	-0.0501232	-1.03535	1.78053	1.84348	-1.06987	-1.00195	0.294648	0.518234
Ackr1	0.0563683	0.166719	1.0039	0.00561445	1.0039	1.00673	1.00282	1.00097	1.00684	0.0563683	0.166719
Ackr2	0.0447615	0.139941	0.99314	-0.00993163	-1.00691	1.00207	1.00899	-1.01122	-1.00261	0.0447615	0.139941
Ackr3	0.0280912	0.0979654	0.928273	-0.107379	-1.07727	1.61279	1.73741	-1.11416	-1.0416	0.0280912	0.0979654
Ackr4	0.0789967	0.213092	0.978756	-0.0309787	-1.02171	1.09096	1.11463	-1.03765	-1.00601	0.0789967	0.213092
Acly	2.53485e-09	3.68515e-08	0.783153	-0.352634	-1.27689	2.05397	2.62269	-1.33693	-1.21954	2.53485e-09	3.68515e-08
Acnat1	0.794004	0.896197	0.999464	-0.000773557	-1.00054	1.00174	1.00228	-1.00271	1.00164	0.794004	0.896197
Aco1	4.28772e-09	6.09913e-08	0.882644	-0.180096	-1.13296	1.32931	1.50605	-1.16633	-1.10055	4.28772e-09	6.09913e-08
Aco2	9.06358e-32	3.8584e-30	1.23023	0.298923	1.23023	3.14515	2.55657	1.1805	1.28204	9.06358e-32	3.8584e-30
Acot1	1.44623e-05	0.000127721	1.01723	0.0246463	1.01723	1.02757	1.01017	1.0116	1.0229	1.44623e-05	0.000127721
Acot2	0.000163619	0.00118095	1.02438	0.0347524	1.02438	1.064	1.03868	1.01432	1.03454	0.000163619	0.00118095
Acot4	0.143077	0.324022	0.992826	-0.0103878	-1.00723	1.01441	1.02174	-1.01404	-1.00046	0.143077	0.324022
Acot6	0.762886	0.879066	1.00048	0.000690317	1.00048	1.01927	1.01878	-1.00613	1.00709	0.762886	0.879066
Acot7	0.112806	0.274983	1.01261	0.0180796	1.01261	1.21923	1.20405	-1.008	1.03358	0.112806	0.274983
Acot8	0.00260832	0.0137379	1.02425	0.0345718	1.02425	1.10536	1.07919	1.01051	1.03818	0.00260832	0.0137379
Acot9	4.27865e-05	0.000345503	0.934123	-0.0983163	-1.07052	1.16539	1.24757	-1.0938	-1.04774	4.27865e-05	0.000345503
Acot10	0.710794	0.84934	1.00069	0.000996485	1.00069	1.00733	1.00664	-1.00317	1.00456	0.710794	0.84934
Acot11	0.0155698	0.0607788	1.01593	0.022798	1.01593	1.40085	1.37889	-1.01252	1.04503	0.0155698	0.0607788
Acot12	0.252782	0.471804	1.00169	0.0024333	1.00169	1.00371	1.00202	-1.00062	1.004	0.252782	0.471804
Acot13	2.72753e-19	7.47472e-18	1.12757	0.17322	1.12757	1.36751	1.21279	1.10321	1.15247	2.72753e-19	7.47472e-18
Acox1	2.23264e-06	2.25306e-05	0.820268	-0.285832	-1.21911	2.27592	2.7746	-1.27585	-1.1649	2.23264e-06	2.25306e-05
Acox2	0.678368	0.829544	0.999218	-0.00112884	-1.00078	1.00332	1.00411	-1.00375	1.00218	0.678368	0.829544
Acox3	0.744215	0.868053	0.991075	-0.0129346	-1.00901	1.08744	1.09724	-1.02343	1.00525	0.744215	0.868053
Acoxl	0.360629	0.589388	0.997882	-0.00305897	-1.00212	1.00139	1.00351	-1.00479	1.00054	0.360629	0.589388
Acp1	0.201194	0.406505	1.01114	0.0159861	1.01114	1.12151	1.10915	-1.00435	1.02686	0.201194	0.406505
Acp2	0.174001	0.371084	1.00923	0.0132528	1.00923	1.11555	1.10535	-1.0061	1.02475	0.174001	0.371084
Acp5	8.49049e-05	0.000651991	0.958478	-0.061183	-1.04332	1.06905	1.11537	-1.05934	-1.02754	8.49049e-05	0.000651991
Acp6	0.383121	0.61126	0.988294	-0.0169876	-1.01184	1.0822	1.09501	-1.02633	1.00244	0.383121	0.61126
Acpp	0.94629	0.978099	0.999429	-0.000824664	-1.00057	1.00587	1.00644	-1.00436	1.00321	0.94629	0.978099
Acr	0.931927	0.970874	0.997469	-0.00365547	-1.00254	1.01962	1.0222	-1.00968	1.00458	0.931927	0.970874
Acrbp	0.137549	0.315439	0.982207	-0.0259013	-1.01812	1.0746	1.09407	-1.03229	-1.00414	0.137549	0.315439
Acsbg1	0.807724	0.903464	1.00012	0.000168434	1.00012	1.00234	1.00223	-1.00218	1.00241	0.807724	0.903464
Acsbg2	0.0282194	0.0982414	1.00335	0.00482627	1.00335	1.00466	1.0013	1.00123	1.00548	0.0282194	0.0982414
Acsf2	0.139255	0.318186	0.976625	-0.0341231	-1.02393	1.11525	1.14194	-1.04173	-1.00644	0.139255	0.318186
Acsl1	7.71793e-05	0.000597901	0.766629	-0.3834	-1.30441	3.93187	5.12878	-1.38074	-1.2323	7.71793e-05	0.000597901
Acsl3	0.161282	0.352222	0.976357	-0.034519	-1.02422	1.13487	1.16235	-1.04321	-1.00557	0.161282	0.352222
Acsl4	0.00550734	0.025938	0.939156	-0.090563	-1.06479	1.37524	1.46434	-1.0952	-1.03521	0.00550734	0.025938
Acsl5	3.68143e-05	0.000302855	0.926128	-0.110716	-1.07976	1.18439	1.27886	-1.105	-1.05511	3.68143e-05	0.000302855
Acsl6	2.40097e-12	4.4942e-11	1.0326	0.0462816	1.0326	1.04544	1.01244	1.02588	1.03936	2.40097e-12	4.4942e-11
Acsm3	5.16195e-05	0.000409987	0.938378	-0.091759	-1.06567	1.1152	1.18844	-1.08667	-1.04507	5.16195e-05	0.000409987
Acsm5	0.449512	0.668135	0.995772	-0.00611269	-1.00425	1.02242	1.02676	-1.0119	1.00336	0.449512	0.668135
Acss1	6.04265e-90	6.9725e-88	1.37359	0.457952	1.37359	1.72355	1.25478	1.33904	1.40903	6.04265e-90	6.9725e-88
Acss2	4.68418e-06	4.51089e-05	0.786402	-0.34666	-1.27161	1.8591	2.36405	-1.3304	-1.21542	4.68418e-06	4.51089e-05
Acss2os	0.341024	0.569424	0.993429	-0.00951068	-1.00661	1.02614	1.03293	-1.0151	1.00181	0.341024	0.569424
Acss3	3.74461e-10	5.91682e-09	0.804324	-0.314151	-1.24328	1.88769	2.34693	-1.29771	-1.19113	3.74461e-10	5.91682e-09
Acta2	5.21045e-44	2.97674e-42	1.30049	0.379058	1.30049	1.59473	1.22625	1.26889	1.33288	5.21045e-44	2.97674e-42
Actb	1.16849e-14	2.5427e-13	1.14883	0.20017	1.14883	2.94593	2.56428	1.10742	1.1918	1.16849e-14	2.5427e-13
Actc1	2.67408e-98	3.32629e-96	1.62751	0.702666	1.62751	6.38502	3.92318	1.5696	1.68756	2.67408e-98	3.32629e-96
Actg1	7.43494e-07	8.06441e-06	1.07133	0.0994094	1.07133	1.5571	1.45342	1.04138	1.10215	7.43494e-07	8.06441e-06
Actg2	0.0202069	0.0749532	1.00769	0.0110571	1.00769	1.01251	1.00477	1.00374	1.01167	0.0202069	0.0749532
Actl6a	0.74544	0.868736	0.998004	-0.0028819	-1.002	1.12257	1.12481	-1.01836	1.0143	0.74544	0.868736
Actn1	0.398278	0.62553	0.966922	-0.0485281	-1.03421	1.62716	1.68283	-1.06978	1.00018	0.398278	0.62553
Actn2	3.701961E-317	2.9513040825E-314	2.38943	1.25667	2.38943	3.26471	1.36632	2.31238	2.46904	3.701961E-317	2.9513040825E-314
Actn3	0.156279	0.344646	0.987974	-0.0174553	-1.01217	1.03004	1.04257	-1.02205	-1.00239	0.156279	0.344646
Actn4	0.289438	0.512699	0.962429	-0.0552476	-1.03904	2.05851	2.13887	-1.07693	-1.00248	0.289438	0.512699
Actr1a	0.943322	0.976333	0.987601	-0.0179996	-1.01255	1.31631	1.33283	-1.03781	1.01223	0.943322	0.976333
Actr1b	2.78234e-07	3.20627e-06	1.0517	0.0727273	1.0517	1.15594	1.09912	1.0358	1.06785	2.78234e-07	3.20627e-06
Actr2	0.009319	0.0400505	0.939674	-0.089768	-1.0642	1.58505	1.68681	-1.09807	-1.03137	0.009319	0.0400505
Actr3	0.631709	0.800199	0.994975	-0.00726824	-1.00505	1.62035	1.62853	-1.03655	1.02616	0.631709	0.800199
Actr3b	0.000507181	0.00327159	1.01843	0.0263453	1.01843	1.05202	1.03298	1.00917	1.02777	0.000507181	0.00327159
Actr5	0.383909	0.612104	0.99132	-0.0125777	-1.00876	1.04626	1.05542	-1.01979	1.00216	0.383909	0.612104
Actr6	0.332225	0.560224	0.985243	-0.0214484	-1.01498	1.08387	1.1001	-1.02972	-1.00045	0.332225	0.560224
Actr8	0.0862947	0.22694	0.979531	-0.029837	-1.0209	1.08511	1.10778	-1.03629	-1.00573	0.0862947	0.22694
Actr10	0.145157	0.327575	1.0097	0.0139256	1.0097	1.29332	1.2809	-1.01374	1.0335	0.145157	0.327575
Acvr1	0.00203345	0.011076	0.922331	-0.116643	-1.08421	1.79574	1.94696	-1.12287	-1.04688	0.00203345	0.011076
Acvr1b	0.00802271	0.0353888	0.958588	-0.0610176	-1.0432	1.15073	1.20045	-1.0641	-1.02271	0.00802271	0.0353888
Acvr1c	4.79431e-10	7.48108e-09	0.822245	-0.28236	-1.21618	1.52241	1.85153	-1.26302	-1.17109	4.79431e-10	7.48108e-09
Acvr2a	0.113612	0.276653	0.958367	-0.0613505	-1.04344	1.40266	1.46359	-1.07319	-1.01452	0.113612	0.276653
Acvr2b	0.388868	0.616111	0.989466	-0.0152786	-1.01065	1.06639	1.07774	-1.02384	1.00238	0.388868	0.616111
Acvrl1	0.176405	0.374403	1.01197	0.0171642	1.01197	1.23343	1.21885	-1.00954	1.03385	0.176405	0.374403
Acy1	0.00174946	0.00973778	1.01405	0.0201319	1.01405	1.02698	1.01275	1.00809	1.02005	0.00174946	0.00973778
Acy3	0.000110888	0.000826899	1.01872	0.0267615	1.01872	1.04231	1.02316	1.01082	1.02668	0.000110888	0.000826899
Acyp1	0.215151	0.426195	1.00838	0.0120447	1.00838	1.0661	1.05724	-1.00321	1.0201	0.215151	0.426195
Acyp2	1.73006e-21	5.22174e-20	1.17537	0.233118	1.17537	2.85453	2.42862	1.1275	1.22528	1.73006e-21	5.22174e-20
Ada	0.767209	0.881707	1.0004	0.000574005	1.0004	1.00448	1.00408	-1.00273	1.00353	0.767209	0.881707
Adad1	0.439357	0.659073	1.00227	0.00327651	1.00227	1.01044	1.00815	-1.00209	1.00666	0.439357	0.659073
Adal	0.449361	0.668098	1.00403	0.00579928	1.00403	1.07437	1.07006	-1.00855	1.01669	0.449361	0.668098
Adam2	0.235569	0.450513	0.99354	-0.00934977	-1.0065	1.0103	1.01687	-1.01262	-1.00042	0.235569	0.450513
Adam3	0.709671	0.848427	0.999462	-0.000776961	-1.00054	1.00153	1.00206	-1.00274	1.00166	0.709671	0.848427
Adam5	0.958268	0.983851	0.999456	-0.000785754	-1.00054	1.00727	1.00782	-1.00485	1.00376	0.958268	0.983851
Adam8	0.523085	0.725534	1.00112	0.00161255	1.00112	1.014	1.01287	-1.00456	1.0068	0.523085	0.725534
Adam9	0.763401	0.87937	0.983704	-0.023704	-1.01657	1.33154	1.3536	-1.04261	1.0089	0.763401	0.87937
Adam10	0.809745	0.904975	0.969524	-0.0446515	-1.03143	2.07294	2.1381	-1.06862	1.00448	0.809745	0.904975
Adam11	2.52681e-14	5.42444e-13	1.03422	0.0485402	1.03422	1.04847	1.01378	1.02729	1.04119	2.52681e-14	5.42444e-13
Adam12	4.21114e-14	8.94179e-13	0.758378	-0.39901	-1.3186	1.74398	2.29962	-1.3819	-1.2582	4.21114e-14	8.94179e-13
Adam15	0.0496485	0.151388	0.965122	-0.051217	-1.03614	1.19024	1.23325	-1.05836	-1.01438	0.0496485	0.151388
Adam17	0.634644	0.801947	0.984141	-0.0230637	-1.01612	1.282	1.30266	-1.04052	1.00778	0.634644	0.801947
Adam19	3.69774e-14	7.89948e-13	1.1166	0.159109	1.1166	1.47364	1.31976	1.08729	1.14669	3.69774e-14	7.89948e-13
Adam21	0.715807	0.852485	1.00103	0.00148296	1.00103	1.00726	1.00622	-1.00278	1.00484	0.715807	0.852485
Adam22	9.20314e-84	9.78266e-82	1.32852	0.409824	1.32852	1.54455	1.16261	1.29982	1.35787	9.20314e-84	9.78266e-82
Adam23	0.0584085	0.171166	0.96858	-0.0460565	-1.03244	1.05816	1.09249	-1.04756	-1.01754	0.0584085	0.171166
Adam29	0.974121	0.990488	0.999787	-0.000307574	-1.00021	1.00121	1.00143	-1.00203	1.0016	0.974121	0.990488
Adam30	0.488038	0.698372	1.00069	0.000998049	1.00069	1.00178	1.00109	-1.00093	1.00232	0.488038	0.698372
Adam32	0.932892	0.971165	0.997837	-0.00312387	-1.00217	1.03871	1.04096	-1.012	1.00763	0.932892	0.971165
Adam33	0.0922036	0.23719	1.02262	0.0322693	1.02262	1.6025	1.56705	-1.01	1.05621	0.0922036	0.23719
Adamts1	0.93993	0.974929	0.987187	-0.0186045	-1.01298	1.20292	1.21853	-1.03472	1.00837	0.93993	0.974929
Adamts2	0.0111615	0.0464409	0.921511	-0.117927	-1.08517	1.5607	1.69363	-1.12397	-1.04771	0.0111615	0.0464409
Adamts3	0.00469555	0.02264	1.02375	0.0338605	1.02375	1.23073	1.20218	1.00243	1.04552	0.00469555	0.02264
Adamts4	0.0588801	0.172194	1.00333	0.00479955	1.00333	1.00568	1.00234	1.00072	1.00596	0.0588801	0.172194
Adamts5	0.0196387	0.073446	0.919548	-0.121003	-1.08749	1.52835	1.66207	-1.12455	-1.05166	0.0196387	0.073446
Adamts6	8.5461e-22	2.63427e-20	1.14866	0.199958	1.14866	1.50485	1.31009	1.11897	1.17914	8.5461e-22	2.63427e-20
Adamts7	9.50885e-24	3.15863e-22	1.05658	0.0794025	1.05658	1.07378	1.01627	1.04841	1.06482	9.50885e-24	3.15863e-22
Adamts8	0.0562879	0.166544	1.00529	0.00760548	1.00529	1.00873	1.00342	1.00203	1.00855	0.0562879	0.166544
Adamts9	0.0741522	0.203689	0.930922	-0.103268	-1.0742	1.53647	1.65048	-1.11125	-1.0384	0.0741522	0.203689
Adamts10	0.0817664	0.218383	0.955137	-0.0662198	-1.04697	1.66974	1.74817	-1.08296	-1.01218	0.0817664	0.218383
Adamts12	8.7212e-05	0.000668829	0.889444	-0.169025	-1.1243	1.59452	1.79272	-1.16634	-1.08377	8.7212e-05	0.000668829
Adamts14	0.927944	0.968647	0.999477	-0.000755377	-1.00052	1.02497	1.0255	-1.00829	1.00723	0.927944	0.968647
Adamts15	0.0013765	0.00789743	1.03037	0.0431579	1.03037	1.11957	1.08658	1.01549	1.04546	0.0013765	0.00789743
Adamts16	0.818625	0.908557	0.997838	-0.00312258	-1.00217	1.01841	1.02062	-1.00949	1.00513	0.818625	0.908557
Adamts17	2.08166e-09	3.05782e-08	1.06192	0.0866789	1.06192	1.16479	1.09687	1.04515	1.07896	2.08166e-09	3.05782e-08
Adamts18	0.982905	0.992549	0.997993	-0.00289874	-1.00201	1.01565	1.01769	-1.00866	1.00461	0.982905	0.992549
Adamts19	1.29594e-27	4.86714e-26	1.1403	0.189418	1.1403	1.27737	1.1202	1.11943	1.16157	1.29594e-27	4.86714e-26
Adamts20	0.946419	0.978099	0.998443	-0.00224866	-1.00156	1.01214	1.01372	-1.00718	1.00404	0.946419	0.978099
Adamtsl1	1.62859e-07	1.92627e-06	0.832192	-0.265013	-1.20165	1.81936	2.18622	-1.25316	-1.15225	1.62859e-07	1.92627e-06
Adamtsl2	0.50586	0.712119	0.97978	-0.0294695	-1.02064	1.1135	1.13648	-1.03892	-1.00267	0.50586	0.712119
Adamtsl3	0.0435015	0.136856	0.929936	-0.104796	-1.07534	1.49502	1.60765	-1.1117	-1.04018	0.0435015	0.136856
Adamtsl4	0.0103165	0.0434746	1.0253	0.0360521	1.0253	1.16332	1.13461	1.00787	1.04304	0.0103165	0.0434746
Adamtsl5	0.0164084	0.0635153	1.02376	0.0338745	1.02376	1.26019	1.23095	1.00142	1.0466	0.0164084	0.0635153
Adap1	0.792611	0.895379	0.99932	-0.000981528	-1.00068	1.052	1.05272	-1.01158	1.0102	0.792611	0.895379
Adap2	0.113006	0.275355	1.01416	0.0202837	1.01416	1.16918	1.15285	-1.00488	1.03354	0.113006	0.275355
Adap2os	0.00633135	0.0290239	1.01383	0.0198163	1.01383	1.03422	1.02011	1.00645	1.02126	0.00633135	0.0290239
Adar	1.16404e-06	1.23435e-05	1.06914	0.0964536	1.06914	1.38983	1.29995	1.04331	1.09562	1.16404e-06	1.23435e-05
Adarb1	2.66694e-05	0.000224666	1.05832	0.0817749	1.05832	1.67784	1.58538	1.02471	1.09303	2.66694e-05	0.000224666
Adarb2	0.0671533	0.189536	0.95918	-0.0601268	-1.04256	1.12827	1.17629	-1.06336	-1.02216	0.0671533	0.189536
Adat1	0.308158	0.534036	0.981427	-0.0270466	-1.01892	1.11371	1.13479	-1.03617	-1.00196	0.308158	0.534036
Adat2	0.300968	0.526026	0.996186	-0.00551312	-1.00383	1.00532	1.00917	-1.00827	1.0006	0.300968	0.526026
Adck1	0.0186088	0.0702649	1.02456	0.0350095	1.02456	1.30185	1.27064	1.00108	1.04859	0.0186088	0.0702649
Adck2	0.714464	0.851707	1.00035	0.000507388	1.00035	1.06084	1.06047	-1.01127	1.01198	0.714464	0.851707
Adck3	1.43608e-19	3.99166e-18	1.14938	0.200861	1.14938	1.49685	1.3023	1.1201	1.17943	1.43608e-19	3.99166e-18
Adck4	0.0364778	0.1199	0.96777	-0.0472642	-1.0333	1.13061	1.16827	-1.05242	-1.01453	0.0364778	0.1199
Adck5	0.438582	0.658418	0.991226	-0.0127141	-1.00885	1.07192	1.0814	-1.02228	1.00442	0.438582	0.658418
Adcy1	1.41221e-12	2.70401e-11	1.03637	0.0515365	1.03637	1.05566	1.01861	1.0285	1.0443	1.41221e-12	2.70401e-11
Adcy2	0.477604	0.68957	0.985259	-0.0214248	-1.01496	1.14136	1.15843	-1.03461	1.00433	0.477604	0.68957
Adcy3	0.0197483	0.0737105	0.955876	-0.0651053	-1.04616	1.27772	1.3367	-1.07344	-1.01958	0.0197483	0.0737105
Adcy4	0.520687	0.72364	0.985953	-0.0204097	-1.01425	1.15294	1.16937	-1.03344	1.00461	0.520687	0.72364
Adcy5	8.33996e-36	3.96408e-34	1.17118	0.227968	1.17118	1.35598	1.15779	1.14795	1.19489	8.33996e-36	3.96408e-34
Adcy6	5.99945e-12	1.09609e-10	1.09098	0.125631	1.09098	1.40548	1.28827	1.06513	1.11747	5.99945e-12	1.09609e-10
Adcy7	0.383522	0.611675	0.979055	-0.030538	-1.02139	1.17148	1.19654	-1.04259	-1.00063	0.383522	0.611675
Adcy8	4.58954e-09	6.49684e-08	1.03237	0.0459572	1.03237	1.04532	1.01255	1.02542	1.03937	4.58954e-09	6.49684e-08
Adcy9	1.4733e-06	1.53719e-05	0.893467	-0.162513	-1.11924	1.92703	2.1568	-1.16131	-1.07868	1.4733e-06	1.53719e-05
Adcy10	0.0373515	0.122108	0.97541	-0.0359195	-1.02521	1.05335	1.07991	-1.03867	-1.01192	0.0373515	0.122108
Adcyap1r1	0.214136	0.424905	1.00462	0.00664328	1.00462	1.02932	1.02459	-1.00308	1.01236	0.214136	0.424905
Add1	0.0240789	0.0866476	0.950651	-0.0730116	-1.05191	1.78729	1.88007	-1.08786	-1.01715	0.0240789	0.0866476
Add2	0.841047	0.919933	0.997325	-0.00386405	-1.00268	1.01595	1.01867	-1.0093	1.00391	0.841047	0.919933
Add3	0.000154794	0.00112095	0.90008	-0.151874	-1.11101	2.38162	2.64601	-1.15569	-1.06806	0.000154794	0.00112095
Adgb	0.0827465	0.220093	1.01024	0.0147017	1.01024	1.07502	1.06412	-1.00246	1.0231	0.0827465	0.220093
Adgra2	0.0908999	0.234813	0.957735	-0.0623012	-1.04413	1.20753	1.26081	-1.06831	-1.0205	0.0908999	0.234813
Adgra3	0.914088	0.96225	0.988857	-0.0161655	-1.01127	1.20623	1.21982	-1.03255	1.00967	0.914088	0.96225
Adgrb2	0.75492	0.874559	0.99561	-0.00634723	-1.00441	1.03961	1.0442	-1.01446	1.00557	0.75492	0.874559
Adgrb3	0.289155	0.51253	1.00486	0.00699388	1.00486	1.05519	1.05008	-1.00595	1.01575	0.289155	0.51253
Adgrd1	2.26615e-09	3.31217e-08	0.822824	-0.281344	-1.21533	1.62721	1.97759	-1.2646	-1.16797	2.26615e-09	3.31217e-08
Adgre1	0.106411	0.263683	0.962779	-0.0547231	-1.03866	1.09351	1.13579	-1.05698	-1.02065	0.106411	0.263683
Adgre4	0.0424346	0.134513	0.984876	-0.021986	-1.01536	1.01495	1.03053	-1.02366	-1.00712	0.0424346	0.134513
Adgre5	0.0196439	0.073446	0.950644	-0.0730227	-1.05192	1.21775	1.28098	-1.07675	-1.02766	0.0196439	0.073446
Adgrf2	9.0099e-05	0.00068826	1.016	0.0228978	1.016	1.02846	1.01226	1.00998	1.02205	9.0099e-05	0.00068826
Adgrf3	0.573497	0.761955	1.00157	0.00226855	1.00157	1.00704	1.00546	-1.00208	1.00523	0.573497	0.761955
Adgrf4	0.301064	0.526142	1.00345	0.00497265	1.00345	1.01258	1.00909	-1.00143	1.00836	0.301064	0.526142
Adgrf5	0.00618458	0.0285151	0.910933	-0.134583	-1.09778	1.912	2.09895	-1.14049	-1.05666	0.00618458	0.0285151
Adgrg1	0.252724	0.471747	1.00567	0.00816331	1.00567	1.05664	1.05067	-1.00513	1.01657	0.252724	0.471747
Adgrg2	7.52364e-07	8.15053e-06	0.916518	-0.125764	-1.09109	1.19651	1.30549	-1.11765	-1.06515	7.52364e-07	8.15053e-06
Adgrg3	0.0184141	0.0696797	0.984697	-0.0222482	-1.01554	1.01069	1.0264	-1.02319	-1.00795	0.0184141	0.0696797
Adgrg4	0.4895	0.699644	1.00129	0.00186496	1.00129	1.00338	1.00208	-1.00102	1.00361	0.4895	0.699644
Adgrg5	0.516496	0.720384	0.999032	-0.00139774	-1.00097	1.00084	1.00181	-1.00288	1.00094	0.516496	0.720384
Adgrg6	2.18222e-09	3.19482e-08	0.870883	-0.19945	-1.14826	1.50389	1.72685	-1.18732	-1.11049	2.18222e-09	3.19482e-08
Adgrl1	0.00883571	0.0383114	1.02513	0.0358126	1.02513	1.18158	1.15261	1.00663	1.04398	0.00883571	0.0383114
Adgrl2	3.17891e-10	5.06863e-09	1.0915	0.126316	1.0915	2.04786	1.87618	1.05208	1.1324	3.17891e-10	5.06863e-09
Adgrl3	1.68204e-06	1.73435e-05	0.856976	-0.222674	-1.16689	1.64459	1.91906	-1.21348	-1.12209	1.68204e-06	1.73435e-05
Adgrl4	0.734172	0.862595	0.978534	-0.031306	-1.02194	1.56663	1.601	-1.05635	1.01148	0.734172	0.862595
Adgrv1	0.623818	0.79491	0.999607	-0.000567764	-1.00039	1.02861	1.02901	-1.00884	1.00805	0.623818	0.79491
Adh1	0.0385812	0.12531	0.968601	-0.0460259	-1.03242	1.11173	1.14777	-1.05071	-1.01444	0.0385812	0.12531
Adh5	0.0599938	0.17447	1.01219	0.0174801	1.01219	1.09602	1.08282	-1.00157	1.02614	0.0599938	0.17447
Adhfe1	0.414502	0.639397	0.970935	-0.0425529	-1.02993	1.30915	1.34834	-1.05673	-1.00381	0.414502	0.639397
Adi1	0.635588	0.802619	0.99586	-0.00598581	-1.00416	1.02978	1.03406	-1.01295	1.00458	0.635588	0.802619
Adig	0.0432029	0.136234	0.971054	-0.0423766	-1.02981	1.16387	1.19857	-1.05057	-1.00946	0.0432029	0.136234
Adipoq	4.70262e-11	8.08619e-10	0.876935	-0.189459	-1.14034	1.42967	1.6303	-1.17622	-1.10555	4.70262e-11	8.08619e-10
Adipor1	4.99649e-05	0.000398515	1.05088	0.0716028	1.05088	1.27898	1.21706	1.0288	1.07344	4.99649e-05	0.000398515
Adipor2	1.10497e-07	1.33841e-06	0.792115	-0.336218	-1.26244	3.29983	4.16585	-1.3297	-1.19859	1.10497e-07	1.33841e-06
Adk	0.176223	0.374185	1.0019	0.00274213	1.0019	3.28622	3.27998	-1.03572	1.03966	0.176223	0.374185
Adm	1.4843e-06	1.54592e-05	1.03284	0.0466226	1.03284	1.07283	1.03871	1.0224	1.0434	1.4843e-06	1.54592e-05
Adnp2	0.326127	0.553828	0.985428	-0.0211772	-1.01479	1.09829	1.11453	-1.03058	1.00077	0.326127	0.553828
Ado	0.69955	0.842795	1.00051	0.000735472	1.00051	1.04252	1.04199	-1.00933	1.01036	0.69955	0.842795
Adora1	0.190974	0.39355	0.981625	-0.0267558	-1.01872	1.1009	1.12151	-1.03521	-1.00249	0.190974	0.39355
Adora2a	0.811819	0.905526	0.998821	-0.00170168	-1.00118	1.00615	1.00734	-1.00524	1.00287	0.811819	0.905526
Adora2b	0.0739801	0.203312	0.9934	-0.00955367	-1.00664	1.0024	1.00906	-1.01105	-1.00226	0.0739801	0.203312
Adpgk	0.85352	0.92733	0.994612	-0.00779366	-1.00542	1.08897	1.09487	-1.01989	1.00893	0.85352	0.92733
Adprh	0.0187578	0.0706981	1.01942	0.027752	1.01942	1.09274	1.07192	1.00632	1.0327	0.0187578	0.0706981
Adprhl1	1.96549e-89	2.23849e-87	1.25135	0.323489	1.25135	1.35131	1.07988	1.23103	1.27201	1.96549e-89	2.23849e-87
Adprhl2	0.93276	0.971131	0.998366	-0.00235881	-1.00164	1.05602	1.05774	-1.0129	1.0096	0.93276	0.971131
Adprm	0.758839	0.877011	0.990882	-0.0132151	-1.0092	1.09438	1.10445	-1.0243	1.0057	0.758839	0.877011
Adra1a	0.199577	0.404539	0.927715	-0.108247	-1.07792	1.62077	1.74706	-1.12046	-1.03699	0.199577	0.404539
Adra1b	1.36671e-44	7.96371e-43	1.13772	0.186139	1.13772	1.20401	1.05827	1.12229	1.15336	1.36671e-44	7.96371e-43
Adra1d	0.475177	0.687635	0.998797	-0.00173645	-1.0012	1.00247	1.00367	-1.00396	1.00155	0.475177	0.687635
Adra2b	0.506777	0.71278	1.00056	0.000805547	1.00056	1.00221	1.00165	-1.00144	1.00256	0.506777	0.71278
Adrb1	1.2995e-11	2.30454e-10	1.05395	0.0758083	1.05395	1.10114	1.04477	1.04237	1.06566	1.2995e-11	2.30454e-10
Adrb2	0.940413	0.975163	1.00029	0.000412197	1.00029	1.01587	1.01558	-1.00571	1.00629	0.940413	0.975163
Adrb3	1.96036e-06	1.99552e-05	0.919586	-0.120943	-1.08745	1.19028	1.29437	-1.11342	-1.06207	1.96036e-06	1.99552e-05
Adrbk1	0.316003	0.542576	0.983663	-0.0237638	-1.01661	1.11958	1.13818	-1.03395	1.00045	0.316003	0.542576
Adrbk2	0.46183	0.677827	0.976253	-0.0346737	-1.02433	1.4673	1.50299	-1.05663	1.00704	0.46183	0.677827
Adrm1	0.792173	0.895227	0.999947	-7.59377e-05	-1.00005	1.01693	1.01698	-1.00632	1.00621	0.792173	0.895227
Adsl	0.766565	0.881428	0.997512	-0.00359398	-1.00249	1.10415	1.1069	-1.01772	1.01266	0.766565	0.881428
Adss	0.0120363	0.0493466	0.955215	-0.0661024	-1.04688	1.27885	1.33881	-1.07309	-1.02132	0.0120363	0.0493466
Adssl1	2.30741e-15	5.27636e-14	1.05665	0.0794988	1.05665	1.09541	1.03668	1.04582	1.06759	2.30741e-15	5.27636e-14
Adtrp	0.221021	0.433757	0.973217	-0.0391666	-1.02752	1.16907	1.20124	-1.04915	-1.00633	0.221021	0.433757
Aebp1	6.36823e-05	0.000499296	0.909757	-0.136446	-1.09919	1.93121	2.12278	-1.1394	-1.0604	6.36823e-05	0.000499296
Aebp2	0.610277	0.786268	0.973036	-0.0394351	-1.02771	1.48578	1.52695	-1.05805	1.00176	0.610277	0.786268
Aen	0.429431	0.650778	0.991982	-0.0116139	-1.00808	1.04885	1.05733	-1.01936	1.00308	0.429431	0.650778
Aes	2.31303e-17	5.82041e-16	1.14302	0.19285	1.14302	1.68077	1.47047	1.11028	1.17672	2.31303e-17	5.82041e-16
Afap1	0.00011002	0.000821825	0.918227	-0.123077	-1.08905	1.58584	1.72707	-1.12415	-1.05505	0.00011002	0.000821825
Afap1l1	9.4359e-06	8.57938e-05	1.05937	0.0832052	1.05937	1.53469	1.44869	1.02879	1.09086	9.4359e-06	8.57938e-05
Afap1l2	0.427661	0.649744	0.970968	-0.0425037	-1.0299	1.26294	1.30071	-1.05542	-1.005	0.427661	0.649744
Aff1	0.000693191	0.0043205	1.02871	0.040841	1.02871	2.77227	2.69489	-1.00931	1.06811	0.000693191	0.0043205
Aff2	2.33865e-25	8.18714e-24	1.17848	0.236928	1.17848	1.69506	1.43834	1.14281	1.21527	2.33865e-25	8.18714e-24
Aff3	0.0577467	0.169794	0.910684	-0.134978	-1.09808	1.51546	1.66409	-1.13676	-1.06071	0.0577467	0.169794
Aff4	0.228678	0.44326	0.959399	-0.0597973	-1.04232	2.11231	2.2017	-1.07957	-1.00636	0.228678	0.44326
Afg3l2	0.040737	0.130452	1.02073	0.0296075	1.02073	1.39214	1.36386	-1.00537	1.04749	0.040737	0.130452
Afm	0.00543277	0.0256281	1.0073	0.0104985	1.0073	1.01253	1.00518	1.00339	1.01123	0.00543277	0.0256281
Aftph	0.146464	0.329717	0.959676	-0.0593809	-1.04202	1.61833	1.68633	-1.07565	-1.00944	0.146464	0.329717
Aga	0.968767	0.988013	0.995777	-0.00610598	-1.00424	1.11179	1.1165	-1.02016	1.01156	0.968767	0.988013
Agap1	4.04722e-06	3.92612e-05	0.878179	-0.187413	-1.13872	2.74503	3.12583	-1.18751	-1.09194	4.04722e-06	3.92612e-05
Agap2	0.197715	0.402008	1.00454	0.00653713	1.00454	1.01181	1.00724	1.00015	1.00896	0.197715	0.402008
Agap3	0.248586	0.466504	0.972278	-0.0405593	-1.02851	1.30605	1.34329	-1.05445	-1.00321	0.248586	0.466504
Agbl1	0.912892	0.961808	0.984746	-0.0221765	-1.01549	1.04393	1.06011	-1.02766	-1.00346	0.912892	0.961808
Agbl2	0.0575765	0.169414	1.00541	0.00778971	1.00541	1.01189	1.00644	1.00122	1.00963	0.0575765	0.169414
Agbl3	0.12406	0.293682	0.977298	-0.0331293	-1.02323	1.11185	1.13767	-1.04061	-1.00614	0.12406	0.293682
Agbl4	9.1012e-97	1.11627e-94	1.27748	0.353301	1.27748	1.34779	1.05503	1.25784	1.29743	9.1012e-97	1.11627e-94
Agbl5	0.470477	0.684422	0.991893	-0.0117433	-1.00817	1.04211	1.05062	-1.01878	1.00233	0.470477	0.684422
Ager	0.107001	0.26473	0.996124	-0.00560209	-1.00389	1.00068	1.00457	-1.00694	-1.00085	0.107001	0.26473
Agfg1	0.00184641	0.0101894	0.932465	-0.100879	-1.07243	1.5234	1.63373	-1.10573	-1.04013	0.00184641	0.0101894
Agfg2	0.00686043	0.0310436	0.953176	-0.0691853	-1.04912	1.145	1.20124	-1.07028	-1.02839	0.00686043	0.0310436
Aggf1	0.244304	0.461182	0.974899	-0.0366759	-1.02575	1.18939	1.22001	-1.04719	-1.00475	0.244304	0.461182
Agk	0.0234878	0.0849562	0.953516	-0.0686711	-1.04875	1.22655	1.28634	-1.07346	-1.02461	0.0234878	0.0849562
Agl	2.78873e-38	1.39349e-36	1.22574	0.293656	1.22574	1.77709	1.44981	1.19041	1.26212	2.78873e-38	1.39349e-36
Agmat	0.583352	0.770262	1.00162	0.0023415	1.00162	1.01225	1.01061	-1.00348	1.00674	0.583352	0.770262
Agmo	1.15312e-12	2.22737e-11	0.807103	-0.309175	-1.239	2.25672	2.79608	-1.29518	-1.18525	1.15312e-12	2.22737e-11
Ago1	0.234522	0.449932	0.982521	-0.0254394	-1.01779	1.10848	1.1282	-1.03468	-1.00117	0.234522	0.449932
Ago2	0.088936	0.231638	0.960723	-0.0578083	-1.04088	1.52019	1.58234	-1.07241	-1.01029	0.088936	0.231638
Ago3	0.132624	0.308214	0.956486	-0.0641838	-1.04549	1.87765	1.96308	-1.0818	-1.01041	0.132624	0.308214
Ago4	0.326865	0.554479	1.00676	0.0097229	1.00676	1.12451	1.11696	-1.00946	1.02316	0.326865	0.554479
Agpat1	0.147941	0.33168	0.98206	-0.0261174	-1.01827	1.07189	1.09147	-1.03249	-1.00424	0.147941	0.33168
Agpat2	0.0221669	0.0812	0.946871	-0.07876	-1.05611	1.48966	1.57324	-1.08922	-1.02401	0.0221669	0.0812
Agpat3	0.396593	0.624179	1.0056	0.00806085	1.0056	1.49104	1.48273	-1.02305	1.03455	0.396593	0.624179
Agpat4	0.915718	0.962675	0.989491	-0.0152422	-1.01062	1.27572	1.28927	-1.03525	1.0136	0.915718	0.962675
Agpat5	0.00155713	0.00879282	1.03047	0.0433089	1.03047	1.20329	1.16771	1.01107	1.05026	0.00155713	0.00879282
Agpat9	0.00568906	0.0266508	0.944236	-0.0827812	-1.05906	1.17822	1.2478	-1.08308	-1.03557	0.00568906	0.0266508
Agps	0.00956299	0.0408608	0.943067	-0.084568	-1.06037	1.38177	1.46519	-1.09022	-1.03134	0.00956299	0.0408608
Agr2	0.781968	0.889467	0.999407	-0.000855811	-1.00059	1.00401	1.00461	-1.00391	1.00272	0.781968	0.889467
Agrn	0.994359	0.997295	0.993547	-0.00934011	-1.0065	1.15245	1.15993	-1.025	1.01181	0.994359	0.997295
Agrp	0.00345809	0.0175648	1.0268	0.0381611	1.0268	1.12676	1.09735	1.01169	1.04215	0.00345809	0.0175648
Agt	0.0187429	0.0706645	1.00906	0.0130071	1.00906	1.02626	1.01705	1.00251	1.01565	0.0187429	0.0706645
Agtpbp1	1.12531e-06	1.19618e-05	1.07431	0.103412	1.07431	1.73427	1.61431	1.04148	1.10818	1.12531e-06	1.19618e-05
Agtr1a	2.59884e-15	5.89665e-14	1.09456	0.130356	1.09456	1.21364	1.10879	1.07621	1.11323	2.59884e-15	5.89665e-14
Agtrap	0.858231	0.930029	0.991253	-0.012675	-1.00882	1.14419	1.15429	-1.02724	1.00935	0.858231	0.930029
Agxt2	0.964138	0.986002	0.999615	-0.000555423	-1.00039	1.00289	1.00328	-1.00303	1.00226	0.964138	0.986002
Ahctf1	0.015164	0.0594594	0.943991	-0.0831551	-1.05933	1.4958	1.58455	-1.09114	-1.02845	0.015164	0.0594594
Ahcy	0.684453	0.83351	0.996977	-0.00436826	-1.00303	1.02306	1.02617	-1.0108	1.0047	0.684453	0.83351
Ahcyl1	0.100572	0.252929	0.947107	-0.0784005	-1.05585	1.82116	1.92286	-1.09352	-1.01947	0.100572	0.252929
Ahcyl2	7.55944e-10	1.16201e-08	0.868464	-0.203462	-1.15146	1.7783	2.04763	-1.19465	-1.10983	7.55944e-10	1.16201e-08
Ahdc1	0.367738	0.596531	0.967507	-0.0476563	-1.03358	1.58505	1.63828	-1.06659	-1.0016	0.367738	0.596531
Ahi1	0.610169	0.78624	0.980883	-0.0278467	-1.01949	1.21227	1.2359	-1.04191	1.00245	0.610169	0.78624
Ahnak	3.50109e-21	1.03901e-19	0.851722	-0.231546	-1.17409	3.05536	3.58727	-1.21527	-1.13431	3.50109e-21	1.03901e-19
Ahnak2	0.00585302	0.0272659	0.951595	-0.0715798	-1.05087	1.18259	1.24274	-1.074	-1.02823	0.00585302	0.0272659
Ahr	0.175305	0.373005	0.97882	-0.0308848	-1.02164	1.13129	1.15577	-1.04009	-1.00351	0.175305	0.373005
Ahrr	0.354255	0.583023	0.997892	-0.00304409	-1.00211	1.00136	1.00347	-1.0048	1.00057	0.354255	0.583023
Ahsa1	0.000325729	0.0021956	1.03271	0.0464284	1.03271	1.13998	1.10387	1.01691	1.04875	0.000325729	0.0021956
Ahsa2	0.0557892	0.165621	0.970001	-0.0439414	-1.03093	1.11769	1.15225	-1.04908	-1.01309	0.0557892	0.165621
Ahsg	0.0224254	0.0819243	0.954538	-0.0671257	-1.04763	1.14039	1.1947	-1.06937	-1.02633	0.0224254	0.0819243
Aida	0.00044772	0.00292678	0.937213	-0.0935504	-1.06699	1.21843	1.30006	-1.09224	-1.04233	0.00044772	0.00292678
Aif1	0.607867	0.785221	1.00178	0.00256823	1.00178	1.01496	1.01316	-1.00385	1.00743	0.607867	0.785221
Aif1l	0.00222149	0.0119298	1.01246	0.0178682	1.01246	1.02609	1.01346	1.00636	1.0186	0.00222149	0.0119298
Aifm1	3.41218e-07	3.87605e-06	1.06784	0.0946902	1.06784	1.32336	1.23929	1.04442	1.09178	3.41218e-07	3.87605e-06
Aifm2	0.0363673	0.119738	0.96128	-0.0569713	-1.04028	1.27771	1.32918	-1.06627	-1.01493	0.0363673	0.119738
Aifm3	0.145678	0.328539	0.995974	-0.00582036	-1.00404	1.00273	1.00678	-1.0078	-1.0003	0.145678	0.328539
Aig1	0.0715524	0.198349	1.00364	0.0052363	1.00364	1.81468	1.80811	-1.03245	1.03997	0.0715524	0.198349
Aim1	0.2449	0.461613	0.990029	-0.0144566	-1.01007	1.03282	1.04322	-1.02	-1.00024	0.2449	0.461613
Aim1l	0.42633	0.64884	1.00096	0.00138051	1.00096	1.00247	1.00151	-1.00102	1.00294	0.42633	0.64884
Aim2	3.24837e-05	0.000269759	0.949582	-0.0746353	-1.05309	1.06861	1.12535	-1.06993	-1.03653	3.24837e-05	0.000269759
Aimp1	0.842362	0.920625	0.996005	-0.00577526	-1.00401	1.15843	1.16308	-1.02258	1.01443	0.842362	0.920625
Aimp2	0.017891	0.0681411	1.01367	0.019594	1.01367	1.04879	1.03464	1.00438	1.02306	0.017891	0.0681411
Aip	0.0412867	0.131827	1.01974	0.0282062	1.01974	1.11151	1.08999	1.00511	1.03459	0.0412867	0.131827
Airn	0.00777803	0.0345102	0.990875	-0.0132251	-1.00921	6.04347	6.09913	-1.05109	1.03199	0.00777803	0.0345102
Ajap1	0.531327	0.73124	1.00088	0.00127106	1.00088	1.00214	1.00126	-1.00091	1.00267	0.531327	0.73124
Ajuba	0.258384	0.477937	0.991265	-0.0126573	-1.00881	1.03085	1.03994	-1.01826	1.00055	0.258384	0.477937
Ak1	1.89447e-39	9.74403e-38	1.16932	0.225669	1.16932	1.3138	1.12356	1.14818	1.19085	1.89447e-39	9.74403e-38
Ak2	0.204186	0.410596	0.974553	-0.0371879	-1.02611	1.24374	1.27622	-1.05004	-1.00273	0.204186	0.410596
Ak3	0.286998	0.509635	0.968947	-0.0455096	-1.03205	1.35033	1.39361	-1.05958	-1.00524	0.286998	0.509635
Ak4	0.135538	0.312419	0.98247	-0.0255154	-1.01784	1.04835	1.06705	-1.03016	-1.00568	0.135538	0.312419
Ak5	0.0551621	0.16412	0.965077	-0.0512842	-1.03619	1.1016	1.14147	-1.05468	-1.01801	0.0551621	0.16412
Ak6	0.14832	0.332361	1.01184	0.016975	1.01184	1.1034	1.09049	-1.00241	1.02627	0.14832	0.332361
Ak7	0.966916	0.987207	0.999541	-0.000663051	-1.00046	1.00503	1.0055	-1.00404	1.00312	0.966916	0.987207
Ak8	0.504215	0.711172	0.995913	-0.00590873	-1.0041	1.01134	1.01549	-1.01007	1.00183	0.504215	0.711172
Ak9	0.00891859	0.038623	1.00845	0.0121462	1.00845	1.01896	1.01042	1.00323	1.01371	0.00891859	0.038623
Akap1	0.60441	0.783029	0.996371	-0.00524436	-1.00364	1.38272	1.38776	-1.03155	1.02408	0.60441	0.783029
Akap5	0.982497	0.992424	0.999388	-0.000883544	-1.00061	1.00623	1.00685	-1.00458	1.00335	0.982497	0.992424
Akap6	0	0	2.25212	1.17128	2.25212	2.74285	1.2179	2.18863	2.31745	0	0
Akap7	0.000179355	0.00128239	0.90894	-0.137743	-1.10018	1.66455	1.83131	-1.13859	-1.06308	0.000179355	0.00128239
Akap8	0.700176	0.843143	0.995304	-0.00679111	-1.00472	1.36582	1.37227	-1.0307	1.02104	0.700176	0.843143
Akap8l	0.00285348	0.0148817	1.0343	0.0486537	1.0343	1.75847	1.70016	1.00183	1.06782	0.00285348	0.0148817
Akap9	0.0146685	0.0579832	0.944398	-0.0825327	-1.05888	2.06887	2.19068	-1.09728	-1.02182	0.0146685	0.0579832
Akap10	0.528236	0.729861	0.97501	-0.0365114	-1.02563	1.78642	1.83221	-1.0604	1.00807	0.528236	0.729861
Akap11	0.535752	0.734816	0.977159	-0.0333343	-1.02337	1.49435	1.52928	-1.05361	1.00603	0.535752	0.734816
Akap12	0.786614	0.892376	0.98491	-0.0219361	-1.01532	1.28934	1.3091	-1.04099	1.00981	0.786614	0.892376
Akap13	0.903166	0.95708	0.978696	-0.0310678	-1.02177	4.17414	4.26501	-1.05619	1.01166	0.903166	0.95708
Akap14	0.0697231	0.194577	1.00371	0.00533953	1.00371	1.00686	1.00314	1.00077	1.00665	0.0697231	0.194577
Akap17b	0.728004	0.858846	0.999508	-0.000709874	-1.00049	1.05512	1.05564	-1.01181	1.01081	0.728004	0.858846
Akip1	0.156968	0.345688	0.993299	-0.00969932	-1.00675	1.01118	1.018	-1.013	-1.00053	0.156968	0.345688
Akirin1	0.146882	0.330319	1.01113	0.0159716	1.01113	1.16075	1.14797	-1.00667	1.02921	0.146882	0.330319
Akirin2	0.576422	0.764452	0.983382	-0.0241763	-1.0169	1.28256	1.30423	-1.04147	1.00714	0.576422	0.764452
Akna	0.163735	0.355503	0.987451	-0.0182186	-1.01271	1.03318	1.0463	-1.02289	-1.00263	0.163735	0.355503
Akr1a1	0.375454	0.603417	0.998557	-0.00208383	-1.00145	1.37939	1.38138	-1.02795	1.02498	0.375454	0.603417
Akr1b3	0.0227865	0.0829497	1.02028	0.0289617	1.02028	1.15505	1.13209	1.00295	1.03791	0.0227865	0.0829497
Akr1b8	0.448534	0.667405	0.989518	-0.0152021	-1.01059	1.06669	1.07799	-1.02391	1.00256	0.448534	0.667405
Akr1b10	1.01038e-07	1.2332e-06	1.05028	0.0707723	1.05028	1.13854	1.08403	1.03547	1.0653	1.01038e-07	1.2332e-06
Akr1c6	0.107802	0.265966	1.00244	0.00350938	1.00244	1.00316	1.00073	1.0008	1.00407	0.107802	0.265966
Akr1c12	0.354682	0.583561	0.998826	-0.00169438	-1.00118	1.00017	1.00134	-1.00278	1.00042	0.354682	0.583561
Akr1c13	0.325151	0.552706	0.995765	-0.00612329	-1.00425	1.0108	1.0151	-1.01004	1.0015	0.325151	0.552706
Akr1c14	0.250011	0.468727	0.99465	-0.00773926	-1.00538	1.0086	1.01403	-1.01084	1.00005	0.250011	0.468727
Akr1c19	0.0232762	0.0843998	0.971887	-0.0411395	-1.02893	1.05663	1.08719	-1.04321	-1.01484	0.0232762	0.0843998
Akr1c21	0.892053	0.950159	0.999978	-3.10916e-05	-1.00002	1.00119	1.00121	-1.00168	1.00164	0.892053	0.950159
Akr1cl	0.437795	0.657822	1.00137	0.00196926	1.00137	1.00649	1.00512	-1.0022	1.00494	0.437795	0.657822
Akr1e1	0.0592471	0.17293	0.971796	-0.0412752	-1.02902	1.12518	1.15784	-1.04755	-1.01082	0.0592471	0.17293
Akr7a5	0.0442009	0.138535	1.01317	0.0188805	1.01317	1.07418	1.06022	1.00117	1.02532	0.0442009	0.138535
Akt1	0.00545811	0.0257338	1.02919	0.0415056	1.02919	1.1755	1.14216	1.01121	1.04748	0.00545811	0.0257338
Akt1s1	0.158089	0.3474	1.01054	0.0151243	1.01054	1.08168	1.0704	-1.0021	1.02333	0.158089	0.3474
Akt2	0.694985	0.839776	0.974506	-0.0372569	-1.02616	1.54587	1.58631	-1.05759	1.00436	0.694985	0.839776
Akt3	1.23982e-09	1.86495e-08	0.871448	-0.198514	-1.14752	2.58123	2.96201	-1.19185	-1.10483	1.23982e-09	1.86495e-08
Aktip	0.908438	0.959876	0.993266	-0.00974734	-1.00678	1.14477	1.15253	-1.02492	1.01116	0.908438	0.959876
Alad	0.575233	0.763278	1.00012	0.000172437	1.00012	1.1444	1.14426	-1.01762	1.01786	0.575233	0.763278
Alas1	0.227782	0.442128	0.969979	-0.0439746	-1.03095	1.27339	1.3128	-1.05644	-1.00608	0.227782	0.442128
Alas2	0.0631013	0.180809	0.987894	-0.0175721	-1.01225	1.0185	1.03098	-1.02044	-1.00413	0.0631013	0.180809
Alb	0.822258	0.909499	0.999607	-0.000567039	-1.00039	1.00085	1.00124	-1.00197	1.00118	0.822258	0.909499
Alcam	0.0216361	0.0794548	0.922847	-0.115837	-1.0836	1.35794	1.47147	-1.11722	-1.05099	0.0216361	0.0794548
Aldh1a1	4.18774e-09	5.97145e-08	0.876564	-0.190068	-1.14082	1.35396	1.54462	-1.176	-1.10669	4.18774e-09	5.97145e-08
Aldh1a2	4.62546e-08	5.90436e-07	0.869376	-0.201948	-1.15025	1.3755	1.58217	-1.18795	-1.11375	4.62546e-08	5.90436e-07
Aldh1a3	0.308974	0.534798	0.988372	-0.0168745	-1.01177	1.03566	1.04785	-1.02234	-1.0013	0.308974	0.534798
Aldh1a7	0.00236429	0.0125964	0.970674	-0.0429406	-1.03021	1.04257	1.07407	-1.0431	-1.01749	0.00236429	0.0125964
Aldh1b1	8.37891e-24	2.79387e-22	1.07408	0.103101	1.07408	1.11015	1.03358	1.06308	1.0852	8.37891e-24	2.79387e-22
Aldh1l1	3.06719e-05	0.000255925	0.948245	-0.076668	-1.05458	1.07182	1.13032	-1.07186	-1.03758	3.06719e-05	0.000255925
Aldh1l2	3.19297e-08	4.13295e-07	1.02073	0.0296019	1.02073	1.03088	1.00995	1.01507	1.02642	3.19297e-08	4.13295e-07
Aldh2	6.01854e-08	7.5724e-07	1.09538	0.131428	1.09538	1.96215	1.7913	1.0595	1.13247	6.01854e-08	7.5724e-07
Aldh3a1	0.91711	0.963026	1.00014	0.000195369	1.00014	1.00207	1.00194	-1.00206	1.00233	0.91711	0.963026
Aldh3a2	0.291297	0.514404	0.981792	-0.02651	-1.01855	1.12299	1.14382	-1.03631	-1.00109	0.291297	0.514404
Aldh3b1	0.883625	0.944425	0.998942	-0.00152741	-1.00106	1.0208	1.02189	-1.0082	1.00607	0.883625	0.944425
Aldh3b2	0.854898	0.9277	1.0003	0.000435994	1.0003	1.01013	1.00982	-1.00457	1.00518	0.854898	0.9277
Aldh3b3	0.000623104	0.00393116	1.00895	0.012858	1.00895	1.014	1.005	1.00508	1.01284	0.000623104	0.00393116
Aldh5a1	8.39003e-05	0.000645974	1.02963	0.0421256	1.02963	1.08779	1.05649	1.01775	1.04165	8.39003e-05	0.000645974
Aldh6a1	0.218627	0.43023	0.96107	-0.0572867	-1.04051	1.43665	1.49484	-1.07102	-1.01086	0.218627	0.43023
Aldh7a1	0.256186	0.475425	0.97921	-0.0303101	-1.02123	1.15769	1.18227	-1.04103	-1.00181	0.256186	0.475425
Aldh9a1	0.00302652	0.0156677	1.02858	0.0406524	1.02858	1.12574	1.09446	1.01355	1.04383	0.00302652	0.0156677
Aldh16a1	6.88759e-05	0.000537612	1.03028	0.0430413	1.03028	1.09414	1.06198	1.01783	1.04289	6.88759e-05	0.000537612
Aldh18a1	0.979193	0.991537	0.996709	-0.00475632	-1.0033	1.05041	1.05387	-1.01431	1.00764	0.979193	0.991537
Aldoa	9.68234e-15	2.1148e-13	1.16291	0.217737	1.16291	2.61967	2.25269	1.12179	1.20553	9.68234e-15	2.1148e-13
Aldoart1	0.52119	0.723938	1.00063	0.00091451	1.00063	1.00201	1.00138	-1.00131	1.00258	0.52119	0.723938
Aldoc	0.695702	0.840156	1.00093	0.00134677	1.00093	1.00286	1.00193	-1.00129	1.00316	0.695702	0.840156
Alg1	0.667234	0.822621	1.00136	0.00196536	1.00136	1.06526	1.06381	-1.01058	1.01334	0.667234	0.822621
Alg2	0.0856811	0.225902	1.00975	0.0140005	1.00975	1.06554	1.05525	-1.00144	1.02106	0.0856811	0.225902
Alg3	0.11037	0.270738	1.00703	0.0101	1.00703	1.02902	1.02184	-1.00029	1.0144	0.11037	0.270738
Alg5	0.928711	0.969159	0.995428	-0.00661136	-1.00459	1.08664	1.09163	-1.01896	1.00966	0.928711	0.969159
Alg6	0.517504	0.721424	1.00126	0.00181769	1.00126	1.1	1.09861	-1.01345	1.01601	0.517504	0.721424
Alg8	0.816807	0.907685	0.995894	-0.00593536	-1.00412	1.0419	1.0462	-1.0142	1.00589	0.816807	0.907685
Alg9	0.00438415	0.0214667	0.95882	-0.0606674	-1.04295	1.14763	1.19692	-1.06351	-1.02278	0.00438415	0.0214667
Alg10b	0.0888308	0.231467	1.00858	0.0123236	1.00858	1.03214	1.02337	1.001	1.01622	0.0888308	0.231467
Alg11	0.63538	0.802414	0.993125	-0.00995237	-1.00692	1.0597	1.06704	-1.01917	1.0052	0.63538	0.802414
Alg12	0.644799	0.809298	0.99705	-0.00426157	-1.00296	1.0494	1.0525	-1.01365	1.00768	0.644799	0.809298
Alg13	0.442117	0.661516	1.00708	0.0101719	1.00708	1.17428	1.16603	-1.0119	1.02627	0.442117	0.661516
Alg14	3.68671e-05	0.000303147	0.931205	-0.10283	-1.07388	1.14782	1.23262	-1.09662	-1.05161	3.68671e-05	0.000303147
Alk	0.407366	0.633795	0.997605	-0.00345978	-1.0024	1.00282	1.00523	-1.00582	1.00101	0.407366	0.633795
Alkbh1	0.11705	0.282813	0.968666	-0.0459289	-1.03235	1.20775	1.24682	-1.05501	-1.01017	0.11705	0.282813
Alkbh2	0.865452	0.934207	1.00036	0.000522499	1.00036	1.02154	1.02117	-1.00665	1.00737	0.865452	0.934207
Alkbh3	0.155527	0.343334	1.01428	0.0204524	1.01428	1.18108	1.16446	-1.00442	1.0333	0.155527	0.343334
Alkbh4	0.810086	0.904975	0.997655	-0.00338717	-1.00235	1.02088	1.02328	-1.00962	1.00489	0.810086	0.904975
Alkbh5	0.0134929	0.0542158	1.027	0.0384408	1.027	1.29646	1.26237	1.00385	1.0507	0.0134929	0.0542158
Alkbh6	0.000237188	0.0016495	1.02153	0.0307322	1.02153	1.05378	1.03157	1.01247	1.03067	0.000237188	0.0016495
Alkbh7	0.00255949	0.0134929	1.01898	0.0271243	1.01898	1.05655	1.03688	1.00923	1.02882	0.00255949	0.0134929
Alkbh8	0.795595	0.896968	0.997052	-0.00425893	-1.00296	1.22784	1.23147	-1.02477	1.01874	0.795595	0.896968
Alms1	0.223217	0.436261	1.00334	0.0048082	1.00334	1.34883	1.34434	-1.0226	1.02944	0.223217	0.436261
Alox5	0.320028	0.547233	1.00541	0.00778002	1.00541	1.05576	1.05008	-1.00565	1.01656	0.320028	0.547233
Alox5ap	0.119625	0.287137	0.9868	-0.0191701	-1.01338	1.02516	1.03888	-1.02279	-1.00405	0.119625	0.287137
Alox8	1.68204e-27	6.27686e-26	1.06921	0.0965466	1.06921	1.08771	1.0173	1.06034	1.07815	1.68204e-27	6.27686e-26
Alox12	0.13319	0.308998	0.990264	-0.0141153	-1.00983	1.01704	1.02704	-1.01764	-1.00209	0.13319	0.308998
Alox15	0.00213914	0.0115548	0.976145	-0.034832	-1.02444	1.00632	1.03091	-1.03285	-1.01609	0.00213914	0.0115548
Aloxe3	0.367904	0.596531	1.00136	0.0019606	1.00136	1.00315	1.00179	-1.00086	1.00358	0.367904	0.596531
Alpk1	0.979046	0.991483	0.979398	-0.0300326	-1.02104	1.42523	1.45521	-1.05085	1.008	0.979046	0.991483
Alpk2	2.78813e-178	7.76207e-176	1.4243	0.51025	1.4243	1.51654	1.06476	1.4	1.44901	2.78813e-178	7.76207e-176
Alpk3	1.18526e-124	1.90719e-122	1.28719	0.364222	1.28719	1.35654	1.05388	1.26795	1.30671	1.18526e-124	1.90719e-122
Alpl	0.00145034	0.00827091	1.01599	0.0228808	1.01599	1.04372	1.0273	1.00741	1.02464	0.00145034	0.00827091
Als2	0.684921	0.833577	0.989135	-0.0157612	-1.01098	1.15497	1.16765	-1.03001	1.00775	0.684921	0.833577
Als2cl	0.715475	0.852321	0.999671	-0.000474222	-1.00033	1.09145	1.09181	-1.01461	1.01394	0.715475	0.852321
Als2cr11	0.502731	0.709957	0.998826	-0.00169479	-1.00118	1.00093	1.0021	-1.00331	1.00095	0.502731	0.709957
Als2cr12	0.729692	0.859697	0.996398	-0.00520624	-1.00362	1.03362	1.03736	-1.01275	1.00547	0.729692	0.859697
Alx1	0.0439218	0.137931	1.00588	0.00845105	1.00588	1.01066	1.00475	1.00213	1.00963	0.0439218	0.137931
Alyref	0.136737	0.314109	1.00746	0.0107249	1.00746	1.03976	1.03206	-1.00134	1.01634	0.136737	0.314109
Alyref2	0.72847	0.859107	1.0013	0.00187225	1.0013	1.0153	1.01398	-1.00449	1.0071	0.72847	0.859107
Amacr	0.559299	0.751056	1.00131	0.0018919	1.00131	1.04426	1.04289	-1.00861	1.01126	0.559299	0.751056
Ambra1	0.890223	0.949078	0.974731	-0.0369239	-1.02592	2.55351	2.6197	-1.06319	1.01014	0.890223	0.949078
Amd1	6.01792e-23	1.92958e-21	1.14844	0.199677	1.14844	1.42538	1.24114	1.1223	1.17519	6.01792e-23	1.92958e-21
Amd2	0.0174936	0.0669912	1.01095	0.0157139	1.01095	1.03335	1.02216	1.00348	1.01847	0.0174936	0.0669912
Amdhd2	0.167419	0.361221	1.00819	0.0117625	1.00819	1.04858	1.04007	-1.00151	1.01798	0.167419	0.361221
Amelx	0.195075	0.398861	0.997297	-0.00390451	-1.00271	1.00053	1.00324	-1.00528	-1.00014	0.195075	0.398861
Amer1	0.797725	0.897913	0.995454	-0.00657281	-1.00457	1.08304	1.08799	-1.01842	1.00918	0.797725	0.897913
Amfr	0.000170965	0.00122805	1.05014	0.0705849	1.05014	1.42445	1.35644	1.0235	1.07748	0.000170965	0.00122805
Amhr2	0.177697	0.375855	0.992873	-0.0103185	-1.00718	1.01417	1.02145	-1.01413	-1.00028	0.177697	0.375855
Amica1	0.737584	0.864392	0.998782	-0.00175793	-1.00122	1.00331	1.00454	-1.00442	1.00198	0.737584	0.864392
Amigo1	0.0049629	0.0237007	1.01292	0.0185145	1.01292	1.03371	1.02053	1.00569	1.0202	0.0049629	0.0237007
Amigo2	0.82795	0.912583	0.996057	-0.00569933	-1.00396	1.06738	1.07161	-1.01665	1.00865	0.82795	0.912583
Amigo3	0.308531	0.534505	1.00176	0.00253773	1.00176	1.00452	1.00275	-1.00091	1.00443	0.308531	0.534505
Ammecr1	0.00109809	0.0064803	1.03847	0.0544548	1.03847	1.32957	1.28032	1.01391	1.06362	0.00109809	0.0064803
Ammecr1l	0.597426	0.779284	0.996298	-0.00535047	-1.00372	1.41644	1.4217	-1.03123	1.02361	0.597426	0.779284
Amn1	0.324676	0.55222	0.968287	-0.0464932	-1.03275	1.49773	1.54678	-1.06407	-1.00235	0.324676	0.55222
Amot	0.717262	0.853232	1.00007	9.3887e-05	1.00007	1.06611	1.06604	-1.01236	1.01249	0.717262	0.853232
Amotl1	0.123823	0.293419	0.957784	-0.0622279	-1.04408	1.51807	1.58498	-1.07624	-1.01287	0.123823	0.293419
Amotl2	0.0287954	0.0997517	0.949194	-0.0752255	-1.05353	1.32128	1.392	-1.0815	-1.02628	0.0287954	0.0997517
Ampd1	0.413432	0.638713	1.0021	0.00303168	1.0021	1.0046	1.00249	-1.00054	1.00476	0.413432	0.638713
Ampd2	0.745508	0.868736	1.00015	0.000211543	1.00015	1.05854	1.05839	-1.01129	1.01159	0.745508	0.868736
Ampd3	0.0022454	0.0120324	1.03087	0.043867	1.03087	1.28853	1.24994	1.00789	1.05438	0.0022454	0.0120324
Amph	0.0561831	0.166399	0.983777	-0.0235972	-1.01649	1.02196	1.03881	-1.02605	-1.00703	0.0561831	0.166399
Amt	0.0268664	0.0943463	1.01102	0.0158063	1.01102	1.03142	1.02018	1.00384	1.01824	0.0268664	0.0943463
Amy1	0.0663034	0.187586	1.01238	0.0177566	1.01238	1.39947	1.38235	-1.01437	1.03965	0.0663034	0.187586
Amz1	0.43635	0.656686	1.0018	0.00259187	1.0018	1.00814	1.00633	-1.00225	1.00585	0.43635	0.656686
Amz2	0.275019	0.497143	1.00757	0.0108804	1.00757	1.1695	1.16071	-1.01086	1.02622	0.275019	0.497143
Anapc1	0.00384135	0.0192523	0.935138	-0.0967495	-1.06936	1.52119	1.6267	-1.10266	-1.03707	0.00384135	0.0192523
Anapc2	0.616954	0.790463	1.00131	0.00189461	1.00131	1.14414	1.14264	-1.01598	1.01865	0.616954	0.790463
Anapc4	0.659743	0.817351	0.980979	-0.0277055	-1.01939	1.28031	1.30514	-1.04381	1.00448	0.659743	0.817351
Anapc5	0.557603	0.749739	0.991311	-0.01259	-1.00876	1.53825	1.55174	-1.03898	1.021	0.557603	0.749739
Anapc7	0.136031	0.313103	1.01056	0.0151491	1.01056	1.12516	1.11341	-1.00517	1.02651	0.136031	0.313103
Anapc10	0.180653	0.38008	0.969946	-0.0440233	-1.03098	1.27624	1.31579	-1.05609	-1.00648	0.180653	0.38008
Anapc11	0.04506	0.140724	1.01778	0.0254267	1.01778	1.17912	1.15852	-1.00076	1.03667	0.04506	0.140724
Anapc13	0.00142204	0.0081215	1.03025	0.0429921	1.03025	1.19801	1.16283	1.01092	1.04994	0.00142204	0.0081215
Anapc15	1.95981e-25	6.90223e-24	1.08261	0.114509	1.08261	1.12942	1.04324	1.07031	1.09504	1.95981e-25	6.90223e-24
Anapc16	0.195746	0.399625	0.967667	-0.0474175	-1.03341	1.37415	1.42006	-1.06149	-1.00608	0.195746	0.399625
Angel1	0.446602	0.665518	0.995479	-0.00653776	-1.00454	1.01065	1.01524	-1.01034	1.00122	0.446602	0.665518
Angel2	0.949764	0.979633	0.989354	-0.015442	-1.01076	1.27578	1.28951	-1.03471	1.01279	0.949764	0.979633
Angpt1	2.62238e-42	1.42838e-40	1.41944	0.505318	1.41944	2.7332	1.92555	1.36454	1.47654	2.62238e-42	1.42838e-40
Angpt2	0.10753	0.265593	0.989527	-0.015189	-1.01058	1.04859	1.05969	-1.02234	1.00104	0.10753	0.265593
Angpt4	0.686846	0.834953	0.997801	-0.00317657	-1.0022	1.01394	1.01618	-1.00846	1.00403	0.686846	0.834953
Angptl1	0.493774	0.702708	0.992824	-0.0103894	-1.00723	1.02598	1.0334	-1.01609	1.00156	0.493774	0.702708
Angptl2	0.201308	0.406627	1.00869	0.012484	1.00869	1.25658	1.24576	-1.01379	1.03149	0.201308	0.406627
Angptl3	0.864154	0.933506	1.00064	0.000925947	1.00064	1.01357	1.01292	-1.00492	1.00621	0.864154	0.933506
Angptl4	0.912964	0.961824	0.994895	-0.00738389	-1.00513	1.1131	1.11881	-1.0214	1.011	0.912964	0.961824
Angptl6	0.91643	0.962817	1.00004	6.08078e-05	1.00004	1.0048	1.00476	-1.00329	1.00337	0.91643	0.962817
Angptl7	0.589628	0.774063	1.00271	0.00390486	1.00271	1.02403	1.02126	-1.00435	1.0098	0.589628	0.774063
Angptl8	0.00454345	0.0220619	0.977242	-0.0332121	-1.02329	1.029	1.05296	-1.03408	-1.01261	0.00454345	0.0220619
Ank	4.09949e-44	2.35741e-42	1.29178	0.36936	1.29178	2.18772	1.69357	1.24717	1.33798	4.09949e-44	2.35741e-42
Ank1	1.89298e-56	1.37194e-54	1.24051	0.310937	1.24051	1.44999	1.16887	1.21474	1.26684	1.89298e-56	1.37194e-54
Ank2	5.15858e-126	8.5355e-124	1.6981	0.763924	1.6981	4.1633	2.45174	1.62361	1.77601	5.15858e-126	8.5355e-124
Ank3	0	0	2.26289	1.17817	2.26289	2.75108	1.21574	2.1991	2.32853	0	0
Ankar	0.133408	0.309262	1.00391	0.00563614	1.00391	1.00811	1.00417	1.00057	1.00727	0.133408	0.309262
Ankdd1b	0.913434	0.961974	0.999655	-0.000497885	-1.00035	1.00457	1.00492	-1.00375	1.00306	0.913434	0.961974
Ankef1	2.30245e-19	6.34946e-18	0.763207	-0.389853	-1.31026	1.5358	2.01229	-1.36409	-1.25856	2.30245e-19	6.34946e-18
Ankfn1	0.435152	0.655795	1.00151	0.0021832	1.00151	1.00932	1.00779	-1.00297	1.00601	0.435152	0.655795
Ankfy1	0.0261093	0.0920834	0.951035	-0.0724291	-1.05149	1.54137	1.62073	-1.08407	-1.01988	0.0261093	0.0920834
Ankhd1	0.000332775	0.00223622	0.924375	-0.11345	-1.08181	2.5363	2.7438	-1.12117	-1.04383	0.000332775	0.00223622
Ankib1	0.000424509	0.00279066	0.917472	-0.124264	-1.08995	1.65093	1.79943	-1.12637	-1.05471	0.000424509	0.00279066
Ankle1	0.398068	0.625338	0.997865	-0.00308332	-1.00214	1.00244	1.00459	-1.00531	1.00102	0.398068	0.625338
Ankle2	0.311118	0.537077	1.0106	0.0152184	1.0106	1.26369	1.25043	-1.01176	1.03333	0.311118	0.537077
Ankmy2	0.739448	0.865536	0.990578	-0.0136568	-1.00951	1.1573	1.16831	-1.02846	1.00917	0.739448	0.865536
Ankra2	0.114757	0.278825	1.01025	0.0147175	1.01025	1.12715	1.11571	-1.00558	1.02631	0.114757	0.278825
Ankrd1	3.79776e-116	5.50487e-114	1.74663	0.804571	1.74663	3.13686	1.79596	1.68322	1.81242	3.79776e-116	5.50487e-114
Ankrd2	0.612404	0.787641	1.00033	0.000475406	1.00033	1.0015	1.00117	-1.0013	1.00196	0.612404	0.787641
Ankrd6	0.0201327	0.0747632	1.01772	0.0253401	1.01772	1.12698	1.10736	1.00149	1.03421	0.0201327	0.0747632
Ankrd9	1.29554e-06	1.36308e-05	1.03131	0.0444742	1.03131	1.06493	1.03261	1.02181	1.0409	1.29554e-06	1.36308e-05
Ankrd10	3.01153e-06	2.97406e-05	1.06117	0.0856625	1.06117	1.4535	1.3697	1.03393	1.08914	3.01153e-06	2.97406e-05
Ankrd11	0.0365729	0.1201	0.94286	-0.0848845	-1.0606	2.27307	2.41082	-1.09871	-1.02382	0.0365729	0.1201
Ankrd12	1.81591e-23	5.96427e-22	0.812631	-0.299327	-1.23057	2.72413	3.35223	-1.27889	-1.18407	1.81591e-23	5.96427e-22
Ankrd13a	0.988727	0.995297	0.990828	-0.0132941	-1.00926	1.23386	1.24529	-1.03176	1.01292	0.988727	0.995297
Ankrd13b	0.0118466	0.0486484	1.01527	0.0218593	1.01527	1.04724	1.0315	1.00633	1.02429	0.0118466	0.0486484
Ankrd13c	0.000293117	0.00199961	0.930604	-0.10376	-1.07457	1.4145	1.51998	-1.1058	-1.04422	0.000293117	0.00199961
Ankrd13d	0.26448	0.48496	0.994368	-0.00814859	-1.00566	1.01029	1.01601	-1.01167	1.0003	0.26448	0.48496
Ankrd16	0.750466	0.871728	0.990011	-0.0144837	-1.01009	1.14347	1.15501	-1.02811	1.00767	0.750466	0.871728
Ankrd17	0.00742336	0.0331715	0.930549	-0.103846	-1.07463	3.18668	3.42452	-1.1142	-1.03647	0.00742336	0.0331715
Ankrd24	0.154078	0.34138	1.00884	0.0126964	1.00884	1.07072	1.06134	-1.00298	1.02079	0.154078	0.34138
Ankrd26	0.462439	0.678324	1.00238	0.00342275	1.00238	1.1374	1.13471	-1.01484	1.01967	0.462439	0.678324
Ankrd27	0.714284	0.851596	0.984265	-0.0228806	-1.01599	1.24811	1.26806	-1.03931	1.00686	0.714284	0.851596
Ankrd28	0.136456	0.313712	1.00723	0.0103962	1.00723	1.58464	1.57326	-1.02378	1.03864	0.136456	0.313712
Ankrd29	0.197453	0.40166	1.00863	0.0123935	1.00863	1.08855	1.07924	-1.00485	1.02226	0.197453	0.40166
Ankrd33b	3.38312e-09	4.86764e-08	1.07255	0.101051	1.07255	1.28359	1.19676	1.04983	1.09577	3.38312e-09	4.86764e-08
Ankrd34a	0.598809	0.779971	1.00039	0.000563668	1.00039	1.00196	1.00157	-1.00153	1.00231	0.598809	0.779971
Ankrd34b	0.308915	0.534755	0.997044	-0.00427094	-1.00296	1.00273	1.00571	-1.00644	1.0005	0.308915	0.534755
Ankrd35	0.931034	0.970371	0.998702	-0.00187313	-1.0013	1.02007	1.02139	-1.00836	1.00574	0.931034	0.970371
Ankrd36	0.763036	0.879181	0.998351	-0.00238168	-1.00165	1.00913	1.0108	-1.00661	1.00329	0.763036	0.879181
Ankrd37	0.129204	0.302754	1.00397	0.00571203	1.00397	1.00969	1.0057	1.00019	1.00776	0.129204	0.302754
Ankrd39	0.916169	0.962708	1.00024	0.000341972	1.00024	1.00906	1.00882	-1.00431	1.00479	0.916169	0.962708
Ankrd40	1.54275e-07	1.83322e-06	1.07136	0.0994483	1.07136	1.34123	1.25189	1.04733	1.09595	1.54275e-07	1.83322e-06
Ankrd42	0.0240298	0.0864894	0.981183	-0.0274061	-1.01918	1.03778	1.05768	-1.03048	-1.008	0.0240298	0.0864894
Ankrd44	3.4985e-09	5.0213e-08	0.86205	-0.214156	-1.16003	1.81086	2.10064	-1.20362	-1.11801	3.4985e-09	5.0213e-08
Ankrd45	3.95075e-07	4.43328e-06	1.01249	0.0179111	1.01249	1.01573	1.0032	1.00888	1.01612	3.95075e-07	4.43328e-06
Ankrd46	0.262439	0.482587	0.982941	-0.0248228	-1.01735	1.11696	1.13634	-1.03455	-1.00044	0.262439	0.482587
Ankrd49	0.599623	0.780251	0.997136	-0.0041381	-1.00287	1.04128	1.04427	-1.01292	1.00713	0.599623	0.780251
Ankrd50	0.000141169	0.00103337	1.03216	0.0456687	1.03216	1.11804	1.08321	1.01781	1.04671	0.000141169	0.00103337
Ankrd52	0.227158	0.44116	0.974844	-0.0367569	-1.02581	1.16159	1.19157	-1.04579	-1.0062	0.227158	0.44116
Ankrd54	0.00668344	0.0303524	1.01729	0.0247296	1.01729	1.05162	1.03375	1.00813	1.02653	0.00668344	0.0303524
Ankrd55	0.998525	0.999209	0.999473	-0.000760372	-1.00053	1.01438	1.01491	-1.00655	1.00549	0.998525	0.999209
Ankrd61	0.639698	0.805283	1.00169	0.00243254	1.00169	1.01089	1.00919	-1.00293	1.00632	0.639698	0.805283
Ankrd63	4.60049e-13	9.1483e-12	1.01943	0.0277614	1.01943	1.02102	1.00156	1.01589	1.02298	4.60049e-13	9.1483e-12
Ankrd66	0.417464	0.641821	0.998542	-0.00210442	-1.00146	1.0005	1.00196	-1.0035	1.00058	0.417464	0.641821
Anks1	0.000159717	0.00115469	1.04788	0.0674705	1.04788	1.83497	1.75113	1.01392	1.08297	0.000159717	0.00115469
Anks1b	0.994509	0.997295	0.985727	-0.0207393	-1.01448	1.21762	1.23525	-1.03744	1.00804	0.994509	0.997295
Anks3	0.0155906	0.0608193	1.02671	0.0380287	1.02671	1.23112	1.19909	1.00621	1.04763	0.0155906	0.0608193
Anks6	0.217761	0.429245	0.987094	-0.0187405	-1.01307	1.05166	1.06541	-1.02522	-1.00108	0.217761	0.429245
Ankub1	0.16592	0.358914	0.997921	-0.0030019	-1.00208	1	1.00208	-1.00408	-1.00009	0.16592	0.358914
Ankzf1	0.240685	0.456759	1.00728	0.0104716	1.00728	1.07713	1.06934	-1.00517	1.01987	0.240685	0.456759
Anln	0.0636853	0.181948	0.982248	-0.0258402	-1.01807	1.02816	1.04675	-1.02844	-1.00781	0.0636853	0.181948
Ano1	4.54708e-05	0.000365576	0.838963	-0.253321	-1.19195	1.77574	2.11659	-1.2438	-1.14225	4.54708e-05	0.000365576
Ano2	0.253821	0.472989	0.991287	-0.0126255	-1.00879	1.02746	1.03649	-1.01789	1.00023	0.253821	0.472989
Ano3	0.000500647	0.00323539	1.03032	0.0430921	1.03032	1.09951	1.06715	1.01663	1.04419	0.000500647	0.00323539
Ano4	1.11484e-238	4.76909e-236	1.73817	0.797566	1.73817	1.9372	1.11451	1.69934	1.77788	1.11484e-238	4.76909e-236
Ano5	0.000567002	0.00361623	1.01421	0.0203494	1.01421	1.02303	1.0087	1.00891	1.01952	0.000567002	0.00361623
Ano6	8.94434e-12	1.6024e-10	0.862811	-0.212883	-1.159	2.42777	2.81379	-1.20403	-1.11566	8.94434e-12	1.6024e-10
Ano7	0.637844	0.804136	1.00081	0.00116654	1.00081	1.00242	1.00161	-1.00123	1.00285	0.637844	0.804136
Ano8	9.20759e-05	0.00070092	1.02404	0.0342689	1.02404	1.06553	1.04052	1.01391	1.03427	9.20759e-05	0.00070092
Ano9	0.195522	0.399456	0.995356	-0.00671479	-1.00467	1.00326	1.00794	-1.00874	-1.0006	0.195522	0.399456
Ano10	0.0271969	0.0953122	0.963415	-0.0537703	-1.03797	1.22207	1.26847	-1.06154	-1.01493	0.0271969	0.0953122
Anp32a	0.937529	0.974073	0.984959	-0.0218646	-1.01527	1.35409	1.37476	-1.04194	1.01083	0.937529	0.974073
Anp32b	0.976973	0.990756	0.990035	-0.0144491	-1.01007	1.24489	1.25742	-1.03288	1.0124	0.976973	0.990756
Anp32e	0.00347688	0.017645	1.03208	0.0455528	1.03208	1.21396	1.17623	1.01208	1.05247	0.00347688	0.017645
Anpep	0.291936	0.515325	0.984273	-0.0228701	-1.01598	1.07258	1.08972	-1.03039	-1.00176	0.291936	0.515325
Antxr1	0.000232296	0.00161805	0.899039	-0.153544	-1.1123	1.50115	1.66972	-1.15138	-1.07455	0.000232296	0.00161805
Antxr2	2.26616e-14	4.89485e-13	1.12907	0.175135	1.12907	1.82178	1.61352	1.09282	1.16652	2.26616e-14	4.89485e-13
Anxa1	2.26278e-07	2.63876e-06	0.900813	-0.150701	-1.11011	1.32095	1.4664	-1.14213	-1.07899	2.26278e-07	2.63876e-06
Anxa2	0.0070677	0.031801	0.934121	-0.0983191	-1.07053	1.78367	1.90946	-1.10828	-1.03406	0.0070677	0.031801
Anxa3	3.08529e-06	3.04176e-05	0.891835	-0.165151	-1.12128	1.78183	1.99794	-1.16254	-1.08149	3.08529e-06	3.04176e-05
Anxa4	0.725108	0.857564	0.988291	-0.0169918	-1.01185	1.19986	1.21408	-1.03309	1.00904	0.725108	0.857564
Anxa5	0.675716	0.828305	0.977991	-0.0321062	-1.0225	1.42683	1.45893	-1.05149	1.00572	0.675716	0.828305
Anxa6	0.0111724	0.0464563	1.02359	0.0336412	1.02359	1.57441	1.53813	-1.00625	1.05429	0.0111724	0.0464563
Anxa7	0.0141175	0.0562872	0.950721	-0.0729065	-1.05183	1.34352	1.41316	-1.0803	-1.02412	0.0141175	0.0562872
Anxa8	0.743578	0.867648	1.00072	0.00103511	1.00072	1.02307	1.02234	-1.00661	1.00806	0.743578	0.867648
Anxa9	0.396005	0.623616	0.99267	-0.0106139	-1.00738	1.04197	1.04966	-1.01793	1.00306	0.396005	0.623616
Anxa11	0.206316	0.413741	1.00643	0.0092478	1.00643	1.36429	1.35557	-1.01963	1.03279	0.206316	0.413741
Anxa11os	0.441244	0.661	0.997287	-0.00391925	-1.00272	1.00322	1.00595	-1.00633	1.00088	0.441244	0.661
Aoah	0.00388492	0.0194401	0.956584	-0.0640364	-1.04539	1.07677	1.12564	-1.063	-1.02807	0.00388492	0.0194401
Aoc2	0.998321	0.999114	0.999435	-0.000815965	-1.00057	1.00995	1.01052	-1.00539	1.00425	0.998321	0.999114
Aoc3	7.92045e-06	7.29222e-05	0.932848	-0.100285	-1.07199	1.16331	1.24705	-1.09545	-1.04902	7.92045e-06	7.29222e-05
Aox1	0.103078	0.257689	0.947839	-0.0772862	-1.05503	1.57439	1.66103	-1.09007	-1.02112	0.103078	0.257689
Aox2	0.463165	0.678991	0.99804	-0.00283041	-1.00196	1.00196	1.00393	-1.00497	1.00104	0.463165	0.678991
Aox3	0.0575788	0.169414	0.972642	-0.0400192	-1.02813	1.06699	1.097	-1.0435	-1.01298	0.0575788	0.169414
Aox4	0.648291	0.810664	0.999198	-0.00115767	-1.0008	1.0014	1.00221	-1.00295	1.00134	0.648291	0.810664
Ap1ar	0.265815	0.48655	1.00937	0.0134598	1.00937	1.1859	1.17488	-1.00988	1.0289	0.265815	0.48655
Ap1b1	0.564902	0.755674	0.999329	-0.000968657	-1.00067	1.26638	1.26723	-1.02366	1.02229	0.564902	0.755674
Ap1g1	0.204005	0.41028	0.95738	-0.0628363	-1.04452	1.616	1.68794	-1.07768	-1.01238	0.204005	0.41028
Ap1g2	0.279107	0.500859	0.991593	-0.0121796	-1.00848	1.03648	1.04526	-1.01846	1.00141	0.279107	0.500859
Ap1m1	0.273516	0.49562	0.981235	-0.0273289	-1.01912	1.1305	1.15212	-1.03715	-1.00141	0.273516	0.49562
Ap1s1	0.415975	0.640487	1.00342	0.00493014	1.00342	1.09345	1.08972	-1.0106	1.01753	0.415975	0.640487
Ap1s2	0.772614	0.885401	1.00123	0.00178045	1.00123	1.10211	1.10075	-1.01374	1.01625	0.772614	0.885401
Ap1s3	0.169364	0.363807	1.00646	0.0092852	1.00646	1.10281	1.09574	-1.00843	1.02149	0.169364	0.363807
Ap2a1	0.486993	0.697368	1.00313	0.00451243	1.00313	1.19273	1.18901	-1.01663	1.02301	0.486993	0.697368
Ap2a2	0.223271	0.43627	0.959413	-0.0597765	-1.0423	1.57502	1.64165	-1.07564	-1.01	0.223271	0.43627
Ap2b1	0.00989836	0.0420561	0.941505	-0.0869595	-1.06213	1.70089	1.80656	-1.09775	-1.02766	0.00989836	0.0420561
Ap2m1	0.160496	0.351164	1.00873	0.0125455	1.00873	1.09929	1.08977	-1.00555	1.02319	0.160496	0.351164
Ap2s1	0.93989	0.974929	0.99712	-0.00416124	-1.00289	1.11961	1.12285	-1.01925	1.01338	0.93989	0.974929
Ap3b1	0.000291863	0.00199182	0.920375	-0.119706	-1.08651	1.99533	2.16796	-1.12523	-1.04913	0.000291863	0.00199182
Ap3b2	0.276211	0.497862	1.00237	0.00341897	1.00237	1.00481	1.00243	-1.00021	1.00496	0.276211	0.497862
Ap3d1	0.435497	0.656201	0.981482	-0.0269665	-1.01887	1.24655	1.27007	-1.04199	1.00376	0.435497	0.656201
Ap3m1	0.380982	0.609065	1.00436	0.00628167	1.00436	1.23723	1.23185	-1.01732	1.02622	0.380982	0.609065
Ap3m2	0.180485	0.379834	0.984956	-0.0218694	-1.01527	1.06632	1.0826	-1.02886	-1.00187	0.180485	0.379834
Ap3s1	3.78565e-06	3.69075e-05	0.905118	-0.143822	-1.10483	1.52402	1.68378	-1.14032	-1.07044	3.78565e-06	3.69075e-05
Ap3s2	0.887867	0.947509	0.989261	-0.0155763	-1.01086	1.25133	1.26492	-1.03399	1.0119	0.887867	0.947509
Ap4e1	4.57683e-10	7.18006e-09	0.851071	-0.232649	-1.17499	1.99549	2.34469	-1.22224	-1.12957	4.57683e-10	7.18006e-09
Ap4m1	0.261182	0.481235	0.983716	-0.0236861	-1.01655	1.12162	1.14019	-1.03386	1.00046	0.261182	0.481235
Ap4s1	0.145128	0.327552	1.00828	0.0118966	1.00828	1.26928	1.25886	-1.01443	1.0313	0.145128	0.327552
Ap5b1	0.24245	0.458968	0.997631	-0.00342152	-1.00237	1.00074	1.00312	-1.00491	1.00015	0.24245	0.458968
Ap5m1	0.016789	0.0648025	0.963657	-0.0534091	-1.03771	1.14135	1.18439	-1.0576	-1.0182	0.016789	0.0648025
Ap5s1	0.742464	0.867283	1.00081	0.00116415	1.00081	1.03905	1.03821	-1.00855	1.01018	0.742464	0.867283
Ap5z1	0.522373	0.724719	0.99291	-0.0102647	-1.00714	1.04086	1.04829	-1.01745	1.00308	0.522373	0.724719
Apaf1	0.0126367	0.0513759	0.942011	-0.086184	-1.06156	1.33609	1.41834	-1.09098	-1.03293	0.0126367	0.0513759
Apba1	0.0006982	0.00434554	0.892909	-0.163414	-1.11993	1.74933	1.95914	-1.16492	-1.07668	0.0006982	0.00434554
Apba2	0.804604	0.902299	0.999725	-0.000396416	-1.00027	1.00954	1.00982	-1.00521	1.00466	0.804604	0.902299
Apba3	0.184611	0.385291	0.99001	-0.0144848	-1.01009	1.02936	1.03975	-1.01944	-1.00083	0.184611	0.385291
Apbb1	0.000375207	0.0024946	1.02425	0.0345697	1.02425	1.07131	1.04595	1.01341	1.03521	0.000375207	0.0024946
Apbb1ip	4.25799e-05	0.000343993	0.915646	-0.127139	-1.09213	1.32931	1.45177	-1.12439	-1.06078	4.25799e-05	0.000343993
Apbb2	6.33295e-09	8.80139e-08	1.06571	0.091821	1.06571	3.11071	2.9189	1.02263	1.11062	6.33295e-09	8.80139e-08
Apc	0.911158	0.960989	0.983859	-0.0234765	-1.01641	2.17914	2.21489	-1.05325	1.01953	0.911158	0.960989
Apc2	0.000141662	0.00103655	1.01417	0.0202995	1.01417	1.02531	1.01099	1.00861	1.01976	0.000141662	0.00103655
Apcdd1	0.0163401	0.0633067	0.976407	-0.0344452	-1.02416	1.0368	1.06185	-1.03592	-1.01254	0.0163401	0.0633067
Apeh	0.0185916	0.0702348	1.0151	0.0216212	1.0151	1.07659	1.06057	1.00309	1.02725	0.0185916	0.0702348
Apela	0.568418	0.758588	1.00189	0.00272791	1.00189	1.0104	1.00849	-1.00278	1.00657	0.568418	0.758588
Apex1	0.210399	0.419434	1.00529	0.0076152	1.00529	1.02641	1.021	-1.00187	1.0125	0.210399	0.419434
Apex2	0.0219394	0.0804843	0.93498	-0.0969924	-1.06954	1.53618	1.64301	-1.1047	-1.03551	0.0219394	0.0804843
Aph1a	3.54831e-06	3.47481e-05	1.05311	0.0746537	1.05311	1.20539	1.1446	1.03433	1.07223	3.54831e-06	3.47481e-05
Aph1b	0.864311	0.933618	0.997696	-0.0033275	-1.00231	1.09302	1.09554	-1.01693	1.01225	0.864311	0.933618
Aph1c	0.506166	0.712398	1.00218	0.0031471	1.00218	1.02935	1.02711	-1.00585	1.01025	0.506166	0.712398
Api5	0.421855	0.645096	0.980344	-0.0286395	-1.02005	1.25202	1.27712	-1.04374	1.00312	0.421855	0.645096
Apip	0.4401	0.659719	1.00469	0.00675456	1.00469	1.08157	1.07652	-1.00833	1.01782	0.4401	0.659719
Apitd1	0.338108	0.566171	0.99723	-0.00400217	-1.00278	1.00222	1.00501	-1.00603	1.00046	0.338108	0.566171
Aplf	0.639162	0.804988	0.993465	-0.00945824	-1.00658	1.04016	1.04701	-1.01696	1.00371	0.639162	0.804988
Apln	0.929143	0.969379	0.999174	-0.00119204	-1.00083	1.00531	1.00614	-1.0046	1.00294	0.929143	0.969379
Aplnr	4.03836e-05	0.000328063	1.01684	0.0240991	1.01684	1.02854	1.0115	1.01094	1.02279	4.03836e-05	0.000328063
Aplp1	0.0460496	0.143152	0.978483	-0.0313817	-1.02199	1.0494	1.07248	-1.03479	-1.00935	0.0460496	0.143152
Aplp2	0.0263844	0.0928484	0.948238	-0.0766794	-1.05459	2.53644	2.6749	-1.09302	-1.0175	0.0263844	0.0928484
Apmap	0.00135351	0.00778335	0.944416	-0.0825053	-1.05886	1.2173	1.28895	-1.08404	-1.03425	0.00135351	0.00778335
Apoa1	0.29024	0.513312	0.998644	-0.00195736	-1.00136	1.00017	1.00153	-1.00304	1.00032	0.29024	0.513312
Apoa1bp	0.25471	0.473891	1.00614	0.00883239	1.00614	1.08288	1.07627	-1.00707	1.01948	0.25471	0.473891
Apob	0.751556	0.872256	0.999018	-0.00141753	-1.00098	1.00197	1.00295	-1.00341	1.00145	0.751556	0.872256
Apobec1	0.011683	0.0481119	0.960583	-0.0580184	-1.04103	1.12411	1.17024	-1.06072	-1.02172	0.011683	0.0481119
Apobec2	3.1109e-21	9.2635e-20	1.0908	0.125381	1.0908	1.17442	1.07666	1.07523	1.10658	3.1109e-21	9.2635e-20
Apobec3	0.0150801	0.0591705	0.94535	-0.0810794	-1.05781	1.30047	1.37565	-1.08612	-1.03024	0.0150801	0.0591705
Apobr	0.308169	0.534036	0.996282	-0.00537391	-1.00373	1.00616	1.00992	-1.00837	1.00088	0.308169	0.534036
Apoc1	0.877113	0.941405	0.999441	-0.000806193	-1.00056	1.09037	1.09098	-1.01493	1.0138	0.877113	0.941405
Apoc3	0.985569	0.993785	0.999669	-0.000477221	-1.00033	1.00307	1.00341	-1.00311	1.00245	0.985569	0.993785
Apod	0.628904	0.798285	1.00105	0.00150941	1.00105	1.03887	1.03779	-1.00852	1.01063	0.628904	0.798285
Apoe	0.309563	0.535288	0.976807	-0.0338539	-1.02374	3.15377	3.22865	-1.06019	1.01159	0.309563	0.535288
Apoh	0.486439	0.696973	0.998093	-0.00275454	-1.00191	1.00351	1.00543	-1.00539	1.00156	0.486439	0.696973
Apol6	6.66602e-09	9.21319e-08	0.917866	-0.123645	-1.08948	1.08959	1.18709	-1.11055	-1.06882	6.66602e-09	9.21319e-08
Apol7a	0.345242	0.573774	0.994119	-0.00850925	-1.00592	1.01744	1.02346	-1.0132	1.00132	0.345242	0.573774
Apol7b	0.531195	0.731136	0.998984	-0.00146589	-1.00102	1.00095	1.00197	-1.00306	1.00103	0.531195	0.731136
Apol7d	0.230596	0.444994	1.00315	0.00453771	1.00315	1.00698	1.00381	-1.00006	1.00637	0.230596	0.444994
Apol9a	0.363829	0.592666	0.99425	-0.00831886	-1.00578	1.01464	1.02051	-1.01262	1.00101	0.363829	0.592666
Apol9b	0.729022	0.859378	1.00033	0.000480657	1.00033	1.02025	1.01991	-1.0064	1.00707	0.729022	0.859378
Apol10b	0.420898	0.644502	0.996437	-0.00514967	-1.00358	1.0071	1.0107	-1.00851	1.00134	0.420898	0.644502
Apol11a	0.787541	0.893042	0.999326	-0.000972336	-1.00067	1.002	1.00268	-1.00313	1.00177	0.787541	0.893042
Apol11b	0.666992	0.822474	0.99867	-0.0019198	-1.00133	1.0063	1.00764	-1.0055	1.00283	0.666992	0.822474
Apold1	0.964085	0.986002	0.998757	-0.00179497	-1.00124	1.04569	1.04699	-1.01171	1.00919	0.964085	0.986002
Apom	0.770639	0.883992	0.999413	-0.000847039	-1.00059	1.00101	1.0016	-1.0024	1.00123	0.770639	0.883992
Apoo	1.24603e-12	2.39366e-11	1.0792	0.109965	1.0792	1.22178	1.13211	1.06049	1.09824	1.24603e-12	2.39366e-11
Apoo-ps	1.11534e-07	1.3491e-06	1.02734	0.0389124	1.02734	1.04408	1.0163	1.02022	1.03451	1.11534e-07	1.3491e-06
Apool	0.666051	0.82174	0.984726	-0.0222059	-1.01551	1.1884	1.20684	-1.03628	1.00487	0.666051	0.82174
Apopt1	0.0978166	0.247785	0.964331	-0.0523998	-1.03699	1.27182	1.31886	-1.06232	-1.01226	0.0978166	0.247785
App	0.107795	0.265966	0.950374	-0.0734328	-1.05222	3.34953	3.52444	-1.09139	-1.01445	0.107795	0.265966
Appbp2	0.0005568	0.00356413	0.924648	-0.113024	-1.08149	1.5513	1.67772	-1.11582	-1.04822	0.0005568	0.00356413
Appbp2os	0.553625	0.746847	1.00241	0.00347605	1.00241	1.01879	1.01634	-1.00376	1.00861	0.553625	0.746847
Appl1	0.0341567	0.114109	0.948673	-0.0760167	-1.0541	1.41075	1.48707	-1.08468	-1.02439	0.0341567	0.114109
Appl2	6.55215e-25	2.26663e-23	1.16412	0.219235	1.16412	1.43173	1.22989	1.13785	1.19099	6.55215e-25	2.26663e-23
Aprt	0.476903	0.689033	1.00353	0.00509086	1.00353	1.09975	1.09588	-1.01127	1.01843	0.476903	0.689033
Aptx	0.290041	0.513063	0.987153	-0.0186537	-1.01301	1.05823	1.072	-1.02563	-1.00055	0.290041	0.513063
Aqp1	0.000442186	0.00289601	1.045	0.0634964	1.045	1.97463	1.8896	1.00943	1.08181	0.000442186	0.00289601
Aqp4	0.0143212	0.0568535	1.00516	0.00741895	1.00516	1.00948	1.0043	1.0017	1.00863	0.0143212	0.0568535
Aqp5	0.0146971	0.0580567	0.989806	-0.0147823	-1.0103	1.00373	1.01407	-1.01568	-1.00495	0.0146971	0.0580567
Aqp7	0.358873	0.58781	0.990649	-0.0135548	-1.00944	1.06077	1.07079	-1.022	1.00297	0.358873	0.58781
Aqp9	0.717707	0.853372	0.998735	-0.00182559	-1.00127	1.01416	1.01545	-1.00752	1.00497	0.717707	0.853372
Aqp11	0.464382	0.679624	0.995622	-0.00632957	-1.0044	1.01336	1.01782	-1.01071	1.00188	0.464382	0.679624
Aqr	0.0232814	0.0844012	0.956696	-0.0638675	-1.04526	1.30242	1.36137	-1.0721	-1.0191	0.0232814	0.0844012
Ar	3.14881e-11	5.47886e-10	0.8506	-0.233446	-1.17564	1.51218	1.77778	-1.21745	-1.13526	3.14881e-11	5.47886e-10
Araf	0.567537	0.757996	0.994146	-0.00847007	-1.00589	1.46481	1.47343	-1.03486	1.02278	0.567537	0.757996
Arap1	0.480951	0.692163	1.00601	0.00865171	1.00601	1.17737	1.17033	-1.01302	1.02524	0.480951	0.692163
Arap2	0.00560424	0.0263237	0.935081	-0.0968369	-1.06943	1.34245	1.43565	-1.09971	-1.03998	0.00560424	0.0263237
Arap3	0.918766	0.963546	0.987031	-0.0188333	-1.01314	1.31629	1.33359	-1.03943	1.01264	0.918766	0.963546
Arc	0.000362769	0.00241741	1.00405	0.00583524	1.00405	1.00438	1.00033	1.00248	1.00563	0.000362769	0.00241741
Arcn1	0.118945	0.28609	1.00771	0.0110841	1.00771	1.56455	1.55257	-1.0222	1.03803	0.118945	0.28609
Arel1	0.437848	0.657822	0.975267	-0.0361311	-1.02536	1.3172	1.35061	-1.05145	1.00008	0.437848	0.657822
Arf1	0.0278163	0.0971466	1.02605	0.0370954	1.02605	1.54175	1.50261	-1.00312	1.05605	0.0278163	0.0971466
Arf2	0.783891	0.890746	0.991496	-0.012321	-1.00858	1.0924	1.10177	-1.02368	1.00634	0.783891	0.890746
Arf3	0.593986	0.776517	0.982303	-0.0257598	-1.01802	1.27477	1.29774	-1.04257	1.00599	0.593986	0.776517
Arf4	0.827139	0.912344	0.982837	-0.0249755	-1.01746	1.59168	1.61948	-1.0489	1.0132	0.827139	0.912344
Arf4os	0.293367	0.516834	1.00404	0.00581922	1.00404	1.01654	1.01244	-1.00149	1.00961	0.293367	0.516834
Arf5	1.59491e-06	1.65326e-05	1.05432	0.0763082	1.05432	1.25492	1.19027	1.03325	1.07581	1.59491e-06	1.65326e-05
Arf6	0.460318	0.676514	1.00257	0.00370864	1.00257	1.11241	1.10955	-1.01316	1.01839	0.460318	0.676514
Arfgap1	0.231908	0.446775	1.00576	0.00829108	1.00576	1.27942	1.27209	-1.01732	1.02908	0.231908	0.446775
Arfgap2	0.545813	0.741461	1.00219	0.00315672	1.00219	1.14075	1.13825	-1.01494	1.01939	0.545813	0.741461
Arfgap3	0.320327	0.547691	1.00188	0.00270693	1.00188	1.2329	1.23059	-1.0201	1.02394	0.320327	0.547691
Arfgef1	0.0343862	0.114767	1.02262	0.0322703	1.02262	2.26224	2.2122	-1.01287	1.05921	0.0343862	0.114767
Arfgef2	0.00319551	0.0163973	1.03135	0.0445325	1.03135	1.66894	1.61821	-1.00037	1.06408	0.00319551	0.0163973
Arfgef3	0.0644166	0.183492	0.979789	-0.0294574	-1.02063	1.05439	1.07614	-1.0339	-1.00752	0.0644166	0.183492
Arfip1	0.00663147	0.0301554	1.01819	0.0260112	1.01819	1.05892	1.04	1.00809	1.0284	0.00663147	0.0301554
Arfip2	0.774314	0.885838	0.997599	-0.00346849	-1.00241	1.08497	1.08759	-1.01629	1.01142	0.774314	0.885838
Arfrp1	0.0879034	0.229802	1.01136	0.0162925	1.01136	1.13966	1.12686	-1.00519	1.02815	0.0879034	0.229802
Arg1	0.736553	0.863905	1.00034	0.000487564	1.00034	1.00167	1.00133	-1.00145	1.00213	0.736553	0.863905
Arg2	0.287644	0.510369	1.00346	0.00498016	1.00346	1.00884	1.00536	-1.00036	1.00729	0.287644	0.510369
Arglu1	0.022045	0.0808379	1.02407	0.0343151	1.02407	1.91716	1.87209	-1.00982	1.05902	0.022045	0.0808379
Arhgap1	0.000926138	0.00557431	1.03951	0.0559073	1.03951	1.18847	1.14329	1.0212	1.05816	0.000926138	0.00557431
Arhgap4	0.485116	0.696159	1.00281	0.00405178	1.00281	1.02713	1.02425	-1.00469	1.01035	0.485116	0.696159
Arhgap5	0.18653	0.387671	0.952462	-0.0702663	-1.04991	2.09541	2.19999	-1.0881	-1.01306	0.18653	0.387671
Arhgap6	4.84463e-05	0.000387107	1.04193	0.0592562	1.04193	3.65599	3.50887	-1.00294	1.08881	4.84463e-05	0.000387107
Arhgap8	0.23783	0.453303	0.986353	-0.0198242	-1.01384	1.04599	1.06046	-1.02557	-1.00224	0.23783	0.453303
Arhgap9	0.660333	0.817824	0.997375	-0.00379211	-1.00263	1.01362	1.01629	-1.00876	1.00347	0.660333	0.817824
Arhgap10	5.81317e-21	1.70497e-19	1.16104	0.21542	1.16104	2.32297	2.00076	1.11895	1.20472	5.81317e-21	1.70497e-19
Arhgap11a	0.659964	0.817509	1.0009	0.00130009	1.0009	1.01327	1.01235	-1.00448	1.00629	0.659964	0.817509
Arhgap12	0.0401904	0.129102	0.945049	-0.0815393	-1.05815	1.83551	1.94224	-1.09515	-1.02239	0.0401904	0.129102
Arhgap15	7.64733e-11	1.29092e-09	0.826011	-0.275766	-1.21064	1.54179	1.86654	-1.25645	-1.16649	7.64733e-11	1.29092e-09
Arhgap17	2.88025e-07	3.3104e-06	0.899783	-0.152351	-1.11138	1.52377	1.69349	-1.14697	-1.07689	2.88025e-07	3.3104e-06
Arhgap18	8.66149e-11	1.45791e-09	0.808124	-0.307352	-1.23743	2.43111	3.00834	-1.2946	-1.1828	8.66149e-11	1.45791e-09
Arhgap19	0.938806	0.974302	0.999994	-8.72015e-06	-1.00001	1.02087	1.02087	-1.00688	1.00687	0.938806	0.974302
Arhgap20	0.608726	0.785726	0.991164	-0.0128044	-1.00891	1.16793	1.17835	-1.02894	1.01084	0.608726	0.785726
Arhgap20os	0.355698	0.584575	0.998378	-0.00234206	-1.00162	1.00069	1.00231	-1.00375	1.0005	0.355698	0.584575
Arhgap21	5.20595e-21	1.52943e-19	1.17506	0.232734	1.17506	2.52943	2.15259	1.13266	1.21904	5.20595e-21	1.52943e-19
Arhgap22	0.00305894	0.0158169	0.948074	-0.0769288	-1.05477	1.16024	1.22378	-1.07783	-1.0322	0.00305894	0.0158169
Arhgap23	0.176511	0.374479	0.949804	-0.0742977	-1.05285	1.81299	1.9088	-1.09081	-1.01621	0.176511	0.374479
Arhgap24	6.44254e-08	8.07112e-07	0.781569	-0.355555	-1.27948	3.65429	4.67558	-1.34847	-1.21402	6.44254e-08	8.07112e-07
Arhgap25	8.68046e-05	0.000666287	0.957196	-0.0631143	-1.04472	1.04193	1.08852	-1.05892	-1.03071	8.68046e-05	0.000666287
Arhgap26	1.27273e-12	2.44228e-11	1.12063	0.164314	1.12063	3.502	3.12502	1.07674	1.16632	1.27273e-12	2.44228e-11
Arhgap27	0.196236	0.400115	0.986376	-0.01979	-1.01381	1.03719	1.05152	-1.02447	-1.00326	0.196236	0.400115
Arhgap27os3	0.803563	0.901593	0.998749	-0.00180564	-1.00125	1.00329	1.00455	-1.0045	1.00199	0.803563	0.901593
Arhgap28	7.99603e-13	1.55825e-11	0.821367	-0.283901	-1.21748	1.98746	2.4197	-1.26916	-1.16791	7.99603e-13	1.55825e-11
Arhgap29	1.40673e-14	3.04977e-13	0.846104	-0.241093	-1.18189	1.97674	2.33628	-1.226	-1.13937	1.40673e-14	3.04977e-13
Arhgap30	0.304891	0.530241	0.985263	-0.0214193	-1.01496	1.06081	1.07668	-1.02829	-1.0018	0.304891	0.530241
Arhgap31	2.21577e-22	6.98963e-21	1.18373	0.243342	1.18373	4.03898	3.41207	1.12865	1.2415	2.21577e-22	6.98963e-21
Arhgap32	0.608831	0.78573	0.970635	-0.0429986	-1.03025	1.74212	1.79482	-1.06531	1.00366	0.608831	0.78573
Arhgap33	0.611922	0.787502	0.997123	-0.00415712	-1.00289	1.00893	1.01184	-1.00811	1.00232	0.611922	0.787502
Arhgap35	0.00107173	0.00635036	1.03382	0.0479907	1.03382	1.79643	1.73766	1.00075	1.06799	0.00107173	0.00635036
Arhgap39	0.988631	0.995297	0.990883	-0.0132135	-1.0092	1.24786	1.25934	-1.03277	1.01402	0.988631	0.995297
Arhgap40	0.79727	0.897761	1.00022	0.000321692	1.00022	1.00151	1.00128	-1.00147	1.00192	0.79727	0.897761
Arhgap42	0.0188356	0.0709309	1.022	0.0313891	1.022	1.50244	1.47011	-1.00767	1.05249	0.0188356	0.0709309
Arhgap44	0.0052514	0.0248863	0.91532	-0.127652	-1.09251	1.53229	1.67405	-1.13018	-1.05611	0.0052514	0.0248863
Arhgdia	0.0627042	0.180142	1.01763	0.0252186	1.01763	1.28393	1.26168	-1.00534	1.04111	0.0627042	0.180142
Arhgdib	0.00029353	0.00200086	0.943561	-0.0838116	-1.05981	1.16037	1.22978	-1.08247	-1.03763	0.00029353	0.00200086
Arhgef1	0.0647484	0.184115	0.962757	-0.0547567	-1.03868	1.41547	1.47022	-1.06819	-1.00999	0.0647484	0.184115
Arhgef2	0.55698	0.749376	0.981753	-0.0265683	-1.01859	1.30473	1.32898	-1.04417	1.00642	0.55698	0.749376
Arhgef3	0.278022	0.49987	0.943725	-0.0835611	-1.05963	2.12156	2.24807	-1.10294	-1.01802	0.278022	0.49987
Arhgef4	0.0185929	0.0702348	0.976443	-0.0343929	-1.02413	1.04438	1.06958	-1.03678	-1.01162	0.0185929	0.0702348
Arhgef5	0.00350429	0.0177738	0.958935	-0.0604946	-1.04282	1.09798	1.145	-1.06088	-1.02507	0.00350429	0.0177738
Arhgef6	1.58534e-17	4.02391e-16	1.1157	0.157944	1.1157	1.32623	1.1887	1.09236	1.13953	1.58534e-17	4.02391e-16
Arhgef7	1.46316e-09	2.18588e-08	1.08733	0.120789	1.08733	1.4825	1.36343	1.05926	1.11615	1.46316e-09	2.18588e-08
Arhgef9	1.58847e-08	2.12511e-07	1.06854	0.0956457	1.06854	1.21812	1.13998	1.04924	1.0882	1.58847e-08	2.12511e-07
Arhgef10	0.0587327	0.171972	0.956187	-0.0646349	-1.04582	1.37983	1.44305	-1.07534	-1.01711	0.0587327	0.171972
Arhgef10l	8.60198e-06	7.86602e-05	1.04814	0.0678311	1.04814	1.2674	1.20919	1.02614	1.07062	8.60198e-06	7.86602e-05
Arhgef11	0.00503951	0.024025	0.937	-0.0938783	-1.06724	1.73839	1.85527	-1.1034	-1.03226	0.00503951	0.024025
Arhgef12	0.000114938	0.000854192	0.912854	-0.131545	-1.09547	4.13901	4.53414	-1.13395	-1.05829	0.000114938	0.000854192
Arhgef15	0.629765	0.798945	0.996726	-0.00473171	-1.00329	1.29199	1.29623	-1.02803	1.02131	0.629765	0.798945
Arhgef16	0.0541496	0.161877	1.00404	0.00581763	1.00404	1.00636	1.00231	1.00132	1.00677	0.0541496	0.161877
Arhgef17	2.20441e-08	2.90318e-07	1.06245	0.0873912	1.06245	1.23579	1.16316	1.04213	1.08317	2.20441e-08	2.90318e-07
Arhgef18	0.0109876	0.0458872	0.945033	-0.0815632	-1.05816	1.36006	1.43917	-1.08748	-1.02964	0.0109876	0.0458872
Arhgef19	1.59116e-11	2.81324e-10	1.03716	0.052637	1.03716	1.06118	1.02316	1.02865	1.04574	1.59116e-11	2.81324e-10
Arhgef25	0.93261	0.971032	0.997241	-0.00398529	-1.00277	1.08587	1.08887	-1.01674	1.01114	0.93261	0.971032
Arhgef26	0.415804	0.640393	1.00198	0.00285475	1.00198	1.10984	1.10765	-1.01367	1.01769	0.415804	0.640393
Arhgef28	0.20459	0.411315	0.959884	-0.0590684	-1.04179	1.50817	1.5712	-1.07478	-1.00982	0.20459	0.411315
Arhgef33	0.830917	0.914212	1.00063	0.000909918	1.00063	1.01788	1.01724	-1.00584	1.00711	0.830917	0.914212
Arhgef37	0.0608239	0.176137	1.00799	0.011478	1.00799	1.03481	1.02661	-1.00015	1.0162	0.0608239	0.176137
Arhgef38	0.262002	0.481935	0.997135	-0.00413942	-1.00287	1.00077	1.00364	-1.00568	-1.00007	0.262002	0.481935
Arhgef39	0.134635	0.311214	1.00369	0.00532045	1.00369	1.00718	1.00347	1.00053	1.00687	0.134635	0.311214
Arhgef40	0.116747	0.282238	0.96754	-0.0476074	-1.03355	1.32191	1.36626	-1.06085	-1.00695	0.116747	0.282238
Arid1a	0.00051335	0.00330895	0.931627	-0.102175	-1.07339	1.86003	1.99654	-1.1106	-1.03743	0.00051335	0.00330895
Arid1b	2.42166e-16	5.8584e-15	0.86081	-0.216234	-1.1617	3.02643	3.5158	-1.20328	-1.12155	2.42166e-16	5.8584e-15
Arid2	0.0175098	0.0670243	0.945327	-0.081114	-1.05783	2.00237	2.11818	-1.09526	-1.02169	0.0175098	0.0670243
Arid3a	0.0677997	0.190842	0.983764	-0.0236163	-1.0165	1.0345	1.05158	-1.02721	-1.00591	0.0677997	0.190842
Arid3b	0.406479	0.632978	0.987177	-0.0186194	-1.01299	1.09539	1.10962	-1.02844	1.00223	0.406479	0.632978
Arid4a	6.58608e-09	9.13148e-08	0.886151	-0.174376	-1.12848	1.52587	1.72191	-1.16493	-1.09317	6.58608e-09	9.13148e-08
Arid4b	0.000147852	0.00107709	0.912762	-0.13169	-1.09558	2.24621	2.4609	-1.13569	-1.05688	0.000147852	0.00107709
Arid5a	0.201432	0.406689	1.006	0.00863374	1.006	1.03977	1.03357	-1.00277	1.01484	0.201432	0.406689
Arid5b	0.0537241	0.160927	0.947473	-0.0778425	-1.05544	2.13401	2.25232	-1.09589	-1.01648	0.0537241	0.160927
Arih1	0.0537493	0.160927	0.948625	-0.0760897	-1.05416	2.90934	3.0669	-1.09186	-1.01775	0.0537493	0.160927
Arih2	0.00480076	0.0230732	0.932313	-0.101114	-1.0726	1.59034	1.7058	-1.10691	-1.03936	0.00480076	0.0230732
Arl1	0.182243	0.381971	1.01086	0.0155785	1.01086	1.19725	1.18439	-1.00892	1.03095	0.182243	0.381971
Arl2	0.318175	0.544968	1.00629	0.00904385	1.00629	1.09787	1.09101	-1.00793	1.02064	0.318175	0.544968
Arl2bp	0.986251	0.994016	0.995031	-0.00718591	-1.00499	1.1103	1.11584	-1.02096	1.01084	0.986251	0.994016
Arl3	0.00059518	0.00377263	1.04103	0.0580065	1.04103	1.32989	1.27748	1.01657	1.06607	0.00059518	0.00377263
Arl4a	0.170003	0.364643	0.965134	-0.0511993	-1.03613	1.36853	1.41797	-1.06454	-1.00847	0.170003	0.364643
Arl4aos	0.943118	0.976255	1.00028	0.000407651	1.00028	1.00155	1.00127	-1.00149	1.00205	0.943118	0.976255
Arl4c	0.237931	0.453369	0.991918	-0.0117077	-1.00815	1.0182	1.0265	-1.01587	-1.00049	0.237931	0.453369
Arl4d	0.0402814	0.129348	1.01269	0.0181927	1.01269	1.07624	1.06275	1.00053	1.02499	0.0402814	0.129348
Arl5a	0.0352033	0.116849	1.02106	0.0300738	1.02106	1.36916	1.34092	-1.00425	1.047	0.0352033	0.116849
Arl5b	0.014634	0.0578859	0.954344	-0.0674189	-1.04784	1.23155	1.29047	-1.07256	-1.02369	0.014634	0.0578859
Arl5c	0.746661	0.86944	0.999738	-0.000378379	-1.00026	1.01769	1.01796	-1.00669	1.00617	0.746661	0.86944
Arl6	0.492422	0.701565	1.00249	0.00358817	1.00249	1.05694	1.05431	-1.00866	1.01369	0.492422	0.701565
Arl6ip1	0.0440701	0.138199	0.962508	-0.05513	-1.03895	1.20527	1.25221	-1.06202	-1.01638	0.0440701	0.138199
Arl6ip4	0.372569	0.601148	1.00525	0.00754809	1.00525	1.06738	1.06181	-1.00661	1.0172	0.372569	0.601148
Arl6ip5	0.365061	0.593843	0.96956	-0.0445977	-1.0314	1.41015	1.45442	-1.06038	-1.0032	0.365061	0.593843
Arl6ip6	0.493806	0.702708	0.983441	-0.0240899	-1.01684	1.1648	1.18442	-1.03659	1.00255	0.493806	0.702708
Arl8a	0.74117	0.866461	1.00034	0.000495931	1.00034	1.14687	1.14648	-1.01734	1.01804	0.74117	0.866461
Arl8b	0.508732	0.713927	0.981789	-0.0265147	-1.01855	1.30469	1.32889	-1.04393	1.00625	0.508732	0.713927
Arl9	0.376265	0.604332	0.997269	-0.00394499	-1.00274	1.00557	1.00832	-1.00703	1.00154	0.376265	0.604332
Arl10	0.424528	0.647179	0.989301	-0.0155192	-1.01082	1.05194	1.06332	-1.02277	1.001	0.424528	0.647179
Arl13a	0.051207	0.154993	1.00395	0.00568781	1.00395	1.00609	1.00213	1.0014	1.00651	0.051207	0.154993
Arl13b	0.758761	0.877011	0.982297	-0.0257684	-1.01802	1.28252	1.30563	-1.04282	1.00622	0.758761	0.877011
Arl14ep	0.179928	0.379116	1.0097	0.0139263	1.0097	1.1015	1.09092	-1.00457	1.02415	0.179928	0.379116
Arl15	0.00238125	0.0126829	0.908873	-0.13785	-1.10026	4.48909	4.93919	-1.1437	-1.05848	0.00238125	0.0126829
Arl16	0.423695	0.646364	0.994433	-0.00805365	-1.0056	1.01497	1.02065	-1.01228	1.00104	0.423695	0.646364
Armc1	0.101306	0.25441	1.01488	0.0213113	1.01488	1.20127	1.18366	-1.00466	1.03478	0.101306	0.25441
Armc2	0.000180066	0.00128642	1.01902	0.0271793	1.01902	1.03745	1.01808	1.01178	1.0263	0.000180066	0.00128642
Armc3	0.464265	0.679558	1.0016	0.00230377	1.0016	1.00984	1.00823	-1.00285	1.00606	0.464265	0.679558
Armc4	0.767074	0.881633	0.999363	-0.000919154	-1.00064	1.00219	1.00282	-1.0032	1.00192	0.767074	0.881633
Armc5	0.340438	0.568715	1.0053	0.00762488	1.0053	1.05619	1.05062	-1.00558	1.01627	0.340438	0.568715
Armc6	0.134661	0.311216	1.00772	0.0110985	1.00772	1.03662	1.02868	-1.00062	1.01613	0.134661	0.311216
Armc7	0.749943	0.871423	0.996924	-0.00444412	-1.00309	1.04296	1.04618	-1.01345	1.00723	0.749943	0.871423
Armc8	0.322012	0.549286	0.973492	-0.0387583	-1.02723	1.48325	1.52364	-1.05744	1.00212	0.322012	0.549286
Armc9	0.0148603	0.0585301	0.957785	-0.0622266	-1.04408	1.18244	1.23456	-1.06672	-1.02191	0.0148603	0.0585301
Armc10	0.150623	0.336043	0.983092	-0.0246017	-1.0172	1.06727	1.08563	-1.03099	-1.0036	0.150623	0.336043
Armcx1	0.218412	0.429887	0.988225	-0.0170885	-1.01192	1.04789	1.06038	-1.02351	-1.00045	0.218412	0.429887
Armcx2	0.0868869	0.227994	1.00919	0.0131952	1.00919	1.05027	1.04071	-1.00071	1.01918	0.0868869	0.227994
Armcx3	0.0950656	0.242419	1.01256	0.0180117	1.01256	1.13841	1.12429	-1.00401	1.0294	0.0950656	0.242419
Armcx4	0.0898443	0.233103	1.00837	0.0120208	1.00837	1.04737	1.03868	-1.00131	1.01813	0.0898443	0.233103
Armcx6	0.480776	0.692082	1.00185	0.00266244	1.00185	1.00873	1.00687	-1.00229	1.00599	0.480776	0.692082
Armt1	0.464288	0.679558	0.990061	-0.0144102	-1.01004	1.11833	1.12955	-1.02689	1.00658	0.464288	0.679558
Arnt	1.40181e-06	1.46784e-05	0.898907	-0.153756	-1.11246	1.81499	2.0191	-1.15107	-1.07515	1.40181e-06	1.46784e-05
Arnt2	0.0298931	0.102682	0.975777	-0.0353773	-1.02482	1.03743	1.06318	-1.03693	-1.01286	0.0298931	0.102682
Arntl	0.176465	0.374428	1.01262	0.0180913	1.01262	1.11387	1.09999	-1.00279	1.02826	0.176465	0.374428
Arntl2	0.952572	0.980697	0.996882	-0.00450584	-1.00313	1.07627	1.07964	-1.01666	1.01032	0.952572	0.980697
Arpc1a	0.832114	0.914626	0.98993	-0.0146015	-1.01017	1.30004	1.31327	-1.03504	1.01429	0.832114	0.914626
Arpc1b	0.0135779	0.0545011	0.950896	-0.0726399	-1.05164	1.33389	1.40277	-1.07981	-1.0242	0.0135779	0.0545011
Arpc2	0.443482	0.662707	0.995957	-0.00584529	-1.00406	1.70467	1.71159	-1.0367	1.02834	0.443482	0.662707
Arpc3	0.000236711	0.00164684	1.04661	0.0657202	1.04661	1.3003	1.2424	1.02348	1.07026	0.000236711	0.00164684
Arpc4	0.268546	0.489761	0.98526	-0.0214233	-1.01496	1.07324	1.08929	-1.02902	-1.00109	0.268546	0.489761
Arpc5	0.698534	0.842207	0.998396	-0.00231571	-1.00161	1.22311	1.22507	-1.02316	1.01988	0.698534	0.842207
Arpc5l	0.478037	0.689905	1.00434	0.00625096	1.00434	1.12238	1.11753	-1.01168	1.02048	0.478037	0.689905
Arpin	0.614913	0.78924	1.00154	0.0022223	1.00154	1.03598	1.03439	-1.00739	1.0105	0.614913	0.78924
Arpp19	0.158306	0.347674	1.01124	0.0161292	1.01124	1.24424	1.2304	-1.0104	1.03325	0.158306	0.347674
Arpp21	0.000197257	0.00139448	1.00958	0.0137549	1.00958	1.01367	1.00405	1.00592	1.01326	0.000197257	0.00139448
Arrb1	0.215984	0.427188	0.957841	-0.0621421	-1.04401	1.58207	1.65171	-1.07813	-1.01098	0.215984	0.427188
Arrb2	0.124906	0.295087	0.981889	-0.0263689	-1.01845	1.05825	1.07777	-1.03165	-1.00541	0.124906	0.295087
Arrdc1	0.908486	0.959876	0.998697	-0.0018817	-1.00131	1.07437	1.07577	-1.01436	1.01171	0.908486	0.959876
Arrdc2	1.60488e-17	4.06764e-16	1.05894	0.0826182	1.05894	1.08552	1.0251	1.04937	1.06859	1.60488e-17	4.06764e-16
Arrdc3	0.196159	0.400004	1.00891	0.0128026	1.00891	1.22532	1.21449	-1.01207	1.03019	0.196159	0.400004
Arrdc4	0.229005	0.44357	0.987162	-0.0186412	-1.013	1.05685	1.07059	-1.02558	-1.00059	0.229005	0.44357
Arsa	0.603896	0.782718	1.00163	0.0023539	1.00163	1.05076	1.04905	-1.00909	1.01239	0.603896	0.782718
Arsb	2.3082e-07	2.68637e-06	0.864492	-0.210075	-1.15675	1.51853	1.75655	-1.19852	-1.11643	2.3082e-07	2.68637e-06
Arsg	0.130495	0.304478	1.00803	0.0115379	1.00803	1.03493	1.02668	-1.0001	1.01623	0.130495	0.304478
Arsi	0.115088	0.279269	0.992349	-0.0110798	-1.00771	1.00764	1.01541	-1.01358	-1.00187	0.115088	0.279269
Arsj	0.196564	0.40055	0.977871	-0.0322835	-1.02263	1.09428	1.11904	-1.03936	-1.00617	0.196564	0.40055
Arsk	0.23366	0.448688	0.98527	-0.0214084	-1.01495	1.10219	1.11866	-1.03106	1.00091	0.23366	0.448688
Art1	2.78046e-121	4.35415e-119	1.31596	0.39611	1.31596	1.40077	1.06445	1.29463	1.33764	2.78046e-121	4.35415e-119
Art3	8.06589e-85	8.67899e-83	1.45771	0.543706	1.45771	2.51449	1.72495	1.40441	1.51303	8.06589e-85	8.67899e-83
Art4	0.228392	0.442871	0.985108	-0.0216459	-1.01512	1.05604	1.072	-1.02787	-1.00252	0.228392	0.442871
Art5	6.25467e-13	1.23398e-11	1.02566	0.0365486	1.02566	1.03246	1.00663	1.02048	1.03086	6.25467e-13	1.23398e-11
Arv1	0.874089	0.939608	0.998113	-0.00272486	-1.00189	1.07859	1.08062	-1.01517	1.01135	0.874089	0.939608
Arvcf	0.02936	0.101148	1.0124	0.017781	1.0124	1.05226	1.03937	1.00262	1.02227	0.02936	0.101148
Arxes1	0.0101005	0.0427803	0.982068	-0.0261048	-1.01826	1.02134	1.03999	-1.02763	-1.00898	0.0101005	0.0427803
Arxes2	0.148378	0.332406	0.980771	-0.0280118	-1.01961	1.08482	1.10609	-1.035	-1.00445	0.148378	0.332406
As3mt	6.07763e-11	1.03591e-09	1.06005	0.0841285	1.06005	1.13765	1.07321	1.04563	1.07466	6.07763e-11	1.03591e-09
Asah1	0.28951	0.512699	0.979393	-0.0300402	-1.02104	1.22427	1.25003	-1.04366	1.00109	0.28951	0.512699
Asah2	0.274613	0.496665	1.00346	0.00498371	1.00346	1.20407	1.19992	-1.017	1.02405	0.274613	0.496665
Asap1	0.0114105	0.0472447	1.01846	0.0263937	1.01846	2.98535	2.93123	-1.01903	1.057	0.0114105	0.0472447
Asap2	0.453565	0.671484	0.962396	-0.0552969	-1.03907	1.65904	1.72386	-1.07479	-1.00455	0.453565	0.671484
Asap3	0.646429	0.809745	0.980158	-0.0289143	-1.02024	1.19718	1.22142	-1.04236	1.0014	0.646429	0.809745
Asb1	0.979919	0.991609	0.998009	-0.0028751	-1.00199	1.04216	1.04423	-1.01193	1.0079	0.979919	0.991609
Asb2	1.31018e-147	2.61129e-145	1.36832	0.452406	1.36832	1.47169	1.07554	1.34475	1.3923	1.31018e-147	2.61129e-145
Asb3	0.312711	0.538926	0.968214	-0.0466017	-1.03283	1.56668	1.61812	-1.0651	-1.00153	0.312711	0.538926
Asb4	0.00241827	0.0128528	1.01145	0.0164304	1.01145	1.02681	1.01518	1.00507	1.01787	0.00241827	0.0128528
Asb5	0.0416305	0.132659	1.00799	0.0114854	1.00799	1.02126	1.01317	1.00201	1.01401	0.0416305	0.132659
Asb6	0.416411	0.640853	1.00351	0.00504888	1.00351	1.03009	1.02649	-1.00443	1.01148	0.416411	0.640853
Asb7	0.614464	0.788952	1.00189	0.00273015	1.00189	1.22033	1.21802	-1.01932	1.02318	0.614464	0.788952
Asb8	1.60281e-07	1.89944e-06	1.05344	0.0751084	1.05344	1.16885	1.10955	1.0367	1.07045	1.60281e-07	1.89944e-06
Asb10	3.69104e-18	9.63349e-17	1.03928	0.0555909	1.03928	1.05081	1.01109	1.03266	1.04595	3.69104e-18	9.63349e-17
Asb11	3.16194e-82	3.3408e-80	1.18442	0.244187	1.18442	1.22692	1.03587	1.16987	1.19916	3.16194e-82	3.3408e-80
Asb13	0.024243	0.0871486	0.975052	-0.0364484	-1.02559	1.07461	1.10211	-1.04064	-1.01075	0.024243	0.0871486
Asb14	3.58694e-84	3.83606e-82	1.16367	0.218677	1.16367	1.18319	1.01678	1.15176	1.17569	3.58694e-84	3.83606e-82
Asb15	1.83271e-13	3.76393e-12	1.03592	0.050919	1.03592	1.05003	1.01362	1.02889	1.043	1.83271e-13	3.76393e-12
Asb16	0.0776621	0.210495	1.0026	0.00374825	1.0026	1.00367	1.00107	1.00063	1.00458	0.0776621	0.210495
Asb18	3.51847e-101	4.50442e-99	1.14623	0.196896	1.14623	1.15718	1.00955	1.13619	1.15636	3.51847e-101	4.50442e-99
Ascc1	0.0574002	0.16903	1.01999	0.0285596	1.01999	1.27706	1.25203	-1.00279	1.04329	0.0574002	0.16903
Ascc2	0.645651	0.80964	0.981148	-0.0274574	-1.01921	1.25707	1.28123	-1.04284	1.00389	0.645651	0.80964
Ascc3	9.33536e-06	8.49237e-05	0.899363	-0.153024	-1.1119	1.97485	2.19583	-1.15243	-1.07279	9.33536e-06	8.49237e-05
Ascl4	0.210969	0.420094	0.996367	-0.00525029	-1.00365	1.00279	1.00645	-1.00725	-1.00005	0.210969	0.420094
Asf1a	0.479045	0.690628	1.00359	0.00516633	1.00359	1.06166	1.05787	-1.00782	1.01507	0.479045	0.690628
Asf1b	0.629854	0.798945	1.00102	0.00146762	1.00102	1.01319	1.01216	-1.0043	1.00634	0.629854	0.798945
Asgr2	0.672814	0.826422	1.00067	0.000968908	1.00067	1.00423	1.00355	-1.00236	1.00371	0.672814	0.826422
Ash1l	0.000428891	0.00281735	0.933436	-0.0993766	-1.07131	2.97726	3.18957	-1.10873	-1.03516	0.000428891	0.00281735
Ash2l	0.951029	0.9798	0.996455	-0.00512385	-1.00356	1.1529	1.15701	-1.02177	1.01454	0.951029	0.9798
Asic1	0.278473	0.500441	0.991481	-0.0123427	-1.00859	1.02147	1.03025	-1.01695	-1.00031	0.278473	0.500441
Asic2	0.147666	0.33119	0.964891	-0.0515614	-1.03639	1.13657	1.17792	-1.05777	-1.01543	0.147666	0.33119
Asic3	0.431445	0.652469	1.00268	0.00386566	1.00268	1.00939	1.00669	-1.00139	1.00677	0.431445	0.652469
Asic5	0.869076	0.936573	0.999556	-0.00064111	-1.00044	1.00087	1.00131	-1.00212	1.00123	0.869076	0.936573
Asl	0.0237784	0.0857951	0.982728	-0.0251354	-1.01758	1.02352	1.04151	-1.02712	-1.00812	0.0237784	0.0857951
Asmt	0.982471	0.992424	1.00003	4.67898e-05	1.00003	1.01532	1.01529	-1.00588	1.00595	0.982471	0.992424
Asna1	0.950133	0.979765	0.997116	-0.00416723	-1.00289	1.04719	1.05022	-1.01352	1.00768	0.950133	0.979765
Asns	0.00148944	0.00845119	0.97786	-0.0323	-1.02264	1.02096	1.04408	-1.03231	-1.01306	0.00148944	0.00845119
Asnsd1	0.687309	0.834953	0.998814	-0.0017122	-1.00119	1.00147	1.00265	-1.00361	1.00123	0.687309	0.834953
Aspa	0.000195202	0.00138106	0.935192	-0.0966659	-1.0693	1.18131	1.26317	-1.09396	-1.0452	0.000195202	0.00138106
Aspg	0.933493	0.971376	0.998072	-0.00278482	-1.00193	1.1222	1.12437	-1.01887	1.01495	0.933493	0.971376
Asph	0.0332329	0.111854	0.984034	-0.0232195	-1.01622	2.34354	2.38157	-1.05889	1.02535	0.0332329	0.111854
Asphd2	0.51565	0.71973	0.998585	-0.00204304	-1.00142	1.002	1.00342	-1.00414	1.0013	0.51565	0.71973
Aspm	0.0321018	0.108841	0.990219	-0.0141801	-1.00988	1.00299	1.01289	-1.01521	-1.00458	0.0321018	0.108841
Aspn	0.49997	0.707975	1.00086	0.00123973	1.00086	1.17188	1.17087	-1.0192	1.02095	0.49997	0.707975
Aspscr1	0.000625287	0.0039421	1.03443	0.0488332	1.03443	1.13856	1.10066	1.01891	1.05018	0.000625287	0.0039421
Asrgl1	3.9606e-05	0.000322343	1.03577	0.0507056	1.03577	1.12028	1.08159	1.0214	1.05034	3.9606e-05	0.000322343
Ass1	0.452731	0.671064	0.995199	-0.00694377	-1.00482	1.02455	1.02949	-1.01304	1.00333	0.452731	0.671064
Aste1	0.633483	0.801288	0.990841	-0.0132744	-1.00924	1.06958	1.07947	-1.02248	1.00384	0.633483	0.801288
Astn1	0.636336	0.802958	0.997561	-0.00352289	-1.00244	1.00696	1.00942	-1.00712	1.00222	0.636336	0.802958
Astn2	0.237174	0.452742	1.01804	0.025801	1.01804	1.36103	1.3369	-1.00775	1.04445	0.237174	0.452742
Asun	0.208521	0.416868	0.981577	-0.0268263	-1.01877	1.12532	1.14644	-1.03655	-1.00129	0.208521	0.416868
Asxl1	0.0786664	0.212513	0.953529	-0.0686508	-1.04874	1.87108	1.96227	-1.08558	-1.01314	0.0786664	0.212513
Asxl2	0.00172976	0.00965263	1.03621	0.0513119	1.03621	1.96315	1.89455	1.00165	1.07196	0.00172976	0.00965263
Asxl3	0.458297	0.675127	1.00406	0.00584574	1.00406	1.05069	1.04644	-1.00644	1.01463	0.458297	0.675127
Atad1	0.00283498	0.0147984	1.03512	0.049793	1.03512	1.39135	1.34415	1.00921	1.06168	0.00283498	0.0147984
Atad2	0.00121796	0.0070765	0.947796	-0.0773509	-1.05508	1.14355	1.20654	-1.07666	-1.03393	0.00121796	0.0070765
Atad2b	0.0516871	0.155977	0.94692	-0.0786861	-1.05606	2.05734	2.17267	-1.09354	-1.01986	0.0516871	0.155977
Atad3a	0.811486	0.905443	0.998683	-0.0019008	-1.00132	1.19591	1.19749	-1.0215	1.01881	0.811486	0.905443
Atad3aos	0.393069	0.620201	1.00221	0.00318675	1.00221	1.01239	1.01016	-1.00272	1.00716	0.393069	0.620201
Atad5	0.622932	0.794359	0.992164	-0.0113495	-1.0079	1.0593	1.06766	-1.02039	1.00446	0.622932	0.794359
Atat1	0.512492	0.71708	0.985639	-0.0208685	-1.01457	1.14345	1.16011	-1.03311	1.00365	0.512492	0.71708
Atcay	8.78528e-13	1.70826e-11	1.02128	0.0303718	1.02128	1.02459	1.00324	1.01713	1.02544	8.78528e-13	1.70826e-11
Atcayos	6.99983e-216	2.4554e-213	1.4522	0.538237	1.4522	1.51418	1.04268	1.429	1.47577	6.99983e-216	2.4554e-213
Atf1	0.123403	0.293045	1.01576	0.0225598	1.01576	1.43065	1.40846	-1.01128	1.04341	0.123403	0.293045
Atf2	0.0182136	0.0691457	0.939354	-0.0902588	-1.06456	1.85818	1.97814	-1.10206	-1.02834	0.0182136	0.0691457
Atf3	0.669488	0.824358	1.00118	0.00169793	1.00118	1.04786	1.04662	-1.00928	1.01166	0.669488	0.824358
Atf4	0.466533	0.681309	1.00113	0.00163475	1.00113	1.2129	1.21153	-1.01972	1.02203	0.466533	0.681309
Atf5	0.125215	0.295665	1.01074	0.0154088	1.01074	1.13139	1.11937	-1.0055	1.02721	0.125215	0.295665
Atf6	5.89317e-21	1.72555e-19	1.17916	0.237754	1.17916	2.08264	1.76622	1.1406	1.21902	5.89317e-21	1.72555e-19
Atf6b	0.769275	0.883178	0.994449	-0.00803114	-1.00558	1.05168	1.05755	-1.01693	1.00567	0.769275	0.883178
Atf7	0.955244	0.982261	0.999871	-0.000185711	-1.00013	1.00436	1.00449	-1.00339	1.00313	0.955244	0.982261
Atf7ip	0.070063	0.19524	1.01067	0.0153093	1.01067	1.9254	1.90508	-1.02324	1.04519	0.070063	0.19524
Atg2a	0.760768	0.878126	0.991989	-0.0116034	-1.00808	1.11363	1.12262	-1.02433	1.00798	0.760768	0.878126
Atg2b	0.271569	0.493785	0.973944	-0.0380896	-1.02675	1.22009	1.25273	-1.04932	-1.00467	0.271569	0.493785
Atg3	1.28512e-05	0.000114357	0.912929	-0.131426	-1.09538	1.44332	1.58098	-1.12893	-1.06281	1.28512e-05	0.000114357
Atg4a	0.819046	0.908557	0.994437	-0.00804789	-1.00559	1.1637	1.17021	-1.02489	1.01352	0.819046	0.908557
Atg4a-ps	0.990534	0.99554	1.00002	3.25814e-05	1.00002	1.0052	1.00518	-1.00346	1.00351	0.990534	0.99554
Atg4b	0.32689	0.554479	0.976743	-0.0339495	-1.02381	1.2198	1.24885	-1.04641	-1.0017	0.32689	0.554479
Atg4c	0.167678	0.361469	0.974074	-0.0378965	-1.02662	1.16045	1.19133	-1.04679	-1.00683	0.167678	0.361469
Atg4d	0.000545981	0.00350383	1.03164	0.0449449	1.03164	1.13689	1.10202	1.01616	1.04736	0.000545981	0.00350383
Atg5	0.646751	0.809828	0.986764	-0.0192233	-1.01341	1.26263	1.27957	-1.03697	1.00971	0.646751	0.809828
Atg7	0.00134566	0.00774582	0.935078	-0.096842	-1.06943	1.32425	1.4162	-1.09863	-1.04101	0.00134566	0.00774582
Atg9a	0.0347714	0.115766	1.01959	0.0279831	1.01959	1.11598	1.09454	1.00481	1.03457	0.0347714	0.115766
Atg9b	0.924433	0.966761	1.00005	7.05446e-05	1.00005	1.00428	1.00423	-1.00306	1.00316	0.924433	0.966761
Atg10	0.151018	0.336601	1.00621	0.00892979	1.00621	1.94654	1.93453	-1.02989	1.04272	0.151018	0.336601
Atg12	0.345879	0.574521	0.982152	-0.0259819	-1.01817	1.12269	1.14309	-1.03573	-1.00092	0.345879	0.574521
Atg13	0.534003	0.733428	0.998919	-0.00155983	-1.00108	1.20166	1.20296	-1.02146	1.01925	0.534003	0.733428
Atg14	0.322633	0.549864	0.984742	-0.0221817	-1.01549	1.09191	1.10883	-1.03092	-1.0003	0.322633	0.549864
Atg16l1	0.0212435	0.0782094	0.953281	-0.069027	-1.04901	1.39032	1.45846	-1.07841	-1.02041	0.0212435	0.0782094
Atg16l2	0.0936039	0.239877	1.01554	0.0222491	1.01554	1.21922	1.20057	-1.00509	1.03658	0.0936039	0.239877
Atg101	0.84618	0.922785	1.00068	0.000978606	1.00068	1.05653	1.05582	-1.01048	1.01185	0.84618	0.922785
Athl1	0.073186	0.201889	1.01617	0.0231466	1.01617	1.07112	1.05407	1.00459	1.02789	0.073186	0.201889
Atic	0.899542	0.955086	0.994845	-0.00745597	-1.00518	1.10594	1.11167	-1.02092	1.01042	0.899542	0.955086
Atl1	0.953395	0.981046	0.993706	-0.00910916	-1.00633	1.09667	1.10362	-1.0216	1.00878	0.953395	0.981046
Atl2	0.692935	0.838396	0.968745	-0.0458109	-1.03226	1.70334	1.7583	-1.06741	1.00173	0.692935	0.838396
Atl3	0.000148012	0.00107709	0.916055	-0.126493	-1.09164	1.61891	1.76727	-1.12814	-1.05632	0.000148012	0.00107709
Atm	0.000151287	0.00109901	0.936656	-0.0944084	-1.06763	1.18623	1.26645	-1.09167	-1.04411	0.000151287	0.00109901
Atmin	0.929411	0.969486	0.999089	-0.00131528	-1.00091	1.05323	1.05419	-1.01203	1.01019	0.929411	0.969486
Atoh8	0.650961	0.812188	1.00162	0.00233377	1.00162	1.07863	1.07689	-1.01163	1.01491	0.650961	0.812188
Atox1	0.0100141	0.0424757	1.02746	0.0390782	1.02746	1.20831	1.17602	1.00783	1.04747	0.0100141	0.0424757
Atp1a1	2.20849e-138	4.16503e-136	1.61686	0.693199	1.61686	2.41383	1.49291	1.56679	1.66854	2.20849e-138	4.16503e-136
Atp1a2	9.23698e-09	1.26371e-07	1.08848	0.122313	1.08848	2.07601	1.90726	1.04914	1.12929	9.23698e-09	1.26371e-07
Atp1a3	0.317886	0.544766	0.995246	-0.00687545	-1.00478	1.00569	1.01049	-1.00969	1.00011	0.317886	0.544766
Atp1b1	4.80337e-10	7.48856e-09	1.1048	0.143791	1.1048	1.95312	1.76784	1.06751	1.1434	4.80337e-10	7.48856e-09
Atp1b2	0.0197416	0.0737105	1.00898	0.0128933	1.00898	1.02463	1.01552	1.00259	1.0154	0.0197416	0.0737105
Atp1b3	0.279252	0.501003	0.969227	-0.0450935	-1.03175	1.56798	1.61776	-1.06398	-1.00049	0.279252	0.501003
Atp1b4	0.216799	0.428203	1.00151	0.0021833	1.00151	1.00318	1.00167	-1.00055	1.00358	0.216799	0.428203
Atp2a1	0.000395885	0.00261818	1.0117	0.0167866	1.0117	1.0188	1.00701	1.00707	1.01636	0.000395885	0.00261818
Atp2a2	1.22868e-302	8.28837e-300	2.0961	1.06771	2.0961	9.20257	4.39033	2.02797	2.16651	1.22868e-302	8.28837e-300
Atp2a3	0.260923	0.480958	0.984703	-0.0222388	-1.01553	1.05781	1.07424	-1.02862	-1.00261	0.260923	0.480958
Atp2b1	0.514003	0.718515	0.997429	-0.00371355	-1.00258	2.38009	2.38622	-1.03993	1.03459	0.514003	0.718515
Atp2b2	1.0035e-21	3.07699e-20	1.06889	0.096118	1.06889	1.1034	1.03228	1.0581	1.0798	1.0035e-21	3.07699e-20
Atp2b3	0.217788	0.429245	1.00193	0.00278597	1.00193	1.00322	1.00129	-1.00006	1.00393	0.217788	0.429245
Atp2b4	0.000958496	0.00575327	0.92565	-0.111462	-1.08032	1.92743	2.08225	-1.1217	-1.04047	0.000958496	0.00575327
Atp2c1	0.147718	0.331265	1.01123	0.0161054	1.01123	1.57983	1.56229	-1.01908	1.04208	0.147718	0.331265
Atp2c2	0.0469069	0.145046	1.00362	0.00521292	1.00362	1.00555	1.00192	1.00118	1.00606	0.0469069	0.145046
Atp5a1	1.02157e-29	4.12841e-28	1.25779	0.330894	1.25779	3.16892	2.51943	1.21231	1.30498	1.02157e-29	4.12841e-28
Atp5b	2.10984e-44	1.22531e-42	1.37227	0.45656	1.37227	3.74612	2.72988	1.32209	1.42435	2.10984e-44	1.22531e-42
Atp5c1	5.40639e-16	1.2745e-14	1.15202	0.204166	1.15202	1.92709	1.67279	1.11579	1.18943	5.40639e-16	1.2745e-14
Atp5d	2.71306e-39	1.3873e-37	1.27665	0.352367	1.27665	1.887	1.47808	1.23843	1.31606	2.71306e-39	1.3873e-37
Atp5e	1.35351e-21	4.12857e-20	1.18876	0.249458	1.18876	2.06107	1.7338	1.14947	1.2294	1.35351e-21	4.12857e-20
Atp5f1	1.36541e-31	5.77057e-30	1.2459	0.317192	1.2459	2.34298	1.88055	1.20338	1.28992	1.36541e-31	5.77057e-30
Atp5g1	1.48323e-41	7.95544e-40	1.3159	0.396049	1.3159	2.15169	1.63515	1.27266	1.36061	1.48323e-41	7.95544e-40
Atp5g2	7.31341e-10	1.12518e-08	1.10013	0.137675	1.10013	1.62259	1.47491	1.06876	1.13243	7.31341e-10	1.12518e-08
Atp5g3	1.73274e-21	5.22174e-20	1.20499	0.269018	1.20499	2.41708	2.0059	1.16306	1.24843	1.73274e-21	5.22174e-20
Atp5h	4.65592e-17	1.15502e-15	1.15183	0.203928	1.15183	1.66911	1.44909	1.11909	1.18553	4.65592e-17	1.15502e-15
Atp5j	5.7342e-28	2.17689e-26	1.21586	0.281976	1.21586	1.81418	1.4921	1.17959	1.25324	5.7342e-28	2.17689e-26
Atp5j2	7.84443e-28	2.96516e-26	1.20462	0.268574	1.20462	1.95336	1.62156	1.1667	1.24377	7.84443e-28	2.96516e-26
Atp5k	9.99305e-29	3.90352e-27	1.19845	0.261168	1.19845	1.68973	1.40993	1.16482	1.23304	9.99305e-29	3.90352e-27
Atp5l	1.34676e-26	4.85029e-25	1.21602	0.282163	1.21602	2.32418	1.91131	1.17464	1.25885	1.34676e-26	4.85029e-25
Atp5o	2.9552e-13	5.94396e-12	1.12983	0.176107	1.12983	1.97307	1.74634	1.09314	1.16776	2.9552e-13	5.94396e-12
Atp5s	0.19821	0.402687	1.00594	0.00853731	1.00594	1.06617	1.05988	-1.00581	1.01778	0.19821	0.402687
Atp5sl	0.000756741	0.00466848	1.02778	0.0395325	1.02778	1.1143	1.08418	1.01368	1.04208	0.000756741	0.00466848
Atp6ap1	0.00775825	0.0344486	1.02688	0.0382622	1.02688	1.19866	1.16729	1.00776	1.04636	0.00775825	0.0344486
Atp6ap1l	0.12375	0.293419	1.00229	0.00329286	1.00229	1.0036	1.00131	1.00021	1.00437	0.12375	0.293419
Atp6ap2	0.972	0.989545	0.994323	-0.00821368	-1.00571	1.16646	1.17312	-1.02482	1.01322	0.972	0.989545
Atp6v0a1	0.0745561	0.204415	1.01428	0.0204507	1.01428	1.68642	1.66268	-1.0175	1.04676	0.0745561	0.204415
Atp6v0a2	0.334234	0.56234	1.00733	0.010538	1.00733	1.26608	1.25687	-1.01506	1.03	0.334234	0.56234
Atp6v0a4	0.0796406	0.214499	0.975573	-0.0356784	-1.02504	1.07993	1.10697	-1.04099	-1.00933	0.0796406	0.214499
Atp6v0b	0.000456687	0.00297321	1.04503	0.0635505	1.04503	1.33304	1.27559	1.02113	1.0695	0.000456687	0.00297321
Atp6v0d1	0.0070634	0.0317898	0.944429	-0.0824851	-1.05884	1.34971	1.42912	-1.0879	-1.03056	0.0070634	0.0317898
Atp6v0d2	0.59086	0.774579	1.00066	0.000947002	1.00066	1.00182	1.00116	-1.001	1.00232	0.59086	0.774579
Atp6v0e	0.690302	0.83648	0.997758	-0.00323829	-1.00225	1.3139	1.31685	-1.02681	1.02221	0.690302	0.83648
Atp6v0e2	0.000133075	0.000979025	1.02633	0.0374914	1.02633	1.07077	1.0433	1.01568	1.03709	0.000133075	0.000979025
Atp6v1a	0.298614	0.523006	0.974077	-0.0378924	-1.02661	1.27237	1.30623	-1.05145	-1.00236	0.298614	0.523006
Atp6v1b2	0.256995	0.476474	0.973796	-0.0383092	-1.02691	1.30098	1.33599	-1.05269	-1.00176	0.256995	0.476474
Atp6v1c1	0.0517908	0.156183	0.966308	-0.0494455	-1.03487	1.18453	1.22583	-1.05658	-1.0136	0.0517908	0.156183
Atp6v1c2	0.635266	0.802385	1.00074	0.00106299	1.00074	1.00305	1.00231	-1.00153	1.00301	0.635266	0.802385
Atp6v1d	0.553296	0.746769	0.999342	-0.000949018	-1.00066	1.19566	1.19645	-1.02085	1.01951	0.553296	0.746769
Atp6v1e1	0.548026	0.743431	0.9971	-0.00419003	-1.00291	1.31657	1.3204	-1.02762	1.02167	0.548026	0.743431
Atp6v1f	5.55249e-08	7.03141e-07	1.05679	0.079695	1.05679	1.16389	1.10134	1.0403	1.07355	5.55249e-08	7.03141e-07
Atp6v1g1	2.59532e-05	0.000219159	1.05023	0.0707101	1.05023	1.269	1.20831	1.02835	1.07259	2.59532e-05	0.000219159
Atp6v1g2	0.00411033	0.0203188	1.01232	0.0176588	1.01232	1.02767	1.01516	1.00594	1.01873	0.00411033	0.0203188
Atp6v1h	0.10664	0.264101	0.960203	-0.058589	-1.04145	1.50202	1.56428	-1.07277	-1.01104	0.10664	0.264101
Atp7a	0.00121529	0.00706511	0.931795	-0.101916	-1.0732	1.3772	1.47801	-1.10399	-1.04326	0.00121529	0.00706511
Atp7b	0.0441372	0.138384	1.00264	0.00379912	1.00264	1.00343	1.00079	1.00095	1.00432	0.0441372	0.138384
Atp8a1	0.646288	0.809745	0.963428	-0.0537517	-1.03796	1.79285	1.86091	-1.07433	-1.00282	0.646288	0.809745
Atp8a2	4.25456e-73	3.92741e-71	1.18044	0.23932	1.18044	1.23543	1.04659	1.16496	1.19611	4.25456e-73	3.92741e-71
Atp8b1	0.759122	0.877188	0.976852	-0.033788	-1.0237	1.52092	1.55696	-1.05715	1.00878	0.759122	0.877188
Atp8b2	0.956955	0.983423	0.997296	-0.00390581	-1.00271	1.10401	1.10701	-1.01806	1.01257	0.956955	0.983423
Atp8b4	0.0463383	0.14382	0.972248	-0.0406038	-1.02854	1.0535	1.08357	-1.04268	-1.0146	0.0463383	0.14382
Atp8b5	0.811593	0.905447	0.999301	-0.00100874	-1.0007	1.03879	1.03951	-1.01025	1.00883	0.811593	0.905447
Atp9a	0.0365101	0.11997	0.950773	-0.0728274	-1.05178	1.38019	1.45165	-1.08156	-1.02281	0.0365101	0.11997
Atp9b	8.07546e-08	1.00522e-06	0.894935	-0.160146	-1.1174	2.04254	2.28233	-1.15734	-1.07883	8.07546e-08	1.00522e-06
Atp10a	7.82739e-11	1.32004e-09	0.867697	-0.204736	-1.15248	1.41354	1.62907	-1.18968	-1.11643	7.82739e-11	1.32004e-09
Atp10b	0.536839	0.735246	0.999144	-0.00123516	-1.00086	1.00108	1.00194	-1.00284	1.00113	0.536839	0.735246
Atp11a	0.147142	0.330609	1.00884	0.012692	1.00884	1.43754	1.42495	-1.01875	1.03683	0.147142	0.330609
Atp11b	0.262271	0.482328	0.968888	-0.0455976	-1.03211	1.41647	1.46195	-1.06093	-1.00407	0.262271	0.482328
Atp11c	1.53707e-06	1.59519e-05	0.894319	-0.161138	-1.11817	1.6949	1.89519	-1.15697	-1.08066	1.53707e-06	1.59519e-05
Atp12a	0.159741	0.349994	0.997998	-0.00289078	-1.00201	1	1.00201	-1.00394	-1.00008	0.159741	0.349994
Atp13a1	0.562329	0.753388	1.00082	0.00117897	1.00082	1.11652	1.11561	-1.01491	1.01657	0.562329	0.753388
Atp13a2	0.319811	0.546915	1.00422	0.00606819	1.00422	1.07406	1.06955	-1.00837	1.01689	0.319811	0.546915
Atp13a3	2.82771e-09	4.08864e-08	0.883908	-0.178031	-1.13134	1.49353	1.68969	-1.16749	-1.09631	2.82771e-09	4.08864e-08
Atp13a5	0.413837	0.638989	1.00259	0.00372937	1.00259	1.01297	1.01035	-1.00238	1.00757	0.413837	0.638989
Atpaf1	1.65184e-05	0.000144641	1.04976	0.0700615	1.04976	1.27443	1.21402	1.0278	1.07219	1.65184e-05	0.000144641
Atpaf2	0.604324	0.783029	0.989525	-0.0151915	-1.01059	1.10227	1.11394	-1.02627	1.00488	0.604324	0.783029
Atpif1	4.7313e-06	4.54697e-05	1.06116	0.085642	1.06116	1.36592	1.28719	1.0358	1.08714	4.7313e-06	4.54697e-05
Atr	0.975592	0.990694	0.988307	-0.0169695	-1.01183	1.33823	1.35406	-1.03799	1.01386	0.975592	0.990694
Atraid	0.665187	0.821137	0.989615	-0.0150602	-1.01049	1.17893	1.1913	-1.03054	1.00925	0.665187	0.821137
Atrn	0.0003212	0.00217092	0.911191	-0.134175	-1.09746	1.69595	1.86124	-1.13534	-1.06085	0.0003212	0.00217092
Atrnl1	0.00819516	0.0360238	0.933867	-0.0987105	-1.07082	3.12452	3.34579	-1.11254	-1.03065	0.00819516	0.0360238
Atrx	0.00196783	0.0107553	0.93578	-0.0957588	-1.06863	2.61776	2.79741	-1.10715	-1.03145	0.00196783	0.0107553
Atxn1	0.00465965	0.0225077	0.915455	-0.127439	-1.09235	4.21188	4.60086	-1.13449	-1.05178	0.00465965	0.0225077
Atxn1l	0.636325	0.802958	1.00232	0.00334681	1.00232	1.08745	1.08493	-1.01152	1.01622	0.636325	0.802958
Atxn2	0.0338787	0.11344	1.0137	0.0196378	1.0137	2.42154	2.3888	-1.02353	1.05178	0.0338787	0.11344
Atxn2l	0.8705	0.937417	0.99235	-0.0110795	-1.00771	1.22436	1.2338	-1.02931	1.01362	0.8705	0.937417
Atxn3	0.00909397	0.0392662	0.948906	-0.0756622	-1.05384	1.23638	1.30296	-1.07909	-1.02919	0.00909397	0.0392662
Atxn7	0.0312259	0.106282	0.947262	-0.0781645	-1.05567	1.63218	1.72305	-1.08985	-1.02257	0.0312259	0.106282
Atxn7l1	0.00178733	0.00990621	0.925172	-0.112207	-1.08088	1.98031	2.14048	-1.12057	-1.04259	0.00178733	0.00990621
Atxn7l1os1	0.726725	0.858145	1.00065	0.000934475	1.00065	1.01112	1.01047	-1.00422	1.00552	0.726725	0.858145
Atxn7l2	0.570479	0.759981	1.00214	0.00308077	1.00214	1.01369	1.01153	-1.00318	1.00747	0.570479	0.759981
Atxn7l3	0.492993	0.702063	0.991573	-0.0122084	-1.0085	1.06591	1.07497	-1.02127	1.00413	0.492993	0.702063
Atxn7l3b	0.00792987	0.0350774	1.02432	0.0346644	1.02432	1.24503	1.21547	1.00302	1.04607	0.00792987	0.0350774
Atxn10	0.238185	0.453684	0.957438	-0.0627486	-1.04445	1.67914	1.75378	-1.07915	-1.01087	0.238185	0.453684
Auh	0.654299	0.814402	0.979246	-0.0302574	-1.02119	1.35198	1.38064	-1.04813	1.00508	0.654299	0.814402
Aunip	0.201712	0.406973	0.998191	-0.00261202	-1.00181	1.00023	1.00204	-1.00372	1.00009	0.201712	0.406973
Aup1	0.0578464	0.170001	1.0145	0.0207619	1.0145	1.09525	1.0796	1.00098	1.0282	0.0578464	0.170001
Aurka	0.0880272	0.230091	0.996302	-0.00534516	-1.00371	1.0006	1.00431	-1.00658	-1.00086	0.0880272	0.230091
Aurkaip1	0.00631069	0.0289822	1.02296	0.0327476	1.02296	1.0991	1.07444	1.00938	1.03672	0.00631069	0.0289822
Aurkb	0.607965	0.785221	1.00097	0.00140318	1.00097	1.00274	1.00177	-1.00102	1.00297	0.607965	0.785221
Auts2	6.84692e-22	2.11796e-20	1.16556	0.221024	1.16556	5.53688	4.7504	1.11755	1.21563	6.84692e-22	2.11796e-20
Aven	0.292797	0.516503	0.972826	-0.0397467	-1.02793	1.37837	1.41687	-1.05658	-1.00006	0.292797	0.516503
Avil	0.0291525	0.100591	1.01717	0.0245672	1.01717	1.14421	1.12489	1.00009	1.03455	0.0291525	0.100591
Avl9	0.000173729	0.00124511	0.925437	-0.111793	-1.08057	1.33682	1.44453	-1.11057	-1.05138	0.000173729	0.00124511
Avp	1.61576e-05	0.000141836	1.01177	0.0168793	1.01177	1.01418	1.00239	1.00841	1.01514	1.61576e-05	0.000141836
Avpi1	0.0336751	0.112888	1.0121	0.0173548	1.0121	1.041	1.02855	1.00354	1.02074	0.0336751	0.112888
Avpr1a	0.124328	0.294198	0.995448	-0.00658191	-1.00457	1.00122	1.0058	-1.00808	-1.00108	0.124328	0.294198
Awat2	0.221502	0.434312	0.995198	-0.00694411	-1.00482	1.00603	1.01088	-1.00963	-1.00004	0.221502	0.434312
Axdnd1	0.0472605	0.145805	1.00692	0.00994979	1.00692	1.01741	1.01042	1.00155	1.01232	0.0472605	0.145805
Axin1	0.0225112	0.082118	0.954945	-0.0665098	-1.04718	1.32348	1.38592	-1.07498	-1.0201	0.0225112	0.082118
Axin2	0.0933768	0.239568	0.98373	-0.023665	-1.01654	1.05614	1.07361	-1.02929	-1.00395	0.0933768	0.239568
Axl	0.158102	0.3474	0.960843	-0.0576274	-1.04075	1.40595	1.46324	-1.07225	-1.01018	0.158102	0.3474
Azi2	0.292025	0.515427	0.968628	-0.0459854	-1.03239	1.33394	1.37714	-1.05927	-1.00618	0.292025	0.515427
Azin1	0.0152784	0.0598649	1.02467	0.035157	1.02467	1.4371	1.4025	-1.00245	1.05252	0.0152784	0.0598649
Azin2	0.738327	0.864663	1.00061	0.000885257	1.00061	1.05232	1.05168	-1.01023	1.01147	0.738327	0.864663
B2m	5.37525e-08	6.81602e-07	0.897062	-0.15672	-1.11475	2.00816	2.23859	-1.15473	-1.07615	5.37525e-08	6.81602e-07
B3galnt1	0.0538135	0.161048	0.984292	-0.0228417	-1.01596	1.03857	1.05514	-1.02699	-1.00504	0.0538135	0.161048
B3galnt2	0.46953	0.683917	0.996122	-0.00560603	-1.00389	1.28647	1.29148	-1.02796	1.02	0.46953	0.683917
B3galt1	1.66145e-05	0.00014541	1.04738	0.0667912	1.04738	2.3161	2.21132	1.00361	1.09307	1.66145e-05	0.00014541
B3galt2	6.73773e-10	1.03934e-08	0.878757	-0.186463	-1.13797	1.20735	1.37392	-1.16848	-1.10825	6.73773e-10	1.03934e-08
B3galt4	0.998036	0.999018	0.999759	-0.000348357	-1.00024	1.00447	1.00471	-1.00352	1.00304	0.998036	0.999018
B3galt6	0.645814	0.80968	1.0012	0.00172335	1.0012	1.01502	1.01381	-1.00466	1.00706	0.645814	0.80968
B3gat1	0.322158	0.549354	0.996744	-0.00470439	-1.00327	1.00563	1.00891	-1.0077	1.00115	0.322158	0.549354
B3gat2	0.115458	0.279853	0.992943	-0.0102169	-1.00711	1.00684	1.01399	-1.01254	-1.0017	0.115458	0.279853
B3gat3	0.893173	0.95088	0.992888	-0.0102965	-1.00716	1.17209	1.18049	-1.02663	1.01208	0.893173	0.95088
B3glct	0.0113222	0.046968	0.955331	-0.0659269	-1.04676	1.2059	1.26228	-1.07061	-1.02344	0.0113222	0.046968
[truncated: 15,541 more rows]

## Sheet: Hurdle_AUCell
DEG ANOVA
Gene ID	Hurdle model AICc 1	Hurdle model Akaike Weight 1	P-value (AUCell-Ed vs. N/A)	FDR step up (AUCell-Ed vs. N/A)	Ratio (AUCell-Ed vs. N/A)	Log2(Ratio) (AUCell-Ed vs. N/A)	Fold change (AUCell-Ed vs. N/A)	LSMean(AUCell-Ed) (AUCell-Ed vs. N/A)	LSMean(N/A) (AUCell-Ed vs. N/A)	FC 95% lower limit (AUCell-Ed vs. N/A)	FC 95% upper limit (AUCell-Ed vs. N/A)
0610007P14Rik	0	1	6.50756e-09	1.34305e-08	1.00378	0.00543643	1.00378	1.061	1.05701	1.0025	1.00505
0610009B22Rik	0	1	1.69159e-08	3.37658e-08	1.01569	0.0224659	1.01569	1.04612	1.02996	1.01021	1.0212
0610009L18Rik	0	1	9.53826e-12	2.5494e-11	1.01633	0.0233711	1.01633	1.02627	1.00978	1.01161	1.02108
0610009O20Rik	0	1	0	0	1.03291	0.046714	1.03291	1.12112	1.0854	1.03291	1.03291
0610010F05Rik	0	1	6.69464e-14	2.35947e-13	0.962636	-0.0549385	-1.03881	1.25588	1.30463	-1.04921	-1.02852
0610012D04Rik	0	1	0.00421597	0.00576532	1.00196	0.00282021	1.00196	1.00243	1.00047	1.00062	1.0033
0610012G03Rik	0	1	0	0	1.04008	0.0566887	1.04008	1.10667	1.06403	1.04008	1.04008
0610025J13Rik	0	1	0.474424	0.508405	0.999943	-8.28004e-05	-1.00006	1.00395	1.004	-1.00021	1.0001
0610030E20Rik	0	1	1.99321e-09	4.28276e-09	0.982988	-0.0247549	-1.01731	1.10153	1.12059	-1.02303	-1.01162
0610031O16Rik	0	1	0.800031	0.81953	1.00034	0.000487365	1.00034	1.00158	1.00125	-1.00228	1.00296
0610037L13Rik	0	1	9.5801e-10	2.11782e-09	1.00416	0.00599101	1.00416	1.0842	1.07971	1.00283	1.0055
0610038B21Rik	0	1	4.59632e-14	1.65857e-13	1.00401	0.00577126	1.00401	1.01191	1.00787	1.00297	1.00505
0610040B10Rik	0	1	0.00302701	0.00418714	1.00413	0.00594576	1.00413	1.02057	1.01637	1.0014	1.00687
0610040F04Rik	0	1	0.000205791	0.000310264	1.00336	0.00483438	1.00336	1.01224	1.00885	1.00158	1.00513
0610040J01Rik	0	1	0.00854106	0.0113811	1.00482	0.0069348	1.00482	1.01453	1.00966	1.00123	1.00842
0610043K17Rik	0	1	4.87135e-10	1.10756e-09	0.967277	-0.0479996	-1.03383	1.1765	1.2163	-1.04472	-1.02306
1010001B22Rik	0	1	0.812024	0.830154	0.999108	-0.00128748	-1.00089	1.0029	1.0038	-1.00828	1.00648
1010001N08Rik	0	1	1.50535e-12	4.43008e-12	1.01406	0.0201434	1.01406	1.05234	1.03775	1.01015	1.01799
1110001J03Rik	0	1	0	0	1.07147	0.0995883	1.07147	1.17119	1.09307	1.07147	1.07147
1110002E22Rik	0	1	0	0	1.05444	0.0764823	1.05444	1.07186	1.01651	1.05444	1.05444
1110002J07Rik	0	1	0.487077	0.520906	0.999855	-0.000209453	-1.00015	1.00117	1.00132	-1.00055	1.00026
1110002L01Rik	0	1	3.22187e-13	1.03414e-12	0.990266	-0.0141121	-1.00983	1.08194	1.09257	-1.01249	-1.00718
1110004E09Rik	0	1	0.000774165	0.00112086	1.00184	0.00264978	1.00184	1.02495	1.02307	1.00077	1.00291
1110004F10Rik	0	1	0	0	0.982382	-0.0256442	-1.01793	1.22771	1.24973	-1.01793	-1.01793
1110006O24Rik	0	1	0.316416	0.349427	1.00135	0.00194759	1.00135	1.00252	1.00117	-1.00129	1.004
1110008F13Rik	0	1	3.64309e-12	1.02159e-11	0.997278	-0.00393284	-1.00273	1.13246	1.13555	-1.0035	-1.00196
1110008L16Rik	0	1	4.95159e-14	1.77791e-13	0.975473	-0.0358256	-1.02514	1.1187	1.14682	-1.03179	-1.01854
1110008P14Rik	0	1	6.80678e-13	2.09439e-12	1.00238	0.00342348	1.00238	1.03615	1.0337	1.00173	1.00302
1110012L19Rik	0	1	0.000498176	0.000732488	1.00113	0.00163048	1.00113	1.01291	1.01177	1.00049	1.00177
1110017D15Rik	0	1	0.000963371	0.0013858	0.993444	-0.00948957	-1.0066	1.01035	1.01702	-1.01054	-1.00268
1110019D14Rik	0	1	0	0	1.0563	0.0790139	1.0563	1.2587	1.19162	1.0563	1.0563
1110020A21Rik	0	1	0.01329	0.0174131	1.0042	0.00604855	1.0042	1.00638	1.00217	1.00087	1.00754
1110032A03Rik	0	1	0.0718292	0.0869144	1.00749	0.0107683	1.00749	1.07048	1.06252	-1.00066	1.01571
1110034G24Rik	0	1	0	0	1.27452	0.349953	1.27452	1.49869	1.17589	1.27452	1.27452
1110035H17Rik	0	1	0.75953	0.782279	1.00009	0.000131957	1.00009	1.00191	1.00182	-1.00049	1.00068
1110036E04Rik	0	1	0.01407	0.0183894	1.00072	0.0010423	1.00072	1.00118	1.00046	1.00015	1.0013
1110037F02Rik	0	1	1.12929e-10	2.72089e-10	0.978375	-0.0315405	-1.0221	1.33608	1.36562	-1.02892	-1.01533
1110038F14Rik	0	1	0.000129809	0.000198484	0.996967	-0.00438292	-1.00304	1.0506	1.05379	-1.0046	-1.00148
1110046J04Rik	0	1	2.88231e-05	4.59437e-05	0.999133	-0.00125131	-1.00087	1.03625	1.03715	-1.00127	-1.00046
1110051M20Rik	0	1	0	0	1.01507	0.0215777	1.01507	1.36197	1.34176	1.01507	1.01507
1110059E24Rik	0	1	0	0	0.985473	-0.0211119	-1.01474	1.23402	1.25221	-1.01474	-1.01474
1110059G10Rik	0	1	1.62466e-09	3.51431e-09	1.00142	0.00204186	1.00142	1.04343	1.04196	1.00096	1.00188
1110065P20Rik	0	1	3.05821e-05	4.86896e-05	1.00473	0.00681133	1.00473	1.02672	1.02189	1.0025	1.00696
1190002N15Rik	0	1	0	0	0.958385	-0.061323	-1.04342	1.23097	1.28442	-1.04342	-1.04342
1190005I06Rik	0	1	0.0124773	0.0163877	1.00421	0.00605706	1.00421	1.0175	1.01324	1.00091	1.00752
1190007I07Rik	0	1	3.31025e-10	7.63397e-10	1.00952	0.0136741	1.00952	1.02982	1.0201	1.00654	1.01251
1200007C13Rik	0	1	5.00039e-06	8.35078e-06	1.00367	0.00528206	1.00367	1.00431	1.00064	1.00209	1.00525
1300002E11Rik	0	1	2.42766e-07	4.4413e-07	0.999584	-0.00060044	-1.00042	1.09477	1.09523	-1.00057	-1.00026
1300017J02Rik	0	1	4.30367e-05	6.78665e-05	1.00146	0.002104	1.00146	1.0328	1.03129	1.00076	1.00216
1500002C15Rik	0	1	0.0474428	0.0586921	0.999126	-0.00126091	-1.00087	1.00329	1.00417	-1.00174	-1.00001
1500009L16Rik	0	1	0.729449	0.754423	0.999406	-0.00085652	-1.00059	1.01633	1.01694	-1.00397	1.00277
1500011B03Rik	0	1	0.0632036	0.0770775	1.00277	0.00398377	1.00277	1.00805	1.00527	-1.00015	1.00569
1500011K16Rik	0	1	9.99201e-16	4.69641e-15	1.03676	0.0520759	1.03676	1.08943	1.05081	1.02766	1.04593
1500015A07Rik	0	1	1.88472e-06	3.2463e-06	1.00216	0.00311753	1.00216	1.01651	1.01431	1.00127	1.00305
1500015O10Rik	0	1	0.000152315	0.000231627	0.993226	-0.00980568	-1.00682	1.01908	1.02603	-1.01037	-1.00328
1500026H17Rik	0	1	0.000248258	0.000372259	1.0083	0.0119231	1.0083	1.02195	1.01354	1.00385	1.01277
1500035N22Rik	0	1	0.00153344	0.00217279	1.01197	0.0171628	1.01197	1.05767	1.04516	1.00455	1.01944
1600002D24Rik	0	1	0.873186	0.885657	0.999424	-0.000831527	-1.00058	1.00128	1.00186	-1.00768	1.00652
1600002H07Rik	0	1	0.775905	0.797634	1.00036	0.000515271	1.00036	1.00908	1.00872	-1.0021	1.00282
1600002K03Rik	0	1	0.00041209	0.000609518	1.00502	0.00721828	1.00502	1.02084	1.01575	1.00223	1.00781
1600010M07Rik	0	1	1.11022e-15	5.17351e-15	1.02729	0.0388496	1.02729	1.1229	1.09306	1.02055	1.03408
1600012H06Rik	0	1	0.000118105	0.000180948	0.991943	-0.0116707	-1.00812	1.05448	1.06305	-1.01228	-1.00398
1600014C10Rik	0	1	1.83739e-09	3.95529e-09	1.00378	0.00544256	1.00378	1.07753	1.07347	1.00255	1.00501
1600020E01Rik	0	1	7.56961e-12	2.04616e-11	0.966663	-0.0489148	-1.03449	1.18166	1.22241	-1.04458	-1.0245
1700001C19Rik	0	1	0.417544	0.451791	1.00024	0.000348011	1.00024	1.00185	1.00161	-1.00034	1.00082
1700001D01Rik	0	1	0.466162	0.50026	0.999484	-0.000744795	-1.00052	1.00102	1.00154	-1.00191	1.00087
1700001J03Rik	0	1	0.96573	0.968848	1.00025	0.000363074	1.00025	1.00138	1.00113	-1.01129	1.0118
1700001K19Rik	0	1	0.172373	0.198641	1.00185	0.00266109	1.00185	1.004	1.00215	-1.00081	1.0045
1700001L05Rik	0	1	0.231283	0.261796	0.997394	-0.00376407	-1.00261	1.00652	1.00915	-1.0069	1.00166
1700001P01Rik	0	1	0.00763435	0.0102348	0.999954	-6.67926e-05	-1.00005	1.00086	1.0009	-1.00008	-1.00001
1700003E16Rik	0	1	0.851089	0.865767	0.999529	-0.000679809	-1.00047	1.00069	1.00116	-1.00541	1.00446
1700003F12Rik	0	1	0.186796	0.214355	1.00321	0.00461853	1.00321	1.00818	1.00496	-1.00155	1.00799
1700007B14Rik	0	1	0.00145092	0.00205888	1.00233	0.00335102	1.00233	1.00995	1.00761	1.00089	1.00376
1700007G11Rik	0	1	0.0170731	0.0221332	1.00142	0.00205037	1.00142	1.01934	1.01789	1.00025	1.00259
1700007L15Rik	0	1	0.225069	0.25511	1.00198	0.00285811	1.00198	1.00321	1.00123	-1.00122	1.0052
1700008J07Rik	0	1	0.0114821	0.0151183	0.996789	-0.00463987	-1.00322	1.01125	1.01451	-1.00573	-1.00072
1700008O03Rik	0	1	0.163355	0.188862	1.00208	0.0029998	1.00208	1.00441	1.00232	-1.00084	1.00502
1700010I14Rik	0	1	0.0665064	0.0808504	1.00288	0.0041498	1.00288	1.00584	1.00295	-1.0002	1.00597
1700010K24Rik	0	1	0.000696503	0.00101153	1.00541	0.00777814	1.00541	1.01888	1.0134	1.00228	1.00854
1700011E24Rik	0	1	0.424703	0.459025	1.00171	0.00246566	1.00171	1.00303	1.00132	-1.00249	1.00592
1700011H14Rik	0	1	0.189752	0.217445	1.00111	0.00160348	1.00111	1.00202	1.00091	-1.00055	1.00278
1700011I03Rik	0	1	3.49784e-08	6.82926e-08	1.00988	0.0141845	1.00988	1.01255	1.00264	1.00636	1.01342
1700011L22Rik	0	1	0.00195696	0.00275086	0.9979	-0.0030326	-1.0021	1.00383	1.00595	-1.00344	-1.00077
1700012I11Rik	0	1	0.231269	0.261796	1.0014	0.0020151	1.0014	1.0031	1.0017	-1.00089	1.00369
1700013F07Rik	0	1	0.0447829	0.0555397	1.00229	0.00330214	1.00229	1.00282	1.00052	1.00005	1.00453
1700013M08Rik	0	1	0.310403	0.343575	0.998835	-0.00168214	-1.00117	1.00042	1.00159	-1.00342	1.00109
1700015E13Rik	0	1	0.0608564	0.0743924	0.999215	-0.00113364	-1.00079	1.00087	1.00166	-1.00161	1.00004
1700015F17Rik	0	1	0.604128	0.634657	1.0002	0.000292217	1.0002	1.00149	1.00129	-1.00056	1.00097
1700016C15Rik	0	1	0.0784327	0.0945431	1.00003	3.61896e-05	1.00003	1.003	1.00298	-1	1.00005
1700016D06Rik	0	1	3.53051e-14	1.29848e-13	1.04503	0.0635467	1.04503	1.14488	1.09554	1.03319	1.057
1700017B05Rik	0	1	0.00263181	0.00365909	1.00049	0.000702332	1.00049	1.05471	1.0542	1.00017	1.0008
1700017D01Rik	0	1	0.0627159	0.0765204	0.999318	-0.00098401	-1.00068	1.0008	1.00148	-1.0014	1.00004
1700018B08Rik	0	1	0.0265307	0.033807	1.00266	0.00382918	1.00266	1.00318	1.00052	1.00031	1.00501
1700018C11Rik	0	1	0.80254	0.82181	0.99963	-0.000533201	-1.00037	1.00047	1.00084	-1.00327	1.00253
1700018L02Rik	0	1	0.00315446	0.00435754	1.0008	0.00115285	1.0008	1.00412	1.00332	1.00027	1.00133
1700019A02Rik	0	1	0.0030935	0.00427673	1.00733	0.0105434	1.00733	1.0118	1.00443	1.00247	1.01222
1700019B03Rik	0	1	0.994723	0.995295	0.99999	-1.45122e-05	-1.00001	1.00142	1.00143	-1.003	1.00298
1700019D03Rik	0	1	9.0927e-05	0.000140384	0.996411	-0.00518682	-1.0036	1.02251	1.0262	-1.00541	-1.0018
1700019G17Rik	0	1	0.0288413	0.0366118	1.0005	0.000722481	1.0005	1.00265	1.00215	1.00005	1.00095
1700020G17Rik	0	1	0.102953	0.122271	0.99414	-0.0084793	-1.00589	1.02335	1.02938	-1.01303	1.00119
1700020I14Rik	0	1	9.97091e-13	3.00631e-12	1.11801	0.160933	1.11801	1.68927	1.51096	1.08426	1.15281
1700020L24Rik	0	1	0.0541549	0.0665839	0.999054	-0.00136583	-1.00095	1.00071	1.00166	-1.00191	1.00002
1700021F05Rik	0	1	0	0	1.01526	0.0218524	1.01526	1.10615	1.08952	1.01526	1.01526
1700021F13Rik	0	1	0	0	1.02163	0.0308741	1.02163	1.03056	1.00874	1.02163	1.02163
1700022A22Rik	0	1	0.106002	0.125634	0.999247	-0.00108741	-1.00075	1.00273	1.00349	-1.00167	1.00016
1700022I11Rik	0	1	0.000160674	0.000243977	1.00358	0.00516189	1.00358	1.00923	1.00563	1.00172	1.00545
1700022N22Rik	0	1	0.268101	0.299978	0.99885	-0.0016597	-1.00115	1.00139	1.00255	-1.00319	1.00089
1700023F02Rik	0	1	0.527407	0.560694	1.00045	0.000654011	1.00045	1.00143	1.00097	-1.00095	1.00186
1700023F06Rik	0	1	0.0270225	0.0344034	1.00272	0.0039158	1.00272	1.00601	1.00328	1.00031	1.00513
1700024B05Rik	0	1	1.87287e-08	3.72604e-08	1.0086	0.0123583	1.0086	1.01369	1.00504	1.0056	1.01162
1700024B18Rik	0	1	1.76623e-07	3.26455e-07	0.9905	-0.0137715	-1.00959	1.01382	1.02354	-1.01321	-1.00598
1700024P16Rik	0	1	0.00237231	0.00331232	1.00276	0.00397936	1.00276	1.014	1.0112	1.00098	1.00455
1700025F22Rik	0	1	0.00499521	0.00679301	0.999215	-0.00113347	-1.00079	1.00074	1.00152	-1.00134	-1.00024
1700025G04Rik	0	1	0	0	1.07322	0.101942	1.07322	1.57344	1.46609	1.07322	1.07322
1700025N23Rik	0	1	0.530606	0.563682	0.99851	-0.00215062	-1.00149	1.00078	1.00227	-1.00617	1.00317
1700026L06Rik	0	1	0.529953	0.563126	1.0001	0.000141178	1.0001	1.00089	1.00079	-1.00021	1.0004
1700027A15Rik	0	1	2.20982e-11	5.69558e-11	1.01901	0.0271732	1.01901	1.01973	1.0007	1.01341	1.02465
1700027I24Rik	0	1	0.61254	0.64295	0.999873	-0.000183419	-1.00013	1.00092	1.00105	-1.00062	1.00036
1700028J19Rik	0	1	0.0262726	0.0335025	1.00233	0.00335836	1.00233	1.0028	1.00047	1.00027	1.00439
1700028P14Rik	0	1	0.621887	0.652054	1.00074	0.00107104	1.00074	1.00259	1.00185	-1.00221	1.0037
1700029H14Rik	0	1	0.14934	0.173744	0.997361	-0.00381211	-1.00265	1.00221	1.00486	-1.00625	1.00095
1700029I15Rik	0	1	0.648968	0.677915	0.998068	-0.00279002	-1.00194	1.00506	1.007	-1.01031	1.00641
1700029J07Rik	0	1	5.38599e-07	9.62277e-07	1.01704	0.02437	1.01704	1.05477	1.0371	1.01034	1.02378
1700030F04Rik	0	1	3.17513e-12	8.97162e-12	1.02288	0.0326412	1.02288	1.05333	1.02977	1.0164	1.02941
1700030J22Rik	0	1	0.239605	0.270477	0.9984	-0.00230988	-1.0016	1.00077	1.00237	-1.00428	1.00107
1700030K09Rik	0	1	7.21645e-15	2.92559e-14	1.01666	0.0238437	1.01666	1.11664	1.09834	1.01244	1.02091
1700030N03Rik	0	1	6.89387e-06	1.14252e-05	0.978874	-0.0308046	-1.02158	1.01777	1.03974	-1.03113	-1.01212
1700034H15Rik	0	1	0.38939	0.423965	0.999316	-0.000987388	-1.00068	1.00437	1.00506	-1.00225	1.00087
1700034I23Rik	0	1	0.0265075	0.0337824	1.00136	0.00195813	1.00136	1.00257	1.00121	1.00016	1.00256
1700034J05Rik	0	1	0.662668	0.690776	1.00025	0.000361601	1.00025	1.00161	1.00136	-1.00088	1.00138
1700034P13Rik	0	1	0.092436	0.110383	1.00283	0.00407645	1.00283	1.00882	1.00597	-1.00047	1.00614
1700036A12Rik	0	1	0.566002	0.597708	0.999271	-0.00105207	-1.00073	1.00117	1.0019	-1.00322	1.00176
1700037C18Rik	0	1	0.0468527	0.0579951	1.00833	0.0119688	1.00833	1.02596	1.01749	1.00012	1.01661
1700037H04Rik	0	1	0.0602036	0.0736461	0.985073	-0.021698	-1.01515	1.06822	1.08441	-1.0312	1.00065
1700040D17Rik	0	1	0.038908	0.0486315	1.00201	0.00290069	1.00201	1.00391	1.00189	1.0001	1.00393
1700040L02Rik	0	1	0	0	1.10161	0.13961	1.10161	1.16678	1.05916	1.10161	1.10161
1700041G16Rik	0	1	0.0158418	0.0206015	1.00099	0.00143405	1.00099	1.00307	1.00207	1.00019	1.0018
1700041M19Rik	0	1	0.17568	0.202252	0.999945	-7.91082e-05	-1.00005	1.00118	1.00123	-1.00013	1.00002
1700042O10Rik	0	1	0.0218733	0.0280758	1.00262	0.00378085	1.00262	1.0032	1.00057	1.00038	1.00487
1700047A11Rik	0	1	0.191512	0.219303	1.00256	0.00369279	1.00256	1.01187	1.00928	-1.00128	1.00642
1700047G03Rik	0	1	0.803042	0.822178	1.0005	0.000724722	1.0005	1.00135	1.00084	-1.00345	1.00446
1700047I17Rik2	0	1	0.100352	0.119347	0.996317	-0.00532264	-1.0037	1.00252	1.00623	-1.00812	1.00071
1700047M11Rik	0	1	0.024669	0.0315456	1.00547	0.00786944	1.00547	1.02135	1.01579	1.0007	1.01027
1700048O20Rik	0	1	0.272687	0.304659	0.998177	-0.0026331	-1.00183	1.00188	1.00371	-1.0051	1.00144
1700049E17Rik2	0	1	0.575235	0.606649	0.998875	-0.00162433	-1.00113	1.00069	1.00181	-1.00508	1.00282
1700049G17Rik	0	1	0.000152538	0.000231947	0.996842	-0.00456299	-1.00317	1.07617	1.07958	-1.00481	-1.00153
1700052K11Rik	0	1	2.09613e-05	3.37296e-05	1.00942	0.0135219	1.00942	1.02624	1.01667	1.00507	1.01378
1700055D18Rik	0	1	0.000795957	0.00115155	0.996787	-0.00464242	-1.00322	1.00115	1.00438	-1.00511	-1.00134
1700056E22Rik	0	1	0.0778856	0.0939356	1.00227	0.00326799	1.00227	1.00278	1.00051	-1.00025	1.00479
1700056N10Rik	0	1	0.00881404	0.0117251	0.997958	-0.00294952	-1.00205	1.01549	1.01757	-1.00358	-1.00051
1700057G04Rik	0	1	0.11723	0.138151	1.0019	0.00273882	1.0019	1.0026	1.0007	-1.00048	1.00428
1700061G19Rik	0	1	0.222147	0.251963	1.00177	0.00255614	1.00177	1.00443	1.00265	-1.00107	1.00463
1700061H18Rik	0	1	0.195676	0.223777	1.00113	0.00162387	1.00113	1.00475	1.00362	-1.00058	1.00283
1700061I17Rik	0	1	0.196498	0.224628	0.999004	-0.00143755	-1.001	1.00533	1.00633	-1.00251	1.00052
1700061J23Rik	0	1	0.839881	0.855616	1.00054	0.000785972	1.00054	1.00149	1.00094	-1.00475	1.00585
1700064H15Rik	0	1	0.393054	0.427527	0.998716	-0.00185399	-1.00129	1.00306	1.00435	-1.00424	1.00167
1700065J11Rik	0	1	0.0635426	0.0774715	0.999437	-0.000812391	-1.00056	1.00056	1.00113	-1.00116	1.00003
1700066B19Rik	0	1	0.000103879	0.000159828	0.999086	-0.00131859	-1.00091	1.00784	1.00876	-1.00138	-1.00045
1700066M21Rik	0	1	0.0818201	0.0984149	0.997071	-0.00423205	-1.00294	1.00504	1.00799	-1.00626	1.00037
1700067K01Rik	0	1	0.0766448	0.0925033	0.997544	-0.00354785	-1.00246	1.00172	1.00419	-1.00519	1.00026
1700069L16Rik	0	1	?	?	?	?	?	?	?	?	?
1700082M22Rik	0	1	0.251393	0.282756	0.99949	-0.000736278	-1.00051	1.00109	1.0016	-1.00138	1.00036
1700084C06Rik	0	1	0.0001449	0.000220776	1.00586	0.00842799	1.00586	1.07416	1.0679	1.00283	1.00889
1700084E18Rik	0	1	0.34079	0.374374	1.00191	0.00275871	1.00191	1.00415	1.00223	-1.00202	1.00586
1700084F23Rik	0	1	0.104846	0.124349	1.00288	0.00415326	1.00288	1.00707	1.00418	-1.0006	1.00638
1700086O06Rik	0	1	2.36458e-07	4.33e-07	0.987416	-0.0182702	-1.01274	1.06118	1.0747	-1.01762	-1.00789
1700086P04Rik	0	1	0.750586	0.774259	1.00133	0.00191641	1.00133	1.00456	1.00323	-1.00689	1.00956
1700087M22Rik	0	1	0.213259	0.242577	0.999023	-0.00141037	-1.00098	1.00247	1.00345	-1.00252	1.00056
1700088E04Rik	0	1	0.00093505	0.00134651	1.001	0.0014423	1.001	1.01811	1.0171	1.00041	1.00159
1700093J21Rik	0	1	1.42853e-05	2.32172e-05	0.994794	-0.00753075	-1.00523	1.02144	1.02678	-1.00761	-1.00287
1700093K21Rik	0	1	0.563046	0.594912	0.998389	-0.00232548	-1.00161	1.00167	1.00329	-1.0071	1.00386
1700094J05Rik	0	1	0.0001532	0.000232892	1.00549	0.00790216	1.00549	1.00785	1.00235	1.00265	1.00835
1700095J07Rik	0	1	0.592906	0.623659	1.00096	0.00138113	1.00096	1.00182	1.00086	-1.00256	1.00448
1700096K18Rik	0	1	0.00605722	0.00818479	1.00242	0.00349347	1.00242	1.01177	1.00932	1.00069	1.00416
1700102P08Rik	0	1	0.155304	0.180177	1.00126	0.00181118	1.00126	1.01294	1.01167	-1.00048	1.00299
1700105P06Rik	0	1	0.00547741	0.00742787	1.00191	0.00275434	1.00191	1.00376	1.00185	1.00056	1.00326
1700108J01Rik	0	1	2.30174e-07	4.21805e-07	1.01017	0.0145939	1.01017	1.0185	1.00825	1.0063	1.01405
1700109G14Rik	0	1	0.0250106	0.0319637	0.999669	-0.000478109	-1.00033	1.00065	1.00098	-1.00062	-1.00004
1700109H08Rik	0	1	7.12175e-12	1.9311e-11	0.992652	-0.0106394	-1.0074	1.09031	1.09838	-1.00953	-1.00528
1700109K24Rik	0	1	0.156222	0.18118	0.99946	-0.000779357	-1.00054	1.02405	1.0246	-1.00129	1.00021
1700110C19Rik	0	1	7.04406e-06	1.16652e-05	1.00092	0.00131977	1.00092	1.00386	1.00294	1.00052	1.00131
1700110I01Rik	0	1	0.00585321	0.00791958	1.00115	0.0016579	1.00115	1.00227	1.00112	1.00033	1.00197
1700111E14Rik	0	1	0.0897025	0.107317	1.00081	0.00116359	1.00081	1.00371	1.0029	-1.00013	1.00174
1700111N16Rik	0	1	0.0115724	0.015236	1.00238	0.00342916	1.00238	1.00756	1.00516	1.00053	1.00423
1700112D23Rik	0	1	0.00538703	0.007311	0.999635	-0.00052726	-1.00037	1.00576	1.00613	-1.00062	-1.00011
1700112E06Rik	0	1	0	0	0.757376	-0.400918	-1.32035	4.21023	5.55897	-1.32035	-1.32035
1700112J05Rik	0	1	?	?	?	?	?	?	?	?	?
1700112J16Rik	0	1	0.812303	0.830293	1.0002	0.000286999	1.0002	1.0037	1.0035	-1.00144	1.00184
1700113A16Rik	0	1	0.056826	0.0696957	0.999328	-0.000969932	-1.00067	1.00701	1.00768	-1.00137	1.00002
1700113H08Rik	0	1	0.00128261	0.00182631	1.0045	0.00648023	1.0045	1.00714	1.00263	1.00176	1.00725
1700120G11Rik	0	1	0.197906	0.22606	0.998788	-0.00175024	-1.00121	1.00045	1.00167	-1.00306	1.00063
1700121C08Rik	0	1	?	?	?	?	?	?	?	?	?
1700123I01Rik	0	1	0.0142704	0.0186401	1.00218	0.00314315	1.00218	1.0091	1.0069	1.00044	1.00393
1700123O12Rik	0	1	0.0356654	0.0447909	1.00231	0.00333379	1.00231	1.00516	1.00284	1.00015	1.00448
1700123O20Rik	0	1	0.00152003	0.0021545	1.00225	0.00324728	1.00225	1.02973	1.02741	1.00086	1.00365
1700124L16Rik	0	1	0.138736	0.162036	0.999925	-0.000107679	-1.00007	1.00087	1.00095	-1.00017	1.00002
1700126G02Rik	0	1	0.00473539	0.00644927	0.997836	-0.00312581	-1.00217	1.00994	1.01213	-1.00368	-1.00066
1810006J02Rik	0	1	0.792003	0.812167	0.998574	-0.00205824	-1.00143	1.0098	1.01124	-1.0121	1.00922
1810010H24Rik	0	1	0.037575	0.0470703	1.00065	0.000934782	1.00065	1.00574	1.00509	1.00004	1.00126
1810011H11Rik	0	1	0.000900704	0.00129802	0.996175	-0.00552833	-1.00384	1.00406	1.00792	-1.00611	-1.00157
1810011O10Rik	0	1	5.93649e-08	1.13511e-07	1.00855	0.0122772	1.00855	1.11525	1.1058	1.00545	1.01165
1810013D15Rik	0	1	?	?	?	?	?	?	?	?	?
1810013L24Rik	0	1	9.11499e-11	2.22099e-10	0.99358	-0.00929232	-1.00646	1.52576	1.53562	-1.00842	-1.0045
1810014B01Rik	0	1	7.25415e-06	1.20063e-05	1.00874	0.0125591	1.00874	1.0235	1.01463	1.00491	1.01259
1810019N24Rik	0	1	0.00321266	0.00443583	0.992473	-0.0109007	-1.00758	1.01067	1.01834	-1.01266	-1.00253
1810022K09Rik	0	1	0.00113473	0.00162398	1.00437	0.00628884	1.00437	1.06672	1.06208	1.00174	1.00701
1810024B03Rik	0	1	2.60811e-08	5.14292e-08	1.00563	0.00809725	1.00563	1.02811	1.02236	1.00364	1.00762
1810026J23Rik	0	1	1.02141e-14	4.06042e-14	1.00859	0.0123402	1.00859	1.0407	1.03183	1.00641	1.01078
1810030O07Rik	0	1	9.08785e-06	1.49545e-05	0.993895	-0.00883417	-1.00614	1.0615	1.06802	-1.00887	-1.00342
1810032O08Rik	0	1	0.37678	0.41111	1.00092	0.00132916	1.00092	1.01382	1.01289	-1.00112	1.00297
1810034E14Rik	0	1	0	0	1.0568	0.0796969	1.0568	1.09301	1.03427	1.0568	1.0568
1810037I17Rik	0	1	8.88178e-16	4.22018e-15	1.02991	0.0425226	1.02991	1.14613	1.11284	1.02254	1.03734
1810041L15Rik	0	1	3.35471e-07	6.07345e-07	0.984994	-0.0218135	-1.01523	1.04187	1.05774	-1.02115	-1.00936
1810043G02Rik	0	1	0.00631601	0.00851993	1.00534	0.00768542	1.00534	1.01709	1.01169	1.00151	1.00919
1810043H04Rik	0	1	3.33067e-15	1.42462e-14	1.02058	0.0293943	1.02058	1.07852	1.05677	1.01542	1.02577
1810044D09Rik	0	1	0.689276	0.716066	1.00043	0.000613114	1.00043	1.0058	1.00537	-1.00166	1.00251
1810046K07Rik	0	1	0.0214264	0.0275164	0.99763	-0.0034227	-1.00238	1.00091	1.00328	-1.0044	-1.00035
1810055G02Rik	0	1	0.00024703	0.00037045	1.00005	7.90949e-05	1.00005	1.02646	1.02641	1.00003	1.00008
1810058I24Rik	0	1	0	0	1.02576	0.0366906	1.02576	1.14616	1.11738	1.02576	1.02576
1810062G17Rik	0	1	0.787404	0.808259	1.0002	0.000286825	1.0002	1.00929	1.00909	-1.00125	1.00165
1810062O18Rik	0	1	9.36305e-06	1.53942e-05	1.00208	0.00299511	1.00208	1.06271	1.06051	1.00116	1.003
1810064F22Rik	0	1	0.0486709	0.0600961	0.996986	-0.00435414	-1.00302	1.00455	1.00759	-1.00604	-1.00002
2010003K11Rik	0	1	0.677859	0.705048	0.999985	-2.09458e-05	-1.00001	1.00327	1.00328	-1.00008	1.00005
2010005H15Rik	0	1	0.0983269	0.117072	1.00028	0.000410541	1.00028	1.00583	1.00555	-1.00005	1.00062
2010007H06Rik	0	1	0.000433412	0.000639913	0.992793	-0.0104358	-1.00726	1.02378	1.03122	-1.01133	-1.00321
2010009K17Rik	0	1	0.000114407	0.000175467	1.00406	0.00585181	1.00406	1.01282	1.00872	1.002	1.00614
2010013B24Rik	0	1	0.016403	0.0213011	1.00125	0.00180244	1.00125	1.00409	1.00284	1.00023	1.00227
2010107E04Rik	0	1	0	0	1.15739	0.210872	1.15739	1.46416	1.26505	1.15739	1.15739
2010107G12Rik	0	1	1.45475e-07	2.70203e-07	0.975863	-0.0352497	-1.02473	1.04192	1.06769	-1.03411	-1.01544
2010107G23Rik	0	1	0.0077923	0.0104337	1.00243	0.00350239	1.00243	1.00701	1.00457	1.00064	1.00422
2010109A12Rik	0	1	0.00683265	0.00919475	1.00393	0.00565226	1.00393	1.01173	1.00777	1.00108	1.00678
2010109I03Rik	0	1	0.343437	0.377047	0.998739	-0.00182007	-1.00126	1.00178	1.00305	-1.00388	1.00135
2010111I01Rik	0	1	2.91484e-08	5.72569e-08	1.11799	0.160913	1.11799	3.12623	2.79629	1.07479	1.16294
2010300C02Rik	0	1	5.30798e-13	1.65488e-12	0.953815	-0.0682184	-1.04842	1.10519	1.1587	-1.06197	-1.03505
2010308F09Rik	0	1	0.319047	0.352068	1.00019	0.000267565	1.00019	1.00186	1.00168	-1.00018	1.00055
2010309G21Rik	0	1	0.108339	0.128282	0.994371	-0.00814423	-1.00566	1.004	1.00968	-1.01261	1.00125
2010310C07Rik	0	1	2.42891e-05	3.88983e-05	0.995404	-0.00664647	-1.00462	1.00403	1.00867	-1.00677	-1.00247
2010315B03Rik	0	1	2.04281e-14	7.77278e-14	0.985106	-0.0216484	-1.01512	1.12491	1.14192	-1.01903	-1.01122
2010320M18Rik	0	1	1.42194e-07	2.64335e-07	0.999143	-0.00123701	-1.00086	1.01082	1.01169	-1.00118	-1.00054
2200002D01Rik	0	1	0.0318774	0.0402691	1.00217	0.00312057	1.00217	1.01394	1.01175	1.00019	1.00415
2210013O21Rik	0	1	0.000758855	0.00109933	1.00412	0.00593279	1.00412	1.08953	1.08506	1.00172	1.00653
2210016F16Rik	0	1	4.65326e-06	7.79425e-06	1.00546	0.00786279	1.00546	1.05757	1.05182	1.00312	1.00781
2210016L21Rik	0	1	3.21819e-08	6.30378e-08	1.00178	0.00256946	1.00178	1.03683	1.03499	1.00115	1.00242
2210404O09Rik	0	1	2.38119e-05	3.81587e-05	0.983683	-0.0237345	-1.01659	1.03254	1.04967	-1.02437	-1.00886
2210406O10Rik	0	1	0.331774	0.365117	0.997545	-0.00354642	-1.00246	1.00402	1.00649	-1.00745	1.00251
2210407C18Rik	0	1	0.000410068	0.000606578	1.00577	0.00829732	1.00577	1.00695	1.00118	1.00256	1.00898
2210408I21Rik	0	1	2.22045e-16	1.16478e-15	0.997533	-0.00356305	-1.00247	1.6631	1.66721	-1.00306	-1.00188
2210414B05Rik	0	1	0.0218822	0.028083	0.998786	-0.0017523	-1.00122	1.01444	1.01568	-1.00226	-1.00018
2300009A05Rik	0	1	1.88738e-15	8.43792e-15	1.00892	0.0128098	1.00892	1.0842	1.07462	1.00671	1.01113
2310001H17Rik	0	1	0.00523406	0.00710784	0.980449	-0.0284849	-1.01994	1.05481	1.07584	-1.03417	-1.0059
2310001K24Rik	0	1	0.000203546	0.000307066	1.00185	0.00267221	1.00185	1.0026	1.00074	1.00088	1.00283
2310002L09Rik	0	1	3.66329e-08	7.14427e-08	1.00965	0.0138504	1.00965	1.01241	1.00273	1.0062	1.0131
2310009B15Rik	0	1	3.31454e-05	5.26502e-05	1.00159	0.00229822	1.00159	1.02227	1.02064	1.00084	1.00235
2310010G23Rik	0	1	0.593636	0.624389	0.99843	-0.00226736	-1.00157	1.00629	1.00787	-1.00737	1.00421
2310011J03Rik	0	1	6.40777e-07	1.1391e-06	1.00239	0.00343695	1.00239	1.0428	1.04032	1.00145	1.00333
2310015A10Rik	0	1	0	0	1.02455	0.0349879	1.02455	1.06908	1.04346	1.02455	1.02455
2310015D24Rik	0	1	2.72648e-07	4.97022e-07	1.00097	0.0014041	1.00097	1.00328	1.0023	1.0006	1.00135
2310016D03Rik	0	1	0	0	1.04952	0.0697255	1.04952	1.05395	1.00422	1.04952	1.04952
2310016G11Rik	0	1	2.15551e-06	3.69625e-06	1.00345	0.00496732	1.00345	1.00419	1.00074	1.00202	1.00488
2310022A10Rik	0	1	0	0	1.03011	0.0427996	1.03011	1.08078	1.04919	1.03011	1.03011
2310022B05Rik	0	1	0	0	1.02494	0.0355388	1.02494	1.08501	1.05861	1.02494	1.02494
2310030A07Rik	0	1	?	?	?	?	?	?	?	?	?
2310030G06Rik	0	1	2.67878e-08	5.2757e-08	0.99715	-0.00411734	-1.00286	1.03315	1.0361	-1.00387	-1.00185
2310033P09Rik	0	1	0.0067966	0.00914695	1.00066	0.000945113	1.00066	1.03566	1.03498	1.00018	1.00113
2310035C23Rik	0	1	5.73919e-12	1.57288e-11	0.961666	-0.0563921	-1.03986	1.51636	1.5768	-1.05149	-1.02836
2310036O22Rik	0	1	6.41616e-09	1.3248e-08	1.00767	0.0110201	1.00767	1.12631	1.11774	1.00507	1.01027
2310039L15Rik	0	1	1.28738e-10	3.08247e-10	1.01358	0.0194565	1.01358	1.01606	1.00245	1.00942	1.01775
2310040G07Rik	0	1	0	0	1.02969	0.0422164	1.02969	1.07039	1.03952	1.02969	1.02969
2310040G24Rik	0	1	7.77156e-16	3.73138e-15	1.01068	0.0153282	1.01068	1.02353	1.01272	1.00807	1.0133
2310043M15Rik	0	1	0.270993	0.302883	0.999262	-0.00106545	-1.00074	1.00418	1.00492	-1.00206	1.00058
2310043O21Rik	0	1	0.215691	0.245183	1.00037	0.000531918	1.00037	1.00133	1.00096	-1.00022	1.00095
2310044K18Rik	0	1	0.810755	0.829081	1.00057	0.000822106	1.00057	1.00147	1.0009	-1.0041	1.00525
2310047D07Rik	0	1	0.341538	0.375127	0.99959	-0.000591252	-1.00041	1.00107	1.00148	-1.00126	1.00043
2310061I04Rik	0	1	0	0	1.03439	0.0487838	1.03439	1.09885	1.06231	1.03439	1.03439
2310068J16Rik	0	1	0.492769	0.526638	1.00015	0.00021701	1.00015	1.00739	1.00724	-1.00028	1.00058
2310069B03Rik	0	1	0.213041	0.242361	0.99753	-0.00356833	-1.00248	1.00049	1.00297	-1.00639	1.00142
2310069G16Rik	0	1	0.219402	0.249109	0.999801	-0.000286639	-1.0002	1.00082	1.00102	-1.00052	1.00012
2410002F23Rik	0	1	1.7262e-05	2.7904e-05	1.00571	0.00821696	1.00571	1.05244	1.04646	1.0031	1.00833
2410004B18Rik	0	1	3.36032e-11	8.49973e-11	1.00305	0.00439313	1.00305	1.03974	1.03658	1.00215	1.00395
2410015M20Rik	0	1	0	0	1.10656	0.146083	1.10656	1.22114	1.10355	1.10656	1.10656
2410016O06Rik	0	1	0.191913	0.219704	1.00029	0.00041679	1.00029	1.0089	1.00861	-1.00015	1.00072
2410017I17Rik	0	1	0.744013	0.767933	0.999928	-0.000104227	-1.00007	1.00219	1.00227	-1.00051	1.00036
2410018L13Rik	0	1	1.94381e-10	4.57553e-10	0.984559	-0.0224498	-1.01568	1.03773	1.05401	-1.02056	-1.01083
2410021H03Rik	0	1	0.305633	0.338792	1.0015	0.00216359	1.0015	1.00215	1.00064	-1.00137	1.00438
2410022M11Rik	0	1	4.58659e-06	7.68702e-06	1.00148	0.00213419	1.00148	1.02117	1.01967	1.00085	1.00211
2410080I02Rik	0	1	0.000506932	0.000744858	1.00372	0.00535788	1.00372	1.00643	1.0027	1.00162	1.00582
2410089E03Rik	0	1	4.24105e-14	1.54091e-13	0.973474	-0.038786	-1.02725	1.34298	1.37957	-1.03444	-1.02011
2410131K14Rik	0	1	3.34642e-06	5.65593e-06	1.00848	0.0121775	1.00848	1.03297	1.02428	1.00489	1.01207
2500002B13Rik	0	1	1.66639e-07	3.08623e-07	1.01221	0.0175138	1.01221	1.027	1.01461	1.00762	1.01683
2510009E07Rik	0	1	0	0	1.04277	0.0604247	1.04277	1.20439	1.15499	1.04277	1.04277
2510017J16Rik	0	1	0.00139697	0.00198492	1.00357	0.00513623	1.00357	1.02464	1.021	1.00138	1.00576
2510039O18Rik	0	1	1.76201e-06	3.04096e-06	0.995428	-0.00661156	-1.00459	1.07416	1.0791	-1.00648	-1.00271
2510046G10Rik	0	1	0.816792	0.834238	0.999639	-0.000520258	-1.00036	1.00439	1.00476	-1.00342	1.00269
2600006K01Rik	0	1	0.433233	0.467401	1.0012	0.00172507	1.0012	1.00206	1.00087	-1.0018	1.0042
2600014E21Rik	0	1	0.327373	0.360639	1.00118	0.00170138	1.00118	1.01039	1.0092	-1.00118	1.00355
2610001J05Rik	0	1	1.2701e-13	4.30205e-13	1.00763	0.0109662	1.00763	1.05191	1.04395	1.00561	1.00966
2610002M06Rik	0	1	3.09404e-09	6.55261e-09	0.988372	-0.0168745	-1.01177	1.06263	1.07513	-1.01569	-1.00786
2610008E11Rik	0	1	0	0	0.999341	-0.000950663	-1.00066	1.16713	1.1679	-1.00066	-1.00066
2610016A17Rik	0	1	0.967268	0.970167	1.00033	0.000481608	1.00033	1.00219	1.00186	-1.01573	1.01641
2610020C07Rik	0	1	2.06424e-06	3.54498e-06	1.01022	0.0146662	1.01022	1.041	1.03048	1.00599	1.01447
2610020H08Rik	0	1	4.96108e-11	1.23618e-10	0.963228	-0.0540512	-1.03818	1.04477	1.08466	-1.04984	-1.02664
2610021A01Rik	0	1	6.67697e-07	1.18466e-06	0.99454	-0.00789841	-1.00549	1.05709	1.0629	-1.00766	-1.00332
2610028H24Rik	0	1	0	0	1.02731	0.0388744	1.02731	1.03008	1.00269	1.02731	1.02731
2610035D17Rik	0	1	0	0	1.01484	0.021248	1.01484	1.45439	1.43313	1.01484	1.01484
2610037D02Rik	0	1	1.65751e-08	3.30969e-08	1.03632	0.0514735	1.03632	1.66697	1.60854	1.02356	1.04924
2610044O15Rik8	0	1	8.18361e-07	1.44226e-06	1.00934	0.013418	1.00934	1.0634	1.05356	1.00562	1.01308
2610204G07Rik	0	1	0	0	1.03314	0.0470407	1.03314	1.04086	1.00747	1.03314	1.03314
2610206C17Rik	0	1	0.0516144	0.0636222	0.992576	-0.0107505	-1.00748	1.02276	1.03041	-1.01507	1.00005
2610301B20Rik	0	1	1.83039e-05	2.95471e-05	0.997811	-0.00316195	-1.00219	1.06207	1.0644	-1.0032	-1.00119
2610305D13Rik	0	1	0.000248607	0.00037275	1.00066	0.000955263	1.00066	1.01132	1.01065	1.00031	1.00102
2610318N02Rik	0	1	0.277033	0.309196	1.00001	2.08422e-05	1.00001	1.00088	1.00086	-1.00001	1.00004
2610507B11Rik	0	1	0	0	1.0246	0.035058	1.0246	1.35209	1.31963	1.0246	1.0246
2610528A11Rik	0	1	0.669241	0.697042	0.99912	-0.0012703	-1.00088	1.00061	1.00149	-1.00493	1.00316
2700012I20Rik	0	1	0.469185	0.503194	0.999981	-2.76399e-05	-1.00002	1.00104	1.00106	-1.00007	1.00003
2700016F22Rik	0	1	1.12425e-07	2.10661e-07	0.999187	-0.00117355	-1.00081	1.01033	1.01116	-1.00111	-1.00051
2700029M09Rik	0	1	5.54001e-14	1.97817e-13	1.02516	0.0358427	1.02516	1.12606	1.09843	1.01854	1.03182
2700033N17Rik	0	1	0.0128242	0.0168294	1.00015	0.000223243	1.00015	1.00423	1.00407	1.00003	1.00028
2700038G22Rik	0	1	0.283742	0.316135	1.00127	0.00182465	1.00127	1.0121	1.01082	-1.00105	1.00358
2700046A07Rik	0	1	?	?	?	?	?	?	?	?	?
2700046G09Rik	0	1	8.96295e-08	1.69277e-07	0.998006	-0.0028794	-1.002	1.00957	1.01158	-1.00273	-1.00127
2700049A03Rik	0	1	0	0	0.966208	-0.0495943	-1.03497	1.27339	1.31793	-1.03497	-1.03497
2700060E02Rik	0	1	0	0	1.01606	0.0229877	1.01606	1.14213	1.12408	1.01606	1.01606
2700062C07Rik	0	1	6.77115e-06	1.12315e-05	1.00207	0.00297744	1.00207	1.03315	1.03102	1.00117	1.00297
2700069I18Rik	0	1	0.00208755	0.00292718	1.00141	0.00202994	1.00141	1.0083	1.00688	1.00051	1.00231
2700081O15Rik	0	1	6.77236e-15	2.75518e-14	1.00012	0.000166047	1.00012	1.11252	1.11239	1.00009	1.00014
2700097O09Rik	0	1	6.77458e-13	2.08559e-12	0.990207	-0.014198	-1.00989	1.22542	1.23754	-1.0126	-1.00718
2810001G20Rik	0	1	1.48076e-05	2.4037e-05	1.00004	6.47779e-05	1.00004	1.02459	1.02455	1.00002	1.00007
2810004N23Rik	0	1	0	0	0.969616	-0.0445145	-1.03134	1.17165	1.20837	-1.03134	-1.03134
2810006K23Rik	0	1	7.23328e-08	1.37401e-07	0.997692	-0.00333355	-1.00231	1.02236	1.02473	-1.00316	-1.00147
2810021J22Rik	0	1	0.00039246	0.000581075	0.999236	-0.00110282	-1.00076	1.01985	1.02063	-1.00119	-1.00034
2810029C07Rik	0	1	0.848998	0.864044	0.999629	-0.000535776	-1.00037	1.00059	1.00097	-1.0042	1.00346
2810030D12Rik	0	1	0.381485	0.415904	0.998144	-0.0026801	-1.00186	1.00175	1.00361	-1.00604	1.00231
2810032G03Rik	0	1	0.0957421	0.114166	0.99518	-0.00697001	-1.00484	1.0028	1.00766	-1.01057	1.00085
2810402E24Rik	0	1	0.000213048	0.0003209	0.998606	-0.00201262	-1.0014	1.02583	1.02726	-1.00214	-1.00066
2810403A07Rik	0	1	6.0989e-12	1.66569e-11	0.986428	-0.0197143	-1.01376	1.44243	1.46228	-1.01771	-1.00982
2810404M03Rik	0	1	0.134545	0.157415	0.999593	-0.000587309	-1.00041	1.0012	1.00161	-1.00094	1.00013
2810405F17Rik	0	1	0.822036	0.839009	0.998976	-0.00147783	-1.00102	1.02254	1.02359	-1.01	1.00793
2810407A14Rik	0	1	3.40027e-06	5.7436e-06	0.976044	-0.0349823	-1.02454	1.02138	1.04645	-1.03508	-1.01412
2810408A11Rik	0	1	0.0158397	0.0206003	1.00073	0.00105421	1.00073	1.00212	1.00139	1.00014	1.00133
2810414N06Rik	0	1	0.233061	0.263654	0.998813	-0.00171322	-1.00119	1.00494	1.00613	-1.00314	1.00076
2810417H13Rik	0	1	0.134397	0.157253	0.999889	-0.000160843	-1.00011	1.0091	1.00921	-1.00026	1.00003
2810425M01Rik	0	1	0.000219545	0.000330343	1.00509	0.00733114	1.00509	1.01692	1.01176	1.00239	1.00781
2810428I15Rik	0	1	0	0	1.016	0.0229052	1.016	1.07154	1.05467	1.016	1.016
2810429I04Rik	0	1	0.623495	0.653609	0.998825	-0.00169684	-1.00118	1.0023	1.00348	-1.00589	1.00353
2810432F15Rik	0	1	0.0350678	0.0441008	1.00126	0.00181959	1.00126	1.00366	1.00239	1.00009	1.00244
2810433D01Rik	0	1	0.283839	0.316184	0.999512	-0.000703881	-1.00049	1.00277	1.00326	-1.00138	1.0004
2810454H06Rik	0	1	0.00833276	0.0111206	0.999942	-8.3076e-05	-1.00006	1.0122	1.01226	-1.0001	-1.00001
2810459M11Rik	0	1	0.00498278	0.00677717	1.00018	0.00025392	1.00018	1.00375	1.00357	1.00005	1.0003
2810474O19Rik	0	1	4.42472e-09	9.2514e-09	1.03706	0.0524954	1.03706	1.73573	1.67371	1.02453	1.04974
2900009J06Rik	0	1	1.5939e-10	3.78463e-10	1.00691	0.00992851	1.00691	1.03004	1.02297	1.00478	1.00903
2900011O08Rik	0	1	0.515759	0.54925	1.00179	0.00258228	1.00179	1.00445	1.00265	-1.00361	1.00721
2900026A02Rik	0	1	0	0	1.02124	0.0303232	1.02124	1.27661	1.25006	1.02124	1.02124
2900060B14Rik	0	1	0.00364303	0.00500621	0.997656	-0.0033861	-1.00235	1.01254	1.01492	-1.00394	-1.00077
2900076A07Rik	0	1	0	0	1.01544	0.022108	1.01544	1.0808	1.06436	1.01544	1.01544
2900089D17Rik	0	1	0	0	1.04688	0.0660972	1.04688	1.20922	1.15507	1.04688	1.04688
2900092C05Rik	0	1	0.401718	0.436241	0.998501	-0.00216428	-1.0015	1.00222	1.00373	-1.00502	1.00201
2900093K20Rik	0	1	0.294102	0.326801	0.999124	-0.00126409	-1.00088	1.01312	1.01401	-1.00252	1.00076
3010003L21Rik	0	1	0.155134	0.180027	0.999776	-0.000323157	-1.00022	1.00049	1.00072	-1.00053	1.00008
3010026O09Rik	0	1	0.000340859	0.000506615	1.00774	0.0111274	1.00774	1.02745	1.01955	1.0035	1.012
3100003L05Rik	0	1	0.318246	0.351252	1.00122	0.00176234	1.00122	1.00177	1.00054	-1.00118	1.00363
3110002H16Rik	0	1	2.26402e-11	5.8301e-11	0.999431	-0.000821432	-1.00057	1.0536	1.0542	-1.00074	-1.0004
3110009E18Rik	0	1	0.0225907	0.0289603	0.999553	-0.000645722	-1.00045	1.04147	1.04194	-1.00083	-1.00006
3110021N24Rik	0	1	1.60701e-08	3.2118e-08	1.01376	0.0197137	1.01376	1.06295	1.04852	1.00896	1.01857
3110035E14Rik	0	1	0.0343894	0.0432969	1.00046	0.000658365	1.00046	1.00356	1.0031	1.00003	1.00088
3110039M20Rik.1	0	1	0.413568	0.44774	0.999082	-0.00132485	-1.00092	1.00309	1.00401	-1.00312	1.00128
3110040N11Rik	0	1	8.42417e-05	0.000130375	1.00599	0.00861571	1.00599	1.03456	1.0284	1.003	1.00899
3110043O21Rik	0	1	1.75082e-13	5.8138e-13	0.959257	-0.060011	-1.04247	1.12505	1.17283	-1.05407	-1.031
3110045C21Rik	0	1	0.0484754	0.0598674	1.0032	0.00460608	1.0032	1.00728	1.00407	1.00002	1.00638
3110052M02Rik	0	1	0.0210955	0.0271165	0.995802	-0.00606916	-1.00422	1.00734	1.01159	-1.00781	-1.00063
3110056K07Rik	0	1	0	0	1.0446	0.0629512	1.0446	1.1881	1.13737	1.0446	1.0446
3110062M04Rik	0	1	1.71254e-05	2.7691e-05	0.995779	-0.00610224	-1.00424	1.0228	1.02713	-1.00618	-1.0023
3110070M22Rik	0	1	0.251689	0.283053	1.00114	0.00163764	1.00114	1.00188	1.00074	-1.00081	1.00308
3110082I17Rik	0	1	8.99135e-10	1.9935e-09	0.980838	-0.0279136	-1.01954	1.12269	1.14463	-1.02587	-1.01325
3110083C13Rik	0	1	0.326348	0.359578	0.999046	-0.00137639	-1.00095	1.00169	1.00264	-1.00286	1.00095
3300002A11Rik	0	1	4.88498e-15	2.03249e-14	1.02258	0.0322097	1.02258	1.03447	1.01163	1.01688	1.02831
3300002I08Rik	0	1	7.53175e-13	2.30199e-12	1.00097	0.0013984	1.00097	1.08306	1.08201	1.0007	1.00124
3425401B19Rik	0	1	0	0	1.01995	0.0284939	1.01995	1.0256	1.00554	1.01995	1.01995
3632451O06Rik	0	1	1.17264e-09	2.57332e-09	1.01843	0.0263441	1.01843	1.11372	1.09357	1.01246	1.02444
3830403N18Rik	0	1	0.1286	0.150714	0.998801	-0.00173035	-1.0012	1.00067	1.00187	-1.00275	1.00035
3830406C13Rik	0	1	5.27578e-13	1.64573e-12	0.996302	-0.00534538	-1.00371	1.14577	1.15002	-1.00472	-1.0027
3830408C21Rik	0	1	0.00639619	0.00862236	1.00221	0.00318599	1.00221	1.00449	1.00228	1.00062	1.0038
3930402G23Rik	0	1	0.422628	0.456952	1.00071	0.00101953	1.00071	1.00236	1.00165	-1.00102	1.00244
4430402I18Rik	0	1	0	0	1.05494	0.0771612	1.05494	1.1035	1.04603	1.05494	1.05494
4632404H12Rik	0	1	0.000136152	0.000207883	0.997998	-0.00289137	-1.00201	1.02452	1.02657	-1.00304	-1.00098
4632411P08Rik	0	1	0.56364	0.595431	1.00088	0.00127351	1.00088	1.00167	1.00078	-1.00212	1.00389
4632415L05Rik	0	1	2.9366e-11	7.4681e-11	1.02016	0.0287911	1.02016	1.04896	1.02824	1.01417	1.02617
4632428C04Rik	0	1	0.00143108	0.0020314	1.00652	0.00937946	1.00652	1.0102	1.00365	1.00251	1.01055
4731419I09Rik	0	1	0.118516	0.139553	1.00133	0.00191813	1.00133	1.00363	1.00229	-1.00034	1.003
4732414G09Rik	0	1	0.677617	0.704838	0.99972	-0.000403348	-1.00028	1.00077	1.00105	-1.0016	1.00104
4732419C18Rik	0	1	0.0116299	0.0153083	0.990261	-0.0141199	-1.00984	1.01965	1.02967	-1.01754	-1.00219
4732440D04Rik	0	1	1.6492e-10	3.90743e-10	1.01176	0.0168674	1.01176	1.08823	1.07558	1.00814	1.01539
4732463B04Rik	0	1	0.330764	0.364121	0.99948	-0.000750293	-1.00052	1.00632	1.00684	-1.00157	1.00053
4732465J04Rik	0	1	2.78462e-05	4.44396e-05	1.00707	0.0101606	1.00707	1.01193	1.00483	1.00376	1.01039
4732471J01Rik	0	1	0	0	0.923923	-0.114156	-1.08234	1.32726	1.43655	-1.08234	-1.08234
4732487G21Rik	0	1	0.0496304	0.0612501	1.00018	0.000254445	1.00018	1.00172	1.00154	1	1.00035
4732491K20Rik	0	1	7.45587e-11	1.83108e-10	1.02078	0.0296692	1.02078	1.04294	1.02171	1.01448	1.02712
4831440E17Rik	0	1	1.61649e-07	2.99542e-07	1.01231	0.0176468	1.01231	1.037	1.02439	1.00769	1.01695
4833403J16Rik	0	1	0.0829379	0.0996836	1.00074	0.00106191	1.00074	1.01638	1.01563	-1.0001	1.00157
4833412C05Rik	0	1	0.00441848	0.0060356	1.00288	0.0041476	1.00288	1.00374	1.00085	1.0009	1.00487
4833413G10Rik	0	1	0.010509	0.0138801	0.998891	-0.00160116	-1.00111	1.00392	1.00503	-1.00196	-1.00026
4833418N02Rik	0	1	0.0272068	0.0346203	1.00248	0.00356637	1.00248	1.01306	1.01055	1.00028	1.00468
4833420G17Rik	0	1	4.21885e-15	1.77357e-14	0.992756	-0.0104887	-1.0073	1.19309	1.2018	-1.00913	-1.00547
4833422C13Rik	0	1	1.95008e-08	3.87257e-08	1.01132	0.0162412	1.01132	1.02589	1.01441	1.00736	1.0153
4833427F10Rik	0	1	1.57421e-05	2.55134e-05	1.00467	0.00672	1.00467	1.00549	1.00082	1.00255	1.0068
4833439L19Rik	0	1	0	0	1.00868	0.0124702	1.00868	1.16927	1.15921	1.00868	1.00868
4833445I07Rik	0	1	?	?	?	?	?	?	?	?	?
4921504A21Rik	0	1	2.77556e-14	1.03526e-13	1.01979	0.0282672	1.01979	1.04889	1.02854	1.01465	1.02495
4921504E06Rik	0	1	0.11503	0.135678	1.00156	0.00224699	1.00156	1.003	1.00144	-1.00038	1.0035
4921506M07Rik	0	1	0.438925	0.473103	0.997314	-0.00388087	-1.00269	1.00265	1.00535	-1.00955	1.00413
4921507P07Rik	0	1	2.44725e-05	3.91848e-05	1.00216	0.00311148	1.00216	1.01892	1.01672	1.00116	1.00316
4921511C10Rik	0	1	4.64728e-12	1.28639e-11	1.00479	0.00689682	1.00479	1.05218	1.04716	1.00343	1.00615
4921513I03Rik	0	1	0.00908974	0.0120789	1.00103	0.0014849	1.00103	1.00254	1.00151	1.00026	1.0018
4921524J17Rik	0	1	1.61204e-13	5.3869e-13	1.0155	0.0221911	1.0155	1.17822	1.16023	1.01136	1.01966
4921534H16Rik	0	1	0.277267	0.309438	0.998506	-0.00215767	-1.0015	1.0013	1.0028	-1.0042	1.0012
4921536K21Rik	0	1	0.920833	0.928302	0.999961	-5.61558e-05	-1.00004	1.00118	1.00122	-1.00081	1.00073
4921539H07Rik	0	1	0.314544	0.347584	1.00079	0.0011403	1.00079	1.0016	1.00081	-1.00075	1.00233
4930402H24Rik	0	1	9.08242e-09	1.85312e-08	0.980775	-0.0280059	-1.0196	2.67672	2.72919	-1.02637	-1.01287
4930403P22Rik	0	1	0.560755	0.592733	1.00069	0.000993692	1.00069	1.00188	1.00119	-1.00163	1.00301
4930404A12Rik	0	1	0.0658164	0.0800675	1.00062	0.000893594	1.00062	1.00139	1.00077	-1.00004	1.00128
4930404N11Rik	0	1	0.0211656	0.0271975	0.998954	-0.00151049	-1.00105	1.01576	1.01682	-1.00194	-1.00016
4930405D11Rik	0	1	0.151641	0.176303	0.997295	-0.00390754	-1.00271	1.00415	1.00688	-1.00643	1.00099
4930407G08Rik	0	1	0.749737	0.773429	1.00046	0.000670159	1.00046	1.00207	1.00161	-1.00239	1.00332
4930412B13Rik	0	1	0.0210346	0.0270411	1.00155	0.0022324	1.00155	1.00307	1.00152	1.00023	1.00287
4930412F09Rik	0	1	0.423593	0.45791	0.999779	-0.000319381	-1.00022	1.00101	1.00123	-1.00076	1.00032
4930412M03Rik	0	1	?	?	?	?	?	?	?	?	?
4930415F15Rik	0	1	0.0429795	0.0533946	1.00553	0.00795255	1.00553	1.01773	1.01214	1.00017	1.01091
4930415O20Rik	0	1	4.79436e-07	8.59664e-07	1.01177	0.0168766	1.01177	1.02236	1.01047	1.00717	1.01638
4930419G24Rik	0	1	0.00515198	0.00700019	1.00327	0.0047123	1.00327	1.00489	1.00161	1.00098	1.00557
4930422M22Rik	0	1	0.511169	0.544829	0.999119	-0.0012709	-1.00088	1.00154	1.00243	-1.00351	1.00175
4930425L21Rik	0	1	0.976037	0.97806	0.999877	-0.000177385	-1.00012	1.00135	1.00147	-1.00818	1.00793
4930426I24Rik	0	1	0.00157489	0.00223007	1.00143	0.00206064	1.00143	1.00675	1.00531	1.00054	1.00232
4930427A07Rik	0	1	0.0289495	0.0367358	1.00232	0.00334267	1.00232	1.00327	1.00095	1.00024	1.00441
4930429D17Rik	0	1	0.00832438	0.0111119	0.998222	-0.00256702	-1.00178	1.00172	1.0035	-1.00311	-1.00046
4930430A15Rik	0	1	?	?	?	?	?	?	?	?	?
4930430F08Rik	0	1	0.000941085	0.00135475	1.00091	0.0013173	1.00091	1.02583	1.02489	1.00037	1.00146
4930432B10Rik	0	1	5.38858e-12	1.48216e-11	1.0076	0.0109217	1.0076	1.04328	1.03541	1.00543	1.00977
4930432K21Rik	0	1	0.896388	0.906811	1.00059	0.00085379	1.00059	1.00629	1.0057	-1.00835	1.00954
4930433N12Rik	0	1	0.919509	0.927128	1.00043	0.000620247	1.00043	1.00307	1.00264	-1.00794	1.00881
4930444A19Rik	0	1	0.00360393	0.00495445	1.00344	0.00495489	1.00344	1.02969	1.02615	1.00112	1.00576
4930444P10Rik	0	1	0.0159008	0.0206736	1.00441	0.00635233	1.00441	1.00648	1.00206	1.00082	1.00801
4930445B16Rik	0	1	7.42474e-07	1.31331e-06	1.00838	0.0120327	1.00838	1.00889	1.00051	1.00505	1.01171
4930447C04Rik	0	1	2.7213e-08	5.35641e-08	0.998462	-0.00222071	-1.00154	1.0108	1.01236	-1.00208	-1.001
4930448D08Rik	0	1	0.0101453	0.0134232	1.00028	0.000406107	1.00028	1.00106	1.00078	1.00007	1.0005
4930448N21Rik	0	1	8.41573e-10	1.87184e-09	0.966025	-0.0498682	-1.03517	1.98701	2.05689	-1.04666	-1.02381
4930451G09Rik	0	1	0.110143	0.13024	0.997166	-0.00409496	-1.00284	1.00183	1.00468	-1.00634	1.00064
4930452B06Rik	0	1	8.06965e-06	1.33243e-05	1.00941	0.0135088	1.00941	1.03439	1.02475	1.00527	1.01357
4930453N24Rik	0	1	6.30718e-13	1.95067e-12	1.00275	0.00396316	1.00275	1.08655	1.08356	1.002	1.0035
4930455D15Rik	0	1	0.00411896	0.00563486	0.998607	-0.00201076	-1.00139	1.00405	1.00545	-1.00235	-1.00044
4930455G09Rik	0	1	7.92777e-10	1.7685e-09	1.0071	0.0102128	1.0071	1.01559	1.00843	1.00483	1.00938
4930455H04Rik	0	1	0.0202381	0.0260538	1.00044	0.000628909	1.00044	1.00445	1.00401	1.00007	1.0008
4930458D05Rik	0	1	0.00780754	0.0104517	0.997769	-0.00322209	-1.00224	1.01962	1.0219	-1.00389	-1.00059
4930467D21Rik	0	1	0.0635706	0.077498	1.00172	0.00248458	1.00172	1.00426	1.00253	-1.0001	1.00355
4930467E23Rik	0	1	0.00378343	0.00518973	1.0023	0.00330853	1.0023	1.00276	1.00047	1.00074	1.00385
4930469G21Rik	0	1	0.563441	0.595256	1.00113	0.00162426	1.00113	1.00213	1.001	-1.0027	1.00496
4930473D10Rik	0	1	0.189817	0.217491	0.998004	-0.00288278	-1.002	1.00124	1.00325	-1.005	1.00099
4930478K11Rik	0	1	0.647994	0.67698	1.00058	0.000839897	1.00058	1.00215	1.00156	-1.00192	1.00309
4930479D17Rik	0	1	0.107026	0.126796	0.999477	-0.000755287	-1.00052	1.00543	1.00596	-1.00116	1.00011
4930480K23Rik	0	1	2.16351e-05	3.47825e-05	1.00491	0.00707104	1.00491	1.04819	1.04307	1.00264	1.00719
4930481A15Rik	0	1	0	0	1.07133	0.0994023	1.07133	1.15952	1.08232	1.07133	1.07133
4930483K19Rik	0	1	0.462886	0.496898	0.999475	-0.000758051	-1.00053	1.00028	1.0008	-1.00193	1.00088
4930486L24Rik	0	1	0.152689	0.177438	0.997874	-0.00307026	-1.00213	1.0041	1.00624	-1.00506	1.00079
4930502E18Rik	0	1	0.344715	0.378354	0.999402	-0.000863261	-1.0006	1.00033	1.00093	-1.00184	1.00064
4930503L19Rik	0	1	2.81398e-07	5.12328e-07	0.994313	-0.00822782	-1.00572	1.05463	1.06066	-1.00791	-1.00353
4930505A04Rik	0	1	0.0247787	0.0316789	1.00317	0.00456288	1.00317	1.0091	1.00592	1.0004	1.00594
4930505N22Rik	0	1	0.420926	0.455282	0.997392	-0.00376744	-1.00261	1.00677	1.0094	-1.00901	1.00376
4930509E16Rik	0	1	0.122312	0.143751	1.00058	0.000838633	1.00058	1.00232	1.00174	-1.00016	1.00132
4930509G22Rik	0	1	0.442389	0.476512	0.997081	-0.00421763	-1.00293	1.00513	1.00807	-1.01044	1.00455
4930509J09Rik	0	1	0.407452	0.441944	0.999783	-0.000313666	-1.00022	1.00178	1.00199	-1.00073	1.0003
4930512B01Rik	0	1	0.000677576	0.000985277	1.00611	0.00878739	1.00611	1.02766	1.02142	1.00258	1.00965
4930512H18Rik	0	1	0	0	1.13155	0.178299	1.13155	1.13883	1.00643	1.13155	1.13155
4930513D17Rik	0	1	0.189286	0.216983	0.997078	-0.00422196	-1.00293	1.00432	1.00726	-1.00732	1.00144
4930515L19Rik	0	1	0.0120001	0.0157765	0.999888	-0.000161847	-1.00011	1.00096	1.00108	-1.0002	-1.00002
4930516K23Rik	0	1	0.0817842	0.0983846	0.998189	-0.00261549	-1.00181	1.00023	1.00204	-1.00386	1.00023
4930518I15Rik	0	1	0.130098	0.152397	1.00115	0.00166083	1.00115	1.02429	1.02311	-1.00034	1.00265
4930522L14Rik	0	1	1.03724e-09	2.2863e-09	0.990205	-0.0142005	-1.00989	1.03447	1.0447	-1.01309	-1.0067
4930523C07Rik	0	1	1.44107e-12	4.24849e-12	0.957565	-0.0625571	-1.04432	1.26547	1.32155	-1.05692	-1.03186
4930524B15Rik	0	1	?	?	?	?	?	?	?	?	?
4930524J08Rik	0	1	0.00842619	0.0112384	1.00165	0.00237433	1.00165	1.00324	1.0016	1.00042	1.00287
4930524O07Rik	0	1	0.0577085	0.0707282	0.99881	-0.00171778	-1.00119	1.00024	1.00143	-1.00242	1.00004
4930525G20Rik	0	1	0.000194724	0.000294191	1.00296	0.00426511	1.00296	1.02258	1.01957	1.0014	1.00452
4930526L06Rik	0	1	?	?	?	?	?	?	?	?	?
4930532G15Rik	0	1	0.986193	0.987474	0.999733	-0.000385722	-1.00027	1.00266	1.00293	-1.03102	1.03047
4930533B01Rik	0	1	0.993128	0.99387	1.00013	0.000182421	1.00013	1.00141	1.00128	-1.02906	1.02932
4930533K18Rik	0	1	0.0104697	0.0138303	1.00139	0.00201047	1.00139	1.00994	1.00854	1.00033	1.00246
4930534D22Rik	0	1	0.504662	0.538355	1.00017	0.000238885	1.00017	1.00179	1.00163	-1.00032	1.00065
4930537H20Rik	0	1	?	?	?	?	?	?	?	?	?
4930539E08Rik	0	1	0.854403	0.86863	1.00054	0.000781795	1.00054	1.00151	1.00097	-1.00526	1.00635
4930539J05Rik	0	1	0.00817406	0.0109213	0.998775	-0.00176878	-1.00123	1.00418	1.00541	-1.00214	-1.00032
4930544I03Rik	0	1	0.418481	0.452722	0.998846	-0.00166554	-1.00116	1.00413	1.00529	-1.00396	1.00164
4930545L23Rik	0	1	0.0157253	0.0204622	1.00192	0.00276542	1.00192	1.00883	1.0069	1.00036	1.00348
4930547M16Rik	0	1	?	?	?	?	?	?	?	?	?
4930548K13Rik	0	1	?	?	?	?	?	?	?	?	?
4930550C14Rik	0	1	0.21021	0.239313	1.00015	0.000217274	1.00015	1.00858	1.00843	-1.00008	1.00039
4930551O13Rik	0	1	0.434875	0.46894	0.998772	-0.00177292	-1.00123	1.00043	1.00166	-1.00432	1.00186
4930552P12Rik	0	1	0.000907777	0.00130788	1.00001	1.02725e-05	1.00001	1.00086	1.00086	1	1.00001
4930554G24Rik	0	1	0.193333	0.221272	1.0015	0.00216403	1.0015	1.00726	1.00575	-1.00076	1.00377
4930554H23Rik	0	1	0.752363	0.775815	0.999836	-0.000236637	-1.00016	1.0011	1.00126	-1.00118	1.00086
4930555A03Rik	0	1	0.964096	0.967376	1.00031	0.000443306	1.00031	1.00156	1.00125	-1.01316	1.01378
4930556J24Rik	0	1	0.0852721	0.102298	0.997597	-0.00347052	-1.00241	1.02082	1.02327	-1.00516	1.00033
4930556M19Rik	0	1	0.864119	0.877176	0.99994	-8.66326e-05	-1.00006	1.00223	1.00229	-1.00075	1.00063
4930556N13Rik	0	1	8.94748e-07	1.571e-06	1.00328	0.0047194	1.00328	1.08701	1.08346	1.00197	1.00459
4930557F10Rik	0	1	?	?	?	?	?	?	?	?	?
4930557J02Rik	0	1	0.752867	0.776198	0.999829	-0.000246243	-1.00017	1.0011	1.00127	-1.00123	1.00089
4930558K02Rik	0	1	?	?	?	?	?	?	?	?	?
4930562C15Rik	0	1	0.705176	0.73158	0.999196	-0.00115989	-1.0008	1.0006	1.0014	-1.00498	1.00337
4930562F07Rik	0	1	0.193304	0.221253	0.999017	-0.00141923	-1.00098	1.00289	1.00388	-1.00247	1.0005
4930563F08Rik	0	1	0.291308	0.323944	1.00031	0.000451557	1.00031	1.00175	1.00143	-1.00027	1.00089
4930565N06Rik	0	1	0.000540769	0.00079337	0.999324	-0.000976165	-1.00068	1.01431	1.015	-1.00106	-1.00029
4930570G19Rik	0	1	0.89142	0.902205	1.00008	0.00011154	1.00008	1.01739	1.01731	-1.00103	1.00119
4930578C19Rik	0	1	5.98643e-12	1.63574e-11	1.00536	0.00771651	1.00536	1.05157	1.04596	1.00383	1.0069
4930578G10Rik	0	1	8.91598e-12	2.38968e-11	0.977399	-0.03298	-1.02312	1.41155	1.44419	-1.02986	-1.01643
4930578M01Rik	0	1	0.0699135	0.0847672	1.00268	0.00385598	1.00268	1.00753	1.00484	-1.00022	1.00558
4930579C12Rik	0	1	0.165568	0.19123	1.0008	0.00115455	1.0008	1.00151	1.00071	-1.00033	1.00193
4930579G18Rik	0	1	0.00311109	0.00430002	0.998699	-0.00187846	-1.0013	1.00742	1.00873	-1.00217	-1.00044
4930579G24Rik	0	1	0.00779891	0.0104409	1.00134	0.0019284	1.00134	1.0029	1.00156	1.00035	1.00232
4930579H20Rik	0	1	0.0149278	0.0194667	1.00402	0.00578982	1.00402	1.00475	1.00073	1.00078	1.00727
4930590J08Rik	0	1	0.00202862	0.00284753	1.00029	0.00041113	1.00029	1.01815	1.01786	1.0001	1.00047
4930590L20Rik	0	1	0.0761445	0.091925	1.00786	0.0112962	1.00786	1.03517	1.0271	-1.00082	1.01662
4930593A02Rik	0	1	1.57781e-05	2.5567e-05	1.00259	0.00372948	1.00259	1.02321	1.02057	1.00141	1.00377
4930595D18Rik	0	1	0.00174079	0.00245659	0.995355	-0.00671657	-1.00467	1.00407	1.00875	-1.0076	-1.00174
4930598A11Rik	0	1	0.0473534	0.0585899	1.00024	0.000351201	1.00024	1.00181	1.00157	1	1.00048
4930599N23Rik	0	1	7.28306e-14	2.55546e-13	0.972022	-0.0409393	-1.02878	1.1651	1.19864	-1.03646	-1.02117
4931403G20Rik	0	1	0.151698	0.176358	1.00276	0.00398283	1.00276	1.00435	1.00158	-1.00101	1.00656
4931406C07Rik	0	1	1.11022e-16	6.02742e-16	0.92308	-0.115473	-1.08333	1.21003	1.31086	-1.10402	-1.06303
4931406P16Rik	0	1	1.86406e-13	6.17099e-13	0.967612	-0.0474996	-1.03347	1.91842	1.98263	-1.04257	-1.02445
4931414P19Rik	0	1	0.000568905	0.000832964	0.994396	-0.00810799	-1.00564	1.03889	1.04475	-1.00886	-1.00243
4931422A03Rik	0	1	0.0205045	0.0263791	1.00543	0.00781718	1.00543	1.02414	1.01861	1.00084	1.01005
4931423N10Rik	0	1	5.29561e-10	1.20104e-09	1.00402	0.00578834	1.00402	1.02514	1.02103	1.00275	1.00529
4931428F04Rik	0	1	0.502637	0.536327	0.997632	-0.00341978	-1.00237	1.00463	1.00702	-1.00934	1.00457
4931431C16Rik	0	1	0.774202	0.796259	0.999577	-0.000610772	-1.00042	1.0005	1.00093	-1.00332	1.00247
4931440J10Rik	0	1	0.000203963	0.000307642	0.997466	-0.00366074	-1.00254	1.03484	1.03747	-1.00388	-1.0012
4932411K12Rik	0	1	0.495654	0.529461	0.998865	-0.0016388	-1.00114	1.003	1.00414	-1.00441	1.00213
4932413F04Rik	0	1	0.0286814	0.0364142	1.00149	0.00214137	1.00149	1.00274	1.00125	1.00015	1.00282
4932414N04Rik	0	1	0.935837	0.942173	1.0008	0.00115409	1.0008	1.00637	1.00557	-1.01885	1.02048
4932422M17Rik	0	1	0.00923801	0.0122666	0.999911	-0.000128774	-1.00009	1.00868	1.00877	-1.00016	-1.00002
4932435O22Rik	0	1	0.00552428	0.00748968	1.00355	0.0051162	1.00355	1.00544	1.00188	1.00104	1.00607
4932438A13Rik	0	1	2.12363e-12	6.11877e-12	0.945461	-0.0809098	-1.05768	1.72972	1.8295	-1.07436	-1.04127
4932438H23Rik	0	1	4.35875e-08	8.43253e-08	0.995851	-0.00599756	-1.00417	1.0156	1.01983	-1.00566	-1.00267
4932443I19Rik	0	1	?	?	?	?	?	?	?	?	?
4932443L11Rik	0	1	1.56872e-05	2.54316e-05	1.00041	0.000585679	1.00041	1.01741	1.01699	1.00022	1.00059
4932702P03Rik	0	1	0.0197017	0.0253876	1.00206	0.00297155	1.00206	1.00255	1.00049	1.00033	1.0038
4933402D24Rik	0	1	0.560093	0.592114	1.00016	0.000235355	1.00016	1.0009	1.00073	-1.00039	1.00071
4933402J07Rik	0	1	0.835947	0.851957	0.999063	-0.00135283	-1.00094	1.00311	1.00405	-1.00986	1.00797
4933404O12Rik	0	1	0.0874335	0.104761	1.00013	0.000182582	1.00013	1.00776	1.00763	-1.00002	1.00027
4933405D12Rik	0	1	0.0375441	0.0470348	0.995738	-0.00616133	-1.00428	1.01388	1.01822	-1.00833	-1.00025
4933406C10Rik	0	1	5.60786e-06	9.34107e-06	0.98689	-0.0190391	-1.01328	1.04115	1.05498	-1.01907	-1.00753
4933406I18Rik	0	1	0	0	0.854565	-0.226737	-1.17019	1.64218	1.92165	-1.17019	-1.17019
4933406J10Rik	0	1	0.849115	0.864113	0.999541	-0.00066177	-1.00046	1.0007	1.00115	-1.0052	1.00428
4933406P04Rik	0	1	0.57607	0.607418	1.00023	0.00033705	1.00023	1.00107	1.00083	-1.00059	1.00105
4933407E24Rik	0	1	0.798604	0.818261	1.00074	0.00106874	1.00074	1.00171	1.00097	-1.00496	1.00645
4933408B17Rik	0	1	0.00412196	0.00563853	0.995662	-0.00627242	-1.00436	1.03792	1.04244	-1.00735	-1.00138
4933413J09Rik	0	1	0.000646329	0.00094102	1.00277	0.0039841	1.00277	1.00357	1.0008	1.00118	1.00436
4933413L06Rik	0	1	0	0	1.07126	0.0993075	1.07126	1.07296	1.00158	1.07126	1.07126
4933415A04Rik	0	1	0.0622269	0.0759557	1.00178	0.00256768	1.00178	1.00326	1.00148	-1.00009	1.00366
4933416M07Rik	0	1	0.206858	0.235697	0.999336	-0.000958547	-1.00066	1.00389	1.00456	-1.0017	1.00037
4933417O13Rik	0	1	6.6146e-12	1.79947e-11	1.00921	0.0132254	1.00921	1.01328	1.00403	1.00657	1.01185
4933423P22Rik	0	1	0.109041	0.129017	0.998336	-0.00240205	-1.00167	1.00494	1.00662	-1.00371	1.00037
4933424G06Rik	0	1	0.0227618	0.0291753	1.00156	0.00224784	1.00156	1.0042	1.00264	1.00022	1.0029
4933424L21Rik	0	1	0.243267	0.274273	1.00153	0.00220967	1.00153	1.00332	1.00178	-1.00104	1.00411
4933427D06Rik	0	1	0.00015226	0.000231564	1.00629	0.00904902	1.00629	1.01405	1.00771	1.00303	1.00956
4933427D14Rik	0	1	5.88444e-09	1.22008e-08	0.972096	-0.04083	-1.02871	1.09599	1.12745	-1.03856	-1.01895
4933427G17Rik	0	1	0.0012047	0.00171987	0.996385	-0.00522432	-1.00363	1.00722	1.01087	-1.00583	-1.00143
4933428G20Rik	0	1	0.815448	0.833067	0.999794	-0.000297935	-1.00021	1.00397	1.00418	-1.00194	1.00153
4933430I17Rik	0	1	0.355813	0.389675	1.00062	0.00089765	1.00062	1.00182	1.0012	-1.0007	1.00194
4933431E20Rik	0	1	2.22217e-09	4.75887e-09	1.00185	0.00267124	1.00185	1.02205	1.02016	1.00125	1.00246
4933433G15Rik	0	1	0.00431822	0.00590096	0.994208	-0.00837991	-1.00583	1.00452	1.01037	-1.00985	-1.00182
4933434E20Rik	0	1	0	0	1.01521	0.0217844	1.01521	1.26051	1.24162	1.01521	1.01521
4933436I20Rik	0	1	0.1082	0.128135	0.996816	-0.00460064	-1.00319	1.00238	1.00558	-1.0071	1.0007
5031414D18Rik	0	1	2.14565e-05	3.45114e-05	1.00757	0.0108859	1.00757	1.01709	1.00945	1.00407	1.01109
5031415H12Rik	0	1	0.63556	0.665387	0.999308	-0.000998408	-1.00069	1.00118	1.00188	-1.00356	1.00217
5031425E22Rik	0	1	1.32759e-10	3.17395e-10	0.982576	-0.0253591	-1.01773	1.83649	1.86906	-1.02321	-1.01229
5031425F14Rik	0	1	0.00178148	0.00251217	1.00135	0.0019463	1.00135	1.00491	1.00355	1.0005	1.0022
5031439G07Rik	0	1	4.37539e-13	1.37945e-12	1.00552	0.00793463	1.00552	1.16172	1.15535	1.00402	1.00701
5033403F01Rik	0	1	0.120804	0.142152	0.999949	-7.3953e-05	-1.00005	1.00244	1.00249	-1.00012	1.00001
5033417F24Rik	0	1	0.0157435	0.0204828	1.00042	0.000606529	1.00042	1.00195	1.00153	1.00008	1.00076
5033428I22Rik	0	1	8.31591e-05	0.000128757	0.998781	-0.00175946	-1.00122	1.02832	1.02957	-1.00183	-1.00061
5033430I15Rik	0	1	2.35775e-05	3.77935e-05	1.00602	0.00865945	1.00602	1.00695	1.00092	1.00323	1.00882
5330416C01Rik	0	1	0.910223	0.918564	1.00038	0.000544193	1.00038	1.00148	1.00111	-1.0062	1.00696
5330417C22Rik	0	1	7.01445e-06	1.16195e-05	1.00226	0.00325137	1.00226	1.00458	1.00232	1.00127	1.00324
5330434G04Rik	0	1	0.0656654	0.0799062	1.00251	0.00362024	1.00251	1.00407	1.00155	-1.00016	1.00519
5330439K02Rik	0	1	3.37684e-05	5.36006e-05	1.0145	0.0207627	1.0145	1.04009	1.02523	1.00762	1.02142
5430402O13Rik	0	1	1.4366e-11	3.77025e-11	1.00994	0.014264	1.00994	1.04586	1.03557	1.00704	1.01284
5430403G16Rik	0	1	0.00291449	0.00403791	0.997432	-0.00370934	-1.00257	1.01971	1.02234	-1.00427	-1.00088
5430416N02Rik	0	1	0.0631365	0.0770011	0.997906	-0.0030235	-1.0021	1.01569	1.01782	-1.00432	1.00011
5430416O09Rik	0	1	0.834102	0.850377	1.00133	0.00191431	1.00133	1.01316	1.01182	-1.01115	1.01384
5430419D17Rik	0	1	0.00622879	0.00840749	1.00006	9.29916e-05	1.00006	1.00124	1.00118	1.00002	1.00011
5430427M07Rik	0	1	0.187988	0.215637	0.999963	-5.27696e-05	-1.00004	1.00203	1.00207	-1.00009	1.00002
5430427N15Rik	0	1	0.0458812	0.0568532	0.997166	-0.00409428	-1.00284	1.00193	1.00478	-1.00564	-1.00005
5430427O19Rik	0	1	0.00107346	0.00153882	0.996896	-0.00448484	-1.00311	1.00518	1.0083	-1.00498	-1.00125
5730409E04Rik	0	1	1.25314e-06	2.18003e-06	1.01526	0.0218456	1.01526	1.0478	1.03205	1.00906	1.02149
5730420D15Rik	0	1	0.000146652	0.000223308	1.00535	0.00769203	1.00535	1.0083	1.00294	1.00258	1.00812
5730455P16Rik	0	1	6.66134e-16	3.24216e-15	0.997658	-0.00338204	-1.00235	1.10153	1.10412	-1.00292	-1.00178
5730507C01Rik	0	1	0.122245	0.143691	0.994734	-0.00761745	-1.00529	1.00542	1.01075	-1.01205	1.00142
5730508B09Rik	0	1	1.7939e-12	5.22232e-12	0.962009	-0.0558782	-1.03949	1.10029	1.14375	-1.05074	-1.02836
5730522E02Rik	0	1	3.66981e-10	8.43189e-10	1.02195	0.0313278	1.02195	1.10727	1.08349	1.01504	1.02892
5830432E09Rik	0	1	0.0091727	0.0121827	0.99657	-0.00495703	-1.00344	1.00286	1.00631	-1.00604	-1.00085
5830454E08Rik	0	1	0.038505	0.048152	1.00211	0.00303929	1.00211	1.00322	1.00111	1.00011	1.00411
5930412G12Rik	0	1	0.675595	0.702903	1.00007	0.000104485	1.00007	1.00291	1.00284	-1.00027	1.00041
5930422O12Rik	0	1	0.141894	0.165546	1.00118	0.00170265	1.00118	1.0019	1.00072	-1.00039	1.00276
6030407O03Rik	0	1	2.15582e-10	5.0493e-10	0.969656	-0.0444553	-1.03129	1.06911	1.10256	-1.04115	-1.02153
6030408B16Rik	0	1	0.00379565	0.00520608	0.999232	-0.00110799	-1.00077	1.01239	1.01317	-1.00129	-1.00025
6030419C18Rik	0	1	7.01236e-05	0.000109117	0.998915	-0.00156546	-1.00109	1.01019	1.01129	-1.00162	-1.00055
6030443J06Rik	0	1	3.4367e-12	9.673e-12	1.01821	0.026039	1.01821	1.14857	1.12802	1.01305	1.0234
6030445D17Rik	0	1	0.60891	0.639333	0.999595	-0.000584301	-1.00041	1.00112	1.00152	-1.00196	1.00115
6030458C11Rik	0	1	4.2133e-13	1.33221e-12	1.00301	0.00433622	1.00301	1.09159	1.08831	1.0022	1.00383
6030468B19Rik	0	1	0.120945	0.142259	0.998722	-0.00184457	-1.00128	1.00033	1.00161	-1.0029	1.00034
6030498E09Rik	0	1	0.807217	0.825967	1.00096	0.00139054	1.00096	1.00298	1.00201	-1.0068	1.00874
6230400D17Rik	0	1	2.35079e-09	5.02009e-09	1.01749	0.0250144	1.01749	1.08899	1.07027	1.01172	1.0233
6330403A02Rik	0	1	0.000231908	0.000348192	0.995284	-0.00681925	-1.00474	1.02328	1.02813	-1.00727	-1.00221
6330403K07Rik	0	1	0.147174	0.171362	0.999318	-0.000984663	-1.00068	1.00257	1.00325	-1.00161	1.00024
6330403L08Rik	0	1	3.85464e-08	7.49981e-08	1.01075	0.0154239	1.01075	1.02178	1.01091	1.0069	1.01461
6330408A02Rik	0	1	1.41252e-08	2.83612e-08	0.994147	-0.00846953	-1.00589	1.03581	1.04191	-1.00793	-1.00385
6330409D20Rik	0	1	0.928436	0.935262	1.00059	0.000854732	1.00059	1.00295	1.00236	-1.01241	1.01361
6330410L21Rik	0	1	8.70386e-08	1.64509e-07	1.00598	0.00860652	1.00598	1.00735	1.00136	1.00379	1.00818
6330416G13Rik	0	1	3.7849e-05	5.98594e-05	0.994543	-0.00789394	-1.00549	1.01769	1.02328	-1.00811	-1.00287
6330418K02Rik	0	1	0.00295233	0.00408871	0.99641	-0.00518931	-1.0036	1.00591	1.00953	-1.00599	-1.00123
6330562C20Rik	0	1	0.000201773	0.000304444	0.997729	-0.0032807	-1.00228	1.02754	1.02987	-1.00348	-1.00108
6430550D23Rik	0	1	0.0249089	0.0318406	0.986956	-0.0189426	-1.01322	1.02632	1.03988	-1.02491	-1.00166
6430562O15Rik	0	1	0.245208	0.276264	1.00341	0.00491305	1.00341	1.00724	1.00382	-1.00234	1.00919
6430571L13Rik	0	1	0.00351225	0.00483299	1.00265	0.00381905	1.00265	1.0062	1.00354	1.00087	1.00443
6430573F11Rik	0	1	0.00279451	0.00387631	1.01016	0.0145841	1.01016	1.05779	1.04715	1.00349	1.01688
6430573P05Rik	0	1	0.234426	0.265112	0.999928	-0.000103578	-1.00007	1.00175	1.00182	-1.00019	1.00005
6430584L05Rik	0	1	0.122997	0.144501	0.998471	-0.00220692	-1.00153	1.00204	1.00357	-1.00348	1.00041
6430710C18Rik	0	1	0.00104388	0.00149827	1.00112	0.00161758	1.00112	1.00171	1.00058	1.00045	1.00179
6530403H02Rik	0	1	0.00584407	0.00790784	1.0065	0.00935333	1.0065	1.02924	1.02259	1.00188	1.01115
6530409C15Rik	0	1	0.000228543	0.0003433	0.992554	-0.010782	-1.0075	1.02442	1.03211	-1.01151	-1.0035
6720427I07Rik	0	1	4.05711e-09	8.50322e-09	1.03125	0.0443941	1.03125	1.13655	1.10211	1.02073	1.04188
6720489N17Rik	0	1	0.115057	0.135701	1.00449	0.00646854	1.00449	1.0258	1.02122	-1.00109	1.01011
6820408C15Rik	0	1	4.23042e-11	1.06126e-10	0.980136	-0.0289463	-1.02027	1.07978	1.10167	-1.02637	-1.0142
8030423F21Rik	0	1	0.849851	0.86471	0.999881	-0.000172142	-1.00012	1.00086	1.00098	-1.00136	1.00112
8030442B05Rik	0	1	0.0010791	0.00154665	0.994026	-0.00864481	-1.00601	1.0091	1.01517	-1.00963	-1.0024
8030462N17Rik	0	1	2.90878e-14	1.08032e-13	1.00651	0.00935495	1.00651	1.34065	1.33199	1.00482	1.00819
8430408G22Rik	0	1	2.23041e-07	4.09207e-07	1.00586	0.00842721	1.00586	1.01436	1.00846	1.00364	1.00808
8430423G03Rik	0	1	?	?	?	?	?	?	?	?	?
8430432A02Rik	0	1	0.0852598	0.102291	1.0003	0.000426451	1.0003	1.00181	1.00151	-1.00004	1.00063
9030407P20Rik	0	1	0.000282359	0.00042201	1.00061	0.000883721	1.00061	1.00918	1.00856	1.00028	1.00094
9030617O03Rik	0	1	6.31606e-13	1.95273e-12	1.04449	0.0628037	1.04449	1.21921	1.16728	1.03218	1.05695
9030622O22Rik	0	1	0.170371	0.196451	1.00004	5.72028e-05	1.00004	1.00116	1.00112	-1.00002	1.0001
9030624G23Rik	0	1	5.80525e-09	1.20409e-08	0.949025	-0.075482	-1.05371	1.1356	1.1966	-1.07243	-1.03532
9030624J02Rik	0	1	1.55431e-15	7.06137e-15	0.999373	-0.000905466	-1.00063	1.27873	1.27954	-1.00078	-1.00047
9130008F23Rik	0	1	8.59204e-05	0.000132867	0.998996	-0.00144983	-1.00101	1.02973	1.03077	-1.00151	-1.0005
9130011E15Rik	0	1	4.44089e-16	2.22556e-15	0.990811	-0.0133183	-1.00927	1.64818	1.66346	-1.01152	-1.00703
9130015L21Rik	0	1	0.0924903	0.11044	1.00049	0.000711692	1.00049	1.00119	1.00069	-1.00008	1.00107
9130019O22Rik	0	1	0.270465	0.30237	0.99878	-0.00176149	-1.00122	1.00813	1.00936	-1.0034	1.00095
9130023H24Rik	0	1	0.00325599	0.00449209	0.996647	-0.00484512	-1.00336	1.00387	1.00725	-1.00561	-1.00112
9130204K15Rik	0	1	0.40715	0.441671	0.999847	-0.000221169	-1.00015	1.00198	1.00214	-1.00052	1.00021
9130213A22Rik	0	1	0.646333	0.675488	1.00001	9.33596e-06	1.00001	1.00092	1.00091	-1.00002	1.00003
9130221H12Rik	0	1	2.2832e-05	3.66492e-05	0.997068	-0.00423665	-1.00294	1.00506	1.00802	-1.0043	-1.00158
9130230L23Rik	0	1	0.00783189	0.0104827	0.9956	-0.00636223	-1.00442	1.01361	1.01809	-1.00769	-1.00116
9130401M01Rik	0	1	4.09259e-06	6.87897e-06	1.00499	0.00717462	1.00499	1.0299	1.02479	1.00286	1.00711
9130604C24Rik	0	1	0.772859	0.794972	0.999158	-0.00121496	-1.00084	1.00122	1.00206	-1.00658	1.00489
9230104L09Rik	0	1	3.81581e-10	8.75694e-10	1.00973	0.0139743	1.00973	1.01656	1.00676	1.00668	1.0128
9230110C19Rik	0	1	0.000375275	0.000556247	1.00371	0.00533641	1.00371	1.02879	1.02499	1.00166	1.00575
9230111E07Rik	0	1	1.0703e-05	1.75377e-05	1.00798	0.0114628	1.00798	1.00905	1.00106	1.00442	1.01155
9230112D13Rik	0	1	0.313486	0.346569	1.00159	0.00229281	1.00159	1.0023	1.00071	-1.0015	1.00469
9330020H09Rik	0	1	0.0349159	0.0439162	1.00531	0.00763973	1.00531	1.01227	1.00692	1.00038	1.01027
9330102E08Rik	0	1	0.00226933	0.00317389	1.00536	0.00770818	1.00536	1.00843	1.00305	1.00191	1.00881
9330104G04Rik	0	1	0.289138	0.321779	0.999251	-0.00108092	-1.00075	1.00089	1.00164	-1.00214	1.00064
9330111N05Rik	0	1	0	0	1.0417	0.058933	1.0417	1.11924	1.07445	1.0417	1.0417
9330136K24Rik	0	1	0.00119017	0.00170011	1.0061	0.00877507	1.0061	1.02351	1.01731	1.00241	1.00981
9330151L19Rik	0	1	0.000501399	0.000736916	0.999608	-0.000566302	-1.00039	1.01583	1.01623	-1.00061	-1.00017
9330158H04Rik	0	1	0	0	1.14391	0.193975	1.14391	1.17136	1.024	1.14391	1.14391
9330159F19Rik	0	1	1.20713e-08	2.43666e-08	0.949506	-0.0747515	-1.05318	1.10709	1.16596	-1.07211	-1.03458
9330160F10Rik	0	1	0.0016686	0.0023572	1.00022	0.00031106	1.00022	1.01178	1.01157	1.00008	1.00035
9330175E14Rik	0	1	0.233137	0.263723	0.998237	-0.00254523	-1.00177	1.00081	1.00258	-1.00468	1.00114
9330175M20Rik	0	1	5.55112e-16	2.73392e-15	0.979268	-0.0302244	-1.02117	1.20616	1.23169	-1.02636	-1.01601
9330179D12Rik	0	1	1.67528e-09	3.6202e-09	1.02063	0.0294669	1.02063	1.07012	1.04849	1.01388	1.02744
9330182L06Rik	0	1	5.35604e-05	8.39671e-05	1.00068	0.000982962	1.00068	1.01597	1.01528	1.00035	1.00101
9330185C12Rik	0	1	0.232501	0.263086	0.99713	-0.00414687	-1.00288	1.00115	1.00403	-1.00762	1.00185
9330198N18Rik	0	1	3.27203e-08	6.40421e-08	1.01223	0.0175425	1.01223	1.01682	1.00453	1.00788	1.01661
9430015G10Rik	0	1	0.00137488	0.00195385	1.00335	0.00482365	1.00335	1.02523	1.0218	1.0013	1.00541
9430016H08Rik	0	1	1.7537e-05	2.83381e-05	1.00798	0.011467	1.00798	1.0606	1.0522	1.00433	1.01164
9430018G01Rik	0	1	0.321875	0.354986	1.00123	0.00177848	1.00123	1.00181	1.00057	-1.00121	1.00368
9430020K01Rik	0	1	6.9833e-13	2.14454e-12	0.961016	-0.0573672	-1.04057	1.28286	1.3349	-1.05192	-1.02933
9430037G07Rik	0	1	1.04453e-09	2.30119e-09	1.00567	0.00815722	1.00567	1.02022	1.01447	1.00385	1.0075
9430038I01Rik	0	1	3.35112e-05	5.3207e-05	0.982325	-0.0257273	-1.01799	1.03854	1.05723	-1.02661	-1.00945
9430041J12Rik	0	1	0.00822369	0.010986	0.997745	-0.00325766	-1.00226	1.00136	1.00362	-1.00394	-1.00058
9430060I03Rik	0	1	1.20656e-06	2.10047e-06	1.00692	0.00995005	1.00692	1.0124	1.00544	1.00412	1.00973
9430065F17Rik	0	1	0.000776153	0.00112354	0.998585	-0.00204235	-1.00142	1.00303	1.00445	-1.00224	-1.00059
9430069I07Rik	0	1	0.166954	0.192754	1.00161	0.00232748	1.00161	1.00245	1.00083	-1.00067	1.00391
9530026P05Rik	0	1	4.37171e-06	7.33537e-06	0.990849	-0.0132636	-1.00924	4.38904	4.42958	-1.0132	-1.00528
9530027J09Rik	0	1	0.195656	0.223768	0.997931	-0.00298797	-1.00207	1.00244	1.00452	-1.00522	1.00107
9530034E10Rik	0	1	0.501589	0.53534	1.00154	0.00221734	1.00154	1.00393	1.00239	-1.00295	1.00604
9530036M11Rik	0	1	0.772754	0.794912	0.999669	-0.000476958	-1.00033	1.00306	1.00339	-1.00258	1.00192
9530036O11Rik	0	1	1.98092e-05	3.19178e-05	1.00242	0.00348125	1.00242	1.0088	1.00637	1.00131	1.00353
9530046B11Rik	0	1	0.010037	0.0132836	1.00145	0.00208975	1.00145	1.00418	1.00272	1.00035	1.00255
9530052C20Rik	0	1	0.529883	0.563085	0.997153	-0.00411286	-1.00285	1.0059	1.00877	-1.01181	1.00606
9530052E02Rik	0	1	0.309118	0.342284	0.995316	-0.00677325	-1.00471	1.01592	1.0207	-1.01384	1.00436
9530059O14Rik	0	1	0.170101	0.196166	1.0021	0.00303143	1.0021	1.01437	1.01224	-1.0009	1.00512
9530068E07Rik	0	1	0	0	1.02555	0.0363934	1.02555	1.13556	1.10727	1.02555	1.02555
9530077C05Rik	0	1	0.00700981	0.00942368	1.00149	0.00214445	1.00149	1.01898	1.01747	1.00041	1.00257
9530082P21Rik	0	1	6.79081e-08	1.2925e-07	1.00343	0.00493772	1.00343	1.03716	1.03362	1.00218	1.00468
9630028H03Rik	0	1	0.0088184	0.01173	1.00101	0.00146229	1.00101	1.02028	1.01925	1.00026	1.00177
9830132P13Rik	0	1	0.0711343	0.0861453	0.999441	-0.000806542	-1.00056	1.00331	1.00387	-1.00117	1.00005
9830147E19Rik	0	1	1.42651e-09	3.10227e-09	0.9837	-0.0237098	-1.01657	1.11777	1.13629	-1.02199	-1.01117
9930012K11Rik	0	1	0.00954995	0.0126644	1.0048	0.00690821	1.0048	1.01479	1.00994	1.00117	1.00845
9930021J03Rik	0	1	2.10942e-15	9.34419e-15	0.949191	-0.0752298	-1.05353	1.61069	1.69691	-1.06718	-1.04005
9930022D16Rik	0	1	0.905842	0.914992	1.00034	0.000491832	1.00034	1.00121	1.00087	-1.00532	1.00601
9930038B18Rik	0	1	?	?	?	?	?	?	?	?	?
9930111J21Rik2	0	1	0.000199091	0.000300579	0.991742	-0.0119629	-1.00833	1.0308	1.03938	-1.01274	-1.00393
A1cf	0	1	0.0793281	0.0955761	1.00011	0.000162164	1.00011	1.00294	1.00283	-1.00001	1.00024
A2m	0	1	1.0809e-08	2.19152e-08	0.985648	-0.0208562	-1.01456	1.04485	1.06006	-1.0196	-1.00955
A3galt2	0	1	0.0399996	0.0498992	0.995385	-0.00667313	-1.00464	1.00333	1.00798	-1.00908	-1.00021
A4galt	0	1	2.26485e-14	8.57265e-14	0.98624	-0.0199897	-1.01395	1.18795	1.20453	-1.01756	-1.01035
A130010J15Rik	0	1	0.000266332	0.000398742	1.00565	0.00812994	1.00565	1.01677	1.01105	1.00261	1.0087
A130051J06Rik	0	1	0.658969	0.687332	0.999489	-0.000737684	-1.00051	1.00126	1.00177	-1.00279	1.00176
A230001M10Rik	0	1	7.3967e-06	1.22376e-05	0.994878	-0.00740891	-1.00515	1.00956	1.01476	-1.00741	-1.00289
A230006K03Rik	0	1	0.146046	0.170094	1.00033	0.000482815	1.00033	1.00211	1.00177	-1.00012	1.00079
A230009B12Rik	0	1	0.00435454	0.00594967	1.00373	0.00537273	1.00373	1.00491	1.00117	1.00116	1.0063
A230028O05Rik	0	1	0.379963	0.41435	1.00107	0.0015411	1.00107	1.00198	1.00091	-1.00132	1.00346
A230046K03Rik	0	1	3.33067e-16	1.70052e-15	0.963777	-0.0532284	-1.03758	1.32697	1.37684	-1.04682	-1.02843
A230050P20Rik	0	1	9.38729e-05	0.000144804	0.999642	-0.000517065	-1.00036	1.03484	1.03521	-1.00054	-1.00018
A230065N10Rik	0	1	0.874669	0.886851	0.999543	-0.000660122	-1.00046	1.00064	1.0011	-1.00616	1.00524
A230072E10Rik	0	1	6.52115e-05	0.000101646	0.999794	-0.000297248	-1.00021	1.04376	1.04397	-1.00031	-1.0001
A230083G16Rik	0	1	0.031135	0.0393598	1.00218	0.00314024	1.00218	1.00973	1.00754	1.0002	1.00416
A230083N12Rik	0	1	0.876787	0.888791	1.00059	0.000852098	1.00059	1.00256	1.00197	-1.0069	1.00809
A230087F16Rik	0	1	0.293447	0.326115	0.999122	-0.00126678	-1.00088	1.00026	1.00114	-1.00252	1.00076
A230107N01Rik	0	1	0.0256147	0.0326996	1.00171	0.0024686	1.00171	1.00494	1.00323	1.00021	1.00322
A230108P19Rik	0	1	0.0470038	0.058178	1.00393	0.0056522	1.00393	1.00617	1.00224	1.00005	1.00781
A330008L17Rik	0	1	0.0289474	0.0367358	0.997795	-0.00318446	-1.00221	1.00434	1.00656	-1.0042	-1.00023
A330009N23Rik	0	1	0.35773	0.391577	1.00045	0.000643629	1.00045	1.00387	1.00342	-1.0005	1.0014
A330015K06Rik	0	1	0.0218877	0.0280881	0.991555	-0.012235	-1.00852	1.01311	1.02174	-1.01586	-1.00123
A330017A19Rik	0	1	0.269012	0.300882	0.995148	-0.00701659	-1.00488	1.02583	1.03083	-1.01358	1.00377
A330032B11Rik	0	1	2.65121e-13	8.58572e-13	1.0276	0.0392805	1.0276	1.05611	1.02774	1.02013	1.03513
A330033J07Rik	0	1	0.573447	0.604909	0.997396	-0.00376209	-1.00261	1.00461	1.00723	-1.01175	1.00649
A330041J22Rik	0	1	0.0470244	0.0581994	1.00286	0.00411889	1.00286	1.00481	1.00195	1.00004	1.00569
A330050F15Rik	0	1	0.258677	0.290274	1.00003	4.12056e-05	1.00003	1.00113	1.0011	-1.00002	1.00008
A330069E16Rik	0	1	0.000134949	0.000206119	0.999899	-0.000146143	-1.0001	1.01563	1.01573	-1.00015	-1.00005
A330069K06Rik	0	1	0.00891269	0.0118509	0.995616	-0.00633822	-1.0044	1.00867	1.01311	-1.00772	-1.0011
A330074K22Rik	0	1	0.159041	0.184217	0.998477	-0.00219945	-1.00153	1.00413	1.00567	-1.00365	1.0006
A330093E20Rik	0	1	0.00174852	0.00246693	1.00347	0.00499179	1.00347	1.00682	1.00334	1.00129	1.00564
A330094K24Rik	0	1	0.509355	0.543029	1.00027	0.000382857	1.00027	1.00124	1.00098	-1.00052	1.00105
A330102I10Rik	0	1	0	0	1.0591	0.0828341	1.0591	1.0671	1.00756	1.0591	1.0591
A430005L14Rik	0	1	1.59358e-06	2.75684e-06	1.00523	0.00752005	1.00523	1.03087	1.02551	1.00309	1.00737
A430033K04Rik	0	1	9.71654e-10	2.14744e-09	0.980231	-0.0288069	-1.02017	1.04071	1.0617	-1.02672	-1.01366
A430046D13Rik	0	1	4.66415e-08	8.99636e-08	1.02242	0.0319828	1.02242	1.05243	1.02935	1.01432	1.03058
A430073D23Rik	0	1	0.0022132	0.00309812	0.987754	-0.017776	-1.0124	1.02036	1.03301	-1.02042	-1.00444
A430078G23Rik	0	1	0.0038661	0.00529937	0.987613	-0.017983	-1.01254	1.00996	1.02262	-1.02114	-1.00402
A430078I02Rik	0	1	0.0135151	0.0176894	1.0027	0.00389527	1.0027	1.00311	1.0004	1.00056	1.00485
A430105I19Rik	0	1	0	0	1.03317	0.0470721	1.03317	1.05572	1.02183	1.03317	1.03317
A430105J06Rik	0	1	0.167805	0.193685	1.00066	0.000951604	1.00066	1.01343	1.01277	-1.00028	1.0016
A430106G13Rik	0	1	0.161336	0.186677	1.00167	0.00240151	1.00167	1.01311	1.01143	-1.00067	1.004
A430110L20Rik	0	1	0.0731749	0.0884749	0.999762	-0.000343957	-1.00024	1.01772	1.01797	-1.0005	1.00002
A530013C23Rik	0	1	1.90576e-05	3.07353e-05	1.00401	0.00577663	1.00401	1.045	1.04083	1.00217	1.00586
A530016L24Rik	0	1	1.26865e-07	2.36826e-07	0.962224	-0.0555559	-1.03926	1.06382	1.10559	-1.05421	-1.02452
A530017D24Rik	0	1	2.70544e-08	5.32578e-08	1.00809	0.0116302	1.00809	1.03735	1.02902	1.00523	1.01096
A530020G20Rik	0	1	8.40365e-09	1.71866e-08	0.949065	-0.0754215	-1.05367	1.06488	1.12203	-1.07258	-1.03509
A530040E14Rik	0	1	0.142849	0.166604	0.998723	-0.00184358	-1.00128	1.00022	1.0015	-1.00299	1.00043
A530064D06Rik	0	1	?	?	?	?	?	?	?	?	?
A530083I20Rik	0	1	0.652758	0.681466	1.00049	0.000713322	1.00049	1.00492	1.00443	-1.00166	1.00265
A630001G21Rik	0	1	4.75083e-05	7.46608e-05	0.987064	-0.0187839	-1.01311	1.04808	1.06181	-1.01948	-1.00677
A630012P03Rik	0	1	0.000315554	0.000470089	0.992599	-0.0107178	-1.00746	1.00929	1.01682	-1.01154	-1.00339
A630023A22Rik	0	1	0.248192	0.279427	0.998514	-0.00214505	-1.00149	1.00085	1.00234	-1.00402	1.00104
A630023P12Rik	0	1	?	?	?	?	?	?	?	?	?
A630033H20Rik	0	1	0.428069	0.462347	0.996748	-0.0046995	-1.00326	1.00466	1.00794	-1.01138	1.00481
A630072M18Rik	0	1	2.96117e-06	5.02529e-06	1.01464	0.0209621	1.01464	1.04833	1.03321	1.00847	1.02084
A630077J23Rik	0	1	0.643371	0.672715	0.999438	-0.00081102	-1.00056	1.00142	1.00198	-1.00295	1.00182
A630095N17Rik	0	1	0.278692	0.310868	1.00123	0.00178052	1.00123	1.00243	1.00119	-1.001	1.00347
A730004F24Rik	0	1	0.105226	0.124748	1.00149	0.00214221	1.00149	1.0021	1.00061	-1.00031	1.00329
A730011C13Rik	0	1	0.00109746	0.00157244	1.00111	0.00160118	1.00111	1.00797	1.00685	1.00044	1.00178
A730015C16Rik	0	1	?	?	?	?	?	?	?	?	?
A730017C20Rik	0	1	4.42125e-08	8.5449e-08	1.00838	0.0120325	1.00838	1.01385	1.00543	1.00537	1.01139
A730020M07Rik	0	1	0.0832589	0.100049	0.999181	-0.00118146	-1.00082	1.00164	1.00246	-1.00175	1.00011
A730046J19Rik	0	1	2.14982e-09	4.61186e-09	0.983994	-0.0232793	-1.01627	1.0661	1.08345	-1.02165	-1.01091
A730049H05Rik	0	1	0.578185	0.609427	1.00056	0.000812548	1.00056	1.00888	1.00831	-1.00142	1.00255
A730056A06Rik	0	1	8.49099e-13	2.57751e-12	1.01437	0.0205903	1.01437	1.03304	1.01841	1.01042	1.01835
A730071L15Rik	0	1	0.00462906	0.00631037	1.00052	0.000753271	1.00052	1.00257	1.00205	1.00016	1.00088
A730090N16Rik	0	1	0.000395756	0.000585806	0.999444	-0.000802197	-1.00056	1.00832	1.00888	-1.00086	-1.00025
A830008E24Rik	0	1	0.000963741	0.00138622	0.98325	-0.0243699	-1.01704	1.01212	1.02936	-1.02729	-1.00689
A830009L08Rik	0	1	0.0761879	0.091971	0.998733	-0.00182856	-1.00127	1.00145	1.00272	-1.00267	1.00013
A830010M20Rik	0	1	0.0240727	0.0307988	0.99741	-0.00374141	-1.0026	1.01348	1.01611	-1.00486	-1.00034
A830018L16Rik	0	1	4.32987e-15	1.81629e-14	0.900857	-0.15063	-1.11005	1.17417	1.30339	-1.13939	-1.08148
A830019P07Rik	0	1	0.00772129	0.0103435	1.00104	0.00149521	1.00104	1.00668	1.00564	1.00027	1.0018
A830052D11Rik	0	1	0.549507	0.581772	1.00005	6.7032e-05	1.00005	1.00285	1.00281	-1.00011	1.0002
A830080D01Rik	0	1	9.83658e-14	3.38588e-13	0.968684	-0.0459027	-1.03233	1.13148	1.16806	-1.04101	-1.02372
A830082K12Rik	0	1	0	0	1.00618	0.00888833	1.00618	1.13195	1.125	1.00618	1.00618
A930004D18Rik	0	1	0.00667717	0.00899387	0.998945	-0.00152328	-1.00106	1.00882	1.00988	-1.00182	-1.00029
A930006L05Rik	0	1	0.44932	0.48329	0.998936	-0.00153518	-1.00106	1.00093	1.002	-1.00383	1.00169
A930007I19Rik	0	1	0.000189173	0.000286053	0.994946	-0.00730928	-1.00508	1.04207	1.04737	-1.00776	-1.00241
A930009A15Rik	0	1	0.1749	0.20142	1.00094	0.00135397	1.00094	1.00211	1.00117	-1.00042	1.0023
A930011G23Rik	0	1	0	0	1.07918	0.109932	1.07918	1.38122	1.27988	1.07918	1.07918
A930012L18Rik	0	1	0.00264448	0.00367494	0.996423	-0.0051702	-1.00359	1.01154	1.01517	-1.00594	-1.00125
A930015D03Rik	0	1	3.33067e-16	1.70052e-15	0.983155	-0.0245096	-1.01713	1.20899	1.2297	-1.02129	-1.01299
A930016O22Rik	0	1	3.9208e-06	6.59659e-06	1.00526	0.00757215	1.00526	1.00612	1.00085	1.00302	1.00751
A930018M24Rik	0	1	0.236506	0.267221	0.999256	-0.00107416	-1.00074	1.0003	1.00105	-1.00198	1.00049
A930018P22Rik	0	1	0.603916	0.634511	0.999357	-0.000928081	-1.00064	1.00053	1.00117	-1.00308	1.00179
A930019D19Rik	0	1	0.831919	0.848399	0.998538	-0.00211027	-1.00146	1.00748	1.00895	-1.01508	1.01212
A930024E05Rik	0	1	0.00172508	0.00243502	1.0035	0.00503473	1.0035	1.00874	1.00522	1.00131	1.00569
A930029G22Rik	0	1	1.42553e-13	4.79864e-13	1.01631	0.0233438	1.01631	1.02123	1.00484	1.01196	1.02068
A930033H14Rik	0	1	3.87213e-05	6.11975e-05	1.00203	0.0029278	1.00203	1.03374	1.03164	1.00106	1.003
AA386476	0	1	0.00351048	0.00483131	1.00171	0.00246406	1.00171	1.00556	1.00385	1.00056	1.00286
AA415398	0	1	0.0022119	0.00309656	0.991855	-0.011799	-1.00821	1.01981	1.02819	-1.01351	-1.00294
AA474331	0	1	0.00123448	0.0017608	1.00249	0.00358183	1.00249	1.01414	1.01163	1.00098	1.004
AA543186	0	1	0.00311835	0.00430972	1.00291	0.00418885	1.00291	1.02136	1.0184	1.00098	1.00484
AA986860	0	1	0.0714122	0.0864218	1.00199	0.00286915	1.00199	1.01268	1.01067	-1.00017	1.00416
AB124611	0	1	0.0112427	0.0148143	0.998011	-0.0028724	-1.00199	1.01507	1.01709	-1.00354	-1.00045
AC125149.3	0	1	0.979873	0.981565	0.999805	-0.000280895	-1.00019	1.00277	1.00296	-1.01544	1.01504
AC132444.1	0	1	0.0879147	0.105273	0.999804	-0.000282205	-1.0002	1.00069	1.00089	-1.00042	1.00003
AC132444.5	0	1	?	?	?	?	?	?	?	?	?
AF251705	0	1	0.061901	0.0755844	0.999119	-0.00127098	-1.00088	1.00846	1.00935	-1.00181	1.00004
AI115009	0	1	0.254153	0.285712	0.998296	-0.00246001	-1.00171	1.00044	1.00215	-1.00465	1.00123
AI182371	0	1	0.026684	0.0339973	0.997864	-0.00308432	-1.00214	1.00333	1.00548	-1.00404	-1.00025
AI314180	0	1	1.18584e-09	2.60132e-09	0.989066	-0.0158612	-1.01105	2.02771	2.05013	-1.01464	-1.00748
AI317395	0	1	7.33496e-07	1.29822e-06	1.00548	0.00788956	1.00548	1.01591	1.01037	1.00331	1.00766
AI413582	0	1	6.1467e-05	9.59991e-05	1.00344	0.00496114	1.00344	1.01444	1.01096	1.00176	1.00513
AI427809	0	1	0.650808	0.679715	0.99906	-0.0013568	-1.00094	1.00155	1.00249	-1.00503	1.00314
AI429214	0	1	0.941708	0.94748	1.0003	0.000432047	1.0003	1.00331	1.00301	-1.00776	1.00836
AI464131	0	1	2.48592e-06	4.24318e-06	0.999775	-0.000324698	-1.00023	1.01181	1.01204	-1.00032	-1.00013
AI467606	0	1	0.000890323	0.00128348	1.00165	0.00237487	1.00165	1.01396	1.01229	1.00068	1.00262
AI504432	0	1	0.772597	0.794891	0.999044	-0.0013795	-1.00096	1.00604	1.007	-1.00747	1.00554
AI597479	0	1	1.80247e-07	3.32869e-07	0.990573	-0.0136646	-1.00952	1.04127	1.05118	-1.01311	-1.00593
AI606181	0	1	1.69666e-08	3.38554e-08	1.00097	0.00139491	1.00097	1.01583	1.01484	1.00063	1.0013
AI607873	0	1	2.38732e-10	5.56829e-10	0.970533	-0.0431511	-1.03036	1.138	1.17255	-1.03994	-1.02087
AI661453	0	1	0.000430176	0.000635296	0.987544	-0.0180836	-1.01261	1.0262	1.03915	-1.0197	-1.00557
AI662270	0	1	0.0315707	0.0398903	0.993971	-0.00872363	-1.00607	1.00808	1.01419	-1.01163	-1.00053
AI837181	0	1	1.01835e-06	1.78262e-06	1.01841	0.0263209	1.01841	1.05485	1.03578	1.01099	1.02589
AI838599	0	1	1.1187e-08	2.26526e-08	0.978403	-0.0314996	-1.02207	1.17665	1.20262	-1.02976	-1.01445
AI839979	0	1	0.000104218	0.000160335	1.00092	0.00132845	1.00092	1.00355	1.00263	1.00046	1.00139
AI846148	0	1	3.71925e-14	1.36156e-13	1.0215	0.0306945	1.0215	1.20867	1.18323	1.01589	1.02715
AI847159	0	1	?	?	?	?	?	?	?	?	?
AI854703	0	1	0.23463	0.265308	0.998982	-0.00146885	-1.00102	1.00126	1.00228	-1.0027	1.00066
AI987944	0	1	1.85407e-14	7.09966e-14	0.993639	-0.00920696	-1.0064	1.0685	1.07534	-1.00805	-1.00476
AK157302	0	1	0.000195836	0.000295794	1.00255	0.003668	1.00255	1.00439	1.00184	1.00121	1.00389
AU019823	0	1	1.76172e-07	3.25655e-07	1.00214	0.00307899	1.00214	1.07276	1.07048	1.00133	1.00294
AU019990	0	1	2.24265e-14	8.496e-14	1.01668	0.0238602	1.01668	1.02414	1.00734	1.01237	1.021
AU020206	0	1	7.35404e-10	1.64558e-09	1.00381	0.00549256	1.00381	1.10692	1.10271	1.0026	1.00503
AU021092	0	1	2.00544e-07	3.69256e-07	1.00945	0.0135688	1.00945	1.09086	1.08065	1.00588	1.01303
AU022252	0	1	1.57807e-12	4.62575e-12	1.01847	0.0264091	1.01847	1.08614	1.06644	1.01332	1.02366
AU022754	0	1	0.0256273	0.0327133	1.0012	0.0017334	1.0012	1.00328	1.00208	1.00015	1.00226
AU040320	0	1	0	0	1.00527	0.0075876	1.00527	1.34266	1.33562	1.00527	1.00527
AU041133	0	1	1.1109e-07	2.08205e-07	0.999627	-0.000538618	-1.00037	1.0334	1.03379	-1.00051	-1.00024
AV099323	0	1	0.000668902	0.000972989	0.989412	-0.0153568	-1.0107	1.0131	1.02394	-1.01692	-1.00452
AW011738	0	1	0.000605694	0.000883854	1.00364	0.00523587	1.00364	1.00948	1.00582	1.00156	1.00572
AW112010	0	1	1.03812e-06	1.81669e-06	1.00241	0.0034787	1.00241	1.03999	1.03749	1.00144	1.00338
AW209491	0	1	4.6849e-08	9.03439e-08	1.00317	0.00456358	1.00317	1.02226	1.01903	1.00203	1.00431
AW549877	0	1	3.72186e-11	9.36926e-11	0.995851	-0.00599817	-1.00417	1.1552	1.16001	-1.0054	-1.00293
AW551984	0	1	0.782969	0.80423	0.999143	-0.00123692	-1.00086	1.00908	1.00995	-1.00698	1.00526
AW554918	0	1	2.92805e-10	6.78402e-10	0.97089	-0.0426195	-1.02998	1.71719	1.76868	-1.03949	-1.02056
AY036118	0	1	0	0	0.90893	-0.13776	-1.1002	1.2704	1.39769	-1.1002	-1.1002
AY074887	0	1	0.690102	0.716797	1.00066	0.000949242	1.00066	1.0013	1.00064	-1.00258	1.0039
Aaas	0	1	6.16255e-08	1.17717e-07	1.00117	0.00168192	1.00117	1.03645	1.03525	1.00074	1.00159
Aacs	0	1	2.34257e-14	8.84564e-14	0.929685	-0.105186	-1.07563	1.25649	1.35152	-1.09596	-1.05568
Aaed1	0	1	3.11213e-09	6.58852e-09	0.994453	-0.0080249	-1.00558	1.05648	1.06238	-1.00743	-1.00373
Aagab	0	1	2.71927e-12	7.72747e-12	0.996279	-0.00537771	-1.00373	1.07338	1.07739	-1.00478	-1.00269
Aak1	0	1	0.000127547	0.000195104	1.06888	0.0960968	1.06888	2.20601	2.06386	1.03307	1.10593
Aamdc	0	1	1.92937e-10	4.54339e-10	0.983656	-0.0237743	-1.01662	1.13509	1.15395	-1.02179	-1.01147
Aamp	0	1	5.55112e-16	2.73392e-15	1.03144	0.044662	1.03144	1.15781	1.12252	1.02374	1.0392
Aar2	0	1	6.42331e-09	1.32612e-08	1.00629	0.00904632	1.00629	1.07747	1.07073	1.00416	1.00842
Aard	0	1	0.295616	0.328462	1.00169	0.00242973	1.00169	1.00298	1.00129	-1.00147	1.00485
Aars	0	1	0	0	1.01827	0.0261156	1.01827	1.11596	1.09594	1.01827	1.01827
Aars2	0	1	1.19504e-07	2.23636e-07	1.01517	0.0217256	1.01517	1.02872	1.01335	1.00953	1.02085
Aasdh	0	1	0	0	1.02635	0.0375214	1.02635	1.09697	1.0688	1.02635	1.02635
Aasdhppt	0	1	1.07941e-10	2.60677e-10	1.00356	0.00512908	1.00356	1.0559	1.05215	1.00248	1.00465
Aass	0	1	0.0251414	0.032119	0.994698	-0.00766966	-1.00533	1.01273	1.01813	-1.01002	-1.00066
Aatf	0	1	0	0	0.949973	-0.0740416	-1.05266	1.33447	1.40475	-1.05266	-1.05266
Aatk	0	1	1.71454e-05	2.77207e-05	1.00883	0.012682	1.00883	1.02928	1.02027	1.00479	1.01288
Abat	0	1	0	0	1.0267	0.0380143	1.0267	1.12184	1.09266	1.0267	1.0267
Abca1	0	1	0	0	0.833892	-0.262067	-1.1992	1.69034	2.02705	-1.1992	-1.1992
Abca2	0	1	1.50435e-13	5.04738e-13	1.01379	0.0197652	1.01379	1.04872	1.03445	1.01012	1.01749
Abca3	0	1	9.99201e-16	4.69641e-15	0.996134	-0.0055885	-1.00388	1.21867	1.2234	-1.00483	-1.00293
Abca4	0	1	7.9617e-07	1.40501e-06	0.999803	-0.000283675	-1.0002	1.02053	1.02074	-1.00027	-1.00012
Abca5	0	1	7.65124e-11	1.87694e-10	0.982407	-0.0256078	-1.01791	1.05168	1.07051	-1.02336	-1.01248
Abca6	0	1	2.28258e-05	3.66426e-05	0.989647	-0.0150138	-1.01046	1.15996	1.1721	-1.01534	-1.00561
Abca7	0	1	4.03465e-09	8.45818e-09	1.01871	0.0267433	1.01871	1.07462	1.05489	1.01244	1.02502
Abca8a	0	1	3.56192e-07	6.44121e-07	0.985007	-0.0217946	-1.01522	1.85015	1.87832	-1.02114	-1.00933
Abca8b	0	1	0	0	0.986017	-0.0203155	-1.01418	1.23598	1.25351	-1.01418	-1.01418
Abca9	0	1	1.937e-08	3.84791e-08	0.95297	-0.0694972	-1.04935	1.23396	1.29485	-1.06714	-1.03186
Abca12	0	1	4.43556e-12	1.23112e-11	1.01305	0.018701	1.01305	1.01418	1.00112	1.00934	1.01677
Abca13	0	1	0.104308	0.123753	0.997366	-0.00380544	-1.00264	1.00305	1.0057	-1.00584	1.00055
Abca14	0	1	0.444842	0.478917	1.00122	0.00175405	1.00122	1.00244	1.00123	-1.0019	1.00434
Abca16	0	1	0.31143	0.344625	0.998033	-0.00284059	-1.00197	1.00221	1.00419	-1.0058	1.00185
Abca17	0	1	0.550562	0.582818	0.998097	-0.00274754	-1.00191	1.00229	1.0042	-1.00819	1.00436
Abcb1a	0	1	6.52364e-09	1.3462e-08	0.981119	-0.0275005	-1.01924	1.06365	1.08412	-1.02583	-1.0127
Abcb1b	0	1	0	0	0.862097	-0.214078	-1.15996	1.58029	1.83308	-1.15996	-1.15996
Abcb4	0	1	4.8372e-11	1.20653e-10	1.02025	0.0289224	1.02025	1.03479	1.01425	1.01417	1.02636
Abcb6	0	1	1.34978e-08	2.71423e-08	1.00231	0.00333379	1.00231	1.01723	1.01488	1.00151	1.00311
Abcb7	0	1	4.02045e-12	1.12109e-11	0.996772	-0.00466524	-1.00324	1.47933	1.48412	-1.00416	-1.00232
Abcb8	0	1	0	0	1.04482	0.0632603	1.04482	1.12234	1.07419	1.04482	1.04482
Abcb9	0	1	2.01839e-13	6.64018e-13	1.00846	0.0121544	1.00846	1.05099	1.04217	1.0062	1.01073
Abcb10	0	1	1.72529e-13	5.73557e-13	1.01916	0.0273834	1.01916	1.10408	1.08332	1.01403	1.02432
Abcb11	0	1	0.301579	0.334639	0.999773	-0.000327751	-1.00023	1.00069	1.00092	-1.00066	1.0002
Abcc1	0	1	6.93889e-14	2.44159e-13	0.985512	-0.0210547	-1.0147	1.29516	1.3142	-1.01858	-1.01083
Abcc2	0	1	0.305326	0.338494	0.997598	-0.00346941	-1.00241	1.00111	1.00352	-1.00703	1.0022
Abcc3	0	1	2.90666e-05	4.63149e-05	0.998969	-0.00148844	-1.00103	1.01095	1.01199	-1.00152	-1.00055
Abcc4	0	1	0	0	1.01051	0.0150766	1.01051	1.33412	1.32025	1.01051	1.01051
Abcc5	0	1	0	0	1.02574	0.0366641	1.02574	1.43027	1.39438	1.02574	1.02574
Abcc8	0	1	0	0	1.1347	0.182314	1.1347	1.15207	1.0153	1.1347	1.1347
Abcc9	0	1	1.11022e-16	6.02742e-16	1.08028	0.111408	1.08028	1.1981	1.10906	1.06075	1.10018
Abcc10	0	1	1.2269e-05	2.00281e-05	1.00049	0.000705095	1.00049	1.04341	1.0429	1.00027	1.00071
Abcc12	0	1	0.870089	0.882824	0.999469	-0.000766762	-1.00053	1.00138	1.00192	-1.00692	1.00586
Abcd1	0	1	5.32907e-15	2.20671e-14	1.00793	0.0113886	1.00793	1.09333	1.08473	1.00593	1.00992
Abcd2	0	1	0	0	0.903375	-0.146602	-1.10696	1.16001	1.28408	-1.10696	-1.10696
Abcd3	0	1	3.78586e-14	1.3842e-13	1.03654	0.0517808	1.03654	1.69863	1.63874	1.02695	1.04622
Abcd4	0	1	5.36714e-08	1.02952e-07	0.997149	-0.00411848	-1.00286	1.1087	1.11187	-1.00389	-1.00183
Abce1	0	1	4.71729e-09	9.83947e-09	1.00123	0.00177437	1.00123	1.1795	1.17805	1.00082	1.00164
Abcf1	0	1	5.40379e-12	1.48587e-11	1.0103	0.0147872	1.0103	1.24905	1.23631	1.00736	1.01325
Abcf2	0	1	3.54427e-08	6.91604e-08	1.00606	0.00872012	1.00606	1.05862	1.05224	1.0039	1.00823
Abcf3	0	1	1.01388e-11	2.70409e-11	1.0019	0.00273911	1.0019	1.08741	1.08535	1.00135	1.00245
Abcg1	0	1	5.37482e-06	8.96061e-06	0.995269	-0.00684195	-1.00475	1.04627	1.05124	-1.00681	-1.0027
Abcg2	0	1	7.43183e-13	2.27505e-12	1.00003	4.97089e-05	1.00003	1.61176	1.6117	1.00003	1.00004
Abcg3	0	1	6.16794e-06	1.02465e-05	0.994986	-0.00725161	-1.00504	1.02427	1.02943	-1.00723	-1.00285
Abcg4	0	1	0.0542087	0.066636	1.00092	0.00132238	1.00092	1.00456	1.00364	-1.00002	1.00185
Abhd2	0	1	0	0	1.03061	0.0435027	1.03061	1.23925	1.20244	1.03061	1.03061
Abhd3	0	1	9.13095e-09	1.86237e-08	1.00801	0.0115073	1.00801	1.03019	1.02201	1.00527	1.01075
Abhd4	0	1	0	0	1.01363	0.0195302	1.01363	1.08775	1.07312	1.01363	1.01363
Abhd5	0	1	0	0	0.967379	-0.0478474	-1.03372	1.15049	1.18929	-1.03372	-1.03372
Abhd6	0	1	2.02738e-11	5.244e-11	1.01111	0.0159331	1.01111	1.19215	1.17906	1.00785	1.01437
Abhd8	0	1	7.71198e-08	1.46238e-07	1.01229	0.0176229	1.01229	1.03293	1.02039	1.00779	1.01681
Abhd10	0	1	3.23803e-09	6.84672e-09	1.00232	0.0033472	1.00232	1.06532	1.06285	1.00155	1.00309
Abhd11	0	1	3.65434e-06	6.1608e-06	1.0203	0.0289952	1.0203	1.0491	1.02823	1.01166	1.02902
Abhd11os	0	1	0.0261672	0.0333706	0.998672	-0.00191715	-1.00133	1.00174	1.00307	-1.0025	-1.00016
Abhd12	0	1	1.34375e-11	3.53778e-11	0.985679	-0.02081	-1.01453	1.2031	1.22058	-1.01878	-1.0103
Abhd13	0	1	1.11022e-16	6.02742e-16	1.00164	0.00236788	1.00164	1.05583	1.0541	1.00125	1.00203
Abhd14a	0	1	1.41492e-10	3.37579e-10	1.00532	0.00765478	1.00532	1.03773	1.03224	1.00369	1.00695
Abhd14b	0	1	4.18394e-05	6.60382e-05	1.01118	0.0160357	1.01118	1.0682	1.05639	1.00581	1.01657
Abhd15	0	1	9.42563e-11	2.29315e-10	0.993333	-0.00965048	-1.00671	1.12987	1.13745	-1.00875	-1.00468
Abhd16a	0	1	3.47894e-11	8.78571e-11	0.994796	-0.00752785	-1.00523	1.15339	1.15943	-1.00678	-1.00368
Abhd17a	0	1	0	0	1.01953	0.0278979	1.01953	1.11237	1.09106	1.01953	1.01953
Abhd17b	0	1	0	0	0.948727	-0.0759357	-1.05404	1.33771	1.41	-1.05404	-1.05404
Abhd17c	0	1	1.11022e-16	6.02742e-16	1.01429	0.0204723	1.01429	1.10639	1.0908	1.0109	1.0177
Abhd18	0	1	0	0	1.16958	0.225992	1.16958	1.52166	1.30103	1.16958	1.16958
Abi1	0	1	0	0	0.823243	-0.28061	-1.21471	3.35803	4.07902	-1.21471	-1.21471
Abi2	0	1	0	0	0.995407	-0.00664187	-1.00461	1.27811	1.28401	-1.00461	-1.00461
Abi3	0	1	5.86693e-10	1.32629e-09	1.00807	0.0115891	1.00807	1.11232	1.10342	1.00551	1.01063
Abi3bp	0	1	2.05391e-14	7.81331e-14	0.930076	-0.10458	-1.07518	1.45666	1.56617	-1.09534	-1.05539
Abl1	0	1	5.46563e-13	1.7019e-12	1.0002	0.000288019	1.0002	1.54913	1.54882	1.00015	1.00025
Abl2	0	1	1.88738e-15	8.43792e-15	0.961773	-0.0562315	-1.03975	1.60113	1.66477	-1.04979	-1.0298
Ablim1	0	1	0.0477259	0.0590214	1.04483	0.0632632	1.04483	4.00846	3.83648	1.00044	1.09118
Ablim2	0	1	0	0	1.3461	0.428783	1.3461	1.44957	1.07687	1.3461	1.3461
Ablim3	0	1	0	0	0.971413	-0.0418439	-1.02943	1.23596	1.27233	-1.02943	-1.02943
Abo	0	1	0.16225	0.187673	0.997835	-0.00312725	-1.00217	1.00074	1.00291	-1.00522	1.00087
Abr	0	1	0	0	1.01701	0.0243308	1.01701	1.25814	1.2371	1.01701	1.01701
Abra	0	1	0	0	1.02529	0.0360292	1.02529	1.03178	1.00633	1.02529	1.02529
Abracl	0	1	9.32587e-15	3.72179e-14	1.01372	0.0196576	1.01372	1.06264	1.04826	1.01023	1.01722
Abt1	0	1	0.00395135	0.0054128	0.998628	-0.00198071	-1.00137	1.0091	1.01049	-1.00231	-1.00044
Abtb1	0	1	2.46783e-06	4.21313e-06	1.0137	0.0196295	1.0137	1.04391	1.0298	1.00798	1.01945
Abtb2	0	1	0	0	1.17492	0.232562	1.17492	1.34332	1.14333	1.17492	1.17492
Acaa1a	0	1	5.68392e-11	1.41004e-10	1.02025	0.0289237	1.02025	1.14563	1.12289	1.01415	1.02639
Acaa1b	0	1	0.00514868	0.0069968	0.99303	-0.0100911	-1.00702	1.05017	1.05754	-1.01197	-1.0021
Acaa2	0	1	5.24758e-12	1.44543e-11	1.12563	0.170731	1.12563	1.64433	1.46081	1.08842	1.16411
Acaca	0	1	0	0	0.73067	-0.452708	-1.36861	3.63557	4.97566	-1.36861	-1.36861
Acacb	0	1	0	0	1.046	0.0648774	1.046	2.32926	2.22683	1.046	1.046
Acad8	0	1	1.93512e-13	6.37951e-13	0.98327	-0.024341	-1.01702	1.09821	1.1169	-1.0216	-1.01245
Acad9	0	1	0.000383352	0.000567928	1.00587	0.008448	1.00587	1.03576	1.02972	1.00263	1.00913
Acad10	0	1	6.89134e-11	1.69579e-10	1.01958	0.0279725	1.01958	1.14736	1.12533	1.01366	1.02553
Acad12	0	1	2.22045e-16	1.16478e-15	1.02903	0.04129	1.02903	1.10541	1.07422	1.02203	1.03609
Acadl	0	1	9.12724e-10	2.02182e-09	1.12812	0.173923	1.12812	2.15558	1.91077	1.08543	1.17249
Acadm	0	1	3.15241e-09	6.66973e-09	1.0128	0.018343	1.0128	1.74125	1.71925	1.00854	1.01707
Acads	0	1	0	0	1.02152	0.0307168	1.02152	1.10776	1.08443	1.02152	1.02152
Acadsb	0	1	3.86136e-13	1.22739e-12	0.982699	-0.0251784	-1.01761	1.46264	1.48839	-1.02241	-1.01282
Acadvl	0	1	5.43676e-13	1.69321e-12	1.09988	0.137342	1.09988	1.34684	1.22454	1.0718	1.12869
Acap1	0	1	0.231374	0.261882	0.995818	-0.00604615	-1.0042	1.00276	1.00698	-1.01112	1.00268
Acap2	0	1	0	0	0.909352	-0.137089	-1.09968	1.76345	1.93924	-1.09968	-1.09968
Acap3	0	1	5.45145e-11	1.35353e-10	1.0046	0.00661662	1.0046	1.05339	1.04857	1.00322	1.00597
Acat1	0	1	1.13687e-13	3.87265e-13	1.10906	0.149334	1.10906	1.71375	1.54523	1.07916	1.13978
Acat2	0	1	8.03784e-06	1.32731e-05	0.973796	-0.0383088	-1.02691	1.09145	1.12082	-1.03895	-1.01501
Acat3	0	1	0.192151	0.219962	0.999447	-0.000797955	-1.00055	1.01114	1.0117	-1.00139	1.00028
Acbd3	0	1	2.1716e-13	7.10927e-13	0.994419	-0.00807434	-1.00561	1.27588	1.28304	-1.00712	-1.00411
Acbd4	0	1	5.21849e-12	1.43787e-11	1.00031	0.000449001	1.00031	1.14514	1.14478	1.00022	1.0004
Acbd5	0	1	4.44089e-16	2.22556e-15	0.981502	-0.026937	-1.01885	1.34562	1.37098	-1.02344	-1.01427
Acbd6	0	1	3.33067e-16	1.70052e-15	0.975885	-0.0352177	-1.02471	1.2441	1.27485	-1.03074	-1.01872
Accs	0	1	3.85985e-06	6.49782e-06	1.00225	0.00324707	1.00225	1.04526	1.04291	1.0013	1.00321
Acd	0	1	1.58292e-05	2.56475e-05	0.996379	-0.00523308	-1.00363	1.01041	1.01408	-1.00529	-1.00198
Ace	0	1	4.39285e-11	1.10059e-10	1.00341	0.00491503	1.00341	1.14539	1.1415	1.0024	1.00443
Ace2	0	1	0.0362996	0.0455512	1.00154	0.00222508	1.00154	1.00262	1.00107	1.0001	1.00299
Acer2	0	1	5.77316e-15	2.37646e-14	0.967825	-0.0471824	-1.03325	1.64368	1.69832	-1.04176	-1.0248
Acer3	0	1	1.55431e-15	7.06137e-15	0.961848	-0.056119	-1.03967	1.38206	1.43688	-1.04965	-1.02977
Ache	0	1	3.29634e-08	6.4496e-08	1.00685	0.00985226	1.00685	1.01149	1.00461	1.00442	1.00929
Acin1	0	1	9.00594e-10	1.99648e-09	0.982611	-0.0253075	-1.0177	1.60837	1.63683	-1.02342	-1.012
Ackr1	0	1	0.00734412	0.00985788	1.00277	0.0039938	1.00277	1.0046	1.00182	1.00074	1.0048
Ackr2	0	1	0.077989	0.0940538	0.995681	-0.00624443	-1.00434	1.00156	1.0059	-1.00918	1.00049
Ackr3	0	1	0	0	0.962969	-0.0544381	-1.03845	1.45771	1.51376	-1.03845	-1.03845
Ackr4	0	1	1.92953e-05	3.11129e-05	0.986222	-0.0200157	-1.01397	1.06269	1.07754	-1.02044	-1.00754
Acly	0	1	0	0	0.869428	-0.201861	-1.15018	1.74166	2.00323	-1.15018	-1.15018
Acnat1	0	1	0.409943	0.444434	0.999701	-0.000431861	-1.0003	1.0013	1.0016	-1.00101	1.00041
Aco1	0	1	0	0	0.9166	-0.125636	-1.09099	1.23824	1.35091	-1.09099	-1.09099
Aco2	0	1	0	0	1.2819	0.358284	1.2819	2.72675	2.12712	1.2819	1.2819
Acot1	0	1	4.25078e-09	8.89734e-09	1.0123	0.017635	1.0123	1.01913	1.00675	1.00818	1.01644
Acot2	0	1	2.79776e-14	1.04264e-13	1.01911	0.0273145	1.01911	1.0455	1.02589	1.01415	1.0241
Acot4	0	1	0.248879	0.280109	0.995007	-0.00722144	-1.00502	1.00991	1.01498	-1.01361	1.00351
Acot6	0	1	0.000940356	0.00135381	1.00099	0.0014315	1.00099	1.01354	1.01253	1.0004	1.00158
Acot7	0	1	0	0	1.01669	0.0238846	1.01669	1.15861	1.13958	1.01669	1.01669
Acot8	0	1	1.88738e-15	8.43792e-15	1.02093	0.0298866	1.02093	1.07562	1.05356	1.01573	1.02616
Acot9	0	1	0	0	0.956062	-0.0648235	-1.04596	1.11948	1.17092	-1.04596	-1.04596
Acot10	0	1	0.364678	0.39878	1.00071	0.00102696	1.00071	1.00531	1.0046	-1.00083	1.00225
Acot11	0	1	0	0	1.03544	0.0502375	1.03544	1.2778	1.23407	1.03544	1.03544
Acot12	0	1	0.215917	0.245408	1.0013	0.00186857	1.0013	1.00265	1.00136	-1.00076	1.00335
Acot13	0	1	0	0	1.10557	0.144797	1.10557	1.26636	1.14543	1.10557	1.10557
Acox1	0	1	0	0	0.895911	-0.158573	-1.11618	1.95572	2.18294	-1.11618	-1.11618
Acox2	0	1	0.848765	0.863858	0.99938	-0.000894487	-1.00062	1.00226	1.00288	-1.00702	1.00577
Acox3	0	1	7.46958e-13	2.285e-12	0.997625	-0.00343036	-1.00238	1.06438	1.06692	-1.00303	-1.00173
Acoxl	0	1	0.0852142	0.102243	0.998762	-0.00178779	-1.00124	1.00113	1.00237	-1.00265	1.00017
Acp1	0	1	5.22128e-08	1.00232e-07	1.01009	0.0144779	1.01009	1.08575	1.07491	1.00644	1.01374
Acp2	0	1	1.5099e-14	5.86567e-14	1.01062	0.0152356	1.01062	1.08237	1.071	1.0079	1.01334
Acp5	0	1	0.000213583	0.000321649	0.969921	-0.0440603	-1.03101	1.04633	1.07878	-1.04782	-1.01448
Acp6	0	1	1.69481e-07	3.13753e-07	0.993688	-0.00913563	-1.00635	1.0577	1.06442	-1.00874	-1.00397
Acpp	0	1	0.323297	0.356374	0.999859	-0.000203153	-1.00014	1.00426	1.0044	-1.00042	1.00014
Acr	0	1	0.000300122	0.00044779	0.999672	-0.000473255	-1.00033	1.01417	1.01451	-1.00051	-1.00015
Acrbp	0	1	1.82514e-09	3.93038e-09	0.989575	-0.0151189	-1.01053	1.05408	1.06519	-1.01399	-1.00709
Acsbg1	0	1	0.657043	0.685569	1.00026	0.000378577	1.00026	1.00171	1.00145	-1.0009	1.00142
Acsbg2	0	1	0.0553814	0.0680102	1.00228	0.00328101	1.00228	1.00317	1.00089	-1.00005	1.00461
Acsf2	0	1	4.94318e-07	8.84708e-07	0.987082	-0.0187575	-1.01309	1.08096	1.09511	-1.01823	-1.00797
Acsl1	0	1	0	0	0.891536	-0.165636	-1.12166	3.14549	3.52817	-1.12166	-1.12166
Acsl3	0	1	5.03555e-07	9.01055e-07	0.98695	-0.0189507	-1.01322	1.09435	1.10882	-1.01843	-1.00804
Acsl4	0	1	9.99201e-16	4.69641e-15	0.960885	-0.0575636	-1.04071	1.27294	1.32476	-1.05089	-1.03062
Acsl5	0	1	9.76785e-12	2.60916e-11	0.952507	-0.0701989	-1.04986	1.1301	1.18645	-1.06467	-1.03526
Acsl6	0	1	0	0	1.02357	0.0336064	1.02357	1.0318	1.00804	1.02357	1.02357
Acsm3	0	1	2.04933e-09	4.40064e-09	0.960489	-0.0581595	-1.04114	1.0796	1.12401	-1.05495	-1.0275
Acsm5	0	1	0.373537	0.407933	0.997081	-0.00421753	-1.00293	1.01546	1.01843	-1.00941	1.00352
Acss1	0	1	0	0	1.30503	0.384088	1.30503	1.52169	1.16602	1.30503	1.30503
Acss2	0	1	0	0	0.899713	-0.152463	-1.11147	1.60774	1.78695	-1.11147	-1.11147
Acss2os	0	1	0.106375	0.126041	0.995932	-0.00588119	-1.00408	1.0183	1.02246	-1.00907	1.00087
Acss3	0	1	0	0	0.871819	-0.1979	-1.14703	1.6417	1.88307	-1.14703	-1.14703
Acta2	0	1	0	0	1.19258	0.25409	1.19258	1.37242	1.1508	1.19258	1.19258
Actb	0	1	3.75588e-13	1.19605e-12	1.15594	0.20907	1.15594	2.58882	2.23958	1.11162	1.20203
Actc1	0	1	0	0	1.48727	0.572669	1.48727	5.22503	3.51316	1.48727	1.48727
Actg1	0	1	0	0	1.07428	0.103364	1.07428	1.41836	1.32029	1.07428	1.07428
Actg2	0	1	0.00626728	0.00845747	1.0046	0.00661876	1.0046	1.00762	1.00301	1.0013	1.00791
Actl6a	0	1	6.65024e-14	2.34476e-13	1.00267	0.00384291	1.00267	1.08832	1.08543	1.00197	1.00337
Actn1	0	1	4.80765e-08	9.25571e-08	0.985525	-0.0210358	-1.01469	1.44141	1.46258	-1.02001	-1.00939
Actn2	0	1	0	0	1.97772	0.983836	1.97772	2.47425	1.25106	1.97772	1.97772
Actn3	0	1	0.00618006	0.00834431	0.993005	-0.0101274	-1.00704	1.0207	1.02789	-1.01212	-1.002
Actn4	0	1	1.28679e-10	3.08151e-10	0.980816	-0.0279456	-1.01956	1.82944	1.86522	-1.0256	-1.01356
Actr1a	0	1	4.44089e-16	2.22556e-15	0.999092	-0.0013104	-1.00091	1.23331	1.23443	-1.00113	-1.00069
Actr1b	0	1	0	0	1.04075	0.0576198	1.04075	1.11142	1.06791	1.04075	1.04075
Actr2	0	1	1.11022e-16	6.02742e-16	0.959276	-0.0599822	-1.04245	1.44405	1.50536	-1.05275	-1.03226
Actr3	0	1	1.77813e-12	5.18163e-12	1.00756	0.0108601	1.00756	1.46861	1.45759	1.00545	1.00967
Actr3b	0	1	0	0	1.01628	0.0233026	1.01628	1.03799	1.02136	1.01628	1.01628
Actr5	0	1	0.000225732	0.000339359	0.995177	-0.00697537	-1.00485	1.03286	1.03787	-1.00743	-1.00227
Actr6	0	1	1.33358e-10	3.18741e-10	0.992884	-0.0103028	-1.00717	1.06084	1.06844	-1.00936	-1.00497
Actr8	0	1	4.52341e-11	1.13134e-10	0.986985	-0.0189006	-1.01319	1.05954	1.07351	-1.01714	-1.00924
Actr10	0	1	0	0	1.01744	0.0249474	1.01744	1.21578	1.19493	1.01744	1.01744
Acvr1	0	1	1.11022e-15	5.17351e-15	0.946317	-0.079605	-1.05673	1.60394	1.69493	-1.07108	-1.04257
Acvr1b	0	1	1.62641e-10	3.85764e-10	0.973522	-0.0387147	-1.0272	1.10712	1.13723	-1.03568	-1.01878
Acvr1c	0	1	0	0	0.886739	-0.173418	-1.12773	1.3543	1.52728	-1.12773	-1.12773
Acvr2a	0	1	3.33067e-16	1.70052e-15	0.977556	-0.0327485	-1.02296	1.29617	1.32593	-1.02855	-1.0174
Acvr2b	0	1	1.47219e-06	2.55167e-06	0.994307	-0.00823699	-1.00573	1.04638	1.05237	-1.00807	-1.00339
Acvrl1	0	1	1.04361e-14	4.13923e-14	1.01484	0.0212479	1.01484	1.16483	1.1478	1.01106	1.01863
Acy1	0	1	0.000868764	0.00125334	1.00942	0.0135214	1.00942	1.01827	1.00877	1.00386	1.015
Acy3	0	1	0	0	1.01542	0.0220701	1.01542	1.0308	1.01515	1.01542	1.01542
Acyp1	0	1	1.36746e-08	2.74914e-08	1.0073	0.0104996	1.0073	1.04579	1.03821	1.00478	1.00984
Acyp2	0	1	0	0	1.22472	0.292455	1.22472	2.46521	2.01287	1.22472	1.22472
Ada	0	1	0.0990193	0.117808	1.00044	0.000638753	1.00044	1.00316	1.00271	-1.00008	1.00097
Adad1	0	1	0.072305	0.0874719	1.0017	0.00244482	1.0017	1.00735	1.00564	-1.00015	1.00355
Adal	0	1	9.77164e-06	1.60508e-05	1.00483	0.0069512	1.00483	1.05227	1.04721	1.00269	1.00698
Adam2	0	1	0.0726461	0.08786	0.996347	-0.00527966	-1.00367	1.0074	1.01109	-1.00768	1.00034
Adam3	0	1	0.636955	0.666648	0.999633	-0.000529736	-1.00037	1.00098	1.00135	-1.00189	1.00116
Adam5	0	1	0.612528	0.64295	0.999877	-0.000177086	-1.00012	1.00497	1.00509	-1.0006	1.00035
Adam8	0	1	5.83434e-05	9.12599e-05	1.00181	0.00260752	1.00181	1.00984	1.00801	1.00093	1.00269
Adam9	0	1	3.33067e-16	1.70052e-15	0.996109	-0.00562379	-1.00391	1.24363	1.24849	-1.00485	-1.00297
Adam10	0	1	8.61533e-14	2.98619e-13	0.995638	-0.00630752	-1.00438	1.86005	1.8682	-1.00554	-1.00323
Adam11	0	1	0	0	1.02643	0.0376348	1.02643	1.03551	1.00885	1.02643	1.02643
Adam12	0	1	0	0	0.834317	-0.261333	-1.19859	1.4192	1.70103	-1.19859	-1.19859
Adam15	0	1	6.02296e-13	1.86642e-12	0.978968	-0.030667	-1.02148	1.13658	1.161	-1.02741	-1.01559
Adam17	0	1	1.11022e-16	6.02742e-16	0.99425	-0.00831877	-1.00578	1.20542	1.21239	-1.00715	-1.00441
Adam19	0	1	0	0	1.10842	0.148502	1.10842	1.33368	1.20323	1.10842	1.10842
Adam21	0	1	0.447777	0.481868	1.00069	0.000992706	1.00069	1.00498	1.00429	-1.00109	1.00247
Adam22	0	1	0	0	1.24586	0.317145	1.24586	1.3762	1.10461	1.24586	1.24586
Adam23	0	1	1.24228e-06	2.16157e-06	0.986057	-0.0202575	-1.01414	1.03886	1.05355	-1.01991	-1.0084
Adam29	0	1	0.197393	0.225518	0.999999	-1.92175e-06	-1	1.00093	1.00093	-1	1
Adam30	0	1	0.201105	0.229578	1.00053	0.000762735	1.00053	1.00131	1.00078	-1.00028	1.00134
Adam32	0	1	0.00404374	0.0055337	0.999569	-0.000622565	-1.00043	1.02627	1.02672	-1.00073	-1.00014
Adam33	0	1	1.6098e-11	4.20642e-11	1.02813	0.0400172	1.02813	1.41667	1.37791	1.01986	1.03645
Adamts1	0	1	0	0	0.999166	-0.00120394	-1.00083	1.14467	1.14562	-1.00083	-1.00083
Adamts2	0	1	5.09814e-13	1.59374e-12	0.955526	-0.0656326	-1.04654	1.37829	1.44244	-1.05954	-1.0337
Adamts3	0	1	0	0	1.03078	0.0437432	1.03078	1.16589	1.13107	1.03078	1.03078
Adamts4	0	1	0.0169466	0.0219791	1.00245	0.00352444	1.00245	1.00403	1.00158	1.00044	1.00446
Adamts5	0	1	1.92291e-13	6.34286e-13	0.960891	-0.0575559	-1.0407	1.3765	1.43253	-1.05182	-1.0297
Adamts6	0	1	0	0	1.13729	0.185595	1.13729	1.36551	1.20068	1.13729	1.13729
Adamts7	0	1	0	0	1.04068	0.0575328	1.04068	1.05184	1.01072	1.04068	1.04068
Adamts8	0	1	0.037026	0.0464226	1.0031	0.00446789	1.0031	1.00541	1.0023	1.00019	1.00603
Adamts9	0	1	7.5262e-13	2.30104e-12	0.969576	-0.0445742	-1.03138	1.37251	1.41557	-1.04013	-1.02271
Adamts10	0	1	1.15391e-08	2.33438e-08	0.970429	-0.0433052	-1.03047	1.48418	1.52941	-1.04115	-1.0199
Adamts12	0	1	1.7773e-11	4.62258e-11	0.929115	-0.10607	-1.07629	1.3959	1.50239	-1.09961	-1.05347
Adamts14	0	1	6.88462e-05	0.000107187	0.999626	-0.00053928	-1.00037	1.01652	1.0169	-1.00056	-1.00019
Adamts15	0	1	4.02472e-11	1.01112e-10	1.024	0.0342122	1.024	1.08147	1.05612	1.01682	1.03123
Adamts16	0	1	0.000709728	0.00103014	1.00082	0.00118345	1.00082	1.01234	1.01151	1.00035	1.0013
Adamts17	0	1	0	0	1.04987	0.0702101	1.04987	1.11275	1.05989	1.04987	1.04987
Adamts18	0	1	0.104107	0.123552	0.999913	-0.000125759	-1.00009	1.01063	1.01072	-1.00019	1.00002
Adamts19	0	1	0	0	1.10863	0.148774	1.10863	1.1878	1.07141	1.10863	1.10863
Adamts20	0	1	0.00165203	0.00233512	0.999789	-0.000304171	-1.00021	1.00882	1.00903	-1.00034	-1.00008
Adamtsl1	0	1	0	0	0.893778	-0.162012	-1.11885	1.56721	1.75347	-1.11885	-1.11885
Adamtsl2	0	1	3.98263e-08	7.73845e-08	0.993978	-0.00871443	-1.00606	1.07567	1.08218	-1.00823	-1.00389
Adamtsl3	0	1	9.00298e-11	2.19462e-10	0.966325	-0.04942	-1.03485	1.33488	1.3814	-1.04562	-1.02419
Adamtsl4	0	1	1.04361e-14	4.13923e-14	1.02268	0.0323483	1.02268	1.11672	1.09196	1.01688	1.0285
Adamtsl5	0	1	0	0	1.02736	0.0389367	1.02736	1.18607	1.15449	1.02736	1.02736
Adap1	0	1	5.53452e-10	1.25391e-09	1.00143	0.00206602	1.00143	1.03704	1.03556	1.00098	1.00189
Adap2	0	1	2.44745e-07	4.4761e-07	1.01539	0.0220402	1.01539	1.11228	1.09542	1.00952	1.0213
Adap2os	0	1	7.03794e-06	1.16562e-05	1.01018	0.014606	1.01018	1.02343	1.01312	1.00572	1.01465
Adar	0	1	1.11022e-16	6.02742e-16	1.06257	0.087557	1.06257	1.28328	1.20771	1.04744	1.07792
Adarb1	0	1	3.64153e-14	1.3362e-13	1.07162	0.0997929	1.07162	1.49424	1.39438	1.05261	1.09097
Adarb2	0	1	1.07415e-07	2.0162e-07	0.981709	-0.026633	-1.01863	1.08537	1.1056	-1.02559	-1.01172
Adat1	0	1	7.09729e-10	1.58915e-09	0.991303	-0.0126015	-1.00877	1.081	1.09048	-1.01158	-1.00598
Adat2	0	1	0.0232708	0.0298014	0.997674	-0.00335956	-1.00233	1.00382	1.00616	-1.00435	-1.00032
Adck1	0	1	3.88578e-15	1.64427e-14	1.0282	0.0401222	1.0282	1.21968	1.18622	1.02109	1.03536
Adck2	0	1	1.25491e-06	2.18289e-06	1.00214	0.00308811	1.00214	1.0432	1.04097	1.00128	1.00301
Adck3	0	1	0	0	1.12696	0.172439	1.12696	1.35303	1.2006	1.12696	1.12696
Adck4	0	1	7.00164e-11	1.7222e-10	0.980625	-0.0282266	-1.01976	1.09344	1.11504	-1.02577	-1.01378
Adck5	0	1	0.00119179	0.00170228	0.994784	-0.00754547	-1.00524	1.04984	1.05535	-1.00843	-1.00207
Adcy1	0	1	0	0	1.02789	0.0396792	1.02789	1.04003	1.01181	1.02789	1.02789
Adcy2	0	1	5.6321e-06	9.37874e-06	0.993068	-0.0100363	-1.00698	1.08947	1.09707	-1.01001	-1.00396
Adcy3	0	1	3.10022e-06	5.25461e-06	0.969849	-0.0441681	-1.03109	1.18584	1.2227	-1.04444	-1.01791
Adcy4	0	1	1.22918e-10	2.95044e-10	0.993866	-0.00887628	-1.00617	1.10769	1.11453	-1.00806	-1.00429
Adcy5	0	1	0	0	1.13719	0.185468	1.13719	1.25541	1.10397	1.13719	1.13719
Adcy6	0	1	0	0	1.08796	0.121623	1.08796	1.30595	1.20037	1.08796	1.08796
Adcy7	0	1	5.49447e-09	1.14058e-08	0.990901	-0.0131874	-1.00918	1.11663	1.12688	-1.01229	-1.00609
Adcy8	0	1	5.54168e-08	1.06207e-07	1.02034	0.029051	1.02034	1.02852	1.00801	1.01296	1.02778
Adcy9	0	1	0	0	0.913254	-0.130913	-1.09499	1.69903	1.86041	-1.09499	-1.09499
Adcy10	0	1	3.00695e-06	5.101e-06	0.986244	-0.0199835	-1.01395	1.03806	1.05254	-1.01986	-1.00807
Adcyap1r1	0	1	7.86899e-07	1.38921e-06	1.00485	0.00697489	1.00485	1.02107	1.01614	1.00292	1.00678
Add1	0	1	7.93541e-08	1.5036e-07	0.962055	-0.0558094	-1.03944	1.59831	1.66135	-1.05423	-1.02487
Add2	0	1	0.000349474	0.000519242	0.999309	-0.000997033	-1.00069	1.01135	1.01205	-1.00107	-1.00031
Add3	0	1	6.66134e-15	2.71573e-14	0.926686	-0.109847	-1.07911	2.0806	2.24521	-1.09998	-1.05864
Adgb	0	1	5.07819e-09	1.05657e-08	1.01122	0.0160931	1.01122	1.05086	1.03921	1.00744	1.01501
Adgra2	0	1	0	0	0.980436	-0.0285042	-1.01995	1.14873	1.17165	-1.01995	-1.01995
Adgra3	0	1	0	0	0.998838	-0.00167792	-1.00116	1.15028	1.15162	-1.00116	-1.00116
Adgrb2	0	1	7.38343e-05	0.000114748	0.998404	-0.00230403	-1.0016	1.02778	1.02942	-1.00239	-1.00081
Adgrb3	0	1	0.000433174	0.000639615	1.00582	0.00837648	1.00582	1.0367	1.0307	1.00258	1.00908
Adgrd1	0	1	0	0	0.885691	-0.175125	-1.12906	1.42496	1.60887	-1.12906	-1.12906
Adgre1	0	1	3.30846e-07	5.99284e-07	0.985694	-0.0207888	-1.01451	1.06402	1.07947	-1.02014	-1.00892
Adgre4	0	1	0.000295651	0.000441384	0.991611	-0.0121538	-1.00846	1.01065	1.0192	-1.01307	-1.00387
Adgre5	0	1	0	0	0.972597	-0.0400857	-1.02817	1.15598	1.18855	-1.02817	-1.02817
Adgrf2	0	1	2.72943e-09	5.80445e-09	1.01187	0.0170257	1.01187	1.01997	1.00801	1.00794	1.01581
Adgrf3	0	1	0.856296	0.8702	1.00103	0.00148817	1.00103	1.00475	1.00372	-1.01018	1.01227
Adgrf4	0	1	0.160551	0.18583	1.00254	0.00366227	1.00254	1.00833	1.00577	-1.00101	1.0061
Adgrf5	0	1	0	0	0.948061	-0.0769477	-1.05478	1.6828	1.77499	-1.05478	-1.05478
Adgrg1	0	1	5.23619e-09	1.08775e-08	1.00628	0.00903064	1.00628	1.04048	1.03399	1.00417	1.0084
Adgrg2	0	1	2.27374e-12	6.53286e-12	0.941051	-0.0876558	-1.06264	1.1343	1.20536	-1.08083	-1.04476
Adgrg3	0	1	7.52032e-07	1.32954e-06	0.991024	-0.0130087	-1.00906	1.00778	1.01691	-1.01267	-1.00546
Adgrg4	0	1	0.663459	0.691559	1.0008	0.00115147	1.0008	1.00224	1.00144	-1.0028	1.0044
Adgrg5	0	1	0.795861	0.815691	0.999408	-0.000854172	-1.00059	1.00065	1.00124	-1.00509	1.0039
Adgrg6	0	1	0	0	0.902805	-0.147514	-1.10766	1.35939	1.50574	-1.10766	-1.10766
Adgrl1	0	1	0	0	1.02461	0.0350754	1.02461	1.13056	1.1034	1.02461	1.02461
Adgrl2	0	1	0	0	1.12545	0.170506	1.12545	1.80015	1.59949	1.12545	1.12545
Adgrl3	0	1	6.80345e-13	2.09374e-12	0.908721	-0.138091	-1.10045	1.42055	1.56324	-1.12956	-1.07208
Adgrl4	0	1	8.10472e-10	1.80589e-09	1.00574	0.00825023	1.00574	1.39602	1.38806	1.0039	1.00757
Adgrv1	0	1	2.21296e-06	3.79141e-06	1.00208	0.0029925	1.00208	1.01988	1.01776	1.00122	1.00294
Adh1	0	1	1.28257e-05	2.09055e-05	0.981638	-0.0267368	-1.01871	1.07796	1.09812	-1.02722	-1.01026
Adh5	0	1	0	0	1.01319	0.0189032	1.01319	1.06941	1.05549	1.01319	1.01319
Adhfe1	0	1	0	0	0.98935	-0.0154468	-1.01076	1.22337	1.23654	-1.01076	-1.01076
Adi1	0	1	0.0114585	0.0150907	0.997889	-0.00304913	-1.00212	1.02075	1.02291	-1.00376	-1.00048
Adig	0	1	0.000997178	0.00143325	0.979627	-0.029696	-1.0208	1.11288	1.13603	-1.03339	-1.00836
Adipoq	0	1	0	0	0.901064	-0.150299	-1.1098	1.30741	1.45096	-1.1098	-1.1098
Adipor1	0	1	0	0	1.04492	0.063387	1.04492	1.20196	1.1503	1.04492	1.04492
Adipor2	0	1	0	0	0.8687	-0.203071	-1.15115	2.70097	3.10921	-1.15115	-1.15115
Adk	0	1	0.00592047	0.00800872	1.02582	0.0367732	1.02582	2.94825	2.87405	1.00736	1.04461
Adm	0	1	0	0	1.02524	0.0359671	1.02524	1.05113	1.02525	1.02524	1.02524
Adnp2	0	1	3.57431e-11	9.01347e-11	0.992283	-0.0111758	-1.00778	1.06991	1.07823	-1.01009	-1.00547
Ado	0	1	0.000155345	0.000236111	1.00191	0.00275856	1.00191	1.02998	1.02802	1.00092	1.00291
Adora1	0	1	3.31558e-07	6.00511e-07	0.989336	-0.0154671	-1.01078	1.06969	1.08122	-1.01495	-1.00663
Adora2a	0	1	0.0635444	0.0774715	0.999495	-0.000728792	-1.00051	1.00441	1.00491	-1.00104	1.00003
Adora2b	0	1	0.0220116	0.0282449	0.996056	-0.00570085	-1.00396	1.00179	1.00576	-1.00736	-1.00057
Adpgk	0	1	8.42614e-10	1.87391e-09	0.998641	-0.00196264	-1.00136	1.06289	1.06433	-1.0018	-1.00093
Adprh	0	1	9.48371e-09	1.93183e-08	1.01561	0.0223414	1.01561	1.06489	1.04853	1.01025	1.02099
Adprhl1	0	1	0	0	1.18597	0.246064	1.18597	1.24901	1.05316	1.18597	1.18597
Adprhl2	0	1	8.79633e-07	1.54571e-06	1.00047	0.000673408	1.00047	1.04014	1.03966	1.00028	1.00065
Adprm	0	1	1.9984e-15	8.89542e-15	0.997661	-0.00337801	-1.00234	1.06858	1.07109	-1.00292	-1.00177
Adra1a	0	1	1.62238e-11	4.23738e-11	0.974972	-0.0365669	-1.02567	1.37727	1.41262	-1.03326	-1.01814
Adra1b	0	1	0	0	1.10337	0.141912	1.10337	1.14457	1.03734	1.10337	1.10337
Adra1d	0	1	0.25017	0.281507	0.999058	-0.0013601	-1.00094	1.00166	1.00261	-1.00255	1.00066
Adra2b	0	1	0.0174405	0.022596	1.00062	0.000897442	1.00062	1.00171	1.00109	1.00011	1.00114
Adrb1	0	1	0	0	1.03892	0.0550813	1.03892	1.07027	1.03018	1.03892	1.03892
Adrb2	0	1	0.265734	0.297574	1.00022	0.000314441	1.00022	1.0108	1.01058	-1.00017	1.0006
Adrb3	0	1	1.54843e-12	4.54421e-12	0.944274	-0.0827233	-1.05902	1.1312	1.19796	-1.07598	-1.04232
Adrbk1	0	1	5.3383e-11	1.32695e-10	0.991374	-0.0124987	-1.0087	1.08477	1.09421	-1.01131	-1.00609
Adrbk2	0	1	0	0	1.01169	0.0167668	1.01169	1.33748	1.32203	1.01169	1.01169
Adrm1	0	1	0.000481756	0.000708883	1.00082	0.00117956	1.00082	1.01216	1.01133	1.00036	1.00128
Adsl	0	1	3.02177e-11	7.67574e-11	1.00227	0.00326774	1.00227	1.07529	1.07286	1.0016	1.00294
Adss	0	1	9.64784e-14	3.32552e-13	0.968817	-0.0457046	-1.03219	1.19946	1.23807	-1.04083	-1.02362
Adssl1	0	1	0	0	1.04255	0.0601208	1.04255	1.06797	1.02438	1.04255	1.04255
Adtrp	0	1	0.000224627	0.000337726	0.987074	-0.0187698	-1.0131	1.11378	1.12836	-1.02012	-1.00612
Aebp1	0	1	1.11022e-15	5.17351e-15	0.929287	-0.105804	-1.07609	1.71445	1.84491	-1.09557	-1.05697
Aebp2	0	1	0	0	0.992447	-0.0109373	-1.00761	1.36775	1.37816	-1.00761	-1.00761
Aen	0	1	3.01035e-05	4.79364e-05	0.995518	-0.00648001	-1.0045	1.0343	1.03896	-1.00662	-1.00238
Aes	0	1	0	0	1.13431	0.181818	1.13431	1.51282	1.33369	1.13431	1.13431
Afap1	0	1	0	0	0.939299	-0.0903432	-1.06462	1.4448	1.53817	-1.06462	-1.06462
Afap1l1	0	1	0	0	1.06845	0.0955252	1.06845	1.39006	1.301	1.06845	1.06845
Afap1l2	0	1	1.11355e-13	3.80366e-13	0.990134	-0.0143049	-1.00996	1.18708	1.19891	-1.01261	-1.00733
Aff1	0	1	4.13102e-07	7.43635e-07	1.06717	0.0937911	1.06717	2.48937	2.33268	1.04065	1.09437
Aff2	0	1	0	0	1.17811	0.236475	1.17811	1.49762	1.2712	1.17811	1.17811
Aff3	0	1	0	0	0.967021	-0.0483812	-1.0341	1.36252	1.40898	-1.0341	-1.0341
Aff4	0	1	2.34535e-12	6.72528e-12	0.978653	-0.0311302	-1.02181	1.89436	1.93568	-1.02799	-1.01567
Afg3l2	0	1	9.99201e-16	4.69641e-15	1.02736	0.0389364	1.02736	1.28929	1.25496	1.02061	1.03415
Afm	0	1	1.11657e-05	1.82717e-05	1.00546	0.00786089	1.00546	1.00888	1.0034	1.00302	1.00791
Aftph	0	1	1.76414e-13	5.85692e-13	0.97673	-0.0339677	-1.02382	1.46483	1.49973	-1.03026	-1.01743
Aga	0	1	7.93032e-13	2.41914e-12	1.0003	0.000429716	1.0003	1.07977	1.07945	1.00022	1.00038
Agap1	0	1	1.87298e-11	4.8627e-11	0.905993	-0.142429	-1.10376	2.36735	2.61299	-1.13602	-1.07242
Agap2	0	1	0.0409801	0.0510491	1.00284	0.00409788	1.00284	1.00766	1.00481	1.00012	1.00558
Agap3	0	1	9.88098e-15	3.93611e-14	0.985438	-0.0211636	-1.01478	1.22315	1.24123	-1.01855	-1.01102
Agbl1	0	1	0.00401111	0.00549207	0.999315	-0.000989251	-1.00069	1.02809	1.0288	-1.00115	-1.00022
Agbl2	0	1	0.000135408	0.000206784	1.004	0.00576084	1.004	1.00825	1.00423	1.00194	1.00606
Agbl3	0	1	3.12464e-09	6.61421e-09	0.986869	-0.0190701	-1.01331	1.07912	1.09348	-1.01775	-1.00889
Agbl4	0	1	0	0	1.18328	0.242793	1.18328	1.22543	1.03562	1.18328	1.18328
Agbl5	0	1	0.000213354	0.000321333	0.996146	-0.00557053	-1.00387	1.03012	1.0341	-1.00592	-1.00182
Ager	0	1	0.250817	0.282163	0.997582	-0.00349305	-1.00242	1.00058	1.003	-1.00658	1.00171
Agfg1	0	1	4.44089e-16	2.22556e-15	0.952566	-0.0701088	-1.0498	1.39377	1.46318	-1.06217	-1.03756
Agfg2	0	1	1.11022e-16	6.02742e-16	0.972835	-0.0397336	-1.02792	1.10478	1.13563	-1.03464	-1.02126
Aggf1	0	1	1.11022e-16	6.02742e-16	0.987779	-0.0177397	-1.01237	1.13778	1.15185	-1.01532	-1.00943
Agk	0	1	0	0	0.973433	-0.0388466	-1.02729	1.16436	1.19614	-1.02729	-1.02729
Agl	0	1	0	0	1.21463	0.280513	1.21463	1.59349	1.31192	1.21463	1.21463
Agmat	0	1	0.0628506	0.0766718	1.0014	0.00201897	1.0014	1.00837	1.00696	-1.00008	1.00288
Agmo	0	1	0	0	0.851091	-0.232615	-1.17496	1.92172	2.25795	-1.17496	-1.17496
Ago1	0	1	7.76273e-07	1.37128e-06	0.990063	-0.0144082	-1.01004	1.07539	1.08618	-1.01405	-1.00604
Ago2	0	1	1.65251e-10	3.91367e-10	0.974437	-0.0373598	-1.02623	1.38915	1.4256	-1.03442	-1.01812
Ago3	0	1	1.69287e-12	4.95057e-12	0.974141	-0.0377973	-1.02655	1.68496	1.72969	-1.03404	-1.0191
Ago4	0	1	2.78946e-09	5.92778e-09	1.00809	0.0116271	1.00809	1.08663	1.07791	1.00542	1.01077
Agpat1	0	1	1.28729e-09	2.8111e-09	0.989809	-0.0147778	-1.0103	1.05115	1.06198	-1.01364	-1.00696
Agpat2	0	1	3.88578e-15	1.64427e-14	0.964609	-0.051984	-1.03669	1.35052	1.40007	-1.04605	-1.02742
Agpat3	0	1	1.47884e-08	2.96346e-08	1.01233	0.0176832	1.01233	1.36352	1.34691	1.00805	1.01664
Agpat4	0	1	7.88258e-15	3.17714e-14	1.00128	0.00185013	1.00128	1.19509	1.19355	1.00096	1.00161
Agpat5	0	1	0	0	1.03114	0.0442443	1.03114	1.14795	1.11328	1.03114	1.03114
Agpat9	0	1	6.63886e-10	1.49053e-09	0.968854	-0.0456484	-1.03215	1.1239	1.16003	-1.04256	-1.02183
Agps	0	1	0	0	0.963958	-0.0529574	-1.03739	1.28322	1.3312	-1.03739	-1.03739
Agr2	0	1	0.612132	0.6426	0.99956	-0.000635522	-1.00044	1.00257	1.00301	-1.00215	1.00126
Agrn	0	1	1.02003e-10	2.46988e-10	1.00005	7.43974e-05	1.00005	1.1091	1.10904	1.00004	1.00007
Agrp	0	1	2.30926e-13	7.53162e-13	1.02234	0.031879	1.02234	1.09026	1.06643	1.01632	1.0284
Agt	0	1	3.33067e-16	1.70052e-15	1.00779	0.0111916	1.00779	1.01922	1.01135	1.00591	1.00967
Agtpbp1	0	1	4.99134e-12	1.37747e-11	1.08018	0.111276	1.08018	1.56122	1.44533	1.0568	1.10409
Agtr1a	0	1	0	0	1.07074	0.0986147	1.07074	1.14614	1.07042	1.07074	1.07074
Agtrap	0	1	0	0	0.998336	-0.00240333	-1.00167	1.10178	1.10361	-1.00167	-1.00167
Agxt2	0	1	0.115337	0.136012	0.99992	-0.000115665	-1.00008	1.0022	1.00228	-1.00018	1.00002
Ahctf1	0	1	0	0	0.963997	-0.0528989	-1.03735	1.37687	1.42829	-1.03735	-1.03735
Ahcy	0	1	0.235353	0.266012	0.998399	-0.00231099	-1.0016	1.01579	1.01742	-1.00426	1.00104
Ahcyl1	0	1	0	0	0.971043	-0.042393	-1.02982	1.62493	1.67339	-1.02982	-1.02982
Ahcyl2	0	1	0	0	0.89067	-0.167037	-1.12275	1.56499	1.75709	-1.12275	-1.12275
Ahdc1	0	1	0	0	0.985646	-0.0208592	-1.01456	1.43699	1.45792	-1.01456	-1.01456
Ahi1	0	1	0	0	0.994344	-0.00818331	-1.00569	1.15283	1.15938	-1.00569	-1.00569
Ahnak	0	1	0	0	0.846389	-0.240608	-1.18149	2.72103	3.21488	-1.18149	-1.18149
Ahnak2	0	1	1.11022e-16	6.02742e-16	0.969841	-0.0441798	-1.0311	1.12975	1.16488	-1.03859	-1.02366
Ahr	0	1	0.000204428	0.000308317	0.987698	-0.0178583	-1.01246	1.09235	1.10596	-1.01909	-1.00586
Ahrr	0	1	0.412607	0.446784	0.998756	-0.00179645	-1.00125	1.00106	1.00231	-1.00423	1.00174
Ahsa1	0	1	0	0	1.02864	0.0407316	1.02864	1.10075	1.07011	1.02864	1.02864
Ahsa2	0	1	0	0	0.983104	-0.0245834	-1.01719	1.08565	1.10431	-1.01719	-1.01719
Ahsg	0	1	1.68801e-08	3.36982e-08	0.976359	-0.0345167	-1.02421	1.09366	1.12014	-1.03276	-1.01574
Aida	0	1	0	0	0.958968	-0.0604457	-1.04279	1.1589	1.20849	-1.04279	-1.04279
Aif1	0	1	0.400147	0.434698	1.00146	0.00209948	1.00146	1.01021	1.00874	-1.00194	1.00486
Aif1l	0	1	6.28315e-08	1.19929e-07	1.00942	0.0135226	1.00942	1.01842	1.00892	1.006	1.01285
Aifm1	0	1	1.55431e-15	7.06137e-15	1.05941	0.083257	1.05941	1.23569	1.1664	1.04449	1.07454
Aifm2	0	1	5.80115e-08	1.10996e-07	0.973998	-0.0380094	-1.0267	1.19684	1.22879	-1.03652	-1.01697
Aifm3	0	1	0.342935	0.376519	0.997278	-0.00393244	-1.00273	1.00185	1.00459	-1.00839	1.00291
Aig1	0	1	1.22125e-14	4.79893e-14	1.0332	0.0471247	1.0332	1.60573	1.55413	1.02467	1.04181
Aim1	0	1	0.000617704	0.000900851	0.994215	-0.00837073	-1.00582	1.02253	1.02848	-1.00917	-1.00248
Aim1l	0	1	0.0670126	0.0814487	1.00075	0.00107871	1.00075	1.00176	1.00101	-1.00005	1.00155
Aim2	0	1	4.73066e-12	1.30864e-11	0.966936	-0.048507	-1.03419	1.04823	1.08407	-1.0441	-1.02438
Aimp1	0	1	3.23408e-13	1.03767e-12	1.00184	0.00265914	1.00184	1.11387	1.11181	1.00135	1.00234
Aimp2	0	1	8.77076e-13	2.65873e-12	1.01115	0.0160008	1.01115	1.03448	1.02307	1.00808	1.01423
Aip	0	1	5.69416e-06	9.47938e-06	1.01514	0.0216746	1.01514	1.07638	1.06033	1.00857	1.02175
Airn	0	1	0.000395849	0.000585894	1.05661	0.0794386	1.05661	5.47685	5.18343	1.02491	1.08929
Ajap1	0	1	0.812473	0.830414	1.00055	0.00078976	1.00055	1.00144	1.00089	-1.00398	1.00508
Ajuba	0	1	0.0394878	0.0492924	0.994646	-0.00774476	-1.00538	1.02145	1.02695	-1.01053	-1.00026
Ak1	0	1	0	0	1.13111	0.177735	1.13111	1.22398	1.0821	1.13111	1.13111
Ak2	0	1	1.63324e-10	3.87276e-10	0.985173	-0.0215515	-1.01505	1.17303	1.19069	-1.01971	-1.01041
Ak3	0	1	0	0	0.985791	-0.0206462	-1.01441	1.25858	1.27672	-1.01441	-1.01441
Ak4	0	1	1.21939e-08	2.46113e-08	0.99088	-0.0132181	-1.0092	1.03468	1.0442	-1.01239	-1.00603
Ak5	0	1	8.32438e-09	1.70325e-08	0.982835	-0.0249789	-1.01746	1.06873	1.08739	-1.02347	-1.01149
Ak6	0	1	9.06502e-08	1.71149e-07	1.01048	0.0150415	1.01048	1.07296	1.06183	1.00662	1.01435
Ak7	0	1	0.473653	0.507641	0.999913	-0.000125579	-1.00009	1.00353	1.00362	-1.00033	1.00015
Ak8	0	1	0.0195495	0.0252046	0.997979	-0.00291841	-1.00202	1.00802	1.01006	-1.00373	-1.00032
Ak9	0	1	9.0671e-10	2.00901e-09	1.0069	0.0099206	1.0069	1.01389	1.00694	1.00469	1.00912
Akap1	0	1	1.37862e-11	3.62466e-11	1.00726	0.0104328	1.00726	1.26777	1.25864	1.00515	1.00937
Akap5	0	1	0.0480333	0.0593804	0.999936	-9.20048e-05	-1.00006	1.00448	1.00454	-1.00013	-1
Akap6	0	1	0	0	1.85972	0.895086	1.85972	2.13036	1.14553	1.85972	1.85972
Akap7	0	1	0	0	0.93649	-0.0946641	-1.06782	1.49457	1.59593	-1.06782	-1.06782
Akap8	0	1	7.88258e-15	3.17714e-14	1.00501	0.0072128	1.00501	1.27271	1.26636	1.00375	1.00628
Akap8l	0	1	6.01741e-14	2.13679e-13	1.04972	0.0700007	1.04972	1.58918	1.51391	1.03651	1.0631
Akap9	0	1	3.06637e-09	6.4956e-09	0.956604	-0.0640061	-1.04536	1.83634	1.91965	-1.06081	-1.03014
Akap10	0	1	1.68956e-10	3.99704e-10	0.989318	-0.0154944	-1.0108	1.60189	1.61918	-1.01413	-1.00747
Akap11	0	1	2.94875e-13	9.49978e-13	0.990834	-0.0132851	-1.00925	1.36949	1.38216	-1.01175	-1.00676
Akap12	0	1	0	0	1.00343	0.00494534	1.00343	1.20575	1.20162	1.00343	1.00343
Akap13	0	1	0.0589104	0.0721403	0.997907	-0.00302223	-1.0021	3.83297	3.84101	-1.00428	1.00008
Akap14	0	1	0.104238	0.123686	1.00266	0.00383432	1.00266	1.00483	1.00216	-1.00055	1.00588
Akap17b	0	1	2.08323e-06	3.57583e-06	1.00198	0.00285145	1.00198	1.03882	1.03677	1.00116	1.0028
Akip1	0	1	0.0344257	0.0433341	0.995548	-0.0064374	-1.00447	1.00763	1.01213	-1.00863	-1.00033
Akirin1	0	1	6.0507e-10	1.36588e-09	1.01318	0.018889	1.01318	1.11561	1.1011	1.00899	1.01739
Akirin2	0	1	7.57549e-10	1.69339e-09	0.993209	-0.00983024	-1.00684	1.20382	1.21205	-1.00902	-1.00465
Akna	0	1	3.64495e-05	5.77246e-05	0.992918	-0.0102539	-1.00713	1.02368	1.03098	-1.01054	-1.00374
Akr1a1	0	1	0	0	1.01186	0.0170099	1.01186	1.28313	1.26809	1.01186	1.01186
Akr1b3	0	1	1.11022e-16	6.02742e-16	1.02007	0.0286703	1.02007	1.11054	1.08869	1.01529	1.02487
Akr1b8	0	1	2.95851e-08	5.80886e-08	0.994941	-0.00731673	-1.00508	1.0467	1.05202	-1.00689	-1.00328
Akr1b10	0	1	0	0	1.03932	0.0556446	1.03932	1.0989	1.05732	1.03932	1.03932
Akr1c6	0	1	0.0391471	0.0489128	1.0013	0.00187389	1.0013	1.00187	1.00057	1.00006	1.00254
Akr1c12	0	1	0.143906	0.167759	0.999247	-0.00108645	-1.00075	1.00016	1.00092	-1.00176	1.00026
Akr1c13	0	1	0.349523	0.383317	0.997134	-0.00414028	-1.00287	1.00734	1.01023	-1.00892	1.00315
Akr1c14	0	1	0.00972991	0.0128932	0.996828	-0.00458358	-1.00318	1.00633	1.00953	-1.0056	-1.00077
Akr1c19	0	1	1.72927e-05	2.79511e-05	0.984172	-0.023018	-1.01608	1.03923	1.05594	-1.0235	-1.00872
Akr1c21	0	1	0.412607	0.446784	1.00009	0.000124456	1.00009	1.0009	1.00081	-1.00012	1.00029
Akr1cl	0	1	0.00958197	0.0127059	1.00137	0.00197276	1.00137	1.00468	1.00331	1.00033	1.0024
Akr1e1	0	1	1.70575e-10	4.03316e-10	0.98297	-0.0247808	-1.01733	1.08915	1.10802	-1.0227	-1.01198
Akr7a5	0	1	1.10505e-11	2.93824e-11	1.01228	0.0176089	1.01228	1.0525	1.03974	1.00872	1.01585
Akt1	0	1	6.45484e-13	1.99421e-12	1.02526	0.0359966	1.02526	1.12503	1.09731	1.01832	1.03226
Akt1s1	0	1	2.70898e-07	4.93936e-07	1.00908	0.0130367	1.00908	1.05768	1.04816	1.00561	1.01256
Akt2	0	1	0	0	0.993967	-0.00873057	-1.00607	1.41488	1.42346	-1.00607	-1.00607
Akt3	0	1	0	0	0.888997	-0.16975	-1.12486	2.28497	2.57028	-1.12486	-1.12486
Aktip	0	1	1.01124e-11	2.69787e-11	0.998939	-0.00153219	-1.00106	1.10267	1.10385	-1.00137	-1.00076
Alad	0	1	1.12526e-11	2.98923e-11	1.00502	0.0072257	1.00502	1.10242	1.09691	1.00357	1.00648
Alas1	0	1	1.66533e-15	7.51279e-15	0.985075	-0.021695	-1.01515	1.19542	1.21353	-1.01891	-1.0114
Alas2	0	1	3.28722e-05	5.22257e-05	0.992394	-0.0110146	-1.00766	1.01319	1.02095	-1.0113	-1.00404
Alb	0	1	0.283549	0.315983	0.999803	-0.000284949	-1.0002	1.00069	1.00088	-1.00056	1.00016
Alcam	0	1	2.37732e-12	6.81136e-12	0.964821	-0.0516664	-1.03646	1.23624	1.28131	-1.04689	-1.02614
Aldh1a1	0	1	0	0	0.912858	-0.131538	-1.09546	1.24921	1.36846	-1.09546	-1.09546
Aldh1a2	0	1	0	0	0.913917	-0.129865	-1.09419	1.25559	1.37385	-1.09419	-1.09419
Aldh1a3	0	1	0.000359148	0.000533024	0.994612	-0.00779409	-1.00542	1.02486	1.03041	-1.0084	-1.00244
Aldh1a7	0	1	0.000379616	0.000562538	0.980922	-0.0277899	-1.01945	1.02926	1.04928	-1.03034	-1.00868
Aldh1b1	0	1	0	0	1.05442	0.0764486	1.05442	1.07779	1.02216	1.05442	1.05442
Aldh1l1	0	1	6.11717e-08	1.16876e-07	0.966032	-0.0498565	-1.03516	1.04974	1.08665	-1.04819	-1.0223
Aldh1l2	0	1	5.55112e-15	2.28885e-14	1.01574	0.0225261	1.01574	1.02243	1.00659	1.01177	1.01972
Aldh2	0	1	4.95084e-10	1.12519e-09	1.0965	0.132901	1.0965	1.74042	1.58725	1.06513	1.12878
Aldh3a1	0	1	0.844982	0.86046	1.0001	0.000145375	1.0001	1.00137	1.00127	-1.00091	1.00111
Aldh3a2	0	1	2.09832e-14	7.97701e-14	0.990725	-0.0134438	-1.00936	1.08734	1.09752	-1.01178	-1.00695
Aldh3b1	0	1	0.351413	0.385244	0.999464	-0.000773748	-1.00054	1.01403	1.01458	-1.00167	1.00059
Aldh3b2	0	1	0.11036	0.13047	1.00043	0.000625254	1.00043	1.00677	1.00633	-1.0001	1.00097
Aldh3b3	0	1	8.3431e-07	1.46889e-06	1.00667	0.00959297	1.00667	1.01008	1.00339	1.00401	1.00934
Aldh5a1	0	1	2.55351e-15	1.1144e-14	1.02353	0.0335465	1.02353	1.06308	1.03864	1.01765	1.02944
Aldh6a1	0	1	0	0	0.982012	-0.0261877	-1.01832	1.32391	1.34816	-1.01832	-1.01832
Aldh7a1	0	1	4.89719e-13	1.53451e-12	0.98893	-0.0160597	-1.01119	1.11201	1.12446	-1.01425	-1.00815
Aldh9a1	0	1	1.17929e-10	2.83422e-10	1.02249	0.0320808	1.02249	1.08829	1.06435	1.01559	1.02943
Aldh16a1	0	1	0	0	1.02498	0.0355933	1.02498	1.06793	1.04191	1.02498	1.02498
Aldh18a1	0	1	3.33986e-09	7.05348e-09	0.999838	-0.000233724	-1.00016	1.03618	1.03635	-1.00022	-1.00011
Aldoa	0	1	7.37188e-14	2.5835e-13	1.15319	0.205628	1.15319	2.27986	1.977	1.11093	1.19706
Aldoart1	0	1	0.0352485	0.0443041	1.00057	0.000819794	1.00057	1.00141	1.00085	1.00004	1.0011
Aldoc	0	1	0.39626	0.430772	1.00045	0.000646745	1.00045	1.00178	1.00134	-1.00059	1.00149
Alg1	0	1	1.03681e-08	2.10582e-08	1.00259	0.00373446	1.00259	1.04604	1.04334	1.0017	1.00348
Alg2	0	1	8.29337e-14	2.88378e-13	1.00979	0.0140494	1.00979	1.04783	1.03767	1.00721	1.01237
Alg3	0	1	1.27824e-07	2.38539e-07	1.00592	0.00851343	1.00592	1.02057	1.01457	1.00372	1.00812
Alg5	0	1	1.33227e-13	4.49776e-13	1.00063	0.000907013	1.00063	1.06175	1.06109	1.00046	1.0008
Alg6	0	1	1.1344e-10	2.73122e-10	1.00482	0.00693709	1.00482	1.07198	1.06684	1.00335	1.00629
Alg8	0	1	2.17933e-06	3.736e-06	0.998807	-0.00172221	-1.00119	1.0303	1.03153	-1.00169	-1.0007
Alg9	0	1	7.23245e-09	1.48594e-08	0.972012	-0.0409539	-1.02879	1.1045	1.13631	-1.03873	-1.01895
Alg10b	0	1	0.000899706	0.0012969	1.00654	0.00940192	1.00654	1.02243	1.01579	1.00267	1.01042
Alg11	0	1	4.03494e-08	7.83221e-08	0.997068	-0.00423656	-1.00294	1.04222	1.04528	-1.00399	-1.00189
Alg12	0	1	0.0228282	0.0292539	0.997505	-0.00360439	-1.0025	1.03396	1.03655	-1.00466	-1.00035
Alg13	0	1	2.93438e-09	6.22738e-09	1.00741	0.0106533	1.00741	1.12005	1.11181	1.00496	1.00987
Alg14	0	1	0	0	0.956821	-0.0636797	-1.04513	1.1087	1.15873	-1.04513	-1.04513
Alk	0	1	0.512034	0.545618	0.998584	-0.002044	-1.00142	1.00198	1.00341	-1.00567	1.00282
Alkbh1	0	1	5.77316e-15	2.37646e-14	0.982781	-0.0250585	-1.01752	1.15097	1.17114	-1.02197	-1.0131
Alkbh2	0	1	0.0845374	0.101508	1.00059	0.00085241	1.00059	1.01483	1.01423	-1.00008	1.00126
Alkbh3	0	1	9.19376e-13	2.78259e-12	1.01353	0.0193934	1.01353	1.12815	1.11309	1.0098	1.01728
Alkbh4	0	1	0.0274019	0.0348457	0.999105	-0.00129114	-1.0009	1.01473	1.01563	-1.00169	-1.0001
Alkbh5	0	1	2.04281e-14	7.77278e-14	1.02914	0.0414406	1.02914	1.21624	1.1818	1.02159	1.03674
Alkbh6	0	1	1.0511e-11	2.79737e-11	1.0168	0.0240415	1.0168	1.03848	1.02132	1.01193	1.0217
Alkbh7	0	1	5.24136e-13	1.63587e-12	1.01486	0.0212782	1.01486	1.0397	1.02448	1.0108	1.01893
Alkbh8	0	1	3.28418e-09	6.94093e-09	1.00283	0.00408293	1.00283	1.16239	1.15911	1.00189	1.00377
Alms1	0	1	0	0	1.01606	0.0229858	1.01606	1.25442	1.23459	1.01606	1.01606
Alox5	0	1	0.00013389	0.000204573	1.00558	0.00803496	1.00558	1.03757	1.03181	1.00272	1.00846
Alox5ap	0	1	1.73973e-07	3.21728e-07	0.992684	-0.0105942	-1.00737	1.01786	1.02536	-1.01015	-1.0046
Alox8	0	1	0	0	1.04739	0.0667989	1.04739	1.05928	1.01135	1.04739	1.04739
Alox12	0	1	0.00465401	0.0063424	0.994125	-0.00850049	-1.00591	1.01182	1.01779	-1.01002	-1.00181
Alox15	0	1	0.00263415	0.00366175	0.987319	-0.0184115	-1.01284	1.00442	1.01732	-1.0213	-1.00446
Aloxe3	0	1	0.207978	0.236896	1.00097	0.0013924	1.00097	1.00213	1.00117	-1.00054	1.00247
Alpk1	0	1	0	0	1.00037	0.000527822	1.00037	1.30916	1.30868	1.00037	1.00037
Alpk2	0	1	0	0	1.29617	0.37426	1.29617	1.35157	1.04274	1.29617	1.29617
Alpk3	0	1	0	0	1.20577	0.26996	1.20577	1.24842	1.03537	1.20577	1.20577
Alpl	0	1	9.99201e-16	4.69641e-15	1.01382	0.0197953	1.01382	1.03103	1.01698	1.01043	1.01722
Als2	0	1	2.77556e-15	1.20376e-14	0.996134	-0.005588	-1.00388	1.10963	1.11393	-1.00485	-1.00292
Als2cl	0	1	9.40659e-07	1.64995e-06	1.00262	0.00377969	1.00262	1.06481	1.06202	1.00157	1.00367
Als2cr11	0	1	0.78914	0.809661	0.999309	-0.000997587	-1.00069	1.00069	1.00139	-1.00578	1.00439
Als2cr12	0	1	0.0221593	0.0284261	0.998397	-0.0023141	-1.00161	1.02363	1.02527	-1.00298	-1.00023
Alx1	0	1	0.135245	0.15817	1.00379	0.00545274	1.00379	1.00698	1.00318	-1.00118	1.00878
Alyref	0	1	9.54857e-10	2.11139e-09	1.00665	0.00955797	1.00665	1.02811	1.02132	1.00451	1.00879
Alyref2	0	1	0.262871	0.294581	1.00101	0.00145236	1.00101	1.01032	1.00931	-1.00076	1.00277
Amacr	0	1	2.87213e-07	5.22533e-07	1.00293	0.00421613	1.00293	1.03156	1.02855	1.00181	1.00405
Ambra1	0	1	1.31283e-10	3.1404e-10	0.997461	-0.00366819	-1.00255	2.302	2.30786	-1.00332	-1.00177
Amd1	0	1	0	0	1.12333	0.167779	1.12333	1.30906	1.16534	1.12333	1.12333
Amd2	0	1	1.91291e-13	6.31469e-13	1.00898	0.0128994	1.00898	1.02388	1.01476	1.00658	1.01139
Amdhd2	0	1	1.2444e-05	2.03025e-05	1.0068	0.00978252	1.0068	1.03411	1.02712	1.00375	1.00987
Amelx	0	1	0.191675	0.219476	0.998347	-0.00238667	-1.00166	1.00046	1.00212	-1.00415	1.00083
Amer1	0	1	6.03903e-05	9.43683e-05	0.998202	-0.00259665	-1.0018	1.05852	1.06043	-1.00268	-1.00092
Amfr	0	1	5.55112e-16	2.73392e-15	1.0505	0.0710825	1.0505	1.31478	1.25157	1.03805	1.0631
Amhr2	0	1	0.211987	0.241225	0.995301	-0.00679521	-1.00472	1.00951	1.01428	-1.01218	1.00269
Amica1	0	1	0.0408407	0.0508937	0.999438	-0.000810542	-1.00056	1.00241	1.00298	-1.0011	-1.00002
Amigo1	0	1	8.04701e-11	1.96931e-10	1.01027	0.0147472	1.01027	1.02429	1.01387	1.00717	1.01339
Amigo2	0	1	0.000338869	0.000503787	0.998599	-0.00202318	-1.0014	1.04686	1.04833	-1.00217	-1.00064
Amigo3	0	1	0.0639377	0.0779291	1.00134	0.00192617	1.00134	1.00319	1.00185	-1.00008	1.00275
Ammecr1	0	1	0	0	1.04064	0.0574666	1.04064	1.23736	1.18904	1.04064	1.04064
Ammecr1l	0	1	5.77316e-14	2.05593e-13	1.0073	0.010487	1.0073	1.30921	1.29973	1.00539	1.00921
Amn1	0	1	9.90319e-14	3.40746e-13	0.985092	-0.0216703	-1.01513	1.36828	1.38899	-1.01916	-1.01113
Amot	0	1	8.05308e-07	1.42055e-06	1.00226	0.00326282	1.00226	1.0455	1.04314	1.00136	1.00316
Amotl1	0	1	2.69784e-14	1.00756e-13	0.976449	-0.0343831	-1.02412	1.38597	1.4194	-1.03042	-1.01785
Amotl2	0	1	0	0	0.971184	-0.0421831	-1.02967	1.23758	1.2743	-1.02967	-1.02967
Ampd1	0	1	0.64152	0.670941	1.00107	0.00153897	1.00107	1.00274	1.00167	-1.00343	1.00557
Ampd2	0	1	0.000364941	0.000541299	1.00187	0.00269605	1.00187	1.04147	1.03953	1.00084	1.0029
Ampd3	0	1	0	0	1.03575	0.0506776	1.03575	1.21193	1.1701	1.03575	1.03575
Amph	0	1	0.00029806	0.000444828	0.990934	-0.0131391	-1.00915	1.01486	1.02415	-1.01414	-1.00418
Amt	0	1	0.000439705	0.000648929	1.00804	0.0115474	1.00804	1.02174	1.01359	1.00355	1.01254
Amy1	0	1	0	0	1.02518	0.0358789	1.02518	1.29613	1.2643	1.02518	1.02518
Amz1	0	1	0.00805487	0.0107704	1.00156	0.0022528	1.00156	1.0056	1.00403	1.00041	1.00272
Amz2	0	1	1.88183e-13	6.22269e-13	1.01024	0.0147029	1.01024	1.1215	1.11013	1.0075	1.01299
Anapc1	0	1	0	0	0.955763	-0.0652744	-1.04628	1.39084	1.45521	-1.04628	-1.04628
Anapc2	0	1	2.50753e-11	6.42104e-11	1.00437	0.00629385	1.00437	1.1038	1.09899	1.00309	1.00566
Anapc4	0	1	0	0	0.994684	-0.00769039	-1.00534	1.20808	1.21453	-1.00534	-1.00534
Anapc5	0	1	0	0	1.00884	0.0127045	1.00884	1.41135	1.39898	1.00884	1.00884
Anapc7	0	1	2.9976e-15	1.29265e-14	1.01195	0.0171449	1.01195	1.09041	1.07753	1.00897	1.01495
Anapc10	0	1	6.18394e-14	2.19235e-13	0.983696	-0.0237162	-1.01657	1.20124	1.22115	-1.02095	-1.01222
Anapc11	0	1	0	0	1.01895	0.0270864	1.01895	1.12925	1.10824	1.01895	1.01895
Anapc13	0	1	0	0	1.03127	0.0444226	1.03127	1.14361	1.10893	1.03127	1.03127
Anapc15	0	1	0	0	1.06284	0.0879218	1.06284	1.09286	1.02825	1.06284	1.06284
Anapc16	0	1	8.88178e-16	4.22018e-15	0.982454	-0.0255383	-1.01786	1.27646	1.29926	-1.02226	-1.01348
Angel1	0	1	0.000789681	0.00114266	0.997758	-0.00323797	-1.00225	1.00785	1.01012	-1.00356	-1.00093
Angel2	0	1	4.49907e-12	1.24775e-11	0.999234	-0.00110512	-1.00077	1.20044	1.20136	-1.00098	-1.00055
Angpt1	0	1	0	0	1.31862	0.399026	1.31862	2.14939	1.63003	1.31862	1.31862
Angpt2	0	1	0.0378996	0.0474256	0.990559	-0.0136855	-1.00953	1.02956	1.03937	-1.01861	-1.00053
Angpt4	0	1	0.907411	0.916099	0.998729	-0.00183553	-1.00127	1.00896	1.01025	-1.02297	1.02037
Angptl1	0	1	4.31257e-05	6.80006e-05	0.996935	-0.0044291	-1.00307	1.01819	1.02132	-1.00455	-1.0016
Angptl2	0	1	1.44329e-15	6.5914e-15	1.01465	0.0209877	1.01465	1.18362	1.16652	1.01104	1.01828
Angptl3	0	1	0.985304	0.986665	1.00048	0.000693774	1.00048	1.00904	1.00855	-1.05199	1.05301
Angptl4	0	1	6.21266e-09	1.28477e-08	0.999092	-0.00131106	-1.00091	1.07882	1.0798	-1.00122	-1.0006
Angptl6	0	1	0.0892683	0.106827	1.00015	0.00022333	1.00015	1.00334	1.00319	-1.00002	1.00033
Angptl7	0	1	0.0575233	0.070526	1.00192	0.00277023	1.00192	1.01637	1.01442	-1.00006	1.00391
Angptl8	0	1	0.00359481	0.00494268	0.984952	-0.021875	-1.01528	1.01998	1.03557	-1.02569	-1.00497
Ank	0	1	0	0	1.2865	0.363451	1.2865	1.88527	1.46542	1.2865	1.2865
Ank1	0	1	0	0	1.18708	0.247415	1.18708	1.32194	1.1136	1.18708	1.18708
Ank2	0	1	0	0	1.75256	0.809466	1.75256	3.43176	1.95814	1.75256	1.75256
Ank3	0	1	0	0	1.93193	0.950046	1.93193	2.17936	1.12807	1.93193	1.93193
Ankar	0	1	0.245619	0.276691	1.00252	0.00363089	1.00252	1.0054	1.00287	-1.00173	1.00679
Ankdd1b	0	1	0.0583201	0.0714576	1.00016	0.000234052	1.00016	1.00331	1.00315	-1.00001	1.00033
Ankef1	0	1	0	0	0.830721	-0.267564	-1.20377	1.35402	1.62994	-1.20377	-1.20377
Ankfn1	0	1	0.42922	0.463417	1.00175	0.0025254	1.00175	1.00613	1.00437	-1.00259	1.00611
Ankfy1	0	1	4.33542e-13	1.36784e-12	0.965945	-0.0499878	-1.03526	1.40334	1.45281	-1.045	-1.0256
Ankhd1	0	1	1.328e-11	3.50004e-11	0.93664	-0.0944334	-1.06765	2.27056	2.42416	-1.08808	-1.04759
Ankib1	0	1	0	0	0.942585	-0.085305	-1.06091	1.49849	1.58977	-1.06091	-1.06091
Ankle1	0	1	0.567042	0.598697	0.99866	-0.0019352	-1.00134	1.00165	1.00299	-1.00595	1.00326
Ankle2	0	1	1.60399e-11	4.19251e-11	1.01154	0.0165504	1.01154	1.18771	1.17416	1.00817	1.01492
Ankmy2	0	1	2.45286e-07	4.48505e-07	0.996841	-0.00456473	-1.00317	1.11165	1.11517	-1.00438	-1.00196
Ankra2	0	1	0	0	1.01274	0.0182652	1.01274	1.09289	1.07914	1.01274	1.01274
Ankrd1	0	1	0	0	1.55709	0.638854	1.55709	2.4553	1.57685	1.55709	1.55709
Ankrd2	0	1	0.0998345	0.118753	1.00038	0.000541814	1.00038	1.00119	1.00081	-1.00007	1.00082
Ankrd6	0	1	0	0	1.0192	0.0274374	1.0192	1.08783	1.06733	1.0192	1.0192
Ankrd9	0	1	7.77156e-15	3.13747e-14	1.02309	0.0329281	1.02309	1.04567	1.02207	1.01721	1.02899
Ankrd10	0	1	0	0	1.06395	0.0894344	1.06395	1.34238	1.26169	1.06395	1.06395
Ankrd11	0	1	3.72591e-12	1.04313e-11	0.963039	-0.0543336	-1.03838	2.0456	2.12411	-1.04947	-1.02741
Ankrd12	0	1	0	0	0.821173	-0.284241	-1.21777	2.37847	2.89643	-1.21777	-1.21777
Ankrd13a	0	1	2.32037e-14	8.76941e-14	0.999826	-0.000251383	-1.00017	1.16787	1.16807	-1.00022	-1.00013
Ankrd13b	0	1	5.6746e-07	1.01249e-06	1.01138	0.0163296	1.01138	1.03277	1.02114	1.00691	1.01588
Ankrd13c	0	1	4.58522e-14	1.6549e-13	0.948431	-0.076386	-1.05437	1.30542	1.3764	-1.06898	-1.03997
Ankrd13d	0	1	0.0193018	0.0249037	0.996623	-0.00488068	-1.00339	1.00709	1.01051	-1.00624	-1.00055
Ankrd16	0	1	2.47694e-11	6.34832e-11	0.997124	-0.00415488	-1.00288	1.10438	1.10756	-1.00373	-1.00204
Ankrd17	0	1	9.27659e-08	1.74954e-07	0.951792	-0.0712812	-1.05065	2.87798	3.02374	-1.06987	-1.03177
Ankrd24	0	1	1.32625e-08	2.66968e-08	1.00858	0.0123196	1.00858	1.05048	1.04155	1.00561	1.01155
Ankrd26	0	1	3.33067e-16	1.70052e-15	1.00641	0.00921791	1.00641	1.0973	1.09032	1.00487	1.00796
Ankrd27	0	1	3.36398e-13	1.07717e-12	0.995758	-0.0061331	-1.00426	1.18034	1.18537	-1.00541	-1.00311
Ankrd28	0	1	9.99201e-16	4.69641e-15	1.02357	0.0336157	1.02357	1.43833	1.4052	1.01777	1.02941
Ankrd29	0	1	9.24816e-13	2.79711e-12	1.00884	0.0127007	1.00884	1.0624	1.05309	1.00641	1.01128
Ankrd33b	0	1	0	0	1.06677	0.0932465	1.06677	1.20088	1.12572	1.06677	1.06677
Ankrd34a	0	1	0.00985443	0.0130522	1.00046	0.000669277	1.00046	1.00153	1.00107	1.00011	1.00082
Ankrd34b	0	1	0.135678	0.158645	0.998216	-0.00257592	-1.00179	1.00203	1.00382	-1.00414	1.00056
Ankrd35	0	1	0.00658087	0.00886553	0.999675	-0.000468796	-1.00032	1.01381	1.01414	-1.00056	-1.00009
Ankrd36	0	1	0.00140233	0.00199237	0.999222	-0.00112255	-1.00078	1.00639	1.00718	-1.00126	-1.0003
Ankrd37	0	1	0.00288963	0.0040041	1.00288	0.00414821	1.00288	1.00684	1.00395	1.00098	1.00478
Ankrd39	0	1	0.172481	0.198753	1.00023	0.000328782	1.00023	1.00616	1.00593	-1.0001	1.00056
Ankrd40	0	1	2.33147e-15	1.02392e-14	1.06266	0.0876735	1.06266	1.24905	1.1754	1.0468	1.07875
Ankrd42	0	1	0.0354377	0.0445178	0.987399	-0.0182953	-1.01276	1.02577	1.03886	-1.0248	-1.00086
Ankrd44	0	1	0	0	0.894647	-0.160609	-1.11776	1.61012	1.79973	-1.11776	-1.11776
Ankrd45	0	1	4.87692e-11	1.21609e-10	1.00918	0.0131789	1.00918	1.01121	1.00202	1.00643	1.01193
Ankrd46	0	1	1.33848e-12	3.96284e-12	0.990454	-0.0138377	-1.00964	1.08303	1.09347	-1.01232	-1.00696
Ankrd49	0	1	0.0783801	0.0944993	0.997331	-0.0038552	-1.00268	1.02726	1.03001	-1.00566	1.0003
Ankrd50	0	1	0	0	1.02753	0.0391758	1.02753	1.08479	1.05573	1.02753	1.02753
Ankrd52	0	1	0	0	0.988171	-0.0171678	-1.01197	1.11957	1.13297	-1.01197	-1.01197
Ankrd54	0	1	2.18095e-05	3.50531e-05	1.01255	0.0179992	1.01255	1.03605	1.0232	1.00674	1.0184
Ankrd55	0	1	0.0651008	0.0792635	0.999979	-3.1001e-05	-1.00002	1.00953	1.00955	-1.00004	1
Ankrd61	0	1	0.796695	0.81645	1.00109	0.0015712	1.00109	1.00747	1.00637	-1.00722	1.00942
Ankrd63	0	1	5.49699e-08	1.05397e-07	1.01278	0.0183189	1.01278	1.0139	1.0011	1.00815	1.01743
Ankrd66	0	1	0.325097	0.35829	0.999175	-0.00119126	-1.00083	1.00042	1.00125	-1.00247	1.00082
Anks1	0	1	2.66454e-15	1.15936e-14	1.0655	0.09153	1.0655	1.64982	1.5484	1.04887	1.08239
Anks1b	0	1	6.66134e-16	3.24216e-15	0.999901	-0.000142223	-1.0001	1.14908	1.14919	-1.00012	-1.00007
Anks3	0	1	5.94358e-12	1.62454e-11	1.02518	0.0358736	1.02518	1.16718	1.13851	1.01794	1.03246
Anks6	0	1	2.33871e-06	3.99897e-06	0.992534	-0.0108123	-1.00752	1.0361	1.04389	-1.01066	-1.00439
Ankub1	0	1	?	?	?	?	?	?	?	?	?
Ankzf1	0	1	1.84702e-10	4.35666e-10	1.00743	0.0106852	1.00743	1.05507	1.04729	1.00514	1.00973
Anln	0	1	4.22785e-05	6.6701e-05	0.990461	-0.0138275	-1.00963	1.01996	1.02979	-1.01427	-1.00501
Ano1	0	1	0	0	0.915155	-0.127913	-1.09271	1.53046	1.67235	-1.09271	-1.09271
Ano2	0	1	0.0606336	0.0741357	0.994788	-0.00753891	-1.00524	1.01869	1.02403	-1.01074	1.00023
Ano3	0	1	1.39933e-12	4.13173e-12	1.02399	0.0341996	1.02399	1.06557	1.04061	1.0173	1.03073
Ano4	0	1	0	0	1.49205	0.577294	1.49205	1.60253	1.07405	1.49205	1.49205
Ano5	0	1	0.000103212	0.000158858	1.00917	0.0131731	1.00917	1.01483	1.0056	1.00453	1.01383
Ano6	0	1	0	0	0.87554	-0.191754	-1.14215	2.13366	2.43696	-1.14215	-1.14215
Ano7	0	1	0.803667	0.822771	1.00048	0.000685469	1.00048	1.00158	1.00111	-1.00328	1.00423
Ano8	0	1	0	0	1.01999	0.0285584	1.01999	1.0479	1.02736	1.01999	1.01999
Ano9	0	1	0.000865905	0.00124942	0.997327	-0.00386157	-1.00268	1.00257	1.00525	-1.00426	-1.0011
Ano10	0	1	2.43927e-12	6.97737e-12	0.97502	-0.0364968	-1.02562	1.158	1.18767	-1.0329	-1.01839
Anp32a	0	1	1.11022e-16	6.02742e-16	1.00102	0.00147154	1.00102	1.26368	1.26239	1.00078	1.00126
Anp32b	0	1	1.90292e-13	6.28409e-13	0.999657	-0.000495139	-1.00034	1.17795	1.17836	-1.00043	-1.00025
Anp32e	0	1	0	0	1.02958	0.0420511	1.02958	1.15212	1.11902	1.02958	1.02958
Anpep	0	1	5.96832e-09	1.23644e-08	0.992445	-0.0109404	-1.00761	1.0505	1.0585	-1.01019	-1.00504
Antxr1	0	1	1.29474e-12	3.84118e-12	0.937184	-0.0935954	-1.06703	1.33656	1.42614	-1.08632	-1.04808
Antxr2	0	1	0	0	1.13586	0.183782	1.13586	1.61367	1.42066	1.13586	1.13586
Anxa1	0	1	5.55112e-16	2.73392e-15	0.927594	-0.108434	-1.07806	1.22523	1.32087	-1.09784	-1.05863
Anxa2	0	1	1.79856e-14	6.90686e-14	0.953473	-0.0687354	-1.0488	1.59077	1.66839	-1.06165	-1.0361
Anxa3	0	1	0	0	0.917522	-0.124185	-1.08989	1.58085	1.72295	-1.08989	-1.08989
Anxa4	0	1	1.53244e-12	4.49957e-12	0.996267	-0.00539541	-1.00375	1.14196	1.14624	-1.00479	-1.00271
Anxa5	0	1	0	0	0.994037	-0.00862823	-1.006	1.31712	1.32502	-1.006	-1.006
Anxa6	0	1	0	0	1.03896	0.0551421	1.03896	1.43973	1.38574	1.03896	1.03896
Anxa7	0	1	2.08389e-13	6.84016e-13	0.967108	-0.0482517	-1.03401	1.24976	1.29226	-1.04328	-1.02482
Anxa8	0	1	0.154393	0.179263	1.00121	0.00173844	1.00121	1.01578	1.01456	-1.00045	1.00287
Anxa9	0	1	0.0114746	0.0151095	0.9955	-0.00650615	-1.00452	1.02898	1.03363	-1.00804	-1.00101
Anxa11	0	1	3.51053e-13	1.12203e-12	1.01679	0.0240175	1.01679	1.26641	1.2455	1.01224	1.02136
Anxa11os	0	1	0.0141149	0.0184426	0.998579	-0.00205157	-1.00142	1.00243	1.00386	-1.00256	-1.00029
Aoah	0	1	1.19319e-05	1.94925e-05	0.9757	-0.035491	-1.02491	1.05033	1.07649	-1.03625	-1.01368
Aoc2	0	1	0.260524	0.292138	0.999985	-2.20214e-05	-1.00002	1.00721	1.00723	-1.00004	1.00001
Aoc3	0	1	3.62959e-09	7.64033e-09	0.951821	-0.0712378	-1.05062	1.11329	1.16965	-1.06799	-1.03353
Aox1	0	1	0	0	0.973183	-0.0392175	-1.02756	1.41957	1.45869	-1.02756	-1.02756
Aox2	0	1	0.59501	0.625721	0.998903	-0.0015835	-1.0011	1.00135	1.00245	-1.00516	1.00295
Aox3	0	1	7.51331e-05	0.000116735	0.985731	-0.0207347	-1.01448	1.04453	1.05965	-1.02172	-1.00728
Aox4	0	1	0.681867	0.708835	0.999506	-0.000712766	-1.00049	1.00103	1.00152	-1.00286	1.00187
Ap1ar	0	1	9.92857e-09	2.01866e-08	1.01092	0.0156662	1.01092	1.1316	1.11938	1.00717	1.01468
Ap1b1	0	1	1.55247e-11	4.06149e-11	1.00668	0.00959985	1.00668	1.1937	1.18579	1.00473	1.00863
Ap1g1	0	1	0	0	0.979937	-0.0292386	-1.02047	1.47685	1.50708	-1.02047	-1.02047
Ap1g2	0	1	0.10501	0.124527	0.994579	-0.00784148	-1.00545	1.02524	1.03082	-1.01208	1.00114
Ap1m1	0	1	6.54279e-11	1.61344e-10	0.990247	-0.0141395	-1.00985	1.09396	1.10473	-1.01282	-1.00688
Ap1s1	0	1	8.12967e-10	1.81122e-09	1.00579	0.00832846	1.00579	1.06728	1.06114	1.00394	1.00764
Ap1s2	0	1	0.00228218	0.00319084	1.00219	0.0031491	1.00219	1.07054	1.0682	1.00078	1.00359
Ap1s3	0	1	0	0	1.01042	0.0149523	1.01042	1.07326	1.0622	1.01042	1.01042
Ap2a1	0	1	1.27309e-12	3.77888e-12	1.00696	0.0100118	1.00696	1.13808	1.13021	1.00504	1.0089
Ap2a2	0	1	2.75335e-13	8.90324e-13	0.980619	-0.0282348	-1.01976	1.43076	1.45904	-1.02513	-1.01442
Ap2b1	0	1	7.52731e-13	2.30104e-12	0.957506	-0.062646	-1.04438	1.53031	1.59823	-1.05685	-1.03206
Ap2m1	0	1	0	0	1.01021	0.0146579	1.01021	1.0709	1.06008	1.01021	1.01021
Ap2s1	0	1	8.34355e-10	1.85673e-09	1.00061	0.000876796	1.00061	1.0844	1.08374	1.00041	1.0008
Ap3b1	0	1	2.22045e-15	9.78864e-15	0.937313	-0.0933967	-1.06688	1.78679	1.90629	-1.08409	-1.04994
Ap3b2	0	1	0.488653	0.522463	1.0014	0.00201889	1.0014	1.0031	1.0017	-1.00256	1.00537
Ap3d1	0	1	1.75803e-09	3.79055e-09	0.991103	-0.0128925	-1.00898	1.17975	1.19034	-1.01192	-1.00604
Ap3m1	0	1	3.66374e-15	1.55713e-14	1.00965	0.0138536	1.00965	1.17122	1.16003	1.00724	1.01207
Ap3m2	0	1	0.000149252	0.000227148	0.99096	-0.0131009	-1.00912	1.04616	1.0557	-1.01387	-1.0044
Ap3s1	0	1	0	0	0.928075	-0.107686	-1.0775	1.38883	1.49646	-1.0775	-1.0775
Ap3s2	0	1	0	0	1.00161	0.00232321	1.00161	1.18464	1.18273	1.00161	1.00161
Ap4e1	0	1	0	0	0.881993	-0.181161	-1.1338	1.73963	1.97238	-1.1338	-1.1338
Ap4m1	0	1	4.44255e-07	7.98393e-07	0.990365	-0.0139681	-1.00973	1.08634	1.09691	-1.01353	-1.00594
Ap4s1	0	1	0	0	1.01689	0.0241693	1.01689	1.19791	1.17801	1.01689	1.01689
Ap5b1	0	1	0.436728	0.470852	0.998547	-0.00209806	-1.00146	1.0006	1.00206	-1.00513	1.00221
Ap5m1	0	1	5.00711e-14	1.79748e-13	0.977105	-0.0334141	-1.02343	1.10156	1.12737	-1.02962	-1.01728
Ap5s1	0	1	1.23474e-05	2.01505e-05	1.00154	0.00222676	1.00154	1.02724	1.02566	1.00085	1.00224
Ap5z1	0	1	5.15608e-05	8.09052e-05	0.996674	-0.00480709	-1.00334	1.02944	1.03288	-1.00496	-1.00172
Apaf1	0	1	0	0	0.965802	-0.0502003	-1.03541	1.24314	1.28716	-1.03541	-1.03541
Apba1	0	1	4.88498e-15	2.03249e-14	0.934118	-0.0983236	-1.07053	1.50738	1.61369	-1.08895	-1.05242
Apba2	0	1	0.130863	0.153231	1.0006	0.00086188	1.0006	1.00642	1.00582	-1.00018	1.00137
Apba3	0	1	6.84133e-06	1.13403e-05	0.993783	-0.00899764	-1.00626	1.02058	1.02697	-1.00899	-1.00353
Apbb1	0	1	0	0	1.01946	0.02781	1.01946	1.05085	1.03079	1.01946	1.01946
Apbb1ip	0	1	3.15981e-08	6.19641e-08	0.940982	-0.087761	-1.06272	1.21833	1.29474	-1.08587	-1.04006
Apbb2	0	1	1.21612e-10	2.9199e-10	1.13019	0.176564	1.13019	2.75795	2.44026	1.08885	1.17309
Apc	0	1	8.26346e-07	1.45545e-06	1.00201	0.00289826	1.00201	1.94378	1.93988	1.00121	1.00281
Apc2	0	1	8.90816e-09	1.81906e-08	1.01067	0.0153151	1.01067	1.01821	1.00745	1.00702	1.01434
Apcdd1	0	1	4.84861e-06	8.1043e-06	0.986115	-0.0201721	-1.01408	1.0263	1.04075	-1.02018	-1.00802
Apeh	0	1	1.11022e-16	6.02742e-16	1.01435	0.0205599	1.01435	1.05536	1.04042	1.01094	1.01777
Apela	0	1	0.421805	0.456148	1.00133	0.00192278	1.00133	1.00677	1.00543	-1.00192	1.0046
Apex1	0	1	2.26266e-06	3.8735e-06	1.00454	0.00653336	1.00454	1.01841	1.01381	1.00266	1.00643
Apex2	0	1	2.10942e-15	9.34419e-15	0.962889	-0.0545583	-1.03854	1.38982	1.44339	-1.04829	-1.02889
Aph1a	0	1	5.9952e-15	2.46146e-14	1.04348	0.0613971	1.04348	1.14676	1.09898	1.03238	1.05469
Aph1b	0	1	3.17846e-07	5.76456e-07	1.00125	0.00179924	1.00125	1.06543	1.06411	1.00077	1.00173
Aph1c	0	1	8.58845e-05	0.000132823	1.0027	0.00388386	1.0027	1.02053	1.01779	1.00135	1.00404
Api5	0	1	5.53335e-13	1.72237e-12	0.990625	-0.0135888	-1.00946	1.18166	1.19284	-1.01205	-1.00688
Apip	0	1	1.41532e-10	3.37629e-10	1.0051	0.0073446	1.0051	1.05765	1.05228	1.00354	1.00667
Apitd1	0	1	0.0545188	0.0669792	0.998424	-0.00227498	-1.00158	1.00174	1.00332	-1.00319	1.00003
Aplf	0	1	1.52526e-07	2.82908e-07	0.997535	-0.00356087	-1.00247	1.02846	1.03101	-1.0034	-1.00155
Apln	0	1	0.00386344	0.00529614	0.999805	-0.000281004	-1.00019	1.00384	1.00403	-1.00033	-1.00006
Aplnr	0	1	5.85078e-10	1.32316e-09	1.01221	0.0175144	1.01221	1.01986	1.00755	1.00833	1.01611
Aplp1	0	1	7.43326e-09	1.52594e-08	0.987416	-0.0182704	-1.01274	1.03507	1.04826	-1.0171	-1.00841
Aplp2	0	1	6.89808e-08	1.31174e-07	0.960245	-0.058525	-1.0414	2.26363	2.35734	-1.05686	-1.02616
Apmap	0	1	9.83467e-11	2.38532e-10	0.962289	-0.0554584	-1.03919	1.15144	1.19656	-1.05136	-1.02716
Apoa1	0	1	0.104438	0.123898	0.9991	-0.00129842	-1.0009	1.00016	1.00106	-1.00199	1.00019
Apoa1bp	0	1	9.99201e-16	4.69641e-15	1.00765	0.0109962	1.00765	1.05878	1.05074	1.00578	1.00953
Apob	0	1	0.0198761	0.0256029	0.999589	-0.000593652	-1.00041	1.00164	1.00205	-1.00076	-1.00007
Apobec1	0	1	1.23488e-10	2.96248e-10	0.97619	-0.0347662	-1.02439	1.08622	1.11271	-1.03194	-1.0169
Apobec2	0	1	0	0	1.07203	0.100347	1.07203	1.12619	1.05052	1.07203	1.07203
Apobec3	0	1	0	0	0.967773	-0.0472598	-1.0333	1.21409	1.25452	-1.0333	-1.0333
Apobr	0	1	0.148814	0.173155	0.997616	-0.00344401	-1.00239	1.0043	1.0067	-1.00564	1.00085
Apoc1	0	1	0.00910041	0.0120913	1.00112	0.00161	1.00112	1.06217	1.06099	1.00028	1.00196
Apoc3	0	1	0.465779	0.499911	0.999961	-5.69471e-05	-1.00004	1.00225	1.00229	-1.00015	1.00007
Apod	0	1	2.88983e-05	4.60594e-05	1.00233	0.00335633	1.00233	1.02646	1.02408	1.00124	1.00342
Apoe	0	1	0.00292337	0.00404989	0.982009	-0.0261916	-1.01832	2.8157	2.86728	-1.03057	-1.00622
Apoh	0	1	0.585065	0.616007	0.998782	-0.00175858	-1.00122	1.00237	1.00359	-1.00561	1.00316
Apol6	0	1	6.59905e-12	1.79608e-11	0.944861	-0.0818254	-1.05836	1.06203	1.12401	-1.07563	-1.04136
Apol7a	0	1	0.0967291	0.115256	0.996535	-0.00500742	-1.00348	1.012	1.01552	-1.0076	1.00063
Apol7b	0	1	0.836613	0.852537	0.999384	-0.000888567	-1.00062	1.00071	1.00132	-1.00649	1.00525
Apol7d	0	1	0.439673	0.47382	1.00193	0.00278613	1.00193	1.00455	1.00261	-1.00297	1.00685
Apol9a	0	1	0.000134748	0.000205849	0.99686	-0.00453653	-1.00315	1.01029	1.01347	-1.00477	-1.00153
Apol9b	0	1	0.00310316	0.00428941	1.00117	0.00168345	1.00117	1.01459	1.01341	1.00039	1.00194
Apol10b	0	1	0.0520473	0.064124	0.997987	-0.00290772	-1.00202	1.00489	1.00692	-1.00406	1.00002
Apol11a	0	1	0.370495	0.404887	0.999653	-0.000500892	-1.00035	1.00143	1.00177	-1.00111	1.00041
Apol11b	0	1	0.899715	0.909753	0.999103	-0.00129462	-1.0009	1.00425	1.00515	-1.01496	1.01314
Apold1	0	1	1.93241e-05	3.11564e-05	1.00022	0.000320338	1.00022	1.03118	1.03095	1.00012	1.00032
Apom	0	1	0.3352	0.368515	0.999718	-0.0004071	-1.00028	1.00081	1.0011	-1.00086	1.00029
Apoo	0	1	0	0	1.0655	0.091526	1.0655	1.16163	1.09023	1.0655	1.0655
Apoo-ps	0	1	2.94227e-11	7.47925e-11	1.01896	0.0270946	1.01896	1.03023	1.01107	1.01333	1.02461
Apool	0	1	0	0	0.995538	-0.00645238	-1.00448	1.13732	1.14241	-1.00448	-1.00448
Apopt1	0	1	2.22045e-16	1.16478e-15	0.979817	-0.029416	-1.0206	1.1984	1.22309	-1.02558	-1.01564
App	0	1	5.87936e-06	9.77832e-06	0.970431	-0.0433032	-1.03047	3.00849	3.10017	-1.04394	-1.01718
Appbp2	0	1	0	0	0.94643	-0.0794321	-1.0566	1.41627	1.49643	-1.0566	-1.0566
Appbp2os	0	1	0.0225058	0.0288579	1.00184	0.00265532	1.00184	1.01303	1.01116	1.00026	1.00343
Appl1	0	1	0	0	0.96956	-0.0445978	-1.0314	1.30226	1.34315	-1.0314	-1.0314
Appl2	0	1	0	0	1.12808	0.173875	1.12808	1.30674	1.15837	1.12808	1.12808
Aprt	0	1	3.58684e-09	7.55399e-09	1.00534	0.00768204	1.00534	1.06911	1.06344	1.00356	1.00712
Aptx	0	1	1.4186e-10	3.38364e-10	0.993331	-0.00965419	-1.00671	1.04172	1.04871	-1.00877	-1.00466
Aqp1	0	1	1.39089e-12	4.10821e-12	1.06403	0.0895359	1.06403	1.75842	1.65261	1.04592	1.08245
Aqp4	0	1	8.2842e-10	1.844e-09	1.00424	0.006104	1.00424	1.00706	1.00281	1.00288	1.0056
Aqp5	0	1	0.030462	0.0385538	0.993464	-0.00946065	-1.00658	1.00281	1.00941	-1.01258	-1.00062
Aqp7	0	1	0.0421717	0.0524509	0.99423	-0.00834866	-1.0058	1.04202	1.04807	-1.01143	-1.0002
Aqp9	0	1	0.865456	0.878328	0.998866	-0.0016366	-1.00114	1.00839	1.00954	-1.01436	1.01206
Aqp11	0	1	0.0113505	0.0149529	0.997659	-0.00338129	-1.00235	1.00946	1.01183	-1.00417	-1.00053
Aqr	0	1	2.54833e-11	6.51785e-11	0.971075	-0.0423447	-1.02979	1.21825	1.25454	-1.0387	-1.02094
Ar	0	1	0	0	0.888166	-0.171098	-1.12592	1.35589	1.52662	-1.12592	-1.12592
Araf	0	1	3.9968e-15	1.68633e-14	1.0083	0.011918	1.0083	1.34532	1.33425	1.00622	1.01038
Arap1	0	1	2.53569e-06	4.32582e-06	1.00681	0.00979748	1.00681	1.12389	1.11629	1.00397	1.00967
Arap2	0	1	0	0	0.961293	-0.0569512	-1.04027	1.247	1.29721	-1.04027	-1.04027
Arap3	0	1	1.89515e-13	6.26199e-13	1.00132	0.00189893	1.00132	1.22458	1.22297	1.00097	1.00167
Arc	0	1	0.00246603	0.00343786	1.00268	0.00386762	1.00268	1.00295	1.00027	1.00095	1.00443
Arcn1	0	1	0	0	1.02383	0.0339802	1.02383	1.43206	1.39872	1.02383	1.02383
Arel1	0	1	0	0	0.990094	-0.0143626	-1.01001	1.23421	1.24656	-1.01001	-1.01001
Arf1	0	1	5.54107e-11	1.37539e-10	1.03286	0.0466402	1.03286	1.40691	1.36216	1.02292	1.04289
Arf2	0	1	1.50633e-10	3.58406e-10	0.997908	-0.00302074	-1.0021	1.06566	1.06789	-1.00274	-1.00145
Arf3	0	1	2.67675e-13	8.66358e-13	0.993529	-0.00936671	-1.00651	1.19755	1.20536	-1.00827	-1.00476
Arf4	0	1	1.30385e-12	3.86555e-12	0.996602	-0.00491002	-1.00341	1.45009	1.45503	-1.00435	-1.00247
Arf4os	0	1	0.0913536	0.10915	1.00294	0.00423357	1.00294	1.0113	1.00834	-1.00047	1.00636
Arf5	0	1	0	0	1.05067	0.0713031	1.05067	1.18743	1.13017	1.05067	1.05067
Arf6	0	1	9.34808e-12	2.5001e-11	1.00589	0.00847177	1.00589	1.07882	1.0725	1.00419	1.00759
Arfgap1	0	1	0	0	1.01405	0.0201307	1.01405	1.20582	1.18911	1.01405	1.01405
Arfgap2	0	1	3.33067e-15	1.42462e-14	1.00524	0.00753659	1.00524	1.10096	1.09522	1.00393	1.00654
Arfgap3	0	1	1.11022e-16	6.02742e-16	1.01108	0.0158981	1.01108	1.16716	1.15437	1.00845	1.01372
Arfgef1	0	1	0.000185904	0.000281208	1.03865	0.0547104	1.03865	2.02223	1.94698	1.0182	1.05951
Arfgef2	0	1	0	0	1.04809	0.0677605	1.04809	1.51251	1.44311	1.04809	1.04809
Arfgef3	0	1	1.10718e-05	1.81232e-05	0.987885	-0.0175847	-1.01226	1.0368	1.04952	-1.01778	-1.00678
Arfip1	0	1	1.32517e-05	2.15838e-05	1.01388	0.0198844	1.01388	1.04091	1.02667	1.00761	1.02019
Arfip2	0	1	1.42097e-11	3.73151e-11	1.002	0.00287595	1.002	1.06146	1.05934	1.00142	1.00258
Arfrp1	0	1	0	0	1.01441	0.0206447	1.01441	1.10236	1.0867	1.01441	1.01441
Arg1	0	1	0.88304	0.894504	1.00029	0.000411373	1.00029	1.00119	1.0009	-1.00352	1.00409
Arg2	0	1	0.17353	0.199882	1.00203	0.0029277	1.00203	1.00556	1.00352	-1.00089	1.00496
Arglu1	0	1	2.37138e-10	5.53259e-10	1.03995	0.0565206	1.03995	1.72067	1.65456	1.02743	1.05264
Arhgap1	0	1	7.87747e-09	1.61427e-08	1.03047	0.0433074	1.03047	1.13211	1.09863	1.02002	1.04103
Arhgap4	0	1	0.000149644	0.000227724	1.00265	0.00381452	1.00265	1.01908	1.01639	1.00128	1.00402
Arhgap5	0	1	9.29756e-12	2.48774e-11	0.976199	-0.034753	-1.02438	1.87533	1.92106	-1.0315	-1.01731
Arhgap6	0	1	1.81604e-06	3.1311e-06	1.09551	0.131604	1.09551	3.14127	2.8674	1.05523	1.13732
Arhgap8	0	1	0.000121072	0.000185445	0.993093	-0.00999982	-1.00696	1.03227	1.03945	-1.01052	-1.0034
Arhgap9	0	1	0.10526	0.12478	0.99863	-0.00197774	-1.00137	1.00937	1.01076	-1.00303	1.00029
Arhgap10	0	1	0	0	1.19436	0.256233	1.19436	2.0508	1.71708	1.19436	1.19436
Arhgap11a	0	1	0.00104771	0.0015034	1.00118	0.00169986	1.00118	1.00945	1.00826	1.00047	1.00188
Arhgap12	0	1	4.44089e-16	2.22556e-15	0.964647	-0.0519273	-1.03665	1.64413	1.70439	-1.04569	-1.02769
Arhgap15	0	1	8.20455e-14	2.85461e-13	0.883798	-0.178211	-1.13148	1.35889	1.53756	-1.16876	-1.09539
Arhgap17	0	1	0	0	0.920715	-0.119173	-1.08611	1.38792	1.50744	-1.08611	-1.08611
Arhgap18	0	1	0	0	0.860909	-0.216067	-1.16156	2.06762	2.40167	-1.16156	-1.16156
Arhgap19	0	1	0.038199	0.0477865	1.00026	0.000368889	1.00026	1.0145	1.01424	1.00001	1.0005
Arhgap20	0	1	0	0	1.00512	0.00736485	1.00512	1.12054	1.11484	1.00512	1.00512
Arhgap20os	0	1	0.0697513	0.0845823	0.999	-0.00144367	-1.001	1.00058	1.00158	-1.00208	1.00008
Arhgap21	0	1	0	0	1.19359	0.255302	1.19359	2.22827	1.86687	1.19359	1.19359
Arhgap22	0	1	6.28559e-10	1.41597e-09	0.967841	-0.0471578	-1.03323	1.10712	1.14391	-1.04399	-1.02258
Arhgap23	0	1	5.19906e-12	1.4332e-11	0.97586	-0.035254	-1.02474	1.61376	1.65368	-1.03187	-1.01765
Arhgap24	0	1	0	0	0.864973	-0.209272	-1.1561	3.00639	3.4757	-1.1561	-1.1561
Arhgap25	0	1	4.04109e-09	8.47067e-09	0.973329	-0.039	-1.0274	1.0296	1.05781	-1.0367	-1.01819
Arhgap26	0	1	2.40108e-11	6.16297e-11	1.15597	0.209109	1.15597	3.08283	2.66686	1.10784	1.2062
Arhgap27	0	1	2.62886e-11	6.71889e-11	0.993118	-0.00996245	-1.00693	1.0274	1.03452	-1.00898	-1.00489
Arhgap27os3	0	1	0.00364147	0.00500447	0.999562	-0.000631666	-1.00044	1.00245	1.00289	-1.00073	-1.00014
Arhgap28	0	1	0	0	0.858808	-0.219593	-1.16441	1.71074	1.992	-1.16441	-1.16441
Arhgap29	0	1	0	0	0.865693	-0.208073	-1.15514	1.75513	2.02743	-1.15514	-1.15514
Arhgap30	0	1	1.99862e-05	3.22e-05	0.993186	-0.00986367	-1.00686	1.0424	1.04956	-1.01003	-1.0037
Arhgap31	0	1	0	0	1.26805	0.342616	1.26805	3.38835	2.67209	1.26805	1.26805
Arhgap32	0	1	1.08247e-13	3.70183e-13	0.991287	-0.0126249	-1.00879	1.56529	1.57905	-1.01112	-1.00646
Arhgap33	0	1	0.00341307	0.00470284	0.998645	-0.00195662	-1.00136	1.00635	1.00772	-1.00227	-1.00045
Arhgap35	0	1	1.88738e-15	8.43792e-15	1.05575	0.0782617	1.05575	1.62581	1.53997	1.04172	1.06996
Arhgap39	0	1	9.1982e-13	2.78345e-12	1.00015	0.000218418	1.00015	1.1721	1.17192	1.00011	1.00019
Arhgap40	0	1	0.801503	0.820893	1.0002	0.00028988	1.0002	1.00111	1.00091	-1.00137	1.00177
Arhgap42	0	1	6.10623e-15	2.50468e-14	1.03584	0.0507959	1.03584	1.36487	1.31765	1.02672	1.04504
Arhgap44	0	1	0	0	0.952866	-0.0696543	-1.04947	1.37803	1.44619	-1.04947	-1.04947
Arhgdia	0	1	1.65423e-13	5.52045e-13	1.02187	0.0312061	1.02187	1.20623	1.18042	1.01601	1.02776
Arhgdib	0	1	6.0979e-12	1.66567e-11	0.961662	-0.0563976	-1.03987	1.11188	1.15621	-1.05151	-1.02835
Arhgef1	0	1	2.02105e-12	5.84351e-12	0.973942	-0.0380922	-1.02676	1.30158	1.3364	-1.03434	-1.01923
Arhgef2	0	1	7.95797e-12	2.1458e-11	0.992583	-0.0107402	-1.00747	1.21929	1.2284	-1.00962	-1.00533
Arhgef3	0	1	3.21768e-10	7.43132e-10	0.978061	-0.0320031	-1.02243	1.83532	1.87649	-1.02952	-1.01539
Arhgef4	0	1	1.71193e-05	2.76837e-05	0.985367	-0.0212669	-1.01485	1.03025	1.04555	-1.02169	-1.00805
Arhgef5	0	1	9.32471e-10	2.06425e-09	0.974746	-0.0369018	-1.02591	1.0697	1.09742	-1.03435	-1.01754
Arhgef6	0	1	0	0	1.0965	0.132905	1.0965	1.23261	1.12413	1.0965	1.0965
Arhgef7	0	1	0	0	1.08415	0.116568	1.08415	1.36117	1.25551	1.08415	1.08415
Arhgef9	0	1	0	0	1.054	0.0758738	1.054	1.15198	1.09296	1.054	1.054
Arhgef10	0	1	0	0	0.973503	-0.0387428	-1.02722	1.27454	1.30923	-1.02722	-1.02722
Arhgef10l	0	1	0	0	1.04934	0.0694787	1.04934	1.19623	1.13999	1.04934	1.04934
Arhgef11	0	1	4.66627e-13	1.46637e-12	0.953424	-0.06881	-1.04885	1.56322	1.63958	-1.06249	-1.03539
Arhgef12	0	1	3.82479e-06	6.44067e-06	0.934291	-0.0980568	-1.07033	3.7669	4.03182	-1.10164	-1.03992
Arhgef15	0	1	1.02363e-13	3.51373e-13	1.00599	0.00861853	1.00599	1.20643	1.19925	1.00441	1.00758
Arhgef16	0	1	0.129161	0.151319	1.00259	0.00373868	1.00259	1.00415	1.00155	-1.00076	1.00596
Arhgef17	0	1	0	0	1.0567	0.0795689	1.0567	1.17111	1.10827	1.0567	1.0567
Arhgef18	0	1	0	0	0.965158	-0.0511623	-1.0361	1.26466	1.31032	-1.0361	-1.0361
Arhgef19	0	1	0	0	1.02871	0.0408356	1.02871	1.04431	1.01516	1.02871	1.02871
Arhgef25	0	1	1.7722e-09	3.81969e-09	1.00058	0.000838996	1.00058	1.06119	1.06058	1.00039	1.00077
Arhgef26	0	1	1.27204e-09	2.77884e-09	1.00646	0.00928573	1.00646	1.0772	1.07029	1.00437	1.00855
Arhgef28	0	1	5.20473e-13	1.62502e-12	0.980018	-0.0291192	-1.02039	1.36501	1.39284	-1.02599	-1.01481
Arhgef33	0	1	0.269355	0.301246	1.00069	0.000995658	1.00069	1.01191	1.01121	-1.00053	1.00192
Arhgef37	0	1	4.12066e-10	9.43167e-10	1.00774	0.0111289	1.00774	1.02481	1.01693	1.00531	1.01018
Arhgef38	0	1	0.0358505	0.0450104	0.998407	-0.00230023	-1.0016	1.00063	1.00222	-1.00309	-1.00011
Arhgef39	0	1	0.358248	0.392119	1.00237	0.00341331	1.00237	1.00468	1.00231	-1.00269	1.00744
Arhgef40	0	1	5.88284e-11	1.45731e-10	0.979346	-0.0301097	-1.02109	1.22638	1.25224	-1.02749	-1.01473
Arid1a	0	1	1.54066e-12	4.52217e-12	0.941371	-0.0871646	-1.06228	1.66059	1.76401	-1.08022	-1.04464
Arid1b	0	1	0	0	0.86282	-0.212868	-1.15899	2.70831	3.13891	-1.15899	-1.15899
Arid2	0	1	1.4794e-10	3.52287e-10	0.958725	-0.0608106	-1.04305	1.78902	1.86604	-1.05659	-1.02969
Arid3a	0	1	5.58463e-05	8.74405e-05	0.990287	-0.0140819	-1.00981	1.02446	1.03451	-1.01461	-1.00503
Arid3b	0	1	1.75007e-09	3.7743e-09	0.993602	-0.00926057	-1.00644	1.06799	1.07487	-1.00855	-1.00434
Arid4a	0	1	0	0	0.910091	-0.135917	-1.09879	1.39231	1.52986	-1.09879	-1.09879
Arid4b	0	1	1.11022e-14	4.39043e-14	0.932707	-0.100504	-1.07215	2.00985	2.15486	-1.09126	-1.05337
Arid5a	0	1	1.13858e-08	2.30471e-08	1.00569	0.00818104	1.00569	1.02874	1.02292	1.00373	1.00765
Arid5b	0	1	2.9723e-09	6.30401e-09	0.96365	-0.0534193	-1.03772	1.86643	1.93683	-1.05049	-1.02511
Arih1	0	1	7.38801e-08	1.40294e-07	0.96599	-0.0499194	-1.03521	2.63227	2.72494	-1.04833	-1.02224
Arih2	0	1	0	0	0.955693	-0.0653806	-1.04636	1.45302	1.52039	-1.04636	-1.04636
Arl1	0	1	1.11022e-16	6.02742e-16	1.01346	0.0192881	1.01346	1.14068	1.12553	1.01026	1.01667
Arl2	0	1	2.92956e-09	6.21791e-09	1.00722	0.0103745	1.00722	1.06949	1.06183	1.00483	1.00961
Arl2bp	0	1	1.28675e-13	4.35592e-13	1.00012	0.000175762	1.00012	1.07855	1.07842	1.00009	1.00015
Arl3	0	1	0	0	1.04251	0.0600632	1.04251	1.23906	1.18853	1.04251	1.04251
Arl4a	0	1	3.33067e-16	1.70052e-15	0.981231	-0.0273359	-1.01913	1.26928	1.29356	-1.02378	-1.0145
Arl4aos	0	1	0.484003	0.517905	1.00009	0.00013475	1.00009	1.00097	1.00088	-1.00017	1.00036
Arl4c	0	1	0.00199866	0.00280684	0.995419	-0.00662407	-1.0046	1.01288	1.01754	-1.00753	-1.00168
Arl4d	0	1	0	0	1.01268	0.0181783	1.01268	1.05496	1.04175	1.01268	1.01268
Arl5a	0	1	3.55271e-15	1.5129e-14	1.0273	0.0388513	1.0273	1.27422	1.24036	1.02043	1.03421
Arl5b	0	1	0	0	0.971368	-0.0419095	-1.02948	1.16669	1.20108	-1.02948	-1.02948
Arl5c	0	1	5.93677e-06	9.87004e-06	1.00103	0.00148642	1.00103	1.01296	1.01191	1.00058	1.00148
Arl6	0	1	2.29897e-06	3.93412e-06	1.00388	0.00558398	1.00388	1.04031	1.03629	1.00227	1.00549
Arl6ip1	0	1	1.61093e-13	5.38422e-13	0.977689	-0.0325531	-1.02282	1.14815	1.17435	-1.02897	-1.01671
Arl6ip4	0	1	1.00234e-05	1.64535e-05	1.00537	0.00773091	1.00537	1.04742	1.04183	1.00299	1.00777
Arl6ip5	0	1	0	0	0.987262	-0.0184948	-1.0129	1.30573	1.32258	-1.0129	-1.0129
Arl6ip6	0	1	2.33591e-13	7.61424e-13	0.993295	-0.00970595	-1.00675	1.11919	1.12675	-1.00856	-1.00494
Arl8a	0	1	3.20722e-11	8.12192e-11	1.00294	0.00423916	1.00294	1.10376	1.10052	1.00207	1.00381
Arl8b	0	1	4.86605e-11	1.21355e-10	0.991728	-0.0119842	-1.00834	1.22006	1.23024	-1.01084	-1.00585
Arl9	0	1	0.567909	0.599504	0.998107	-0.0027331	-1.0019	1.00371	1.00561	-1.00843	1.00462
Arl10	0	1	4.97292e-09	1.03503e-08	0.995212	-0.0069239	-1.00481	1.03728	1.04227	-1.00643	-1.0032
Arl13a	0	1	0.195724	0.223817	1.00248	0.00357941	1.00248	1.004	1.00151	-1.00128	1.00626
Arl13b	0	1	0	0	0.996221	-0.00546191	-1.00379	1.20624	1.21081	-1.00379	-1.00379
Arl14ep	0	1	1.00351e-07	1.88768e-07	1.00975	0.0139967	1.00975	1.07185	1.0615	1.00615	1.01336
Arl15	0	1	4.99669e-08	9.60689e-08	0.941695	-0.0866677	-1.06191	4.00283	4.25066	-1.0851	-1.03923
Arl16	0	1	4.00247e-12	1.11625e-11	0.997283	-0.00392536	-1.00272	1.01123	1.01398	-1.0035	-1.00195
Armc1	0	1	2.19824e-14	8.33139e-14	1.01634	0.0233875	1.01634	1.14572	1.1273	1.01212	1.02058
Armc2	0	1	6.31192e-09	1.30405e-08	1.01365	0.019562	1.01365	1.02564	1.01183	1.00902	1.0183
Armc3	0	1	0.000420438	0.000621389	1.00162	0.00233922	1.00162	1.00706	1.00542	1.00072	1.00253
Armc4	0	1	0.956415	0.960278	0.999629	-0.000535008	-1.00037	1.00148	1.00185	-1.01376	1.01301
Armc5	0	1	5.54145e-10	1.25532e-09	1.00526	0.00757342	1.00526	1.03914	1.0337	1.0036	1.00693
Armc6	0	1	0.000106434	0.000163615	1.00633	0.00910914	1.00633	1.02555	1.0191	1.00313	1.00955
Armc7	0	1	0.156596	0.181566	0.998326	-0.00241774	-1.00168	1.02884	1.03057	-1.004	1.00064
Armc8	0	1	1.17723e-10	2.83044e-10	0.985454	-0.0211392	-1.01476	1.35852	1.37857	-1.01929	-1.01025
Armc9	0	1	3.77365e-13	1.20105e-12	0.97368	-0.0384807	-1.02703	1.12871	1.15922	-1.03445	-1.01967
Armc10	0	1	4.3967e-07	7.9056e-07	0.990173	-0.014248	-1.00992	1.04738	1.05777	-1.0138	-1.00606
Armcx1	0	1	0.00592134	0.00800927	0.992873	-0.0103186	-1.00718	1.03342	1.04084	-1.01232	-1.00206
Armcx2	0	1	6.49414e-12	1.76836e-11	1.00861	0.0123634	1.00861	1.03582	1.02698	1.00614	1.01108
Armcx3	0	1	1.22125e-15	5.65452e-15	1.01411	0.0202178	1.01411	1.09932	1.08402	1.01064	1.0176
Armcx4	0	1	4.13003e-14	1.50309e-13	1.00834	0.0119771	1.00834	1.03396	1.02541	1.00617	1.01051
Armcx6	0	1	0.0259082	0.0330622	1.00145	0.00209265	1.00145	1.006	1.00454	1.00017	1.00273
Armt1	0	1	5.96617e-05	9.32801e-05	0.993836	-0.0089196	-1.0062	1.08167	1.08838	-1.00924	-1.00317
Arnt	0	1	0	0	0.919373	-0.121278	-1.0877	1.63659	1.78011	-1.0877	-1.0877
Arnt2	0	1	1.33847e-07	2.49431e-07	0.987072	-0.0187735	-1.0131	1.02674	1.04019	-1.01801	-1.00821
Arntl	0	1	6.54552e-05	0.000102017	1.0106	0.0152173	1.0106	1.07589	1.0646	1.00538	1.01585
Arntl2	0	1	2.18017e-08	4.31423e-08	1.00039	0.000561834	1.00039	1.05289	1.05248	1.00025	1.00053
Arpc1a	0	1	1.48981e-11	3.90407e-11	0.997362	-0.00381122	-1.00265	1.21523	1.21844	-1.00341	-1.00188
Arpc1b	0	1	2.35367e-14	8.88178e-14	0.96725	-0.0480388	-1.03386	1.24289	1.28497	-1.04274	-1.02505
Arpc2	0	1	1.21302e-11	3.21277e-11	1.01257	0.0180158	1.01257	1.54152	1.52239	1.00892	1.01623
Arpc3	0	1	2.88658e-15	1.24817e-14	1.04279	0.0604499	1.04279	1.21653	1.16661	1.032	1.05369
Arpc4	0	1	1.77805e-07	3.28534e-07	0.992259	-0.0112113	-1.0078	1.05211	1.06032	-1.01075	-1.00487
Arpc5	0	1	5.43166e-12	1.49283e-11	1.0042	0.00604577	1.0042	1.15961	1.15476	1.003	1.0054
Arpc5l	0	1	5.09808e-09	1.06045e-08	1.00577	0.00829908	1.00577	1.08629	1.08006	1.00383	1.00771
Arpin	0	1	9.50167e-06	1.56177e-05	1.00227	0.00326636	1.00227	1.02529	1.02297	1.00126	1.00327
Arpp19	0	1	1.31972e-12	3.91062e-12	1.01559	0.0223241	1.01559	1.17674	1.15867	1.01126	1.01995
Arpp21	0	1	9.67986e-05	0.000149211	1.00685	0.00984952	1.00685	1.00959	1.00272	1.0034	1.01031
Arrb1	0	1	1.42109e-14	5.5429e-14	0.979897	-0.0292979	-1.02052	1.42934	1.45866	-1.02581	-1.01525
Arrb2	0	1	1.24879e-07	2.33293e-07	0.989964	-0.0145524	-1.01014	1.04132	1.05188	-1.01392	-1.00637
Arrdc1	0	1	5.4804e-06	9.13312e-06	1.00075	0.00107574	1.00075	1.052	1.05121	1.00042	1.00107
Arrdc2	0	1	0	0	1.04028	0.0569686	1.04028	1.0577	1.01675	1.04028	1.04028
Arrdc3	0	1	0	0	1.01383	0.0198196	1.01383	1.16317	1.1473	1.01383	1.01383
Arrdc4	0	1	3.86809e-06	6.51105e-06	0.992455	-0.0109264	-1.0076	1.03966	1.04757	-1.01085	-1.00437
Arsa	0	1	0.00104457	0.001499	1.00281	0.00405448	1.00281	1.03518	1.03228	1.00113	1.0045
Arsb	0	1	1.11022e-16	6.02742e-16	0.910541	-0.135204	-1.09825	1.35192	1.48475	-1.12284	-1.07419
Arsg	0	1	0.00539364	0.0073194	1.00624	0.00897516	1.00624	1.02395	1.0176	1.00184	1.01066
Arsi	0	1	0.0570896	0.0700141	0.995359	-0.0067116	-1.00466	1.00526	1.00995	-1.00949	1.00014
Arsj	0	1	5.25761e-08	1.00896e-07	0.989361	-0.0154317	-1.01075	1.06483	1.07628	-1.01465	-1.00687
Arsk	0	1	0.00118594	0.0016942	0.990476	-0.0138063	-1.00962	1.07095	1.08125	-1.01547	-1.00379
Art1	0	1	0	0	1.22159	0.288765	1.22159	1.27301	1.04209	1.22159	1.22159
Art3	0	1	0	0	1.45846	0.544443	1.45846	2.13017	1.46057	1.45846	1.45846
Art4	0	1	1.00165e-07	1.88438e-07	0.992351	-0.011077	-1.00771	1.0398	1.04781	-1.01056	-1.00486
Art5	0	1	0	0	1.01866	0.0266792	1.01866	1.02311	1.00437	1.01866	1.01866
Arv1	0	1	2.18309e-07	4.00864e-07	1.00105	0.00151457	1.00105	1.05615	1.05504	1.00065	1.00145
Arvcf	0	1	3.29208e-10	7.59509e-10	1.01081	0.0155112	1.01081	1.03743	1.02634	1.00743	1.0142
Arxes1	0	1	0.0104094	0.0137549	0.988076	-0.0173063	-1.01207	1.01449	1.02674	-1.0214	-1.00282
Arxes2	0	1	1.91967e-07	3.53875e-07	0.989012	-0.0159394	-1.01111	1.05974	1.07152	-1.01532	-1.00691
As3mt	0	1	0	0	1.04679	0.0659673	1.04679	1.09771	1.04864	1.04679	1.04679
Asah1	0	1	8.86721e-11	2.16273e-10	0.988224	-0.0170904	-1.01192	1.16057	1.1744	-1.01555	-1.0083
Asah2	0	1	0	0	1.01136	0.016299	1.01136	1.14842	1.13552	1.01136	1.01136
Asap1	0	1	0.000131101	0.000200383	1.04907	0.0691136	1.04907	2.67782	2.55256	1.02363	1.07515
Asap2	0	1	2.08933e-12	6.02491e-12	0.987149	-0.01866	-1.01302	1.48437	1.5037	-1.01668	-1.00937
Asap3	0	1	0	0	0.994978	-0.0072641	-1.00505	1.14035	1.14611	-1.00505	-1.00505
Asb1	0	1	1.72784e-07	3.19698e-07	1.00011	0.000157416	1.00011	1.03012	1.03001	1.00007	1.00015
Asb2	0	1	0	0	1.26681	0.341195	1.26681	1.32904	1.04913	1.26681	1.26681
Asb3	0	1	5.28466e-14	1.89399e-13	0.984268	-0.0228771	-1.01598	1.42503	1.4478	-1.02019	-1.0118
Asb4	0	1	1.11022e-16	6.02742e-16	1.00978	0.014036	1.00978	1.01963	1.00976	1.00746	1.0121
Asb5	0	1	1.21981e-05	1.99163e-05	1.00615	0.00884401	1.00615	1.01464	1.00844	1.00339	1.00892
Asb6	0	1	2.71217e-05	4.33151e-05	1.00326	0.00469645	1.00326	1.02089	1.01757	1.00174	1.00479
Asb7	0	1	1.15127e-08	2.32959e-08	1.0054	0.00777395	1.0054	1.15605	1.14984	1.00354	1.00727
Asb8	0	1	0	0	1.04377	0.0618002	1.04377	1.12114	1.07413	1.04377	1.04377
Asb10	0	1	0	0	1.02872	0.0408445	1.02872	1.0363	1.00738	1.02872	1.02872
Asb11	0	1	0	0	1.13103	0.177637	1.13103	1.15778	1.02365	1.13103	1.13103
Asb13	0	1	1.33743e-05	2.17794e-05	0.983394	-0.0241581	-1.01689	1.05164	1.0694	-1.02458	-1.00925
Asb14	0	1	0	0	1.10919	0.149504	1.10919	1.12146	1.01107	1.10919	1.10919
Asb15	0	1	0	0	1.02587	0.0368417	1.02587	1.03495	1.00886	1.02587	1.02587
Asb16	0	1	0.00204437	0.00286895	1.00166	0.00239946	1.00166	1.00235	1.00068	1.00061	1.00272
Asb18	0	1	0	0	1.10263	0.140954	1.10263	1.10972	1.00642	1.10263	1.10263
Ascc1	0	1	3.56437e-12	1.00048e-11	1.02211	0.0315555	1.02211	1.19847	1.17254	1.01583	1.02843
Ascc2	0	1	0	0	0.994626	-0.007774	-1.0054	1.19045	1.19688	-1.0054	-1.0054
Ascc3	0	1	0	0	0.922174	-0.116889	-1.08439	1.76555	1.91455	-1.08439	-1.08439
Ascl4	0	1	0.0553899	0.0680159	0.997723	-0.0032881	-1.00228	1.00214	1.00442	-1.00462	1.00005
Asf1a	0	1	0.000183766	0.000278028	1.0041	0.00590038	1.0041	1.04361	1.03935	1.00195	1.00625
Asf1b	0	1	0.000167302	0.000253841	1.00128	0.00183985	1.00128	1.00943	1.00814	1.00061	1.00194
Asgr2	0	1	0.651487	0.680384	1.00063	0.00090183	1.00063	1.00287	1.00224	-1.00209	1.00334
Ash1l	0	1	4.15225e-08	8.05005e-08	0.940161	-0.0890202	-1.06365	2.68634	2.85732	-1.08736	-1.04045
Ash2l	0	1	6.86225e-07	1.21679e-06	0.999426	-0.000828531	-1.00057	1.10789	1.10852	-1.0008	-1.00035
Asic1	0	1	0.00279088	0.00387158	0.995449	-0.00658107	-1.00457	1.01492	1.01956	-1.00758	-1.00157
Asic2	0	1	4.52173e-05	7.11761e-05	0.985021	-0.021773	-1.01521	1.08445	1.10094	-1.02259	-1.00787
Asic3	0	1	0.743838	0.767799	1.00162	0.00232934	1.00162	1.00621	1.00458	-1.0081	1.01136
Asic5	0	1	0.105138	0.124661	0.999832	-0.000242568	-1.00017	1.00071	1.00088	-1.00037	1.00004
Asl	0	1	0.000332152	0.000494097	0.989305	-0.0155133	-1.01081	1.01684	1.02783	-1.01676	-1.00489
Asmt	0	1	0.977312	0.979226	1.00006	9.30263e-05	1.00006	1.0105	1.01043	-1.00439	1.00452
Asna1	0	1	1.33475e-07	2.48765e-07	0.999648	-0.000508032	-1.00035	1.03358	1.03395	-1.00048	-1.00022
Asns	0	1	0.00450783	0.00615187	0.984895	-0.0219581	-1.01534	1.01459	1.03015	-1.02606	-1.00473
Asnsd1	0	1	0.000243261	0.000365018	0.999473	-0.00076039	-1.00053	1.00118	1.00171	-1.00081	-1.00025
Aspa	0	1	3.09124e-09	6.54748e-09	0.957584	-0.0625287	-1.04429	1.12465	1.17447	-1.05937	-1.02943
Aspg	0	1	0.00123677	0.00176392	1.0007	0.00101407	1.0007	1.08151	1.08075	1.00028	1.00113
Asph	0	1	9.99201e-16	4.69641e-15	1.04565	0.0643938	1.04565	2.0454	1.95612	1.03431	1.0571
Asphd2	0	1	0.820288	0.837421	0.99913	-0.00125624	-1.00087	1.00142	1.00229	-1.00842	1.00666
Aspm	0	1	0.0295003	0.0373966	0.99431	-0.00823239	-1.00572	1.00222	1.00795	-1.0109	-1.00057
Aspn	0	1	1.25952e-09	2.75357e-09	1.00684	0.00983416	1.00684	1.11273	1.10517	1.00463	1.00906
Aspscr1	0	1	1.60433e-10	3.80888e-10	1.0267	0.0380126	1.0267	1.09781	1.06927	1.01844	1.03502
Asrgl1	0	1	0	0	1.02969	0.0422138	1.02969	1.08573	1.05442	1.02969	1.02969
Ass1	0	1	0.254866	0.286422	0.99689	-0.0044931	-1.00312	1.01652	1.01969	-1.00851	1.00225
Aste1	0	1	1.26185e-09	2.75832e-09	0.996821	-0.00459332	-1.00319	1.05029	1.05364	-1.00422	-1.00216
Astn1	0	1	0.0296774	0.0376129	0.998867	-0.00163508	-1.00113	1.00489	1.00603	-1.00216	-1.00011
Astn2	0	1	2.00783e-05	3.23424e-05	1.01554	0.0222532	1.01554	1.24998	1.23084	1.00837	1.02277
Asun	0	1	4.62331e-10	1.05323e-09	0.988952	-0.016028	-1.01117	1.08834	1.1005	-1.01471	-1.00764
Asxl1	0	1	4.65786e-09	9.72017e-09	0.969489	-0.0447037	-1.03147	1.66997	1.72253	-1.04222	-1.02084
Asxl2	0	1	1.01275e-12	3.0498e-12	1.0557	0.0782005	1.0557	1.76272	1.66971	1.04009	1.07155
Asxl3	0	1	0.00054901	0.000804783	1.00395	0.00568424	1.00395	1.03464	1.03057	1.00171	1.00619
Atad1	0	1	0	0	1.03933	0.0556514	1.03933	1.29048	1.24165	1.03933	1.03933
Atad2	0	1	2.6098e-09	5.55549e-09	0.967137	-0.0482085	-1.03398	1.10121	1.13863	-1.04541	-1.02267
Atad2b	0	1	3.97538e-12	1.10959e-11	0.965961	-0.0499636	-1.03524	1.84744	1.91254	-1.04542	-1.02516
Atad3a	0	1	2.36948e-10	5.52888e-10	1.00242	0.003482	1.00242	1.13976	1.13702	1.00167	1.00317
Atad3aos	0	1	0.000473296	0.000697084	1.00211	0.00304331	1.00211	1.00891	1.00678	1.00093	1.0033
Atad5	0	1	0.000257941	0.000386512	0.996907	-0.0044692	-1.0031	1.04115	1.04438	-1.00477	-1.00144
Atat1	0	1	7.93817e-10	1.7706e-09	0.993957	-0.00874401	-1.00608	1.10267	1.10938	-1.00803	-1.00414
Atcay	0	1	8.85425e-12	2.3746e-11	1.01485	0.02126	1.01485	1.01696	1.00209	1.01056	1.01915
Atcayos	0	1	0	0	1.30957	0.389088	1.30957	1.34636	1.02809	1.30957	1.30957
Atf1	0	1	1.88668e-10	4.44707e-10	1.02131	0.0304241	1.02131	1.31762	1.29013	1.01471	1.02796
Atf2	0	1	1.74194e-13	5.78541e-13	0.959146	-0.0601778	-1.04259	1.66394	1.73481	-1.05423	-1.03109
Atf3	0	1	1.49255e-06	2.58592e-06	1.00225	0.00324265	1.00225	1.03299	1.03067	1.00133	1.00317
Atf4	0	1	0	0	1.00768	0.0110431	1.00768	1.15427	1.14546	1.00768	1.00768
Atf5	0	1	1.11022e-16	6.02742e-16	1.0127	0.0182	1.0127	1.09439	1.08067	1.00968	1.01572
Atf6	0	1	0	0	1.17338	0.23067	1.17338	1.83849	1.56683	1.17338	1.17338
Atf6b	0	1	9.91923e-10	2.19001e-09	0.998307	-0.00244449	-1.0017	1.03701	1.03877	-1.00224	-1.00115
Atf7	0	1	0.99815	0.998265	0.999909	-0.000131124	-1.00009	1.0029	1.00299	-1.07998	1.07978
Atf7ip	0	1	2.49878e-10	5.81968e-10	1.0315	0.0447429	1.0315	1.73595	1.68293	1.02164	1.04146
Atg2a	0	1	3.33014e-09	7.03464e-09	0.997508	-0.00360011	-1.0025	1.08138	1.08408	-1.00333	-1.00167
Atg2b	0	1	1.11022e-16	6.02742e-16	0.98787	-0.0176076	-1.01228	1.16304	1.17732	-1.0152	-1.00936
Atg3	0	1	0	0	0.934998	-0.0969648	-1.06952	1.32305	1.41503	-1.06952	-1.06952
Atg4a	0	1	9.3306e-11	2.27035e-10	1.0022	0.00317616	1.0022	1.11598	1.11352	1.00154	1.00287
Atg4a-ps	0	1	0.993707	0.994392	1.00002	3.16222e-05	1.00002	1.00351	1.00349	-1.00544	1.00548
Atg4b	0	1	1.11022e-16	6.02742e-16	0.98913	-0.015768	-1.01099	1.1599	1.17265	-1.0136	-1.00838
Atg4c	0	1	5.21649e-12	1.43778e-11	0.98639	-0.0197696	-1.0138	1.11612	1.13152	-1.01775	-1.00986
Atg4d	0	1	1.11022e-16	6.02742e-16	1.027	0.0384356	1.027	1.09897	1.07008	1.02055	1.03349
Atg5	0	1	7.03683e-10	1.57642e-09	0.994632	-0.00776584	-1.0054	1.18943	1.19585	-1.00712	-1.00368
Atg7	0	1	0	0	0.956885	-0.0635821	-1.04506	1.23481	1.29045	-1.04506	-1.04506
Atg9a	0	1	1.55275e-09	3.36434e-09	1.01581	0.0226372	1.01581	1.08122	1.06438	1.01066	1.021
Atg9b	0	1	0.87332	0.885741	0.999859	-0.000202765	-1.00014	1.00279	1.00293	-1.00187	1.00159
Atg10	0	1	3.92439e-09	8.23695e-09	1.02643	0.0376368	1.02643	1.72277	1.67841	1.01756	1.03538
Atg12	0	1	7.77156e-16	3.73138e-15	0.991802	-0.0118754	-1.00827	1.08884	1.09784	-1.01029	-1.00625
Atg13	0	1	0	0	1.00639	0.00919574	1.00639	1.14745	1.14016	1.00639	1.00639
Atg14	0	1	1.38708e-08	2.78697e-08	0.992415	-0.0109843	-1.00764	1.06583	1.07398	-1.0103	-1.005
Atg16l1	0	1	3.78949e-11	9.53538e-11	0.968035	-0.0468689	-1.03302	1.28562	1.32807	-1.04302	-1.02312
Atg16l2	0	1	5.9952e-15	2.46146e-14	1.01767	0.0252659	1.01767	1.15597	1.1359	1.0132	1.02215
Atg101	0	1	9.21015e-05	0.00014216	1.00109	0.00156492	1.00109	1.0393	1.03818	1.00054	1.00163
Athl1	0	1	0.00587	0.00794106	1.01051	0.0150836	1.01051	1.0471	1.03621	1.00302	1.01805
Atic	0	1	6.00298e-13	1.86089e-12	1.00098	0.00141761	1.00098	1.07601	1.07496	1.00072	1.00125
Atl1	0	1	1.15463e-14	4.55466e-14	1.00043	0.000618758	1.00043	1.06902	1.06857	1.00032	1.00054
Atl2	0	1	0	0	0.993259	-0.00975779	-1.00679	1.53054	1.54093	-1.00679	-1.00679
Atl3	0	1	0	0	0.938287	-0.0918985	-1.06577	1.46335	1.5596	-1.06577	-1.06577
Atm	0	1	2.22045e-16	1.16478e-15	0.957848	-0.0621318	-1.04401	1.1341	1.18401	-1.0548	-1.03333
Atmin	0	1	3.28306e-07	5.94854e-07	1.00048	0.000695629	1.00048	1.0369	1.0364	1.0003	1.00067
Atoh8	0	1	1.0572e-05	1.73296e-05	1.00303	0.0043643	1.00303	1.05456	1.05137	1.00168	1.00438
Atox1	0	1	1.93989e-12	5.62258e-12	1.02565	0.0365372	1.02565	1.14982	1.12106	1.01844	1.03291
Atp1a1	0	1	0	0	1.51254	0.596969	1.51254	2.0418	1.34992	1.51254	1.51254
Atp1a2	0	1	1.11022e-15	5.17351e-15	1.11401	0.155757	1.11401	1.81815	1.63208	1.08498	1.14381
Atp1a3	0	1	0.0964761	0.114991	0.997527	-0.00357291	-1.00248	1.00406	1.00655	-1.00541	1.00044
Atp1b1	0	1	7.79377e-14	2.72203e-13	1.11538	0.15754	1.11538	1.72444	1.54605	1.0839	1.14778
Atp1b2	0	1	2.6022e-09	5.53998e-09	1.00753	0.0108163	1.00753	1.01762	1.01002	1.00504	1.01001
Atp1b3	0	1	2.0044e-12	5.79922e-12	0.983154	-0.0245109	-1.01713	1.42304	1.44742	-1.02196	-1.01233
Atp1b4	0	1	0.00490336	0.00667072	1.00124	0.00178844	1.00124	1.00239	1.00115	1.00038	1.00211
Atp2a1	0	1	5.64181e-06	9.39402e-06	1.00827	0.0118787	1.00827	1.01301	1.0047	1.00469	1.01186
Atp2a2	0	1	0	0	1.95255	0.965358	1.95255	7.80379	3.99672	1.95255	1.95255
Atp2a3	0	1	1.77308e-06	3.05916e-06	0.992676	-0.0106054	-1.00738	1.04045	1.04813	-1.01042	-1.00434
Atp2b1	0	1	3.36574e-06	5.68803e-06	1.01223	0.0175363	1.01223	2.10393	2.07851	1.00705	1.01743
Atp2b2	0	1	0	0	1.05095	0.0716921	1.05095	1.07266	1.02066	1.05095	1.05095
Atp2b3	0	1	0.428841	0.463094	1.00119	0.00170997	1.00119	1.00206	1.00088	-1.00175	1.00413
Atp2b4	0	1	5.98083e-11	1.48032e-10	0.938619	-0.0913888	-1.0654	1.67161	1.78092	-1.0858	-1.04538
Atp2c1	0	1	2.31793e-11	5.95923e-11	1.02243	0.0319965	1.02243	1.43575	1.40425	1.0158	1.0291
Atp2c2	0	1	0.0446696	0.055411	1.0024	0.00345961	1.0024	1.00373	1.00132	1.00006	1.00475
Atp5a1	0	1	0	0	1.23855	0.308657	1.23855	2.73575	2.20883	1.23855	1.23855
Atp5b	0	1	0	0	1.30734	0.386631	1.30734	3.14311	2.40421	1.30734	1.30734
Atp5c1	0	1	1.89848e-14	7.25534e-14	1.14159	0.191046	1.14159	1.70839	1.4965	1.10355	1.18094
Atp5d	0	1	0	0	1.22746	0.295674	1.22746	1.63987	1.33599	1.22746	1.22746
Atp5e	0	1	0	0	1.17858	0.237049	1.17858	1.80534	1.53179	1.17858	1.17858
Atp5f1	0	1	0	0	1.23171	0.300657	1.23171	2.03986	1.65612	1.23171	1.23171
Atp5g1	0	1	0	0	1.26122	0.334818	1.26122	1.83102	1.45178	1.26122	1.26122
Atp5g2	0	1	5.55112e-16	2.73392e-15	1.0953	0.131324	1.0953	1.46505	1.33759	1.07144	1.11969
Atp5g3	0	1	0	0	1.18846	0.249092	1.18846	2.09383	1.7618	1.18846	1.18846
Atp5h	0	1	2.22045e-16	1.16478e-15	1.13185	0.178678	1.13185	1.49131	1.31759	1.09887	1.16581
Atp5j	0	1	0	0	1.1856	0.245614	1.1856	1.59599	1.34615	1.1856	1.1856
Atp5j2	0	1	0	0	1.19642	0.258727	1.19642	1.72915	1.44527	1.19642	1.19642
Atp5k	0	1	0	0	1.17622	0.234153	1.17622	1.50992	1.28371	1.17622	1.17622
Atp5l	0	1	0	0	1.20856	0.273289	1.20856	2.03572	1.68442	1.20856	1.20856
Atp5o	0	1	1.24656e-12	3.70518e-12	1.13105	0.177668	1.13105	1.75133	1.5484	1.09325	1.17016
Atp5s	0	1	1.22125e-14	4.79893e-14	1.00769	0.0110453	1.00769	1.04764	1.03965	1.00573	1.00965
Atp5sl	0	1	0	0	1.024	0.0342087	1.024	1.08306	1.05768	1.024	1.024
Atp6ap1	0	1	9.99201e-16	4.69641e-15	1.02583	0.0367978	1.02583	1.14403	1.11522	1.01947	1.03224
Atp6ap1l	0	1	0.0345522	0.0434745	1.00154	0.00221502	1.00154	1.00238	1.00084	1.00011	1.00296
Atp6ap2	0	1	1.12277e-12	3.36019e-12	1.00032	0.000465035	1.00032	1.1194	1.11904	1.00023	1.00041
Atp6v0a1	0	1	5.56724e-11	1.38168e-10	1.02907	0.0413384	1.02907	1.52549	1.4824	1.02029	1.03792
Atp6v0a2	0	1	3.5848e-12	1.00557e-11	1.011	0.0157891	1.011	1.19319	1.1802	1.00789	1.01413
Atp6v0a4	0	1	2.73202e-07	4.9798e-07	0.986283	-0.0199271	-1.01391	1.05321	1.06786	-1.01926	-1.00858
Atp6v0b	0	1	3.77476e-15	1.6008e-14	1.04224	0.059687	1.04224	1.24444	1.194	1.03155	1.05304
Atp6v0d1	0	1	0	0	0.963464	-0.0536978	-1.03792	1.25583	1.30345	-1.03792	-1.03792
Atp6v0d2	0	1	0.887172	0.898324	1.00043	0.000624468	1.00043	1.00128	1.00085	-1.00556	1.00643
Atp6v0e	0	1	3.33067e-16	1.70052e-15	1.00492	0.00707376	1.00492	1.22944	1.22342	1.00373	1.0061
Atp6v0e2	0	1	1.11022e-16	6.02742e-16	1.0205	0.0292757	1.0205	1.04996	1.02887	1.01562	1.02541
Atp6v1a	0	1	5.07594e-13	1.58709e-12	0.987394	-0.0183019	-1.01277	1.19757	1.21286	-1.01626	-1.00929
Atp6v1b2	0	1	2.46581e-12	7.04516e-12	0.985758	-0.0206947	-1.01445	1.21778	1.23537	-1.01853	-1.01039
Atp6v1c1	0	1	3.67095e-12	1.02891e-11	0.979603	-0.0297312	-1.02082	1.13359	1.15719	-1.02677	-1.01491
Atp6v1c2	0	1	0.217144	0.246738	1.00052	0.000748971	1.00052	1.00219	1.00167	-1.00031	1.00134
Atp6v1d	0	1	0	0	1.00604	0.00868916	1.00604	1.14161	1.13476	1.00604	1.00604
Atp6v1e1	0	1	0	0	1.00747	0.0107359	1.00747	1.23425	1.2251	1.00747	1.00747
Atp6v1f	0	1	0	0	1.04457	0.0629083	1.04457	1.11513	1.06755	1.04457	1.04457
Atp6v1g1	0	1	0	0	1.04623	0.0651936	1.04623	1.19492	1.14213	1.04623	1.04623
Atp6v1g2	0	1	1.74608e-06	3.01467e-06	1.00924	0.0132686	1.00924	1.01946	1.01013	1.00544	1.01305
Atp6v1h	0	1	2.4758e-14	9.31637e-14	0.975896	-0.0352001	-1.0247	1.37573	1.40971	-1.03115	-1.01829
Atp7a	0	1	0	0	0.954361	-0.0673926	-1.04782	1.27617	1.3372	-1.04782	-1.04782
Atp7b	0	1	0.122532	0.144	1.00165	0.00237406	1.00165	1.00224	1.00059	-1.00044	1.00374
Atp8a1	0	1	0	0	0.99195	-0.0116606	-1.00812	1.61099	1.62406	-1.00812	-1.00812
Atp8a2	0	1	0	0	1.13141	0.178117	1.13141	1.16582	1.03041	1.13141	1.13141
Atp8b1	0	1	1.1338e-10	2.73016e-10	0.994967	-0.00727878	-1.00506	1.35718	1.36405	-1.0066	-1.00352
Atp8b2	0	1	1.57584e-06	2.72696e-06	1.00041	0.000586	1.00041	1.07322	1.07278	1.00024	1.00057
Atp8b4	0	1	4.04096e-07	7.28025e-07	0.986217	-0.0200233	-1.01398	1.03687	1.05136	-1.01943	-1.00855
Atp8b5	0	1	4.8624e-06	8.1258e-06	1.00113	0.00163636	1.00113	1.02724	1.02607	1.00065	1.00162
Atp9a	0	1	1.19904e-14	4.72341e-14	0.970641	-0.0429897	-1.03025	1.27714	1.31577	-1.03807	-1.02248
Atp9b	0	1	0	0	0.908236	-0.138862	-1.10104	1.82535	2.00977	-1.10104	-1.10104
Atp10a	0	1	1.11022e-16	6.02742e-16	0.899783	-0.152352	-1.11138	1.29095	1.43474	-1.13946	-1.08399
Atp10b	0	1	0.625707	0.655624	0.999431	-0.000821579	-1.00057	1.00079	1.00136	-1.00286	1.00172
Atp11a	0	1	0	0	1.02043	0.0291736	1.02043	1.32601	1.29947	1.02043	1.02043
Atp11b	0	1	1.11022e-16	6.02742e-16	0.984362	-0.0227392	-1.01589	1.3121	1.33295	-1.01968	-1.01211
Atp11c	0	1	0	0	0.919678	-0.1208	-1.08734	1.52733	1.66072	-1.08734	-1.08734
Atp12a	0	1	?	?	?	?	?	?	?	?	?
Atp13a1	0	1	3.58169e-12	1.00502e-11	1.00461	0.00663013	1.00461	1.08437	1.0794	1.00331	1.00591
Atp13a2	0	1	3.21965e-15	1.38155e-14	1.00636	0.00914144	1.00636	1.05302	1.04636	1.00477	1.00794
Atp13a3	0	1	0	0	0.908948	-0.13773	-1.10017	1.36653	1.50342	-1.10017	-1.10017
Atp13a5	0	1	0.0712509	0.0862445	1.00204	0.00294548	1.00204	1.00907	1.00701	-1.00018	1.00427
Atpaf1	0	1	0	0	1.04755	0.0670153	1.04755	1.20136	1.14683	1.04755	1.04755
Atpaf2	0	1	1.75506e-11	4.56679e-11	0.995926	-0.00588932	-1.00409	1.07379	1.07818	-1.00529	-1.0029
Atpif1	0	1	0	0	1.0581	0.0814776	1.0581	1.26618	1.19665	1.0581	1.0581
Atr	0	1	4.49485e-12	1.24678e-11	0.999588	-0.000594528	-1.00041	1.24636	1.24687	-1.00053	-1.0003
Atraid	0	1	5.82989e-12	1.59572e-11	0.99566	-0.00627469	-1.00436	1.12693	1.13184	-1.0056	-1.00312
Atrn	0	1	0	0	0.939585	-0.0899039	-1.0643	1.53227	1.6308	-1.0643	-1.0643
Atrnl1	0	1	7.70384e-06	1.27348e-05	0.94973	-0.0744108	-1.05293	2.75971	2.90578	-1.077	-1.0294
Atrx	0	1	4.8456e-07	8.68315e-07	0.945603	-0.0806937	-1.05753	2.3421	2.47684	-1.08082	-1.03474
[truncated: 15,585 more rows]

## Sheet: Intersection
Intersection of ANOVA and Hurdle
[truncated: 323 more rows]

[truncated: 2 more sheets: GO, KEGG]
