# Supplementary material for: Characterization of diverse populations of sinoatrial node cells and their proliferation potential at single nucleus resolution
Source: Heliyon. 2022 Dec 29;9(1):e12708. doi: 10.1016/j.heliyon.2022.e12708 (PMC9826826; doi:10.1016/j.heliyon.2022.e12708)
Supplement: Supplementary_Table6 — Analyses and results about cells highly expressing genes in proliferation list. Sheet1. DEG_ANOVA: DEGs in cells highly expressing genes in proliferation list vs. others calculated with the method ANOVA. Sheet2. DEG_Hurdle: DEGs in cells highly expressing genes in proliferation list vs. others calculated with the method Hurdle. Sheet3. Intersection: intersection of DEGs from Sheet 1 and Sheet 2. Sheet 4. GO: GO enrichment in cells highly expressing genes in proliferation list vs. others. Sheet 5. KEGG: KEGG enrichment in cells highly expressing genes in proliferation list vs. others. [file mmc7.xlsx]

## Sheet: ANOVA
DEG ANOVA
Gene ID	P-value (Proliferation vs. N/A)	FDR step up (Proliferation vs. N/A)	Ratio (Proliferation vs. N/A)	Log2(Ratio)	Fold change (Proliferation vs. N/A)	LSMean(Proliferation) (Proliferation vs. N/A)	LSMean(N/A) (Proliferation vs. N/A)	P-value (Proliferation)	FDR step up (Proliferation)
Ccnd3	0	0	2.28596	1.1928	2.28596	4.54113	1.98653	0	0
Dock2	1.10323e-36	9.67478e-33	1.39969	0.485107	1.39969	1.90469	1.36079	1.10323e-36	9.67478e-33
Ccnl1	4.24562e-32	2.48213e-28	1.27995	0.356092	1.27995	2.45355	1.9169	4.24562e-32	2.48213e-28
Gm26740	3.5949e-30	1.57627e-26	1.30077	0.379365	1.30077	1.68252	1.29348	3.5949e-30	1.57627e-26
Arhgap15	5.0255e-28	1.76284e-24	1.40031	0.48575	1.40031	2.35229	1.67983	5.0255e-28	1.76284e-24
Runx1	1.56876e-27	4.58575e-24	1.27768	0.353524	1.27768	1.63149	1.27692	1.56876e-27	4.58575e-24
Ptprc	9.82939e-27	2.46282e-23	1.25877	0.332015	1.25877	1.59774	1.26929	9.82939e-27	2.46282e-23
Slc9a9	1.02301e-25	2.24283e-22	1.30958	0.389109	1.30958	2.08072	1.58884	1.02301e-25	2.24283e-22
Hmha1	2.00884e-25	3.91478e-22	1.16601	0.221581	1.16601	1.31523	1.12798	2.00884e-25	3.91478e-22
Mir142hg	4.79463e-25	8.40931e-22	1.11709	0.159749	1.11709	1.18064	1.05688	4.79463e-25	8.40931e-22
March1	8.15093e-24	1.29963e-20	1.19242	0.253894	1.19242	1.39483	1.16974	8.15093e-24	1.29963e-20
Tbxas1	9.13977e-24	1.33585e-20	1.20242	0.265941	1.20242	1.39084	1.1567	9.13977e-24	1.33585e-20
Iqgap2	5.8416e-22	7.88122e-19	1.21621	0.28239	1.21621	1.50632	1.23854	5.8416e-22	7.88122e-19
F13a1	8.49041e-22	1.06367e-18	1.41479	0.500592	1.41479	2.50474	1.77039	8.49041e-22	1.06367e-18
Prkcb	2.14126e-21	2.50371e-18	1.22175	0.28895	1.22175	1.52432	1.24765	2.14126e-21	2.50371e-18
Ikzf1	2.34054e-21	2.56567e-18	1.18045	0.239336	1.18045	1.35976	1.1519	2.34054e-21	2.56567e-18
Adgre1	1.01022e-19	1.04225e-16	1.16057	0.214839	1.16057	1.27075	1.09494	1.01022e-19	1.04225e-16
Epsti1	2.26368e-19	2.20571e-16	1.15404	0.206696	1.15404	1.28944	1.11733	2.26368e-19	2.20571e-16
Bank1	8.12927e-18	7.24649e-15	1.23576	0.305395	1.23576	1.56847	1.26924	8.12927e-18	7.24649e-15
Blnk	8.26329e-18	7.24649e-15	1.10833	0.148384	1.10833	1.18989	1.07359	8.26329e-18	7.24649e-15
Ptprj	1.986e-17	1.65869e-14	1.23983	0.310145	1.23983	2.82499	2.27853	1.986e-17	1.65869e-14
Cd84	2.13693e-17	1.70362e-14	1.12194	0.16599	1.12194	1.20532	1.07432	2.13693e-17	1.70362e-14
Rassf4	5.97975e-17	4.55995e-14	1.09676	0.133249	1.09676	1.16807	1.06502	5.97975e-17	4.55995e-14
Ptpn22	1.0688e-15	7.81071e-13	1.09827	0.135231	1.09827	1.15848	1.05483	1.0688e-15	7.81071e-13
Atp8b4	1.85994e-15	1.30486e-12	1.09461	0.130412	1.09461	1.15937	1.05917	1.85994e-15	1.30486e-12
A430078G23Rik	3.05283e-15	2.05937e-12	1.05828	0.0817281	1.05828	1.08026	1.02076	3.05283e-15	2.05937e-12
Lcp2	3.49417e-15	2.19462e-12	1.09031	0.124737	1.09031	1.14871	1.05356	3.49417e-15	2.19462e-12
Sla	3.50359e-15	2.19462e-12	1.06274	0.0877942	1.06274	1.10076	1.03577	3.50359e-15	2.19462e-12
Inpp5d	4.705e-15	2.84555e-12	1.18202	0.241254	1.18202	1.57407	1.33167	4.705e-15	2.84555e-12
Dock10	6.08576e-15	3.55794e-12	1.1861	0.246232	1.1861	1.65072	1.39172	6.08576e-15	3.55794e-12
Wdfy4	1.78396e-14	1.00932e-11	1.11862	0.161715	1.11862	1.2404	1.10887	1.78396e-14	1.00932e-11
Gm15987	2.62775e-14	1.44025e-11	1.1468	0.197618	1.1468	1.25452	1.09393	2.62775e-14	1.44025e-11
Card11	8.57112e-14	4.55542e-11	1.06807	0.0950078	1.06807	1.0975	1.02755	8.57112e-14	4.55542e-11
Ly86	1.55103e-13	8.00105e-11	1.11791	0.160803	1.11791	1.23781	1.10725	1.55103e-13	8.00105e-11
Fermt3	1.62591e-13	8.14768e-11	1.07324	0.101968	1.07324	1.12885	1.05181	1.62591e-13	8.14768e-11
Ubash3b	2.43459e-13	1.18612e-10	1.15772	0.21129	1.15772	1.51758	1.31083	2.43459e-13	1.18612e-10
Itga4	2.57847e-13	1.22226e-10	1.12303	0.167399	1.12303	1.25765	1.11987	2.57847e-13	1.22226e-10
Sorbs1	3.78504e-13	1.74699e-10	0.827063	-0.273931	-1.2091	3.27505	3.95985	3.78504e-13	1.74699e-10
Kcnk13	7.2576e-13	3.26387e-10	1.09198	0.126945	1.09198	1.18438	1.08462	7.2576e-13	3.26387e-10
Myo1f	1.21877e-12	5.34401e-10	1.11767	0.160494	1.11767	1.26535	1.13213	1.21877e-12	5.34401e-10
Pik3cd	1.38129e-12	5.90888e-10	1.09278	0.128009	1.09278	1.17324	1.07363	1.38129e-12	5.90888e-10
Cd48	1.53477e-12	6.40913e-10	1.05964	0.0835676	1.05964	1.10002	1.03811	1.53477e-12	6.40913e-10
Ms4a6c	2.05659e-12	8.38851e-10	1.0861	0.119153	1.0861	1.17034	1.07756	2.05659e-12	8.38851e-10
Rcsd1	2.84273e-12	1.13315e-09	1.13832	0.186908	1.13832	1.6218	1.42473	2.84273e-12	1.13315e-09
Xylt1	3.29974e-12	1.28366e-09	1.1474	0.198371	1.1474	1.53265	1.33576	3.29974e-12	1.28366e-09
Syk	3.36669e-12	1.28366e-09	1.14637	0.197072	1.14637	1.45573	1.26986	3.36669e-12	1.28366e-09
Scml4	4.204e-12	1.56881e-09	1.07496	0.104278	1.07496	1.12358	1.04523	4.204e-12	1.56881e-09
Dock8	4.34654e-12	1.58821e-09	1.17394	0.231361	1.17394	1.64227	1.39894	4.34654e-12	1.58821e-09
Nfatc2	4.77466e-12	1.70904e-09	1.11397	0.155714	1.11397	1.3513	1.21305	4.77466e-12	1.70904e-09
Pou2f2	6.3814e-12	2.23847e-09	1.07904	0.109747	1.07904	1.14055	1.057	6.3814e-12	2.23847e-09
Apbb1ip	7.67328e-12	2.63886e-09	1.14502	0.19537	1.14502	1.59281	1.39108	7.67328e-12	2.63886e-09
Pik3ap1	7.92749e-12	2.64116e-09	1.08459	0.11715	1.08459	1.15186	1.06203	7.92749e-12	2.64116e-09
Ncf2	7.98114e-12	2.64116e-09	1.07247	0.100935	1.07247	1.12142	1.04564	7.98114e-12	2.64116e-09
Acacb	1.33243e-11	4.3277e-09	0.819105	-0.28788	-1.22085	2.58099	3.15099	1.33243e-11	4.3277e-09
Rbpj	2.33771e-11	7.45474e-09	1.3169	0.397143	1.3169	3.02432	2.29655	2.33771e-11	7.45474e-09
Ghr	2.89473e-11	9.06618e-09	0.848971	-0.236213	-1.1779	7.02357	8.27304	2.89473e-11	9.06618e-09
Ccnd2	3.32933e-11	1.02444e-08	1.16123	0.215651	1.16123	1.74015	1.49854	3.32933e-11	1.02444e-08
Acaca	4.41128e-11	1.32929e-08	0.792757	-0.335049	-1.26142	5.37854	6.7846	4.41128e-11	1.32929e-08
Pip4k2a	4.47166e-11	1.32929e-08	1.15109	0.202995	1.15109	1.91158	1.66068	4.47166e-11	1.32929e-08
Aff3	5.16383e-11	1.48103e-08	1.19334	0.25501	1.19334	1.8844	1.57909	5.16383e-11	1.48103e-08
Fyb	5.21456e-11	1.48103e-08	1.13745	0.185808	1.13745	1.44148	1.26728	5.21456e-11	1.48103e-08
Csf1r	5.23543e-11	1.48103e-08	1.10925	0.149586	1.10925	1.33191	1.20073	5.23543e-11	1.48103e-08
Arhgap30	5.61379e-11	1.56286e-08	1.06791	0.0947967	1.06791	1.13222	1.06022	5.61379e-11	1.56286e-08
Taok3	6.5732e-11	1.80137e-08	1.12877	0.174746	1.12877	1.78909	1.585	6.5732e-11	1.80137e-08
Nfam1	7.11476e-11	1.91978e-08	1.0446	0.0629497	1.0446	1.06721	1.02165	7.11476e-11	1.91978e-08
Ankrd44	7.8307e-11	2.08095e-08	1.1591	0.21301	1.1591	2.30341	1.98724	7.8307e-11	2.08095e-08
Ralgapa2	8.7993e-11	2.30345e-08	0.853998	-0.227696	-1.17096	4.2043	4.92308	8.7993e-11	2.30345e-08
Acsl1	1.11075e-10	2.84355e-08	0.807009	-0.309343	-1.23914	4.10703	5.0892	1.11075e-10	2.84355e-08
Cd163	1.11868e-10	2.84355e-08	1.12513	0.170089	1.12513	1.31035	1.16462	1.11868e-10	2.84355e-08
Prkar2b	1.51243e-10	3.78951e-08	0.793394	-0.333891	-1.26041	3.0845	3.88774	1.51243e-10	3.78951e-08
Pax5	1.63265e-10	4.03311e-08	1.08218	0.113936	1.08218	1.12529	1.03984	1.63265e-10	4.03311e-08
Plxdc2	1.70451e-10	4.15214e-08	1.19152	0.252804	1.19152	3.72118	3.12305	1.70451e-10	4.15214e-08
Dgat2	1.74248e-10	4.18648e-08	0.825991	-0.275801	-1.21067	2.08339	2.52229	1.74248e-10	4.18648e-08
Add3	1.79526e-10	4.255e-08	1.13729	0.185594	1.13729	2.87901	2.53147	1.79526e-10	4.255e-08
Pik3r5	2.36186e-10	5.5233e-08	1.05348	0.0751678	1.05348	1.09534	1.03974	2.36186e-10	5.5233e-08
Cxcr5	3.17349e-10	7.32367e-08	1.02597	0.0369946	1.02597	1.03144	1.00533	3.17349e-10	7.32367e-08
Nrg4	3.22646e-10	7.34922e-08	0.813542	-0.297711	-1.22919	2.31388	2.8442	3.22646e-10	7.34922e-08
Aoah	3.40023e-10	7.64571e-08	1.0967	0.133174	1.0967	1.20268	1.09663	3.40023e-10	7.64571e-08
Adipor2	4.3481e-10	9.65333e-08	0.829512	-0.269665	-1.20553	3.43102	4.13619	4.3481e-10	9.65333e-08
Pstpip2	5.33153e-10	1.16887e-07	1.08697	0.120313	1.08697	1.17663	1.08248	5.33153e-10	1.16887e-07
Stk10	5.58939e-10	1.21027e-07	1.11917	0.162425	1.11917	1.56831	1.40132	5.58939e-10	1.21027e-07
Ncf1	7.24259e-10	1.54745e-07	1.04809	0.0677664	1.04809	1.08597	1.03614	7.24259e-10	1.54745e-07
Frmd4b	7.32301e-10	1.54745e-07	1.18174	0.240909	1.18174	3.98628	3.37324	7.32301e-10	1.54745e-07
Slc27a1	7.68216e-10	1.60402e-07	0.856008	-0.224304	-1.16821	1.49096	1.74176	7.68216e-10	1.60402e-07
Plcl2	1.00041e-09	2.06425e-07	1.14156	0.191005	1.14156	1.62964	1.42756	1.00041e-09	2.06425e-07
Cidec	1.10065e-09	2.24468e-07	0.843502	-0.245537	-1.18553	1.77668	2.10631	1.10065e-09	2.24468e-07
Mctp2	1.31364e-09	2.64093e-07	1.11657	0.159078	1.11657	1.43842	1.28824	1.31364e-09	2.64093e-07
Spi1	1.32506e-09	2.64093e-07	1.06054	0.0847991	1.06054	1.12229	1.05823	1.32506e-09	2.64093e-07
Lyn	1.4709e-09	2.89867e-07	1.1929	0.254469	1.1929	2.02318	1.69602	1.4709e-09	2.89867e-07
Plin1	1.57197e-09	3.06342e-07	0.849467	-0.235369	-1.17721	2.04105	2.40274	1.57197e-09	3.06342e-07
Pdzd2	1.70015e-09	3.22514e-07	0.869843	-0.201173	-1.14963	2.13393	2.45324	1.70015e-09	3.22514e-07
Pcx	1.70034e-09	3.22514e-07	0.847949	-0.237951	-1.17932	2.06891	2.4399	1.70034e-09	3.22514e-07
Pid1	1.71012e-09	3.22514e-07	1.22416	0.291795	1.22416	4.0138	3.27882	1.71012e-09	3.22514e-07
Bach2	1.80917e-09	3.37564e-07	1.16211	0.216747	1.16211	2.0527	1.76636	1.80917e-09	3.37564e-07
Prex1	1.98934e-09	3.67274e-07	1.07027	0.097976	1.07027	1.16273	1.08639	1.98934e-09	3.67274e-07
Nedd9	2.26431e-09	4.13685e-07	1.17048	0.227095	1.17048	1.72968	1.47776	2.26431e-09	4.13685e-07
Inpp4b	2.77405e-09	5.01589e-07	1.17332	0.230601	1.17332	1.79354	1.5286	2.77405e-09	5.01589e-07
Pparg	2.99997e-09	5.36903e-07	0.814354	-0.296272	-1.22797	3.99429	4.90485	2.99997e-09	5.36903e-07
Pirb	3.89968e-09	6.87095e-07	1.04366	0.0616554	1.04366	1.07648	1.03145	3.89968e-09	6.87095e-07
Ptpro	3.91752e-09	6.87095e-07	1.0652	0.0911286	1.0652	1.12491	1.05605	3.91752e-09	6.87095e-07
Ppara	4.11467e-09	7.14527e-07	0.826065	-0.275672	-1.21056	2.05061	2.48238	4.11467e-09	7.14527e-07
Acox1	4.22399e-09	7.20544e-07	0.865707	-0.20805	-1.15513	2.38125	2.75065	4.22399e-09	7.20544e-07
Nckap1l	4.23149e-09	7.20544e-07	1.06582	0.0919607	1.06582	1.13465	1.06459	4.23149e-09	7.20544e-07
Msr1	4.63401e-09	7.815e-07	1.07747	0.107642	1.07747	1.14784	1.06531	4.63401e-09	7.815e-07
Ces1d	5.2479e-09	8.71643e-07	0.870813	-0.199565	-1.14835	2.02675	2.32742	5.2479e-09	8.71643e-07
Sept11	5.26792e-09	8.71643e-07	1.12244	0.166635	1.12244	1.59565	1.42159	5.26792e-09	8.71643e-07
Fgf14	7.13518e-09	1.16624e-06	0.836356	-0.25781	-1.19566	2.74616	3.28348	7.13518e-09	1.16624e-06
Sgcd	7.18135e-09	1.16624e-06	0.883488	-0.178717	-1.13188	4.24026	4.79945	7.18135e-09	1.16624e-06
Hck	7.33167e-09	1.17973e-06	1.05185	0.0729275	1.05185	1.09415	1.04021	7.33167e-09	1.17973e-06
Vav3	7.98753e-09	1.27358e-06	1.14562	0.196132	1.14562	2.25744	1.97049	7.98753e-09	1.27358e-06
Fam13a	8.5278e-09	1.34747e-06	0.825026	-0.277488	-1.21208	3.16553	3.83688	8.5278e-09	1.34747e-06
Cd86	9.88486e-09	1.54795e-06	1.05825	0.081674	1.05825	1.11125	1.05009	9.88486e-09	1.54795e-06
Mctp1	1.04485e-08	1.62173e-06	1.20269	0.266261	1.20269	2.56287	2.13095	1.04485e-08	1.62173e-06
Tspan12	1.09468e-08	1.68418e-06	0.892014	-0.164862	-1.12106	1.51466	1.69802	1.09468e-08	1.68418e-06
Slc43a2	1.25994e-08	1.91849e-06	1.09813	0.13505	1.09813	1.27767	1.1635	1.25994e-08	1.91849e-06
Rab31	1.26886e-08	1.91849e-06	1.11967	0.163076	1.11967	1.51816	1.3559	1.26886e-08	1.91849e-06
Cybb	1.37308e-08	2.05832e-06	1.06788	0.0947456	1.06788	1.1556	1.08215	1.37308e-08	2.05832e-06
Fam65b	1.41937e-08	2.10969e-06	1.14077	0.19001	1.14077	1.45213	1.27294	1.41937e-08	2.10969e-06
Tenm4	1.45184e-08	2.13981e-06	0.838069	-0.254859	-1.19322	2.0753	2.47629	1.45184e-08	2.13981e-06
Cd200r1	1.47433e-08	2.15485e-06	1.05149	0.0724388	1.05149	1.08485	1.03172	1.47433e-08	2.15485e-06
Plekhm3	1.67425e-08	2.42683e-06	1.11045	0.151146	1.11045	1.66173	1.49645	1.67425e-08	2.42683e-06
Dock11	1.71933e-08	2.47174e-06	1.10476	0.143736	1.10476	1.84546	1.67046	1.71933e-08	2.47174e-06
Aqp9	1.88512e-08	2.68806e-06	1.03156	0.0448255	1.03156	1.04109	1.00924	1.88512e-08	2.68806e-06
Fcgr2b	1.97309e-08	2.79081e-06	1.0567	0.0795644	1.0567	1.11247	1.05278	1.97309e-08	2.79081e-06
Car3	1.99054e-08	2.79297e-06	0.869061	-0.202471	-1.15067	5.52679	6.3595	1.99054e-08	2.79297e-06
Aco2	2.03189e-08	2.82836e-06	0.886513	-0.173787	-1.12802	2.4153	2.7245	2.03189e-08	2.82836e-06
Tmem120b	2.16666e-08	2.99221e-06	0.861963	-0.214302	-1.16014	1.50122	1.74163	2.16666e-08	2.99221e-06
Ctss	2.24421e-08	3.05907e-06	1.07694	0.106944	1.07694	1.18516	1.10048	2.24421e-08	3.05907e-06
Vwa8	2.24996e-08	3.05907e-06	0.891485	-0.165718	-1.12172	2.16361	2.42697	2.24996e-08	3.05907e-06
Ccdc109b	2.34608e-08	3.16523e-06	1.07654	0.106404	1.07654	1.19476	1.10981	2.34608e-08	3.16523e-06
Ror1	2.45366e-08	3.2851e-06	1.16092	0.21527	1.16092	4.8965	4.21777	2.45366e-08	3.2851e-06
Camk1d	2.48255e-08	3.2986e-06	1.10404	0.142791	1.10404	4.4523	4.03274	2.48255e-08	3.2986e-06
Chpt1	2.72728e-08	3.59652e-06	0.875069	-0.192531	-1.14277	3.20021	3.65709	2.72728e-08	3.59652e-06
Eif4g3	3.05185e-08	3.96605e-06	1.09771	0.1345	1.09771	2.50627	2.28318	3.05185e-08	3.96605e-06
Vav1	3.05272e-08	3.96605e-06	1.04254	0.0601085	1.04254	1.07433	1.03049	3.05272e-08	3.96605e-06
Fam105a	3.14795e-08	4.0375e-06	1.04781	0.0673827	1.04781	1.09059	1.04083	3.14795e-08	4.0375e-06
Dab2	3.15376e-08	4.0375e-06	1.12043	0.164057	1.12043	2.60594	2.32583	3.15376e-08	4.0375e-06
Dennd1c	3.94635e-08	5.01559e-06	1.03023	0.0429727	1.03023	1.0444	1.01375	3.94635e-08	5.01559e-06
Sidt1	4.23335e-08	5.31493e-06	1.03463	0.0491088	1.03463	1.04744	1.01238	4.23335e-08	5.31493e-06
Apobec3	4.29813e-08	5.31493e-06	1.09685	0.133365	1.09685	1.46685	1.33733	4.29813e-08	5.31493e-06
Hacd2	4.30935e-08	5.31493e-06	0.840434	-0.250793	-1.18986	2.20233	2.62046	4.30935e-08	5.31493e-06
Nrros	4.32315e-08	5.31493e-06	1.09642	0.132795	1.09642	1.27848	1.16606	4.32315e-08	5.31493e-06
Il6ra	4.3334e-08	5.31493e-06	1.11727	0.159981	1.11727	1.77329	1.58716	4.3334e-08	5.31493e-06
Fign	4.63491e-08	5.57851e-06	0.892335	-0.164343	-1.12066	1.41386	1.58445	4.63491e-08	5.57851e-06
Plekha2	4.6367e-08	5.57851e-06	1.08395	0.116304	1.08395	1.29436	1.19411	4.6367e-08	5.57851e-06
Trim14	4.64373e-08	5.57851e-06	1.06572	0.0918252	1.06572	1.15646	1.08515	4.64373e-08	5.57851e-06
Pfkfb1	4.94794e-08	5.90353e-06	0.890675	-0.167029	-1.12274	1.38297	1.55272	4.94794e-08	5.90353e-06
Hk2	5.66305e-08	6.71109e-06	0.868406	-0.203559	-1.15154	1.66497	1.91727	5.66305e-08	6.71109e-06
Bcl11a	5.90682e-08	6.95301e-06	1.07003	0.0976533	1.07003	1.13489	1.06061	5.90682e-08	6.95301e-06
Ankef1	6.26473e-08	7.32515e-06	0.869972	-0.20096	-1.14946	1.71497	1.97129	6.26473e-08	7.32515e-06
Slc1a5	6.35682e-08	7.3836e-06	0.847555	-0.238621	-1.17986	2.93332	3.46091	6.35682e-08	7.3836e-06
Mlxipl	7.19124e-08	8.29784e-06	0.849472	-0.235363	-1.1772	1.73138	2.03818	7.19124e-08	8.29784e-06
Mpp6	7.56613e-08	8.67335e-06	1.12573	0.170856	1.12573	3.08442	2.73994	7.56613e-08	8.67335e-06
Lonp2	7.66243e-08	8.72671e-06	0.900343	-0.151453	-1.11069	2.05491	2.28236	7.66243e-08	8.72671e-06
Slamf6	8.69367e-08	9.83731e-06	1.02306	0.0328974	1.02306	1.02925	1.00605	8.69367e-08	9.83731e-06
Tns1	8.83947e-08	9.91045e-06	0.872432	-0.196886	-1.14622	3.89821	4.46822	8.83947e-08	9.91045e-06
Acvr1c	8.87132e-08	9.91045e-06	0.867535	-0.205006	-1.15269	1.59245	1.8356	8.87132e-08	9.91045e-06
Snx2	9.03141e-08	1.00254e-05	1.10413	0.142915	1.10413	1.69158	1.53204	9.03141e-08	1.00254e-05
Mpc1	9.6574e-08	1.06529e-05	0.882908	-0.179664	-1.13262	2.19855	2.49013	9.6574e-08	1.06529e-05
Gsap	1.02807e-07	1.12696e-05	1.06597	0.0921671	1.06597	1.16585	1.0937	1.02807e-07	1.12696e-05
Erbb4	1.09551e-07	1.19343e-05	0.856083	-0.224177	-1.16811	2.83618	3.31297	1.09551e-07	1.19343e-05
Ipcef1	1.50504e-07	1.61947e-05	1.03904	0.0552531	1.03904	1.05955	1.01973	1.50504e-07	1.61947e-05
Cd226	1.50507e-07	1.61947e-05	1.06709	0.0936762	1.06709	1.1259	1.05512	1.50507e-07	1.61947e-05
Adam12	1.54057e-07	1.64757e-05	0.832761	-0.264025	-1.20082	1.88774	2.26684	1.54057e-07	1.64757e-05
Lcp1	1.57735e-07	1.67668e-05	1.08152	0.11306	1.08152	1.28186	1.18524	1.57735e-07	1.67668e-05
Vegfa	1.60565e-07	1.69647e-05	0.896784	-0.157167	-1.1151	1.49224	1.66399	1.60565e-07	1.69647e-05
Rasgrp1	1.72166e-07	1.80815e-05	1.03572	0.050639	1.03572	1.05668	1.02023	1.72166e-07	1.80815e-05
Pnpla3	1.82459e-07	1.90485e-05	0.83362	-0.262539	-1.19959	2.01396	2.41592	1.82459e-07	1.90485e-05
Dpyd	1.86097e-07	1.93133e-05	0.878777	-0.186431	-1.13795	2.15396	2.45109	1.86097e-07	1.93133e-05
Ptpn13	1.88109e-07	1.94073e-05	1.12658	0.171956	1.12658	2.53788	2.25272	1.88109e-07	1.94073e-05
Nfia	1.8931e-07	1.9417e-05	0.927064	-0.109259	-1.07867	10.248	11.0543	1.8931e-07	1.9417e-05
Cacna1i	2.11247e-07	2.14863e-05	1.01362	0.019523	1.01362	1.01575	1.00209	2.11247e-07	2.14863e-05
Ppp2r5a	2.11935e-07	2.14863e-05	0.865795	-0.207902	-1.15501	3.05241	3.52555	2.11935e-07	2.14863e-05
Sntg1	2.21643e-07	2.23414e-05	1.22069	0.2877	1.22069	3.77896	3.09575	2.21643e-07	2.23414e-05
Lrmp	2.23707e-07	2.24205e-05	1.04471	0.063107	1.04471	1.08279	1.03644	2.23707e-07	2.24205e-05
4933406I18Rik	2.32133e-07	2.31329e-05	0.85004	-0.234398	-1.17642	2.09036	2.45914	2.32133e-07	2.31329e-05
Il15ra	2.43566e-07	2.41351e-05	0.895165	-0.159774	-1.11711	1.53145	1.7108	2.43566e-07	2.41351e-05
C1qb	2.74195e-07	2.70174e-05	1.07679	0.106733	1.07679	1.25501	1.16552	2.74195e-07	2.70174e-05
Gas7	2.92353e-07	2.86457e-05	1.13342	0.180682	1.13342	1.73994	1.53513	2.92353e-07	2.86457e-05
Napsa	2.99761e-07	2.92084e-05	1.02227	0.0317762	1.02227	1.03127	1.0088	2.99761e-07	2.92084e-05
Selplg	3.05999e-07	2.94938e-05	1.03743	0.0530097	1.03743	1.07199	1.03331	3.05999e-07	2.94938e-05
Mical3	3.06054e-07	2.94938e-05	0.903906	-0.145755	-1.10631	2.28251	2.52516	3.06054e-07	2.94938e-05
Zbtb7c	3.2216e-07	3.07478e-05	1.12163	0.165599	1.12163	2.67996	2.38934	3.2216e-07	3.07478e-05
Ptpn1	3.22572e-07	3.07478e-05	1.09677	0.133262	1.09677	1.42786	1.30187	3.22572e-07	3.07478e-05
Apba1	3.2654e-07	3.09577e-05	1.12995	0.176265	1.12995	2.11786	1.87429	3.2654e-07	3.09577e-05
Arhgap25	3.55241e-07	3.34977e-05	1.05496	0.0771887	1.05496	1.12755	1.06881	3.55241e-07	3.34977e-05
Tspan18	3.61238e-07	3.3881e-05	0.865755	-0.20797	-1.15506	1.86128	2.14989	3.61238e-07	3.3881e-05
Dgkg	3.67445e-07	3.41242e-05	1.03331	0.0472685	1.03331	1.0516	1.0177	3.67445e-07	3.41242e-05
Fgr	3.67722e-07	3.41242e-05	1.03849	0.0544843	1.03849	1.06472	1.02526	3.67722e-07	3.41242e-05
Mrc1	3.77659e-07	3.48619e-05	1.18741	0.247815	1.18741	1.75847	1.48093	3.77659e-07	3.48619e-05
Dpep2	3.96984e-07	3.6454e-05	1.02303	0.0328545	1.02303	1.03274	1.00949	3.96984e-07	3.6454e-05
Lpin1	4.12343e-07	3.76671e-05	0.898062	-0.155113	-1.11351	1.75739	1.95687	4.12343e-07	3.76671e-05
Fkbp5	4.20972e-07	3.82561e-05	1.11063	0.151377	1.11063	3.62405	3.26306	4.20972e-07	3.82561e-05
Atp2b1	4.25704e-07	3.84867e-05	1.11129	0.15224	1.11129	2.59637	2.33635	4.25704e-07	3.84867e-05
St8sia6	4.46555e-07	4.01647e-05	1.06701	0.0935743	1.06701	1.10953	1.03985	4.46555e-07	4.01647e-05
Cotl1	4.54696e-07	4.06883e-05	1.05464	0.0767497	1.05464	1.13041	1.07184	4.54696e-07	4.06883e-05
Ebf3	4.65611e-07	4.14535e-05	0.887617	-0.171991	-1.12661	1.40414	1.58192	4.65611e-07	4.14535e-05
Zfp710	4.71953e-07	4.18059e-05	1.10771	0.147582	1.10771	1.67111	1.50862	4.71953e-07	4.18059e-05
Gm42418	4.93089e-07	4.34587e-05	1.07017	0.0978362	1.07017	37.0352	34.6069	4.93089e-07	4.34587e-05
Fam73b	5.4637e-07	4.79139e-05	0.913605	-0.130358	-1.09457	1.40718	1.54026	5.4637e-07	4.79139e-05
Ppp1r21	5.60176e-07	4.88802e-05	1.08482	0.117455	1.08482	1.39931	1.2899	5.60176e-07	4.88802e-05
Rhoh	5.65016e-07	4.90585e-05	1.03879	0.0549035	1.03879	1.0718	1.03178	5.65016e-07	4.90585e-05
Ppargc1b	5.96136e-07	5.15055e-05	0.837963	-0.255042	-1.19337	2.18938	2.61274	5.96136e-07	5.15055e-05
Rgs7	6.12051e-07	5.26214e-05	0.827806	-0.272636	-1.20801	2.65682	3.20948	6.12051e-07	5.26214e-05
Inpp4a	6.19743e-07	5.30228e-05	1.08868	0.12258	1.08868	1.53676	1.41158	6.19743e-07	5.30228e-05
Acss2	6.41487e-07	5.46167e-05	0.846238	-0.240865	-1.1817	1.97769	2.33704	6.41487e-07	5.46167e-05
A630001G21Rik	6.53821e-07	5.53979e-05	1.05386	0.0756798	1.05386	1.13637	1.07829	6.53821e-07	5.53979e-05
Cyth4	6.71374e-07	5.66117e-05	1.04816	0.0678572	1.04816	1.09739	1.04697	6.71374e-07	5.66117e-05
Dpysl2	7.0226e-07	5.89327e-05	1.09178	0.126689	1.09178	1.87275	1.71531	7.0226e-07	5.89327e-05
Thrb	7.12684e-07	5.95227e-05	0.89395	-0.161734	-1.11863	3.10973	3.47864	7.12684e-07	5.95227e-05
Ppm1h	7.19563e-07	5.98124e-05	1.10245	0.140715	1.10245	1.51744	1.37642	7.19563e-07	5.98124e-05
Tec	8.14151e-07	6.73556e-05	1.08734	0.120808	1.08734	1.44697	1.33074	8.14151e-07	6.73556e-05
Man1a	8.3163e-07	6.84787e-05	1.09782	0.134638	1.09782	3.44543	3.13843	8.3163e-07	6.84787e-05
Lipe	8.81676e-07	7.22603e-05	0.884911	-0.176395	-1.13006	1.96252	2.21776	8.81676e-07	7.22603e-05
Zswim6	9.05194e-07	7.38427e-05	1.10917	0.149479	1.10917	2.75512	2.48395	9.05194e-07	7.38427e-05
Soat1	9.18054e-07	7.43094e-05	1.07264	0.101165	1.07264	1.29694	1.20911	9.18054e-07	7.43094e-05
Neat1	9.19388e-07	7.43094e-05	0.894375	-0.161048	-1.1181	4.71265	5.26921	9.19388e-07	7.43094e-05
Malat1	9.77042e-07	7.8607e-05	0.956637	-0.0639566	-1.04533	70.3174	73.5048	9.77042e-07	7.8607e-05
Pld4	1.01527e-06	8.131e-05	1.04357	0.0615286	1.04357	1.08972	1.04422	1.01527e-06	8.131e-05
Ptpn4	1.07044e-06	8.53388e-05	0.889333	-0.169204	-1.12444	1.97572	2.22157	1.07044e-06	8.53388e-05
Zfp804b	1.08584e-06	8.61742e-05	1.24501	0.316154	1.24501	2.00844	1.6132	1.08584e-06	8.61742e-05
Shtn1	1.24496e-06	9.83572e-05	1.08568	0.118595	1.08568	1.43709	1.32368	1.24496e-06	9.83572e-05
Sh2b2	1.25435e-06	9.86549e-05	0.901782	-0.14915	-1.10892	1.40325	1.55608	1.25435e-06	9.86549e-05
Qk	1.31132e-06	0.000102675	0.924027	-0.113993	-1.08222	3.53511	3.82576	1.31132e-06	0.000102675
Maf	1.36424e-06	0.000106344	1.10467	0.143614	1.10467	1.62674	1.4726	1.36424e-06	0.000106344
Il16	1.42438e-06	0.000110541	1.10442	0.143284	1.10442	1.6968	1.53638	1.42438e-06	0.000110541
Fgd2	1.45863e-06	0.0001127	1.04058	0.0573911	1.04058	1.08145	1.03927	1.45863e-06	0.0001127
Adrbk2	1.4788e-06	0.000113758	0.910141	-0.135839	-1.09873	1.38519	1.52195	1.4788e-06	0.000113758
Mndal	1.52055e-06	0.000116458	1.10162	0.139629	1.10162	1.6028	1.45495	1.52055e-06	0.000116458
Fabp4	1.55793e-06	0.000118417	0.938531	-0.0915244	-1.0655	5.24393	5.58738	1.55793e-06	0.000118417
Rgcc	1.56945e-06	0.000118417	0.886659	-0.173549	-1.12783	1.53937	1.73615	1.56945e-06	0.000118417
Myh9	1.57189e-06	0.000118417	1.09108	0.12576	1.09108	1.95584	1.79257	1.57189e-06	0.000118417
Rgs10	1.57313e-06	0.000118417	1.04753	0.0669964	1.04753	1.12613	1.07503	1.57313e-06	0.000118417
Rftn1	1.63937e-06	0.000122876	1.09796	0.134828	1.09796	1.87387	1.70668	1.63937e-06	0.000122876
Sell	1.69916e-06	0.000126815	1.02495	0.0355588	1.02495	1.03919	1.01389	1.69916e-06	0.000126815
Ncf4	1.7159e-06	0.000127522	1.01874	0.026779	1.01874	1.0284	1.00949	1.7159e-06	0.000127522
Rasgrp4	1.75147e-06	0.000129617	1.03029	0.0430479	1.03029	1.05742	1.02633	1.75147e-06	0.000129617
Mmd	1.79173e-06	0.000132038	0.89827	-0.154779	-1.11325	1.65461	1.842	1.79173e-06	0.000132038
Cd300lb	1.84591e-06	0.000135462	1.02142	0.0305789	1.02142	1.02852	1.00695	1.84591e-06	0.000135462
Gbe1	2.03837e-06	0.000148547	0.859624	-0.218223	-1.1633	2.44582	2.84522	2.03837e-06	0.000148547
Il1rl1	2.04115e-06	0.000148547	1.0302	0.042931	1.0302	1.0489	1.01815	2.04115e-06	0.000148547
Aox1	2.4487e-06	0.00017747	0.91245	-0.132183	-1.09595	1.52587	1.67228	2.4487e-06	0.00017747
Ahnak	2.60599e-06	0.000188092	1.07721	0.1073	1.07721	3.70359	3.43813	2.60599e-06	0.000188092
Arhgap24	2.66414e-06	0.000191501	0.860283	-0.217117	-1.16241	3.96189	4.60534	2.66414e-06	0.000191501
Ikzf3	2.7608e-06	0.00019764	1.05355	0.0752565	1.05355	1.10598	1.04976	2.7608e-06	0.00019764
Mast4	2.77319e-06	0.000197719	1.10199	0.14011	1.10199	8.67355	7.87082	2.77319e-06	0.000197719
Csf3r	2.83937e-06	0.000201618	1.02808	0.0399486	1.02808	1.04894	1.0203	2.83937e-06	0.000201618
Grm1	2.91429e-06	0.000206104	0.905762	-0.142796	-1.10404	1.09234	1.20599	2.91429e-06	0.000206104
Dcn	2.96326e-06	0.000208224	1.08546	0.1183	1.08546	4.56112	4.20203	2.96326e-06	0.000208224
Lpl	2.96801e-06	0.000208224	0.898741	-0.154022	-1.11267	4.13905	4.60538	2.96801e-06	0.000208224
Rfx2	3.12564e-06	0.000218409	1.07998	0.111008	1.07998	1.36868	1.26731	3.12564e-06	0.000218409
March3	3.17073e-06	0.000220374	0.912916	-0.131446	-1.09539	4.07766	4.46663	3.17073e-06	0.000220374
Alcam	3.1789e-06	0.000220374	1.12646	0.171802	1.12646	1.59584	1.41668	3.1789e-06	0.000220374
Csrp2	3.3215e-06	0.000229354	1.08368	0.115943	1.08368	1.48188	1.36745	3.3215e-06	0.000229354
Myl1	3.36156e-06	0.00023121	0.912087	-0.132757	-1.09639	1.64416	1.80264	3.36156e-06	0.00023121
Gng2	3.49056e-06	0.000239144	1.08406	0.116448	1.08406	1.32671	1.22383	3.49056e-06	0.000239144
Pde3b	3.5271e-06	0.00024047	0.849991	-0.23448	-1.17648	3.38686	3.98458	3.5271e-06	0.00024047
Map3k14	3.53733e-06	0.00024047	1.09239	0.127489	1.09239	1.52757	1.39838	3.53733e-06	0.00024047
App	3.59368e-06	0.000243358	1.08188	0.113538	1.08188	3.72056	3.43898	3.59368e-06	0.000243358
Gm16168	3.67473e-06	0.000247889	0.908242	-0.138851	-1.10103	1.33154	1.46607	3.67473e-06	0.000247889
Naip2	3.73159e-06	0.000250084	1.03717	0.0526577	1.03717	1.08061	1.04188	3.73159e-06	0.000250084
Pbx3	3.73579e-06	0.000250084	1.10119	0.139066	1.10119	1.90466	1.72964	3.73579e-06	0.000250084
Bin2	3.88835e-06	0.000257992	1.02696	0.0383793	1.02696	1.0428	1.01542	3.88835e-06	0.000257992
Psd4	3.89236e-06	0.000257992	1.02463	0.0351008	1.02463	1.03798	1.01303	3.89236e-06	0.000257992
Hip1	3.89805e-06	0.000257992	1.11404	0.155806	1.11404	3.45705	3.10315	3.89805e-06	0.000257992
Ntng2	4.00314e-06	0.000263951	1.07388	0.102828	1.07388	1.30374	1.21405	4.00314e-06	0.000263951
Unc93b1	4.13569e-06	0.00027167	1.06802	0.0949386	1.06802	1.24427	1.16503	4.13569e-06	0.00027167
Gmip	4.52958e-06	0.000296434	1.05994	0.0839794	1.05994	1.20168	1.13373	4.52958e-06	0.000296434
Diaph1	4.61737e-06	0.00030065	1.09504	0.130986	1.09504	2.03303	1.85657	4.61737e-06	0.00030065
Was	4.62828e-06	0.00030065	1.01608	0.0230089	1.01608	1.02255	1.00638	4.62828e-06	0.00030065
Sp100	4.94826e-06	0.000319798	1.0826	0.114502	1.0826	1.96388	1.81404	4.94826e-06	0.000319798
Gm20532	4.95952e-06	0.000319798	0.896317	-0.15792	-1.11568	1.45505	1.62336	4.95952e-06	0.000319798
Laptm5	5.0419e-06	0.000323919	1.05123	0.0720761	1.05123	1.13942	1.0839	5.0419e-06	0.000323919
Btk	5.21261e-06	0.000333664	1.04041	0.0571554	1.04041	1.08516	1.04301	5.21261e-06	0.000333664
Pou2af1	5.62868e-06	0.000358576	1.0319	0.0453081	1.0319	1.05118	1.01868	5.62868e-06	0.000358576
Wasf2	5.64268e-06	0.000358576	1.09223	0.127281	1.09223	2.59397	2.37492	5.64268e-06	0.000358576
Greb1l	5.85212e-06	0.000370543	1.1159	0.158202	1.1159	1.74599	1.56465	5.85212e-06	0.000370543
Cd300a	6.07158e-06	0.000383056	1.03225	0.0457883	1.03225	1.06107	1.02792	6.07158e-06	0.000383056
Cdc37l1	6.2321e-06	0.000391774	0.927522	-0.108547	-1.07814	1.34241	1.4473	6.2321e-06	0.000391774
Ildr2	6.27249e-06	0.000392029	1.08911	0.123145	1.08911	1.62995	1.49659	6.27249e-06	0.000392029
Slc1a3	6.28087e-06	0.000392029	0.878579	-0.186756	-1.1382	2.03255	2.31345	6.28087e-06	0.000392029
Gls	6.43263e-06	0.000400077	1.07913	0.109867	1.07913	2.62001	2.4279	6.43263e-06	0.000400077
Gm2245	6.57469e-06	0.000405807	1.0232	0.0330913	1.0232	1.03906	1.0155	6.57469e-06	0.000405807
Pitpna	6.58874e-06	0.000405807	1.08747	0.120975	1.08747	1.90535	1.75209	6.58874e-06	0.000405807
Plcxd3	6.59415e-06	0.000405807	1.12659	0.171969	1.12659	1.55771	1.38267	6.59415e-06	0.000405807
Slc22a23	6.74768e-06	0.000412877	0.901784	-0.149146	-1.10891	1.3918	1.54339	6.74768e-06	0.000412877
Atp2a2	6.75613e-06	0.000412877	0.901389	-0.149778	-1.1094	4.85771	5.38914	6.75613e-06	0.000412877
Kcnj3	7.40381e-06	0.000450887	0.805041	-0.312866	-1.24217	1.92634	2.39285	7.40381e-06	0.000450887
Gja1	7.46824e-06	0.000453237	0.916263	-0.126167	-1.09139	1.37194	1.49733	7.46824e-06	0.000453237
Snx20	7.85786e-06	0.000475238	1.02366	0.0337367	1.02366	1.03995	1.01592	7.85786e-06	0.000475238
Slc24a3	8.05019e-06	0.000485197	0.856738	-0.223074	-1.16722	2.5289	2.95177	8.05019e-06	0.000485197
Etv1	8.50992e-06	0.000511149	1.05995	0.0839896	1.05995	1.19549	1.12788	8.50992e-06	0.000511149
Xpnpep3	8.66815e-06	0.000518876	0.928568	-0.10692	-1.07693	1.24533	1.34113	8.66815e-06	0.000518876
Zfyve9	8.87222e-06	0.000529285	0.922438	-0.116477	-1.08408	1.66773	1.80796	8.87222e-06	0.000529285
Trpm2	9.09034e-06	0.000540459	1.01943	0.0277627	1.01943	1.02798	1.00839	9.09034e-06	0.000540459
Alox15	9.32858e-06	0.000551447	1.04338	0.0612659	1.04338	1.0622	1.01804	9.32858e-06	0.000551447
Rps6ka1	9.36652e-06	0.000551447	1.03598	0.051002	1.03598	1.07832	1.04087	9.36652e-06	0.000551447
Fam196b	9.36947e-06	0.000551447	1.02164	0.0308893	1.02164	1.03317	1.01129	9.36947e-06	0.000551447
Ppp2r2b	9.41812e-06	0.000552456	1.13408	0.181526	1.13408	1.6749	1.47688	9.41812e-06	0.000552456
Tkt	9.57347e-06	0.000559697	0.90961	-0.136681	-1.09937	2.1169	2.32726	9.57347e-06	0.000559697
Cdk14	9.71188e-06	0.000564704	1.10984	0.150345	1.10984	2.45399	2.21113	9.71188e-06	0.000564704
Gna15	9.72351e-06	0.000564704	1.01558	0.0223044	1.01558	1.02214	1.00646	9.72351e-06	0.000564704
Pik3cg	1.02008e-05	0.000590471	1.02673	0.0380601	1.02673	1.04802	1.02073	1.02008e-05	0.000590471
Tmem45b	1.06135e-05	0.000612339	0.864958	-0.209297	-1.15613	1.55504	1.79782	1.06135e-05	0.000612339
Zc3h12d	1.0727e-05	0.000616025	1.02306	0.0328872	1.02306	1.0345	1.01118	1.0727e-05	0.000616025
Arhgap10	1.07477e-05	0.000616025	1.09843	0.135443	1.09843	2.22282	2.02364	1.07477e-05	0.000616025
Tnfrsf21	1.08039e-05	0.000616875	1.05049	0.0710646	1.05049	1.14042	1.08561	1.08039e-05	0.000616875
Dapk1	1.08329e-05	0.000616875	1.10722	0.146938	1.10722	2.82645	2.55275	1.08329e-05	0.000616875
Eno2	1.13799e-05	0.00064593	1.02183	0.0311592	1.02183	1.0383	1.01612	1.13799e-05	0.00064593
Sik2	1.19401e-05	0.00067554	0.861222	-0.215543	-1.16114	3.79792	4.40992	1.19401e-05	0.00067554
Bcl11b	1.20341e-05	0.000676682	1.03621	0.0513138	1.03621	1.05594	1.01905	1.20341e-05	0.000676682
AI607873	1.20374e-05	0.000676682	1.07943	0.110265	1.07943	1.33462	1.23642	1.20374e-05	0.000676682
Slc36a2	1.25327e-05	0.000701739	0.899985	-0.152027	-1.11113	1.80392	2.00439	1.25327e-05	0.000701739
Gm8369	1.25632e-05	0.000701739	1.02332	0.0332618	1.02332	1.03794	1.01429	1.25632e-05	0.000701739
F630028O10Rik	1.29315e-05	0.000720019	1.03582	0.0507696	1.03582	1.07231	1.03523	1.29315e-05	0.000720019
Optn	1.30185e-05	0.000722566	0.919983	-0.12032	-1.08698	1.35739	1.47546	1.30185e-05	0.000722566
Kcnab1	1.32108e-05	0.000730926	1.10431	0.14314	1.10431	1.47036	1.33147	1.32108e-05	0.000730926
Adap2	1.35724e-05	0.000748576	1.06605	0.0922733	1.06605	1.21718	1.14177	1.35724e-05	0.000748576
Fam169b	1.39902e-05	0.000765313	1.03069	0.0436168	1.03069	1.05457	1.02317	1.39902e-05	0.000765313
Pcdh7	1.40025e-05	0.000765313	0.898488	-0.154429	-1.11298	4.95133	5.51073	1.40025e-05	0.000765313
Por	1.40068e-05	0.000765313	0.905247	-0.143616	-1.10467	2.12542	2.34789	1.40068e-05	0.000765313
Art3	1.432e-05	0.000779993	0.89839	-0.154586	-1.1131	1.71488	1.90884	1.432e-05	0.000779993
Tbc1d9	1.44657e-05	0.00078549	1.04792	0.0675262	1.04792	1.11886	1.0677	1.44657e-05	0.00078549
Pepd	1.50918e-05	0.000816958	1.07568	0.105252	1.07568	1.39804	1.29968	1.50918e-05	0.000816958
Pstpip1	1.55605e-05	0.000839742	1.0263	0.0374475	1.0263	1.04745	1.02061	1.55605e-05	0.000839742
Tgfbi	1.58629e-05	0.000853432	1.06569	0.0917854	1.06569	1.26219	1.18439	1.58629e-05	0.000853432
Rassf2	1.59584e-05	0.000855948	1.06787	0.094741	1.06787	1.37387	1.28654	1.59584e-05	0.000855948
Gm12295	1.62313e-05	0.000867932	0.912143	-0.132668	-1.09632	1.08752	1.19227	1.62313e-05	0.000867932
Ms4a6d	1.64836e-05	0.000878742	1.03121	0.0443325	1.03121	1.06223	1.03008	1.64836e-05	0.000878742
Emilin2	1.68453e-05	0.000895302	1.06946	0.0968831	1.06946	1.22966	1.14979	1.68453e-05	0.000895302
Arhgef2	1.71326e-05	0.000906264	1.07127	0.0993193	1.07127	1.40014	1.30699	1.71326e-05	0.000906264
Cd74	1.7158e-05	0.000906264	1.0919	0.126844	1.0919	1.51025	1.38313	1.7158e-05	0.000906264
H2-Eb1	1.72066e-05	0.000906264	1.06938	0.0967738	1.06938	1.24664	1.16576	1.72066e-05	0.000906264
Trim30d	1.75406e-05	0.000921092	1.0549	0.0771119	1.0549	1.18579	1.12408	1.75406e-05	0.000921092
Raet1e	1.76629e-05	0.000924747	1.0289	0.0410994	1.0289	1.05594	1.02628	1.76629e-05	0.000924747
Armc7	1.88535e-05	0.000984142	1.0335	0.0475378	1.0335	1.07386	1.03905	1.88535e-05	0.000984142
Grem2	1.91771e-05	0.000997975	1.02654	0.0377869	1.02654	1.0431	1.01613	1.91771e-05	0.000997975
Ski	1.93654e-05	0.000997975	1.07118	0.0991981	1.07118	2.52892	2.36088	1.93654e-05	0.000997975
Nlgn1	1.93687e-05	0.000997975	1.13515	0.182885	1.13515	1.56014	1.37439	1.93687e-05	0.000997975
Slc28a2	1.9386e-05	0.000997975	1.03591	0.050899	1.03591	1.08495	1.04734	1.9386e-05	0.000997975
Mgll	1.9403e-05	0.000997975	0.907367	-0.140242	-1.10209	2.0354	2.24319	1.9403e-05	0.000997975
Sgms2	1.94928e-05	0.000999662	1.06461	0.0903292	1.06461	1.2332	1.15836	1.94928e-05	0.000999662
Zfp831	1.96607e-05	0.00100533	1.02977	0.0423242	1.02977	1.04909	1.01876	1.96607e-05	0.00100533
Cdon	1.98132e-05	0.00101018	1.12088	0.164632	1.12088	2.86054	2.55205	1.98132e-05	0.00101018
Oas2	1.99672e-05	0.00101508	1.0354	0.0501911	1.0354	1.07507	1.03831	1.99672e-05	0.00101508
Celf4	2.07373e-05	0.00105119	1.08773	0.121322	1.08773	1.56225	1.43625	2.07373e-05	0.00105119
Xdh	2.08144e-05	0.00105206	1.09097	0.125617	1.09097	2.2389	2.05221	2.08144e-05	0.00105206
Pik3r6	2.12581e-05	0.0010714	1.04314	0.0609349	1.04314	1.10916	1.06329	2.12581e-05	0.0010714
Adra1a	2.14778e-05	0.00107937	0.894711	-0.160507	-1.11768	1.57304	1.75815	2.14778e-05	0.00107937
Plxdc1	2.19653e-05	0.00110071	1.051	0.0717661	1.051	1.14069	1.08534	2.19653e-05	0.00110071
Negr1	2.23134e-05	0.00111097	0.87956	-0.185145	-1.13693	3.44794	3.92007	2.23134e-05	0.00111097
Adgrd1	2.23202e-05	0.00111097	1.10012	0.137666	1.10012	2.06482	1.8769	2.23202e-05	0.00111097
Arhgap39	2.23644e-05	0.00111097	1.07425	0.103326	1.07425	1.33201	1.23994	2.23644e-05	0.00111097
Heca	2.24234e-05	0.00111097	1.06042	0.0846333	1.06042	1.33035	1.25455	2.24234e-05	0.00111097
Abr	2.26095e-05	0.00111703	1.07896	0.109648	1.07896	1.44527	1.3395	2.26095e-05	0.00111703
Rras2	2.30287e-05	0.00113455	1.08076	0.11204	1.08076	1.85596	1.71728	2.30287e-05	0.00113455
Sntb1	2.31738e-05	0.0011385	0.899223	-0.153249	-1.11207	1.6152	1.79621	2.31738e-05	0.0011385
Cd44	2.32972e-05	0.0011389	1.08177	0.113396	1.08177	1.41749	1.31034	2.32972e-05	0.0011389
2600006K01Rik	2.33118e-05	0.0011389	1.00621	0.0089354	1.00621	1.00664	1.00043	2.33118e-05	0.0011389
Nlrp1a	2.37848e-05	0.00115878	1.01173	0.0168207	1.01173	1.01513	1.00336	2.37848e-05	0.00115878
Cnnm2	2.39842e-05	0.00116351	0.895943	-0.158522	-1.11614	1.60373	1.79	2.39842e-05	0.00116351
Themis2	2.40146e-05	0.00116351	1.03027	0.0430284	1.03027	1.05878	1.02766	2.40146e-05	0.00116351
Ptprm	2.41733e-05	0.00116798	0.927674	-0.10831	-1.07796	4.52814	4.88118	2.41733e-05	0.00116798
Tusc5	2.43462e-05	0.0011731	0.929691	-0.105177	-1.07563	1.17364	1.2624	2.43462e-05	0.0011731
Hcn3	2.4523e-05	0.00117838	1.0069	0.00992204	1.0069	1.00713	1.00023	2.4523e-05	0.00117838
Samhd1	2.49944e-05	0.00119775	1.08569	0.118608	1.08569	1.56995	1.44604	2.49944e-05	0.00119775
Elf4	2.51731e-05	0.00120303	1.07854	0.10908	1.07854	1.63713	1.51792	2.51731e-05	0.00120303
Dock7	2.5685e-05	0.00122416	1.08299	0.115024	1.08299	2.02454	1.86939	2.5685e-05	0.00122416
Jakmip1	2.66007e-05	0.00126436	1.01913	0.0273363	1.01913	1.02934	1.01002	2.66007e-05	0.00126436
Pros1	2.74906e-05	0.00130313	1.08034	0.111484	1.08034	1.44094	1.33379	2.74906e-05	0.00130313
Itgb1bp2	2.77797e-05	0.00131328	0.945738	-0.0804876	-1.05738	1.08161	1.14367	2.77797e-05	0.00131328
Phkg1	2.79199e-05	0.00131636	0.917387	-0.124397	-1.09005	1.17038	1.27577	2.79199e-05	0.00131636
Fgd3	2.84271e-05	0.00133552	1.02637	0.0375551	1.02637	1.04836	1.02143	2.84271e-05	0.00133552
Notch2	2.84786e-05	0.00133552	1.08253	0.114409	1.08253	1.82898	1.68954	2.84786e-05	0.00133552
Uvrag	2.88866e-05	0.00135105	1.10025	0.137833	1.10025	2.50066	2.27281	2.88866e-05	0.00135105
P2ry6	3.02081e-05	0.00140909	1.05425	0.076212	1.05425	1.19215	1.13081	3.02081e-05	0.00140909
Apobec1	3.09378e-05	0.00143931	1.06558	0.0916449	1.06558	1.22278	1.14752	3.09378e-05	0.00143931
Corin	3.11889e-05	0.00144715	0.857077	-0.222504	-1.16676	1.47451	1.72039	3.11889e-05	0.00144715
Arhgap32	3.16638e-05	0.00146531	0.926864	-0.10957	-1.07891	1.67742	1.80978	3.16638e-05	0.00146531
Gab2	3.24636e-05	0.00149837	1.09104	0.125698	1.09104	4.75667	4.35977	3.24636e-05	0.00149837
Smap2	3.2746e-05	0.00150743	1.06942	0.096833	1.06942	1.33881	1.2519	3.2746e-05	0.00150743
Cdo1	3.32516e-05	0.0015267	0.900408	-0.151349	-1.11061	1.75474	1.94882	3.32516e-05	0.0015267
Naip5	3.41978e-05	0.00156605	1.02147	0.0306445	1.02147	1.03427	1.01253	3.41978e-05	0.00156605
Meg3	3.49995e-05	0.00159858	1.14719	0.198099	1.14719	3.29694	2.87393	3.49995e-05	0.00159858
Med12l	3.63913e-05	0.00165783	0.918353	-0.122879	-1.08891	1.30979	1.42624	3.63913e-05	0.00165783
Ptpre	3.76876e-05	0.00171244	1.06492	0.0907506	1.06492	1.28903	1.21044	3.76876e-05	0.00171244
Adamtsl1	3.78768e-05	0.00171659	1.12039	0.163998	1.12039	2.32026	2.07095	3.78768e-05	0.00171659
Trabd2b	3.86752e-05	0.00174826	0.911943	-0.132985	-1.09656	1.59583	1.74992	3.86752e-05	0.00174826
Gm43603	3.89905e-05	0.00175798	1.03047	0.0433061	1.03047	1.05562	1.0244	3.89905e-05	0.00175798
Fgfr1	3.98165e-05	0.00179062	1.08977	0.124018	1.08977	1.87891	1.72414	3.98165e-05	0.00179062
Plek	4.0217e-05	0.00180401	1.05645	0.0792279	1.05645	1.18663	1.12322	4.0217e-05	0.00180401
Abcd3	4.11914e-05	0.001843	0.924864	-0.112687	-1.08124	1.77824	1.9227	4.11914e-05	0.001843
Ctcflos	4.2013e-05	0.00187498	0.913944	-0.129823	-1.09416	1.4311	1.56585	4.2013e-05	0.00187498
Txlng	4.31058e-05	0.00191886	0.895102	-0.159876	-1.11719	2.13313	2.38311	4.31058e-05	0.00191886
Gnpat	4.39725e-05	0.00195249	0.915321	-0.12765	-1.09251	1.44564	1.57938	4.39725e-05	0.00195249
Agap1	4.43847e-05	0.00196582	1.09589	0.132101	1.09589	3.28848	3.00074	4.43847e-05	0.00196582
Ano6	4.54627e-05	0.00200849	1.07545	0.104943	1.07545	2.9074	2.70343	4.54627e-05	0.00200849
Elmo1	4.59151e-05	0.00202338	1.07021	0.0978896	1.07021	4.85575	4.53721	4.59151e-05	0.00202338
Samsn1	4.63019e-05	0.00203531	1.02834	0.0403111	1.02834	1.05618	1.02708	4.63019e-05	0.00203531
Fam110b	4.69629e-05	0.00205921	1.06566	0.0917449	1.06566	1.29155	1.21198	4.69629e-05	0.00205921
Cdh12	4.78814e-05	0.00209425	1.04939	0.0695471	1.04939	1.09819	1.04651	4.78814e-05	0.00209425
Cacna1e	4.82156e-05	0.00210361	1.05963	0.0835622	1.05963	1.13124	1.06758	4.82156e-05	0.00210361
Gbp2b	4.94134e-05	0.00214582	1.00933	0.0133973	1.00933	1.01049	1.00115	4.94134e-05	0.00214582
B630005N14Rik	4.94277e-05	0.00214582	1.06902	0.0962945	1.06902	1.42153	1.32975	4.94277e-05	0.00214582
Acly	4.9979e-05	0.0021644	0.85838	-0.220312	-1.16499	2.21894	2.58504	4.9979e-05	0.0021644
Prdm16	5.01667e-05	0.00216718	0.896168	-0.15816	-1.11586	1.53413	1.71188	5.01667e-05	0.00216718
Prkcd	5.07724e-05	0.00218651	1.06662	0.0930477	1.06662	1.28612	1.20579	5.07724e-05	0.00218651
Etfa	5.08636e-05	0.00218651	0.927986	-0.107825	-1.0776	1.95837	2.11035	5.08636e-05	0.00218651
Piezo2	5.17279e-05	0.00221434	1.11464	0.156581	1.11464	1.90762	1.71142	5.17279e-05	0.00221434
Slc25a51	5.17634e-05	0.00221434	0.916049	-0.126503	-1.09164	1.56375	1.70706	5.17634e-05	0.00221434
Dpp10	5.33504e-05	0.00227667	1.01866	0.0266779	1.01866	1.02993	1.01106	5.33504e-05	0.00227667
Dpf3	5.56035e-05	0.00236706	0.919977	-0.12033	-1.08698	1.45623	1.5829	5.56035e-05	0.00236706
Wt1os	5.63281e-05	0.0023921	1.07725	0.107359	1.07725	1.68723	1.56623	5.63281e-05	0.0023921
Fmnl1	5.66243e-05	0.00239887	1.02538	0.036165	1.02538	1.05582	1.02968	5.66243e-05	0.00239887
Tmem150b	5.78264e-05	0.0024439	1.01783	0.0255027	1.01783	1.02678	1.00879	5.78264e-05	0.0024439
Birc3	5.79934e-05	0.00244507	1.06048	0.0847129	1.06048	1.36591	1.28801	5.79934e-05	0.00244507
Tespa1	5.83214e-05	0.002453	1.01825	0.0260982	1.01825	1.02862	1.01018	5.83214e-05	0.002453
B430306N03Rik	5.90825e-05	0.00247735	1.00945	0.0135724	1.00945	1.01174	1.00226	5.90825e-05	0.00247735
Dlgap3	5.91829e-05	0.00247735	1.00543	0.00780666	1.00543	1.00601	1.00058	5.91829e-05	0.00247735
Zcchc11	6.02231e-05	0.00251489	1.07608	0.105783	1.07608	2.25236	2.09312	6.02231e-05	0.00251489
Parm1	6.13919e-05	0.00255761	0.893345	-0.16271	-1.11939	1.53182	1.7147	6.13919e-05	0.00255761
Stk24	6.3146e-05	0.00262445	1.06623	0.0925168	1.06623	1.62276	1.52196	6.3146e-05	0.00262445
Hist2h2bb	6.3598e-05	0.00263451	1.00901	0.0129434	1.00901	1.01119	1.00216	6.3598e-05	0.00263451
Zdhhc14	6.36886e-05	0.00263451	1.11081	0.151607	1.11081	1.9067	1.7165	6.36886e-05	0.00263451
Tnxb	6.43554e-05	0.00265583	1.07209	0.100421	1.07209	2.17799	2.03154	6.43554e-05	0.00265583
Gm13814	6.49521e-05	0.00267417	1.01961	0.0280172	1.01961	1.02878	1.009	6.49521e-05	0.00267417
Hsh2d	6.53125e-05	0.00268271	1.0109	0.0156403	1.0109	1.01338	1.00245	6.53125e-05	0.00268271
Mbp	6.64258e-05	0.00272206	1.07978	0.110739	1.07978	1.89259	1.75275	6.64258e-05	0.00272206
Tet3	6.76158e-05	0.00275536	1.07881	0.109436	1.07881	1.87948	1.74218	6.76158e-05	0.00275536
Eya2	6.7928e-05	0.00275536	1.06399	0.0894852	1.06399	1.3333	1.25311	6.7928e-05	0.00275536
Irs1	6.79936e-05	0.00275536	0.902368	-0.148212	-1.1082	1.71756	1.90339	6.79936e-05	0.00275536
Fgf12	6.80224e-05	0.00275536	0.886423	-0.173932	-1.12813	1.32286	1.49236	6.80224e-05	0.00275536
Stxbp3	6.80239e-05	0.00275536	1.07265	0.101179	1.07265	1.61404	1.50472	6.80239e-05	0.00275536
Stat4	6.8458e-05	0.00276656	1.03766	0.0533349	1.03766	1.06793	1.02917	6.8458e-05	0.00276656
Plcg2	6.92191e-05	0.00279088	1.06565	0.0917373	1.06565	1.27273	1.19432	6.92191e-05	0.00279088
5031414D18Rik	7.10119e-05	0.0028566	1.01905	0.0272193	1.01905	1.03196	1.01267	7.10119e-05	0.0028566
Adcy7	7.16487e-05	0.00287562	1.05761	0.0808081	1.05761	1.24706	1.17913	7.16487e-05	0.00287562
Cyb5b	7.21919e-05	0.00289081	0.925175	-0.112202	-1.08088	1.4854	1.60554	7.21919e-05	0.00289081
Alox5	7.36302e-05	0.00294168	1.03642	0.0516053	1.03642	1.08203	1.04401	7.36302e-05	0.00294168
Ppp1r3b	7.42855e-05	0.00296112	0.927571	-0.10847	-1.07808	1.33387	1.43802	7.42855e-05	0.00296112
Clybl	7.49874e-05	0.00297763	0.918987	-0.121883	-1.08815	1.8306	1.99197	7.49874e-05	0.00297763
Gm3289	7.50393e-05	0.00297763	0.949803	-0.0742992	-1.05285	1.10137	1.15957	7.50393e-05	0.00297763
Dcstamp	7.64899e-05	0.00302415	1.00764	0.0109783	1.00764	1.00839	1.00074	7.64899e-05	0.00302415
Sh3bp1	7.65565e-05	0.00302415	1.03275	0.0464913	1.03275	1.08393	1.04955	7.65565e-05	0.00302415
Acyp2	7.73913e-05	0.00305026	0.91312	-0.131124	-1.09515	2.3282	2.54972	7.73913e-05	0.00305026
Adhfe1	7.79785e-05	0.00306651	0.934896	-0.0971216	-1.06964	1.26919	1.35758	7.79785e-05	0.00306651
Gpr160	7.93202e-05	0.0031123	1.03525	0.0499859	1.03525	1.0835	1.0466	7.93202e-05	0.0031123
Cass4	7.98006e-05	0.00312416	1.02197	0.0313565	1.02197	1.04221	1.0198	7.98006e-05	0.00312416
Rapgef6	8.05227e-05	0.00314541	1.07105	0.099031	1.07105	2.22246	2.07502	8.05227e-05	0.00314541
Tob2	8.34079e-05	0.00325087	0.92492	-0.112599	-1.08117	1.49732	1.61886	8.34079e-05	0.00325087
Acap2	8.37421e-05	0.00325466	1.07262	0.101135	1.07262	2.29825	2.14266	8.37421e-05	0.00325466
Frk	8.38763e-05	0.00325466	1.06349	0.0888033	1.06349	1.35135	1.27068	8.38763e-05	0.00325466
Grid2	8.43276e-05	0.00326495	1.09272	0.12792	1.09272	1.58351	1.44915	8.43276e-05	0.00326495
Pdhb	8.52053e-05	0.00329166	0.932781	-0.10039	-1.07206	1.42273	1.52525	8.52053e-05	0.00329166
Dapp1	8.56236e-05	0.00330056	1.06552	0.0915618	1.06552	1.334	1.25197	8.56236e-05	0.00330056
Cpne5	9.0908e-05	0.00349657	1.08958	0.123772	1.08958	1.19409	1.09592	9.0908e-05	0.00349657
Elovl6	9.202e-05	0.00353159	0.859844	-0.217854	-1.163	2.23173	2.59551	9.202e-05	0.00353159
Skap1	9.24413e-05	0.00353292	1.07539	0.104859	1.07539	1.14748	1.06703	9.24413e-05	0.00353292
Cd36	9.24575e-05	0.00353292	0.91821	-0.123104	-1.08908	3.12401	3.40229	9.24575e-05	0.00353292
Pacsin1	9.32584e-05	0.00355578	1.01564	0.0223901	1.01564	1.02131	1.00558	9.32584e-05	0.00355578
Litaf	9.39557e-05	0.0035746	1.06236	0.0872745	1.06236	1.29096	1.21518	9.39557e-05	0.0035746
Arid4a	9.44024e-05	0.00358382	1.07461	0.103808	1.07461	1.78603	1.66203	9.44024e-05	0.00358382
Acss3	9.62337e-05	0.00364545	0.898057	-0.155122	-1.11352	2.07016	2.30516	9.62337e-05	0.00364545
Myo1g	9.94488e-05	0.00375912	1.02424	0.034559	1.02424	1.04286	1.01817	9.94488e-05	0.00375912
Haao	0.000101167	0.00381586	1.01212	0.0173849	1.01212	1.01647	1.00429	0.000101167	0.00381586
Caprin1	0.000102297	0.00385019	0.925684	-0.111409	-1.08028	1.84224	1.99014	0.000102297	0.00385019
Rp2	0.000103643	0.00389249	1.04804	0.0676986	1.04804	1.1871	1.13268	0.000103643	0.00389249
Spn	0.000104653	0.00392202	1.00898	0.0129006	1.00898	1.01099	1.00199	0.000104653	0.00392202
Cerk	0.000106008	0.00395437	1.06797	0.0948775	1.06797	1.3461	1.26043	0.000106008	0.00395437
Gm17767	0.000106031	0.00395437	1.00897	0.0128799	1.00897	1.00988	1.0009	0.000106031	0.00395437
Nr3c2	0.000106192	0.00395437	0.930324	-0.104196	-1.07489	3.09734	3.32932	0.000106192	0.00395437
Grb2	0.000106677	0.00396401	1.0719	0.100173	1.0719	1.80069	1.6799	0.000106677	0.00396401
Gimap3	0.000108362	0.00401742	1.01887	0.026966	1.01887	1.03271	1.01359	0.000108362	0.00401742
P2ry12	0.000108573	0.00401742	1.03914	0.0553846	1.03914	1.09094	1.04985	0.000108573	0.00401742
Tanc2	0.000109688	0.00404355	1.09369	0.129206	1.09369	2.15254	1.96814	0.000109688	0.00404355
Immp2l	0.00010974	0.00404355	0.898243	-0.154822	-1.11328	4.65312	5.18025	0.00010974	0.00404355
Mnt	0.000111729	0.0041082	1.04204	0.0594136	1.04204	1.14626	1.10001	0.000111729	0.0041082
Srl	0.000114315	0.00419451	0.911991	-0.132908	-1.0965	1.41619	1.55286	0.000114315	0.00419451
Traf3ip3	0.000115065	0.00421322	1.02267	0.032334	1.02267	1.04228	1.01918	0.000115065	0.00421322
Actr3	0.000116441	0.00425471	1.08245	0.114298	1.08245	1.73434	1.60224	0.000116441	0.00425471
Fbxo21	0.000116707	0.00425556	0.942401	-0.0855874	-1.06112	1.23374	1.30914	0.000116707	0.00425556
Fam111a	0.000117181	0.00426399	1.04842	0.0682207	1.04842	1.14065	1.08797	0.000117181	0.00426399
Naip6	0.000117841	0.0042791	1.01369	0.0196095	1.01369	1.02122	1.00743	0.000117841	0.0042791
Mapk10	0.000119182	0.00431887	0.918449	-0.122729	-1.08879	1.16344	1.26674	0.000119182	0.00431887
Slc7a8	0.000119699	0.00432866	1.03847	0.0544546	1.03847	1.09444	1.0539	0.000119699	0.00432866
Gsr	0.000122873	0.00442978	1.06153	0.0861429	1.06153	1.35267	1.27427	0.000122873	0.00442978
Abcg3	0.000123	0.00442978	1.02977	0.042316	1.02977	1.06898	1.03809	0.000123	0.00442978
Capzb	0.000129995	0.0046721	1.06806	0.0949902	1.06806	1.76519	1.65271	0.000129995	0.0046721
Arap1	0.000130495	0.00467553	1.05214	0.0733204	1.05214	1.2208	1.16031	0.000130495	0.00467553
Acadl	0.000130624	0.00467553	0.93584	-0.095666	-1.06856	2.12013	2.26548	0.000130624	0.00467553
Slain1	0.000131917	0.00470734	1.02025	0.0289223	1.02025	1.03469	1.01416	0.000131917	0.00470734
Os9	0.000132049	0.00470734	1.05426	0.0762281	1.05426	1.27169	1.20624	0.000132049	0.00470734
Gucy1b3	0.000134259	0.00477639	1.04478	0.0632041	1.04478	1.15087	1.10154	0.000134259	0.00477639
Tmem154	0.000135889	0.00482459	1.04125	0.0583186	1.04125	1.12033	1.07595	0.000135889	0.00482459
Ndufa1	0.00013811	0.00489355	0.939822	-0.0895399	-1.06403	1.23253	1.31145	0.00013811	0.00489355
Sirpa	0.000138855	0.00491003	1.06163	0.0862797	1.06163	1.33849	1.26079	0.000138855	0.00491003
Grhpr	0.000144888	0.00511306	0.968056	-0.0468371	-1.033	1.02833	1.06227	0.000144888	0.00511306
2010309G21Rik	0.000148291	0.00522264	1.01756	0.0251136	1.01756	1.02838	1.01063	0.000148291	0.00522264
C1qa	0.00014945	0.00525293	1.05701	0.0799828	1.05701	1.21284	1.14743	0.00014945	0.00525293
Adgre4	0.000150618	0.00528337	1.02938	0.0417823	1.02938	1.05202	1.02199	0.000150618	0.00528337
Psd3	0.000151128	0.00529069	1.06883	0.0960285	1.06883	3.17485	2.9704	0.000151128	0.00529069
Ptprd	0.000151565	0.00529541	0.918123	-0.12324	-1.08918	4.67172	5.08833	0.000151565	0.00529541
Acer3	0.000152284	0.00530095	1.08281	0.114776	1.08281	1.71414	1.58306	0.000152284	0.00530095
Serpinb8	0.000152328	0.00530095	1.04481	0.0632455	1.04481	1.1712	1.12096	0.000152328	0.00530095
Ip6k3	0.000153693	0.00533786	1.01305	0.0187105	1.01305	1.01696	1.00385	0.000153693	0.00533786
Abca9	0.000154331	0.00534942	1.0733	0.102058	1.0733	1.51298	1.40964	0.000154331	0.00534942
Ms4a4a	0.000155364	0.00536999	1.03269	0.0464034	1.03269	1.07796	1.04384	0.000155364	0.00536999
Foxp1	0.000155536	0.00536999	1.05948	0.0833616	1.05948	4.97452	4.69523	0.000155536	0.00536999
Slc22a3	0.000157496	0.00541598	0.9534	-0.0688459	-1.04888	1.09876	1.15247	0.000157496	0.00541598
Sec22c	0.000157676	0.00541598	1.02533	0.0360917	1.02533	1.05764	1.03151	0.000157676	0.00541598
Gucd1	0.000157795	0.00541598	0.929543	-0.105407	-1.0758	1.27527	1.37194	0.000157795	0.00541598
Apobr	0.000158433	0.00542727	1.01355	0.0194232	1.01355	1.0203	1.00666	0.000158433	0.00542727
Smoc1	0.000159169	0.00544186	0.926908	-0.109501	-1.07886	2.12129	2.28857	0.000159169	0.00544186
Wt1	0.000160548	0.00547831	1.08523	0.118002	1.08523	2.28119	2.10204	0.000160548	0.00547831
Tpst1	0.000165588	0.00563931	1.05424	0.0762097	1.05424	1.25162	1.18722	0.000165588	0.00563931
Pim1	0.000167659	0.00569879	0.924091	-0.113894	-1.08214	1.4281	1.54541	0.000167659	0.00569879
Plaur	0.000170035	0.00576836	1.03468	0.0491884	1.03468	1.08732	1.05087	0.000170035	0.00576836
Lilrb4a	0.000173096	0.00586088	1.03723	0.0527411	1.03723	1.099	1.05955	0.000173096	0.00586088
Plin4	0.000173968	0.00587467	0.91753	-0.124173	-1.08988	1.46983	1.60195	0.000173968	0.00587467
Ap2a2	0.000174173	0.00587467	1.0785	0.109021	1.0785	1.73162	1.60558	0.000174173	0.00587467
A530016L24Rik	0.000176032	0.00592597	0.951419	-0.071848	-1.05106	1.10061	1.15681	0.000176032	0.00592597
Pck1	0.000180384	0.00606084	0.918145	-0.123205	-1.08915	2.00156	2.18	0.000180384	0.00606084
Snx29	0.000182986	0.0061243	1.0783	0.108761	1.0783	2.05789	1.90846	0.000182986	0.0061243
Cped1	0.000183091	0.0061243	0.937845	-0.0925792	-1.06627	3.33015	3.55085	0.000183091	0.0061243
I830077J02Rik	0.00018332	0.0061243	1.01174	0.0168355	1.01174	1.01712	1.00532	0.00018332	0.0061243
Lyz2	0.000186339	0.00621331	1.08079	0.112081	1.08079	1.48613	1.37505	0.000186339	0.00621331
Alox5ap	0.00018958	0.00630939	1.02494	0.0355326	1.02494	1.05721	1.03149	0.00018958	0.00630939
Ccr1	0.000191339	0.00635586	1.01686	0.0241161	1.01686	1.02683	1.00981	0.000191339	0.00635586
Gm26780	0.000193043	0.00640033	1.00705	0.0101417	1.00705	1.00827	1.00121	0.000193043	0.00640033
Clec2g	0.000194731	0.00644414	1.01495	0.0214149	1.01495	1.02158	1.00653	0.000194731	0.00644414
Ntrk3	0.000196521	0.00649113	0.901572	-0.149486	-1.10917	2.14735	2.38179	0.000196521	0.00649113
Myo5b	0.000198666	0.00654963	1.10109	0.138935	1.10109	1.75224	1.59137	0.000198666	0.00654963
Fam102b	0.000206875	0.00680748	1.06661	0.0930276	1.06661	1.47125	1.37938	0.000206875	0.00680748
Naaladl2	0.00020804	0.00683298	1.09674	0.133217	1.09674	2.96699	2.70529	0.00020804	0.00683298
Cnst	0.000216021	0.00708185	0.921207	-0.118403	-1.08553	1.5665	1.70049	0.000216021	0.00708185
Best3	0.000220411	0.00721231	0.978688	-0.0310796	-1.02178	1.00764	1.02958	0.000220411	0.00721231
Chst1	0.000222134	0.00725512	0.957906	-0.0620435	-1.04394	1.06543	1.11225	0.000222134	0.00725512
Plin2	0.000222914	0.00726709	0.924953	-0.112549	-1.08114	1.52509	1.64883	0.000222914	0.00726709
Svopl	0.000224283	0.00727994	1.02652	0.0377552	1.02652	1.05896	1.0316	0.000224283	0.00727994
Mob3c	0.000224493	0.00727994	1.03287	0.0466518	1.03287	1.09989	1.06489	0.000224493	0.00727994
Abcc5	0.000224554	0.00727994	1.06307	0.0882391	1.06307	1.6355	1.53846	0.000224554	0.00727994
Cd300ld	0.000225486	0.00728452	1.01602	0.0229262	1.01602	1.0272	1.01101	0.000225486	0.00728452
Srgap2	0.000225526	0.00728452	1.0679	0.0947728	1.0679	3.21085	3.0067	0.000225526	0.00728452
Zmynd8	0.000227764	0.00734328	1.07829	0.108746	1.07829	1.7512	1.62405	0.000227764	0.00734328
Lbh	0.000228577	0.00735478	1.04358	0.0615397	1.04358	1.15416	1.10597	0.000228577	0.00735478
2810004N23Rik	0.000228959	0.00735478	0.939086	-0.0906707	-1.06487	1.2271	1.30669	0.000228959	0.00735478
Skint3	0.000231268	0.00741536	1.01892	0.0270356	1.01892	1.03162	1.01246	0.000231268	0.00741536
Parvb	0.00023444	0.00749886	1.06613	0.0923887	1.06613	1.9058	1.78758	0.00023444	0.00749886
Srsf10	0.000234727	0.00749886	0.937734	-0.0927492	-1.0664	1.42828	1.52312	0.000234727	0.00749886
Gda	0.000236092	0.00752876	1.10082	0.138585	1.10082	1.80982	1.64406	0.000236092	0.00752876
Esrrg	0.000237565	0.00756197	0.870948	-0.199342	-1.14817	2.2822	2.62036	0.000237565	0.00756197
Adcy6	0.000239144	0.00759846	0.946278	-0.0796642	-1.05677	1.2524	1.3235	0.000239144	0.00759846
2610035D17Rik	0.000242455	0.00768971	1.07557	0.105101	1.07557	1.74429	1.62173	0.000242455	0.00768971
Ppp2r1b	0.00024479	0.00774977	0.949886	-0.0741731	-1.05276	1.17113	1.23291	0.00024479	0.00774977
Kcnab2	0.000247126	0.00780962	1.01634	0.0233875	1.01634	1.02867	1.01212	0.000247126	0.00780962
Sort1	0.000247818	0.00781741	0.934792	-0.0972824	-1.06976	1.35317	1.44756	0.000247818	0.00781741
Ube2h	0.000256871	0.00808164	0.943116	-0.0844934	-1.06032	3.06438	3.24921	0.000256871	0.00808164
Tmem132d	0.000257116	0.00808164	1.08521	0.11797	1.08521	1.35415	1.24782	0.000257116	0.00808164
Nav3	0.000261189	0.00819498	0.934018	-0.0984782	-1.07064	1.49528	1.60091	0.000261189	0.00819498
Rgs14	0.00026248	0.00822077	1.0127	0.0182056	1.0127	1.02043	1.00763	0.00026248	0.00822077
Flrt2	0.000264462	0.00826809	1.10901	0.149278	1.10901	3.88932	3.507	0.000264462	0.00826809
Gm27008	0.000274344	0.00856179	1.00861	0.0123724	1.00861	1.01096	1.00233	0.000274344	0.00856179
Pank1	0.000278429	0.00867382	0.912177	-0.132614	-1.09628	1.55056	1.69985	0.000278429	0.00867382
Pla2g4e	0.000279716	0.00869849	0.971677	-0.0414515	-1.02915	1.02639	1.05631	0.000279716	0.00869849
Phf11b	0.000282007	0.00874497	1.01414	0.0202626	1.01414	1.02322	1.00895	0.000282007	0.00874497
Csf2ra	0.000282694	0.00874497	1.03083	0.0438117	1.03083	1.07566	1.04349	0.000282694	0.00874497
Fam49b	0.000282707	0.00874497	1.08705	0.120418	1.08705	2.16709	1.99355	0.000282707	0.00874497
Spry1	0.000285764	0.00882398	1.03041	0.0432244	1.03041	1.07615	1.04439	0.000285764	0.00882398
Cdk7	0.000287363	0.00885775	0.937749	-0.0927257	-1.06638	1.40842	1.50192	0.000287363	0.00885775
Pak3	0.00028832	0.00887165	1.08192	0.113588	1.08192	1.34312	1.24143	0.00028832	0.00887165
Cdc42se2	0.000291036	0.00893954	1.06731	0.0939822	1.06731	1.49567	1.40134	0.000291036	0.00893954
AB124611	0.000291636	0.00894232	1.02267	0.0323362	1.02267	1.04407	1.02093	0.000291636	0.00894232
Man1c1	0.000296852	0.00907644	1.06913	0.0964323	1.06913	1.58988	1.48708	0.000296852	0.00907644
Cdip1	0.000297281	0.00907644	0.936126	-0.0952261	-1.06823	1.58863	1.69702	0.000297281	0.00907644
Rassf3	0.000298114	0.00907644	1.06622	0.0925065	1.06622	1.66084	1.55769	0.000298114	0.00907644
Arhgdib	0.000298439	0.00907644	1.04906	0.0691	1.04906	1.26488	1.20572	0.000298439	0.00907644
Cidea	0.000298598	0.00907644	0.911645	-0.133456	-1.09692	1.70476	1.86999	0.000298598	0.00907644
Cox6c	0.000301404	0.00914095	0.924397	-0.113415	-1.08179	2.09702	2.26852	0.000301404	0.00914095
Spata6	0.000302017	0.00914095	1.06625	0.092548	1.06625	1.59345	1.49444	0.000302017	0.00914095
Rap1a	0.000302283	0.00914095	1.07389	0.102842	1.07389	2.17935	2.0294	0.000302283	0.00914095
Fam13b	0.000303217	0.0091484	1.07017	0.0978451	1.07017	1.77587	1.65942	0.000303217	0.0091484
Dennd1a	0.000303573	0.0091484	1.06142	0.0859983	1.06142	3.58037	3.37319	0.000303573	0.0091484
Abcc3	0.000305078	0.00917799	1.01863	0.0266253	1.01863	1.03319	1.0143	0.000305078	0.00917799
Ube2k	0.000309603	0.00929816	0.937522	-0.0930751	-1.06664	2.31922	2.47378	0.000309603	0.00929816
Mef2a	0.000313067	0.00938612	1.06466	0.0903983	1.06466	3.19459	3.00056	0.000313067	0.00938612
Arpc2	0.000315478	0.00944226	1.07278	0.10136	1.07278	1.81009	1.68728	0.000315478	0.00944226
Ephx2	0.000319891	0.00955804	0.942064	-0.0861025	-1.0615	1.38372	1.46882	0.000319891	0.00955804
Gabrg3	0.000321615	0.00958616	1.09358	0.129054	1.09358	1.21909	1.11477	0.000321615	0.00958616
Slit1	0.000322463	0.00958616	1.01664	0.0238031	1.01664	1.0234	1.00666	0.000322463	0.00958616
Rnf180	0.000322472	0.00958616	1.02279	0.0325048	1.02279	1.04995	1.02656	0.000322472	0.00958616
Trim30a	0.000324116	0.00961873	1.06991	0.0974906	1.06991	1.41944	1.32669	0.000324116	0.00961873
Mb	0.000327253	0.00969542	0.920364	-0.119724	-1.08653	2.70986	2.94434	0.000327253	0.00969542
Orai2	0.000329133	0.00973468	1.0244	0.0347762	1.0244	1.05153	1.02649	0.000329133	0.00973468
Nav1	0.000330911	0.00977079	1.07125	0.0993013	1.07125	2.06989	1.93221	0.000330911	0.00977079
Tnfaip8l2	0.00033384	0.00984071	1.01326	0.0189981	1.01326	1.02054	1.00719	0.00033384	0.00984071
Nfib	0.000339145	0.00996964	0.952499	-0.0702098	-1.04987	5.94413	6.24056	0.000339145	0.00996964
Grhl3	0.000339351	0.00996964	1.00395	0.00568156	1.00395	1.00442	1.00048	0.000339351	0.00996964
Tiam1	0.000343498	0.0100746	1.0589	0.0825678	1.0589	1.27827	1.20717	0.000343498	0.0100746
Siglecg	0.000344542	0.0100884	1.01597	0.0228579	1.01597	1.02553	1.00941	0.000344542	0.0100884
Iqgap1	0.000349695	0.0102128	1.0655	0.091536	1.0655	2.5686	2.41069	0.000349695	0.0102128
Tango6	0.000349956	0.0102128	1.08372	0.115987	1.08372	2.17863	2.01033	0.000349956	0.0102128
Slc7a10	0.000350917	0.0102238	0.94068	-0.0882238	-1.06306	1.12206	1.19282	0.000350917	0.0102238
Hadh	0.000357283	0.010392	0.94009	-0.0891287	-1.06373	1.34239	1.42793	0.000357283	0.010392
Tmem86b	0.000357879	0.0103921	1.02277	0.0324782	1.02277	1.05267	1.02924	0.000357879	0.0103921
Ccdc88a	0.000359297	0.010416	1.06822	0.0952126	1.06822	1.86018	1.74138	0.000359297	0.010416
Chchd3	0.000368168	0.0106556	0.925796	-0.111234	-1.08015	2.75171	2.97226	0.000368168	0.0106556
Fmo1	0.000375324	0.0108448	0.932697	-0.10052	-1.07216	1.73282	1.85786	0.000375324	0.0108448
Slc9a7	0.000379859	0.0109575	1.03992	0.0564738	1.03992	1.11709	1.0742	0.000379859	0.0109575
Actr2	0.000380471	0.0109575	1.06843	0.0954975	1.06843	1.75936	1.64668	0.000380471	0.0109575
Muc16	0.000383225	0.0110187	1.09825	0.135213	1.09825	3.57806	3.25795	0.000383225	0.0110187
Spock3	0.000385425	0.0110638	1.05069	0.071339	1.05069	1.14106	1.08601	0.000385425	0.0110638
Zfp935	0.000389087	0.0111506	1.04224	0.0596898	1.04224	1.15866	1.1117	0.000389087	0.0111506
Arhgap44	0.000391756	0.0112088	1.07764	0.107871	1.07764	1.75001	1.62394	0.000391756	0.0112088
Tmeff1	0.000395814	0.0113065	0.95406	-0.0678487	-1.04815	1.09739	1.15024	0.000395814	0.0113065
Cd22	0.000396973	0.0113212	1.01468	0.0210232	1.01468	1.02202	1.00724	0.000396973	0.0113212
Myo1d	0.000398147	0.0113362	1.07909	0.109814	1.07909	3.57659	3.31445	0.000398147	0.0113362
BC035947	0.00040045	0.0113833	0.980673	-0.0281563	-1.01971	1.00749	1.02735	0.00040045	0.0113833
4930455G09Rik	0.000402053	0.0113995	1.01635	0.0233977	1.01635	1.02827	1.01173	0.000402053	0.0113995
Rps12-ps3	0.000402517	0.0113995	0.957775	-0.0622413	-1.04409	1.09831	1.14673	0.000402517	0.0113995
Akt3	0.000402971	0.0113995	1.05689	0.0798274	1.05689	3.02309	2.86036	0.000402971	0.0113995
Cd180	0.000404662	0.0114289	1.03949	0.0558764	1.03949	1.10969	1.06753	0.000404662	0.0114289
Eps8	0.000405366	0.0114304	1.08569	0.118611	1.08569	2.11229	1.94558	0.000405366	0.0114304
Arhgap9	0.000409299	0.0115228	1.01671	0.0239149	1.01671	1.02954	1.01261	0.000409299	0.0115228
Slc16a10	0.0004164	0.0116915	0.921615	-0.117764	-1.08505	1.67007	1.81211	0.0004164	0.0116915
BB365896	0.000416624	0.0116915	0.966346	-0.0493885	-1.03483	1.04226	1.07856	0.000416624	0.0116915
Arhgef3	0.000417355	0.0116933	1.09812	0.135036	1.09812	2.39858	2.18426	0.000417355	0.0116933
Zcchc6	0.000420909	0.0117585	1.06265	0.0876715	1.06265	2.01595	1.89709	0.000420909	0.0117585
Bcl2	0.000421025	0.0117585	1.08997	0.124288	1.08997	1.89351	1.73722	0.000421025	0.0117585
Hibadh	0.000422876	0.0117914	0.93198	-0.10163	-1.07298	1.87514	2.012	0.000422876	0.0117914
Rrbp1	0.000426139	0.0118636	1.06381	0.0892378	1.06381	2.53961	2.38728	0.000426139	0.0118636
Gramd3	0.000428456	0.0119092	1.05747	0.080622	1.05747	1.3046	1.2337	0.000428456	0.0119092
Cd83	0.000430344	0.0119427	1.02434	0.0346883	1.02434	1.0468	1.02193	0.000430344	0.0119427
Cyp2e1	0.00043138	0.0119526	0.905599	-0.143055	-1.10424	1.816	2.0053	0.00043138	0.0119526
Oasl2	0.000432338	0.0119602	1.07055	0.0983487	1.07055	1.68956	1.57822	0.000432338	0.0119602
Rfc3	0.0004357	0.0120342	1.01783	0.0255031	1.01783	1.03695	1.01878	0.0004357	0.0120342
Inca1	0.000438612	0.0120956	0.959333	-0.0598967	-1.04239	1.1112	1.15831	0.000438612	0.0120956
Ggnbp2	0.000439301	0.0120956	0.930844	-0.103389	-1.07429	2.13513	2.29376	0.000439301	0.0120956
Arhgap22	0.000440829	0.0121186	1.05669	0.0795471	1.05669	1.26714	1.19917	0.000440829	0.0121186
Snx8	0.000443889	0.0121837	1.05719	0.0802314	1.05719	1.27808	1.20894	0.000443889	0.0121837
Gucy1a3	0.000447378	0.0122602	1.05776	0.081018	1.05776	1.46946	1.38921	0.000447378	0.0122602
Myo9b	0.000451921	0.0123654	1.06167	0.0863386	1.06167	1.51244	1.42458	0.000451921	0.0123654
Epb41	0.000454156	0.0124072	0.935799	-0.0957298	-1.06861	2.23336	2.38659	0.000454156	0.0124072
Arhgef12	0.000459608	0.0125248	1.05663	0.0794721	1.05663	4.6634	4.41346	0.000459608	0.0125248
Batf	0.000459889	0.0125248	1.02588	0.0368647	1.02588	1.06226	1.03546	0.000459889	0.0125248
Pogz	0.000462058	0.0125644	1.05389	0.0757212	1.05389	1.50682	1.42977	0.000462058	0.0125644
Tlr5	0.00046327	0.0125778	1.02766	0.0393681	1.02766	1.07139	1.04255	0.00046327	0.0125778
Arhgef6	0.000464643	0.0125956	1.05958	0.0834866	1.05958	1.27254	1.20099	0.000464643	0.0125956
Epyc	0.000470067	0.0127209	1.01857	0.0265491	1.01857	1.03383	1.01498	0.000470067	0.0127209
Cav1	0.000470714	0.0127209	0.937647	-0.0928826	-1.0665	3.0256	3.2268	0.000470714	0.0127209
Isoc2a	0.000472574	0.0127515	0.95831	-0.0614356	-1.0435	1.11209	1.16047	0.000472574	0.0127515
Ms4a6b	0.000475938	0.0128225	1.03615	0.0512391	1.03615	1.09999	1.06161	0.000475938	0.0128225
Rnf130	0.000477003	0.0128315	1.06901	0.0962779	1.06901	1.53928	1.43991	0.000477003	0.0128315
Epha4	0.000484214	0.0130056	0.910999	-0.134478	-1.0977	1.48833	1.63373	0.000484214	0.0130056
Kynu	0.000485625	0.0130235	1.02719	0.0387096	1.02719	1.04973	1.02194	0.000485625	0.0130235
Klra2	0.000492415	0.0131855	1.02463	0.0351096	1.02463	1.04231	1.01725	0.000492415	0.0131855
Gm37267	0.000498072	0.0133166	1.0083	0.0119289	1.0083	1.01068	1.00236	0.000498072	0.0133166
Ptk2b	0.000498941	0.0133195	1.06096	0.0853642	1.06096	1.93039	1.81949	0.000498941	0.0133195
Ccr2	0.000508822	0.0135545	1.03568	0.0505831	1.03568	1.08791	1.05043	0.000508822	0.0135545
Cpeb3	0.000509287	0.0135545	0.917869	-0.123639	-1.08948	2.18815	2.38394	0.000509287	0.0135545
Ddx60	0.000519181	0.0137968	1.06079	0.08514	1.06079	1.48244	1.39748	0.000519181	0.0137968
Prkce	0.000520051	0.0137991	0.918189	-0.123137	-1.0891	3.61605	3.93824	0.000520051	0.0137991
Ifrd1	0.000526929	0.013954	0.934723	-0.0973885	-1.06984	1.67202	1.78878	0.000526929	0.013954
Cox10	0.000527483	0.013954	0.942643	-0.0852164	-1.06085	1.25374	1.33002	0.000527483	0.013954
Kctd14	0.000532415	0.0140633	0.981388	-0.0271039	-1.01896	1.00786	1.02697	0.000532415	0.0140633
Hoxa2	0.000534814	0.0141054	1.01207	0.0173092	1.01207	1.01843	1.00628	0.000534814	0.0141054
Angpt1	0.000538989	0.0141942	0.905773	-0.142778	-1.10403	1.91462	2.1138	0.000538989	0.0141942
Stk26	0.000548181	0.0144042	1.06088	0.0852614	1.06088	1.59923	1.50745	0.000548181	0.0144042
Ciita	0.000548607	0.0144042	1.03049	0.043335	1.03049	1.07591	1.04407	0.000548607	0.0144042
Trim54	0.000560162	0.0146856	0.958045	-0.0618348	-1.04379	1.05861	1.10497	0.000560162	0.0146856
Pgm2	0.000561735	0.0147049	0.935704	-0.0958761	-1.06871	1.44196	1.54104	0.000561735	0.0147049
Efcab11	0.00056448	0.0147547	1.03623	0.0513469	1.03623	1.06514	1.02789	0.00056448	0.0147547
Akna	0.000565862	0.0147688	1.02519	0.0358932	1.02519	1.06512	1.03895	0.000565862	0.0147688
St8sia4	0.000571541	0.0148949	1.04559	0.0643125	1.04559	1.15855	1.10804	0.000571541	0.0148949
Il7r	0.000573103	0.0149028	1.02095	0.0299175	1.02095	1.03685	1.01557	0.000573103	0.0149028
Itgb2	0.000573889	0.0149028	1.02406	0.034303	1.02406	1.05356	1.0288	0.000573889	0.0149028
Bicc1	0.000574394	0.0149028	1.07931	0.110108	1.07931	4.3512	4.03146	0.000574394	0.0149028
Rapgef4	0.000586728	0.0152003	1.06219	0.0870478	1.06219	1.20519	1.13462	0.000586728	0.0152003
9530036M11Rik	0.000587904	0.0152083	1.00986	0.0141614	1.00986	1.01312	1.00322	0.000587904	0.0152083
Syap1	0.000606867	0.0156758	0.944425	-0.0824917	-1.05885	1.23273	1.30528	0.000606867	0.0156758
Ndufaf4	0.000611569	0.015774	0.949543	-0.0746947	-1.05314	1.19901	1.26272	0.000611569	0.015774
Amz1	0.000612643	0.0157785	1.01102	0.0158167	1.01102	1.01567	1.00459	0.000612643	0.0157785
Myo1e	0.000619521	0.0159322	1.07213	0.100475	1.07213	1.44977	1.35224	0.000619521	0.0159322
Myo5a	0.000621156	0.0159509	1.08709	0.120466	1.08709	1.65879	1.5259	0.000621156	0.0159509
Tnrc18	0.000632977	0.0162307	1.06384	0.0892814	1.06384	1.76548	1.65953	0.000632977	0.0162307
Gli3	0.000639056	0.0163626	1.07018	0.0978506	1.07018	1.61091	1.50527	0.000639056	0.0163626
Scn5a	0.000643209	0.016445	0.944451	-0.0824526	-1.05882	1.12067	1.18659	0.000643209	0.016445
Pex13	0.000647874	0.0165248	0.938415	-0.0917017	-1.06563	1.38369	1.47449	0.000647874	0.0165248
Fcho2	0.000648217	0.0165248	1.05917	0.0829312	1.05917	2.57235	2.42865	0.000648217	0.0165248
Sycp3	0.000650751	0.0165653	0.95116	-0.0722403	-1.05135	1.14742	1.20634	0.000650751	0.0165653
9030624G23Rik	0.000651809	0.0165682	1.05147	0.072403	1.05147	1.32412	1.25931	0.000651809	0.0165682
Apol9b	0.000652976	0.0165739	1.01659	0.0237389	1.01659	1.03368	1.01681	0.000652976	0.0165739
Rasgrp2	0.000655334	0.0166097	1.02958	0.0420601	1.02958	1.08121	1.05014	0.000655334	0.0166097
Grk6	0.000661039	0.0167301	1.04163	0.0588411	1.04163	1.1696	1.12286	0.000661039	0.0167301
Dnase2a	0.000663816	0.0167762	1.03141	0.0446159	1.03141	1.08681	1.05372	0.000663816	0.0167762
A830018L16Rik	0.00066497	0.0167812	0.920628	-0.119309	-1.08621	1.37498	1.49353	0.00066497	0.0167812
Grb14	0.000684715	0.0172546	0.94067	-0.0882392	-1.06307	1.206	1.28206	0.000684715	0.0172546
Csad	0.000693426	0.0174491	0.94634	-0.079569	-1.0567	1.23619	1.30628	0.000693426	0.0174491
Gm33206	0.00069933	0.0175724	1.01479	0.0211795	1.01479	1.01904	1.00419	0.00069933	0.0175724
Gm26839	0.000707086	0.0177291	1.01265	0.018141	1.01265	1.02017	1.00742	0.000707086	0.0177291
Ebf2	0.000707585	0.0177291	0.913685	-0.130231	-1.09447	3.60154	3.94178	0.000707585	0.0177291
Itgb5	0.000712041	0.0178062	1.05234	0.0736064	1.05234	1.33679	1.2703	0.000712041	0.0178062
Srsf5	0.000712695	0.0178062	1.06035	0.0845361	1.06035	2.21746	2.09126	0.000712695	0.0178062
Dip2b	0.000720254	0.0179695	1.07188	0.100149	1.07188	2.10407	1.96296	0.000720254	0.0179695
Ust	0.00072838	0.0181172	1.07151	0.0996492	1.07151	2.05948	1.92203	0.00072838	0.0181172
Itpkb	0.00072868	0.0181172	1.07382	0.102747	1.07382	2.07772	1.93489	0.00072868	0.0181172
Agtrap	0.000729273	0.0181172	1.04472	0.063117	1.04472	1.19393	1.14282	0.000729273	0.0181172
Gys1	0.000732867	0.0181807	0.932143	-0.101377	-1.0728	1.53502	1.64676	0.000732867	0.0181807
Arhgap19	0.000745148	0.0184593	1.01699	0.0243048	1.01699	1.03492	1.01763	0.000745148	0.0184593
Ogdh	0.000747163	0.0184831	0.934556	-0.0976477	-1.07003	2.22076	2.37628	0.000747163	0.0184831
Cdh11	0.000758506	0.0187372	1.0772	0.107289	1.0772	2.50938	2.32953	0.000758506	0.0187372
Tmcc1	0.000760197	0.0187526	1.08515	0.117894	1.08515	3.39651	3.12999	0.000760197	0.0187526
Dock9	0.000768755	0.0189371	0.935361	-0.096405	-1.06911	2.92031	3.12212	0.000768755	0.0189371
Mx1	0.000769876	0.0189381	1.02725	0.0387891	1.02725	1.04703	1.01925	0.000769876	0.0189381
Zfp943	0.000774172	0.0190171	1.04341	0.0613021	1.04341	1.22878	1.17766	0.000774172	0.0190171
Xkr4	0.000777775	0.0190524	1.07928	0.110071	1.07928	1.8365	1.7016	0.000777775	0.0190524
Cisd1	0.000777782	0.0190524	0.947985	-0.0770642	-1.05487	1.20932	1.27568	0.000777782	0.0190524
Timd4	0.000784443	0.0191861	1.03119	0.0443142	1.03119	1.07275	1.0403	0.000784443	0.0191861
Pon3	0.000785426	0.0191861	0.942426	-0.0855495	-1.06109	1.3745	1.45847	0.000785426	0.0191861
Luc7l2	0.000791265	0.0193018	0.943648	-0.0836795	-1.05972	4.32495	4.58323	0.000791265	0.0193018
Itgal	0.000794329	0.0193496	1.02079	0.0296881	1.02079	1.04091	1.01971	0.000794329	0.0193496
Slc25a42	0.000797016	0.0193882	0.945235	-0.0812555	-1.05794	1.15434	1.22122	0.000797016	0.0193882
Tenm3	0.000803352	0.0195152	1.10175	0.1398	1.10175	2.70144	2.45195	0.000803352	0.0195152
Kank4	0.000807527	0.0195836	1.02849	0.0405319	1.02849	1.07691	1.04708	0.000807527	0.0195836
Osbpl11	0.0008084	0.0195836	0.926022	-0.110882	-1.07989	1.6736	1.8073	0.0008084	0.0195836
Slc5a1	0.000816896	0.0197621	1.00545	0.00784639	1.00545	1.00652	1.00107	0.000816896	0.0197621
Svep1	0.00081866	0.0197775	0.9144	-0.129103	-1.09361	1.79394	1.96188	0.00081866	0.0197775
Fbxl5	0.000828756	0.0199939	1.05361	0.0753342	1.05361	1.41928	1.34707	0.000828756	0.0199939
Fbn2	0.000834205	0.0200977	1.03434	0.048714	1.03434	1.10057	1.06403	0.000834205	0.0200977
Cd2	0.000836063	0.0201148	1.01396	0.0200058	1.01396	1.02376	1.00966	0.000836063	0.0201148
Gm43614	0.00084497	0.0203013	1.00707	0.0101653	1.00707	1.00816	1.00109	0.00084497	0.0203013
Ppargc1a	0.000848344	0.0203323	0.920317	-0.119797	-1.08658	1.75423	1.90611	0.000848344	0.0203323
Atp5a1	0.000848582	0.0203323	0.941475	-0.087005	-1.06216	2.51381	2.67008	0.000848582	0.0203323
F10	0.000857096	0.0204934	1.01275	0.0182848	1.01275	1.0177	1.00488	0.000857096	0.0204934
Efhb	0.000857638	0.0204934	1.03794	0.0537173	1.03794	1.14956	1.10755	0.000857638	0.0204934
Arhgap4	0.000874022	0.0208343	1.01843	0.0263447	1.01843	1.04008	1.02126	0.000874022	0.0208343
Lrrn1	0.000874284	0.0208343	1.00381	0.00548891	1.00381	1.00434	1.00052	0.000874284	0.0208343
Dnah12	0.000876716	0.0208639	1.01623	0.023221	1.01623	1.02253	1.0062	0.000876716	0.0208639
Thrsp	0.000883365	0.0209597	0.925683	-0.11141	-1.08028	2.22446	2.40305	0.000883365	0.0209597
Fam49a	0.000883366	0.0209597	1.06612	0.0923756	1.06612	1.69885	1.59348	0.000883366	0.0209597
Rnf43	0.000884325	0.0209597	1.02656	0.0378219	1.02656	1.06465	1.03711	0.000884325	0.0209597
Far1	0.000888712	0.0210352	1.06045	0.0846811	1.06045	1.56316	1.47405	0.000888712	0.0210352
Cacnb4	0.00089721	0.0212078	1.0642	0.0897636	1.0642	1.39295	1.30893	0.00089721	0.0212078
Arhgap18	0.000900152	0.0212408	1.06755	0.0943066	1.06755	3.0577	2.86422	0.000900152	0.0212408
Rassf5	0.00090103	0.0212408	1.01986	0.0283708	1.01986	1.04253	1.02223	0.00090103	0.0212408
Rap2b	0.000906528	0.0213417	1.0302	0.042918	1.0302	1.08979	1.05785	0.000906528	0.0213417
Pcnxl2	0.000910542	0.0214075	1.07326	0.101998	1.07326	1.60016	1.49094	0.000910542	0.0214075
Upk1b	0.0009133	0.0214436	1.06971	0.0972249	1.06971	1.88159	1.75896	0.0009133	0.0214436
Pcdh15	0.000922474	0.02163	1.08834	0.12213	1.08834	2.55805	2.35041	0.000922474	0.02163
Tnni3	0.000933156	0.0218513	0.921732	-0.117581	-1.08491	2.64373	2.86822	0.000933156	0.0218513
Lctl	0.000935182	0.0218695	0.95481	-0.0667139	-1.04733	1.10127	1.15339	0.000935182	0.0218695
Tlr7	0.0009382	0.0219109	1.02885	0.0410303	1.02885	1.07372	1.04361	0.0009382	0.0219109
Emb	0.000948767	0.0221282	1.03007	0.0427432	1.03007	1.08592	1.05422	0.000948767	0.0221282
Dclre1c	0.000956363	0.0222758	1.05035	0.0708665	1.05035	1.24953	1.18964	0.000956363	0.0222758
Gm44079	0.000961868	0.0223743	0.957603	-0.0624999	-1.04427	1.09413	1.14257	0.000961868	0.0223743
Mertk	0.000964997	0.0224173	1.08045	0.111638	1.08045	1.8096	1.67485	0.000964997	0.0224173
Mkl1	0.000973734	0.0225904	1.0651	0.0909887	1.0651	1.88839	1.77297	0.000973734	0.0225904
RP23-32A8.6	0.000983451	0.0227857	1.00968	0.0138982	1.00968	1.01395	1.00423	0.000983451	0.0227857
Pld1	0.00100103	0.023155	1.06487	0.0906777	1.06487	2.14056	2.01016	0.00100103	0.023155
Nexn	0.00100208	0.023155	0.907407	-0.140178	-1.10204	1.56026	1.71947	0.00100208	0.023155
Hamp	0.00100411	0.023155	0.949245	-0.0751473	-1.05347	1.15931	1.2213	0.00100411	0.023155
Lrrc25	0.00100467	0.023155	1.01058	0.0151885	1.01058	1.01659	1.00594	0.00100467	0.023155
Kbtbd7	0.00101225	0.023299	1.01875	0.0268028	1.01875	1.03966	1.02052	0.00101225	0.023299
Sergef	0.00103382	0.0237491	1.04561	0.0643421	1.04561	1.26569	1.21048	0.00103382	0.0237491
Ffar4	0.00103451	0.0237491	0.975324	-0.0360466	-1.0253	1.02468	1.05061	0.00103451	0.0237491
Ms4a7	0.00104349	0.0239239	1.02239	0.0319515	1.02239	1.05187	1.02883	0.00104349	0.0239239
Lrrk1	0.00104602	0.0239506	1.05843	0.0819302	1.05843	1.90958	1.80416	0.00104602	0.0239506
Mbnl1	0.00104895	0.0239863	1.04941	0.0695764	1.04941	4.52086	4.30801	0.00104895	0.0239863
P2ry10	0.00105882	0.0241728	1.01162	0.0166664	1.01162	1.01784	1.00615	0.00105882	0.0241728
Rps19	0.00105986	0.0241728	0.947516	-0.0777775	-1.05539	1.33583	1.40982	0.00105986	0.0241728
Gcnt7	0.0010713	0.024402	0.978459	-0.031416	-1.02201	1.01652	1.0389	0.0010713	0.024402
Arntl	0.00107385	0.0244285	1.04002	0.0566101	1.04002	1.13817	1.09437	0.00107385	0.0244285
Actn2	0.00107855	0.0245035	0.90585	-0.142656	-1.10394	1.58701	1.75196	0.00107855	0.0245035
Boc	0.00108658	0.0246539	1.06185	0.0865839	1.06185	1.47822	1.39211	0.00108658	0.0246539
Slc41a2	0.00108869	0.0246699	1.04819	0.0678977	1.04819	1.30147	1.24164	0.00108869	0.0246699
Chrm2	0.00110003	0.0248948	0.865212	-0.208874	-1.15579	1.70287	1.96815	0.00110003	0.0248948
Mgea5	0.0011025	0.0249186	1.0587	0.0822906	1.0587	1.87103	1.7673	0.0011025	0.0249186
Fry	0.00111302	0.0251238	0.938148	-0.0921133	-1.06593	3.10745	3.31233	0.00111302	0.0251238
Aacs	0.00111994	0.0252282	0.937732	-0.092753	-1.0664	1.45157	1.54795	0.00111994	0.0252282
Pik3r1	0.00112052	0.0252282	0.919889	-0.120468	-1.08709	2.87059	3.12058	0.00112052	0.0252282
Dapk2	0.00112928	0.0253928	0.941304	-0.0872667	-1.06236	1.13371	1.20441	0.00112928	0.0253928
Tox2	0.00113698	0.0255332	1.0171	0.0244685	1.0171	1.03183	1.01448	0.00113698	0.0255332
Il33	0.00113916	0.0255496	1.06687	0.0933898	1.06687	1.75433	1.64436	0.00113916	0.0255496
Ncoa2	0.0011452	0.0256522	1.05412	0.076034	1.05412	2.79691	2.65332	0.0011452	0.0256522
Dbi	0.00115157	0.025762	0.940552	-0.0884198	-1.06321	2.27234	2.41596	0.00115157	0.025762
9930111J21Rik2	0.00115839	0.0258621	1.02801	0.03986	1.02801	1.0799	1.05047	0.00115839	0.0258621
2410089E03Rik	0.00115899	0.0258621	1.05355	0.0752546	1.05355	1.5869	1.50625	0.00115899	0.0258621
Ndufa10	0.00116504	0.025964	0.940881	-0.0879164	-1.06283	1.44453	1.5353	0.00116504	0.025964
Sec61g	0.00116915	0.0260173	0.97025	-0.0435722	-1.03066	1.05064	1.08285	0.00116915	0.0260173
Cd2ap	0.0011704	0.0260173	1.06281	0.0878871	1.06281	3.31945	3.12327	0.0011704	0.0260173
Prkaa2	0.00117435	0.026072	0.947867	-0.0772436	-1.055	1.27797	1.34826	0.00117435	0.026072
Ryr2	0.00118083	0.0261827	0.842985	-0.246422	-1.18626	2.91535	3.45837	0.00118083	0.0261827
Gm27247	0.00118492	0.0262403	1.03556	0.0504149	1.03556	1.1161	1.07777	0.00118492	0.0262403
Blk	0.00119767	0.0264893	1.02199	0.0313784	1.02199	1.04451	1.02204	0.00119767	0.0264893
Nppb	0.00119935	0.0264929	0.97285	-0.0397114	-1.02791	1.022	1.05053	0.00119935	0.0264929
Lacc1	0.00120192	0.0265162	1.03133	0.0445018	1.03133	1.10575	1.07216	0.00120192	0.0265162
5830432E09Rik	0.00121286	0.026724	1.01141	0.0163669	1.01141	1.01815	1.00667	0.00121286	0.026724
Dsel	0.00122597	0.0269765	1.03452	0.0489549	1.03452	1.11582	1.07859	0.00122597	0.0269765
Ttll3	0.00122758	0.0269765	1.02412	0.0343856	1.02412	1.08181	1.05633	0.00122758	0.0269765
Xrcc6	0.00122904	0.0269765	0.927261	-0.108953	-1.07845	1.36691	1.47413	0.00122904	0.0269765
Sema5a	0.00123047	0.0269765	1.07859	0.109141	1.07859	2.33035	2.16056	0.00123047	0.0269765
Pak2	0.00124126	0.027179	1.05427	0.0762404	1.05427	1.99868	1.8958	0.00124126	0.027179
Max	0.00124747	0.0272809	0.947046	-0.0784929	-1.05591	1.25152	1.3215	0.00124747	0.0272809
Atp1a2	0.00125324	0.0273731	0.924043	-0.113968	-1.0822	1.8174	1.96679	0.00125324	0.0273731
Nsmce2	0.00126196	0.0275046	1.05763	0.0808383	1.05763	2.44789	2.3145	0.00126196	0.0275046
Enpp1	0.00126332	0.0275046	1.02755	0.0392114	1.02755	1.07864	1.04971	0.00126332	0.0275046
Klhl6	0.00126397	0.0275046	1.05296	0.074446	1.05296	1.3182	1.25191	0.00126397	0.0275046
Synj2	0.00126736	0.0275197	1.05141	0.0723245	1.05141	1.46521	1.39357	0.00126736	0.0275197
Fam126b	0.0012678	0.0275197	0.926939	-0.109454	-1.07882	1.80942	1.95204	0.0012678	0.0275197
Atp6v1a	0.00126975	0.027528	1.04983	0.0701521	1.04983	1.35205	1.28788	0.00126975	0.027528
Nlrp1b	0.00127706	0.0276522	1.01966	0.0280942	1.01966	1.04959	1.02935	0.00127706	0.0276522
Gpd1	0.00128861	0.027868	0.913022	-0.131279	-1.09526	1.87659	2.05536	0.00128861	0.027868
Cecr2	0.00130017	0.0280835	0.944229	-0.0827906	-1.05906	1.23362	1.30648	0.00130017	0.0280835
Gpat4	0.00132201	0.0285199	0.943312	-0.084193	-1.06009	1.4195	1.5048	0.00132201	0.0285199
Etv5	0.00132692	0.0285567	1.03009	0.0427762	1.03009	1.08814	1.05635	0.00132692	0.0285567
Mybphl	0.00132697	0.0285567	0.941954	-0.0862722	-1.06162	1.18198	1.25482	0.00132697	0.0285567
Epha3	0.00133125	0.0286138	0.956769	-0.0637577	-1.04518	1.07117	1.11957	0.00133125	0.0286138
St8sia1	0.00134066	0.0287806	1.02144	0.0306062	1.02144	1.04603	1.02407	0.00134066	0.0287806
Wipf1	0.00134299	0.0287955	1.07795	0.108286	1.07795	2.55567	2.37087	0.00134299	0.0287955
Gm43388	0.00136599	0.029253	1.01655	0.0236778	1.01655	1.02559	1.00889	0.00136599	0.029253
Tm6sf1	0.00137488	0.0294074	1.05803	0.0813835	1.05803	1.31046	1.23859	0.00137488	0.0294074
Sbf2	0.00138806	0.0296484	1.05344	0.075107	1.05344	2.87224	2.72654	0.00138806	0.0296484
Traf1	0.00139089	0.0296484	1.02552	0.0363512	1.02552	1.06927	1.04266	0.00139089	0.0296484
Pxk	0.00139122	0.0296484	1.05006	0.0704769	1.05006	1.48554	1.41471	0.00139122	0.0296484
Arap2	0.00139433	0.0296602	1.06165	0.0863079	1.06165	1.48847	1.40204	0.00139433	0.0296602
Cyb561d1	0.00139516	0.0296602	1.01434	0.0205428	1.01434	1.02874	1.0142	0.00139516	0.0296602
E430024P14Rik	0.00139857	0.0296663	1.0252	0.035912	1.0252	1.07193	1.04557	0.00139857	0.0296663
Atp2a3	0.00139883	0.0296663	1.03342	0.0474315	1.03342	1.10008	1.0645	0.00139883	0.0296663
Dock5	0.0014129	0.0299286	1.07359	0.102447	1.07359	2.04823	1.90783	0.0014129	0.0299286
Cd37	0.00141739	0.0299874	1.0197	0.0281389	1.0197	1.0382	1.01814	0.00141739	0.0299874
Rab3il1	0.001425	0.0301121	1.02752	0.0391654	1.02752	1.07771	1.04885	0.001425	0.0301121
Dopey2	0.00142731	0.0301247	1.05457	0.0766503	1.05457	1.50598	1.42806	0.00142731	0.0301247
Csk	0.00143248	0.0301975	1.03788	0.053637	1.03788	1.17559	1.13269	0.00143248	0.0301975
Adgrg6	0.00145506	0.0306053	1.05777	0.0810239	1.05777	1.76345	1.66714	0.00145506	0.0306053
Scn3b	0.00145585	0.0306053	1.02676	0.0380943	1.02676	1.07173	1.0438	0.00145585	0.0306053
Apoo	0.00145706	0.0306053	0.961	-0.0573911	-1.04058	1.11219	1.15733	0.00145706	0.0306053
Cryl1	0.0014644	0.0307226	1.06422	0.0897917	1.06422	1.46339	1.37509	0.0014644	0.0307226
Lef1	0.00147305	0.0308445	1.02633	0.0374931	1.02633	1.04494	1.01814	0.00147305	0.0308445
Tle4	0.00147373	0.0308445	1.05739	0.0805141	1.05739	1.59163	1.50523	0.00147373	0.0308445
Fstl1	0.0014761	0.0308573	1.06891	0.0961455	1.06891	2.41889	2.26294	0.0014761	0.0308573
Pdia3	0.00148123	0.0309278	1.06162	0.0862682	1.06162	1.81733	1.71185	0.00148123	0.0309278
Usp16	0.00148668	0.0309669	0.949411	-0.0748946	-1.05328	1.31114	1.381	0.00148668	0.0309669
Tmeff2	0.00148688	0.0309669	1.10695	0.14659	1.10695	1.97801	1.7869	0.00148688	0.0309669
Igsf23	0.0014884	0.0309669	0.982062	-0.0261133	-1.01827	1.0108	1.02926	0.0014884	0.0309669
Dock3	0.00149145	0.0309936	1.06233	0.0872336	1.06233	1.45307	1.36781	0.00149145	0.0309936
Cideb	0.00150861	0.0313131	1.00506	0.00728706	1.00506	1.00626	1.00119	0.00150861	0.0313131
Zc3hav1	0.00151259	0.0313369	1.051	0.0717648	1.051	1.63422	1.55492	0.00151259	0.0313369
Tlr8	0.00151333	0.0313369	1.01838	0.0262771	1.01838	1.02926	1.01068	0.00151333	0.0313369
Ets1	0.00152275	0.0314948	1.06379	0.0892088	1.06379	1.50086	1.41086	0.00152275	0.0314948
Fli1	0.00152669	0.0315391	1.07027	0.0979735	1.07027	3.12653	2.92126	0.00152669	0.0315391
Traf3	0.00153023	0.031553	1.06289	0.0879895	1.06289	1.59314	1.49888	0.00153023	0.031553
Phf21a	0.00153097	0.031553	1.03939	0.0557322	1.03939	3.51345	3.38031	0.00153097	0.031553
Nqo1	0.0015376	0.0316526	0.978592	-0.0312207	-1.02188	1.01687	1.03912	0.0015376	0.0316526
4931406C07Rik	0.00154599	0.0317879	0.945009	-0.0816004	-1.05819	1.35868	1.43774	0.00154599	0.0317879
P4htm	0.00155242	0.0318827	1.04503	0.0635445	1.04503	1.20647	1.15448	0.00155242	0.0318827
Bcar1	0.00155545	0.0319077	0.954259	-0.0675477	-1.04793	1.16437	1.22018	0.00155545	0.0319077
Rab8b	0.00157585	0.0322572	1.0668	0.0932924	1.0668	1.62692	1.52505	0.00157585	0.0322572
Bicd1	0.00157617	0.0322572	1.07713	0.107195	1.07713	3.42034	3.17541	0.00157617	0.0322572
Cep112	0.00158894	0.032446	1.06026	0.0844157	1.06026	1.83352	1.72931	0.00158894	0.032446
Dclk2	0.00158909	0.032446	1.03113	0.0442235	1.03113	1.07887	1.0463	0.00158909	0.032446
Kras	0.00160591	0.0327287	1.05522	0.0775396	1.05522	1.70277	1.61367	0.00160591	0.0327287
Itsn1	0.00160667	0.0327287	1.06854	0.0956379	1.06854	2.04513	1.91395	0.00160667	0.0327287
Acat1	0.00161016	0.0327617	0.941061	-0.0876393	-1.06263	1.69112	1.79704	0.00161016	0.0327617
Ccdc171	0.00162191	0.0329024	1.06819	0.0951679	1.06819	1.95024	1.82574	0.00162191	0.0329024
Slc25a19	0.00162289	0.0329024	0.960106	-0.058735	-1.04155	1.15132	1.19916	0.00162289	0.0329024
Alas1	0.00162367	0.0329024	0.948626	-0.0760888	-1.05416	1.25041	1.31813	0.00162367	0.0329024
E130006D01Rik	0.00162458	0.0329024	1.00987	0.0141652	1.00987	1.01616	1.00623	0.00162458	0.0329024
Vmn2r26	0.00162896	0.032953	1.0088	0.0126348	1.0088	1.01009	1.00128	0.00162896	0.032953
Dmd	0.0016427	0.0331928	0.883691	-0.178386	-1.13162	3.22365	3.64794	0.0016427	0.0331928
Col4a2	0.00164677	0.0332367	0.938247	-0.0919602	-1.06582	1.58518	1.68951	0.00164677	0.0332367
Ros1	0.00165753	0.0334154	1.00763	0.0109623	1.00763	1.01052	1.00288	0.00165753	0.0334154
Trhde	0.00167003	0.0336288	0.945055	-0.0815295	-1.05814	1.11703	1.18198	0.00167003	0.0336288
Skap2	0.0016761	0.0337123	1.05777	0.0810192	1.05777	2.67531	2.52921	0.0016761	0.0337123
0610040J01Rik	0.00168073	0.0337667	1.01585	0.0226889	1.01585	1.02978	1.01371	0.00168073	0.0337667
Cr1l	0.00169797	0.0340736	1.05278	0.0742	1.05278	1.65131	1.56853	0.00169797	0.0340736
Mapkapk3	0.00169989	0.0340736	1.06255	0.0875317	1.06255	1.54805	1.45691	0.00169989	0.0340736
Prr12	0.00170493	0.0341355	0.959981	-0.0589221	-1.04169	1.12161	1.16836	0.00170493	0.0341355
Gm11998	0.00171674	0.0343327	1.00757	0.0108802	1.00757	1.00953	1.00194	0.00171674	0.0343327
Camsap2	0.00173035	0.0345657	0.943592	-0.0837646	-1.05978	1.4651	1.55268	0.00173035	0.0345657
Pde1b	0.0017581	0.03508	1.01689	0.024163	1.01689	1.03511	1.01792	0.0017581	0.03508
Zfyve28	0.00176891	0.0352557	1.02814	0.0400385	1.02814	1.07436	1.04495	0.00176891	0.0352557
Nudt7	0.00177148	0.0352667	0.944405	-0.0825225	-1.05887	1.3297	1.40797	0.00177148	0.0352667
Tusc3	0.00179027	0.0356005	1.06191	0.0866619	1.06191	1.47094	1.38519	0.00179027	0.0356005
Plekhg5	0.00180001	0.0357534	1.0673	0.0939606	1.0673	1.48261	1.38913	0.00180001	0.0357534
Sh3rf2	0.0018086	0.0358835	1.03646	0.0516645	1.03646	1.14118	1.10103	0.0018086	0.0358835
Spata13	0.00181454	0.0359607	1.05134	0.0722272	1.05134	1.45452	1.38349	0.00181454	0.0359607
Kalrn	0.00182337	0.0360618	1.05892	0.0825882	1.05892	1.87585	1.77148	0.00182337	0.0360618
Pde10a	0.00182905	0.0360618	1.09853	0.13557	1.09853	3.29005	2.99497	0.00182905	0.0360618
Dlc1	0.00183033	0.0360618	0.956394	-0.0643233	-1.04559	5.77266	6.03586	0.00183033	0.0360618
Vrk2	0.00183124	0.0360618	1.05682	0.0797307	1.05682	1.50997	1.42879	0.00183124	0.0360618
Tspan32	0.00183179	0.0360618	1.0132	0.0189176	1.0132	1.02469	1.01134	0.00183179	0.0360618
Mms19	0.00183198	0.0360618	1.0498	0.07012	1.0498	1.36306	1.2984	0.00183198	0.0360618
Lgr6	0.0018441	0.0362598	0.951284	-0.0720516	-1.05121	1.09917	1.15546	0.0018441	0.0362598
Rbms3	0.00185589	0.0364508	1.0527	0.074088	1.0527	5.95681	5.65863	0.00185589	0.0364508
Dcaf8	0.00186235	0.0365328	0.946525	-0.0792879	-1.0565	1.68279	1.77786	0.00186235	0.0365328
Rpl6l	0.00186484	0.0365328	0.955948	-0.0649962	-1.04608	1.15097	1.20401	0.00186484	0.0365328
B4galt5	0.00186754	0.0365328	1.05457	0.0766602	1.05457	1.44384	1.36912	0.00186754	0.0365328
Crnde	0.0018684	0.0365328	1.01769	0.0252996	1.01769	1.03811	1.02006	0.0018684	0.0365328
Col8a2	0.00187742	0.0366681	1.01433	0.0205295	1.01433	1.02652	1.01202	0.00187742	0.0366681
Fggy	0.0018946	0.0369626	0.944186	-0.0828572	-1.05911	1.36026	1.44067	0.0018946	0.0369626
Exosc8	0.00189929	0.037013	1.02389	0.0340549	1.02389	1.06863	1.0437	0.00189929	0.037013
Myh7	0.00191044	0.0371889	0.960165	-0.0586452	-1.04149	1.06158	1.10562	0.00191044	0.0371889
Ppp1r1a	0.00193703	0.0376648	0.972477	-0.040264	-1.0283	1.03785	1.06723	0.00193703	0.0376648
Rbm20	0.0019516	0.0379061	0.851745	-0.231506	-1.17406	1.65642	1.94474	0.0019516	0.0379061
Gm38399	0.00196703	0.0381634	1.06851	0.0956018	1.06851	1.60871	1.50557	0.00196703	0.0381634
Mypn	0.00199151	0.0385956	0.93977	-0.0896201	-1.06409	1.12361	1.19563	0.00199151	0.0385956
Rpl35a	0.00199838	0.0386861	0.947236	-0.0782044	-1.0557	1.43323	1.51306	0.00199838	0.0386861
Tyrobp	0.00200239	0.038721	1.0228	0.0325192	1.0228	1.06023	1.0366	0.00200239	0.038721
Atp10a	0.00200534	0.0387353	1.05613	0.0787817	1.05613	1.6605	1.57226	0.00200534	0.0387353
Lrp1	0.00202403	0.0390247	1.06757	0.0943295	1.06757	2.2365	2.09495	0.00202403	0.0390247
Gpsm2	0.00202477	0.0390247	1.02924	0.0415785	1.02924	1.09694	1.06578	0.00202477	0.0390247
Lrig1	0.00202755	0.0390354	0.953462	-0.0687529	-1.04881	1.33239	1.39742	0.00202755	0.0390354
Clec4a3	0.00203214	0.039067	1.01997	0.0285218	1.01997	1.0402	1.01984	0.00203214	0.039067
Myef2	0.00203365	0.039067	1.04805	0.0677143	1.04805	1.30727	1.24733	0.00203365	0.039067
Ndufb9	0.00204249	0.039194	0.93832	-0.0918484	-1.06573	1.55626	1.65856	0.00204249	0.039194
Glb1	0.00204819	0.0392603	1.04818	0.06788	1.04818	1.26767	1.20941	0.00204819	0.0392603
Rell1	0.00205913	0.0394268	1.04515	0.063713	1.04515	1.20722	1.15507	0.00205913	0.0394268
4930599N23Rik	0.00210074	0.0401797	1.04773	0.0672615	1.04773	1.32825	1.26775	0.00210074	0.0401797
Wls	0.00211002	0.0403035	1.05693	0.0798735	1.05693	2.26895	2.14675	0.00211002	0.0403035
Anxa3	0.0021118	0.0403035	1.05999	0.0840468	1.05999	2.05192	1.93579	0.0021118	0.0403035
Nat10	0.00213335	0.0406704	0.965835	-0.0501507	-1.03537	1.08589	1.1243	0.00213335	0.0406704
Dgat1	0.00213838	0.040722	0.942064	-0.0861024	-1.0615	1.39677	1.48267	0.00213838	0.040722
Aim2	0.00214695	0.0408409	1.03667	0.0519607	1.03667	1.14774	1.10714	0.00214695	0.0408409
Gm13054	0.00215201	0.0408928	0.972053	-0.0408924	-1.02875	1.01842	1.0477	0.00215201	0.0408928
Pgm3	0.00217049	0.0411995	0.953112	-0.0692818	-1.04919	1.17092	1.22853	0.00217049	0.0411995
C1qbp	0.00218811	0.041489	0.966845	-0.0486431	-1.03429	1.06609	1.10265	0.00218811	0.041489
Cd19	0.00219851	0.0416411	1.01052	0.0150942	1.01052	1.01613	1.00556	0.00219851	0.0416411
Samd1	0.00220478	0.0417148	1.02015	0.0287847	1.02015	1.04926	1.02853	0.00220478	0.0417148
Park2	0.00221318	0.0418286	0.933073	-0.0999385	-1.07173	3.26799	3.50239	0.00221318	0.0418286
Slc4a3	0.00222325	0.041922	0.957693	-0.0623642	-1.04418	1.11633	1.16565	0.00222325	0.041922
Scp2	0.00222463	0.041922	0.955179	-0.0661571	-1.04692	1.12852	1.18148	0.00222463	0.041922
Heph	0.00222529	0.041922	0.94795	-0.0771167	-1.05491	1.30671	1.37846	0.00222529	0.041922
Plscr4	0.002228	0.041928	1.06188	0.0866217	1.06188	2.24284	2.11214	0.002228	0.041928
Sln	0.00224284	0.0421621	0.932099	-0.101445	-1.07285	2.56692	2.75391	0.00224284	0.0421621
Aifm2	0.00226179	0.0424728	0.949566	-0.0746602	-1.05311	1.26496	1.33215	0.00226179	0.0424728
Gria3	0.00227507	0.0426763	1.08517	0.117925	1.08517	2.18225	2.01097	0.00227507	0.0426763
Cd79a	0.00227942	0.0427083	1.01534	0.0219685	1.01534	1.02932	1.01377	0.00227942	0.0427083
Gm15498	0.00228325	0.0427083	1.00826	0.0118717	1.00826	1.01108	1.00279	0.00228325	0.0427083
Me2	0.00228408	0.0427083	1.03538	0.0501631	1.03538	1.1694	1.12944	0.00228408	0.0427083
Gm4955	0.00229405	0.0427497	1.01218	0.0174608	1.01218	1.0195	1.00724	0.00229405	0.0427497
Asph	0.00229414	0.0427497	0.909033	-0.137595	-1.10007	2.1959	2.41565	0.00229414	0.0427497
Pacs1	0.00229595	0.0427497	1.06537	0.0913578	1.06537	1.95319	1.83334	0.00229595	0.0427497
Med15	0.00229604	0.0427497	1.05108	0.0718774	1.05108	1.55202	1.47659	0.00229604	0.0427497
Igf1r	0.00231601	0.0430355	1.06312	0.0882985	1.06312	3.35162	3.15263	0.00231601	0.0430355
Ctse	0.00231842	0.0430355	1.0113	0.016204	1.0113	1.01931	1.00793	0.00231842	0.0430355
Ccm2	0.00231875	0.0430355	1.05279	0.0742178	1.05279	1.516	1.43998	0.00231875	0.0430355
4930458D05Rik	0.00232188	0.043048	0.981577	-0.0268262	-1.01877	1.01554	1.0346	0.00232188	0.043048
Dse	0.00233159	0.0431824	1.05391	0.0757455	1.05391	1.40319	1.33142	0.00233159	0.0431824
Tecrl	0.00234746	0.0434305	0.953003	-0.0694471	-1.04931	1.08938	1.14311	0.00234746	0.0434305
Cd96	0.00235147	0.0434588	1.0089	0.0127763	1.0089	1.01114	1.00222	0.00235147	0.0434588
Sema3d	0.00235803	0.0435341	1.05903	0.0827482	1.05903	2.49283	2.35388	0.00235803	0.0435341
Fam214a	0.00237631	0.043822	0.913699	-0.130209	-1.09445	1.99783	2.18653	0.00237631	0.043822
Cmtm7	0.00237873	0.043822	1.03613	0.0512004	1.03613	1.19146	1.14992	0.00237873	0.043822
C130026I21Rik	0.00238112	0.043822	1.02849	0.0405264	1.02849	1.10517	1.07456	0.00238112	0.043822
Tctex1d4	0.00238361	0.043822	1.00444	0.0063876	1.00444	1.00518	1.00074	0.00238361	0.043822
Ifih1	0.00239004	0.0438941	1.0554	0.0777932	1.0554	1.36144	1.28997	0.00239004	0.0438941
Hal	0.00240024	0.0440354	1.01078	0.0154619	1.01078	1.01661	1.00577	0.00240024	0.0440354
Tmem229a	0.00240445	0.0440513	1.00535	0.00769704	1.00535	1.00606	1.00071	0.00240445	0.0440513
Trpv4	0.00240629	0.0440513	1.03297	0.0468053	1.03297	1.14214	1.10568	0.00240629	0.0440513
Dnajc6	0.00240864	0.0440513	1.07384	0.102781	1.07384	1.60585	1.49542	0.00240864	0.0440513
Gpr132	0.00241547	0.0441301	1.01548	0.0221595	1.01548	1.02703	1.01138	0.00241547	0.0441301
Tgfbr2	0.00241883	0.0441456	1.05589	0.078461	1.05589	2.176	2.06082	0.00241883	0.0441456
Ptgir	0.00242537	0.0442189	1.01196	0.0171502	1.01196	1.02363	1.01154	0.00242537	0.0442189
St3gal5	0.00242846	0.0442292	1.0562	0.0788837	1.0562	1.49672	1.41708	0.00242846	0.0442292
Rpl32	0.00244434	0.0444723	0.947739	-0.0774379	-1.05514	1.30185	1.37364	0.00244434	0.0444723
Fcrls	0.00245774	0.044636	1.02201	0.0314144	1.02201	1.05886	1.03606	0.00245774	0.044636
Tmem71	0.00245843	0.044636	1.02154	0.0307418	1.02154	1.05829	1.03598	0.00245843	0.044636
Chchd10	0.00246506	0.0447096	0.940851	-0.0879616	-1.06287	1.47989	1.57293	0.00246506	0.0447096
Ahcyl1	0.00246758	0.0447096	0.940255	-0.0888764	-1.06354	1.81038	1.92542	0.00246758	0.0447096
Cars	0.00247442	0.0447873	1.03513	0.0498061	1.03513	1.15943	1.12009	0.00247442	0.0447873
Adam5	0.00247728	0.0447928	1.01088	0.0156077	1.01088	1.0166	1.00566	0.00247728	0.0447928
Rab6b	0.00248168	0.0448262	1.04812	0.0678021	1.04812	1.57779	1.50536	0.00248168	0.0448262
Lep	0.00250314	0.0451673	0.96565	-0.0504276	-1.03557	1.05136	1.08876	0.00250314	0.0451673
Ahcyl2	0.00251119	0.0452533	1.06703	0.0936031	1.06703	2.10475	1.97253	0.00251119	0.0452533
Gcgr	0.00251307	0.0452533	1.01385	0.0198476	1.01385	1.02795	1.0139	0.00251307	0.0452533
Zeb2	0.00252195	0.0453666	1.1007	0.138427	1.1007	4.69414	4.26467	0.00252195	0.0453666
Aldh1a2	0.00252789	0.0454075	1.06613	0.0923851	1.06613	1.62549	1.52466	0.00252789	0.0454075
Pacsin2	0.0025294	0.0454075	1.0585	0.0820268	1.0585	2.08539	1.97013	0.0025294	0.0454075
Cobl	0.00254268	0.0455992	1.07356	0.102406	1.07356	2.26866	2.11321	0.00254268	0.0455992
C1galt1	0.00257128	0.046065	1.04447	0.0627726	1.04447	1.35593	1.29819	0.00257128	0.046065
Macrod1	0.00257718	0.0461236	0.949802	-0.0743019	-1.05285	1.23086	1.29591	0.00257718	0.0461236
Sh3rf1	0.00258291	0.0461791	1.07471	0.103942	1.07471	2.55448	2.37691	0.00258291	0.0461791
Tbc1d5	0.00259744	0.0463915	1.05233	0.0735907	1.05233	3.03866	2.88755	0.00259744	0.0463915
Prkca	0.00261929	0.0467341	1.05457	0.0766612	1.05457	2.74536	2.60328	0.00261929	0.0467341
4930556N13Rik	0.00263074	0.0468908	0.963166	-0.0541439	-1.03824	1.09357	1.13539	0.00263074	0.0468908
Adamts2	0.00263816	0.0469754	1.0578	0.0810646	1.0578	1.74632	1.6509	0.00263816	0.0469754
Acap1	0.00264281	0.0470103	1.01174	0.0168438	1.01174	1.01924	1.00741	0.00264281	0.0470103
Mme	0.00265661	0.047208	0.948261	-0.076644	-1.05456	1.29309	1.36364	0.00265661	0.047208
Gpd2	0.00266464	0.0472621	0.924661	-0.113003	-1.08148	1.71309	1.85267	0.00266464	0.0472621
Maml3	0.00266505	0.0472621	1.07397	0.102951	1.07397	2.42352	2.2566	0.00266505	0.0472621
Gstt2	0.00267424	0.0473772	0.966281	-0.0494858	-1.0349	1.08036	1.11806	0.00267424	0.0473772
Pdhx	0.00268184	0.047464	0.957044	-0.0633435	-1.04488	1.20327	1.25728	0.00268184	0.047464
Ppip5k1	0.00269374	0.0476265	0.941692	-0.0866732	-1.06192	1.39786	1.48442	0.00269374	0.0476265
Gm16982	0.00272103	0.0480606	1.0101	0.0145032	1.0101	1.01758	1.0074	0.00272103	0.0480606
Cdcp1	0.00272809	0.0481368	0.986422	-0.0197232	-1.01376	1.00534	1.01918	0.00272809	0.0481368
Eml5	0.00273649	0.0482364	0.949385	-0.0749348	-1.05331	1.27201	1.33982	0.00273649	0.0482364
Snrnp70	0.00277935	0.0489428	0.946545	-0.0792566	-1.05647	1.98117	2.09306	0.00277935	0.0489428
Cd200r4	0.00278474	0.0489885	1.00842	0.0120999	1.00842	1.0117	1.00325	0.00278474	0.0489885
Acpp	0.00279945	0.049198	1.00914	0.0131312	1.00914	1.0138	1.00461	0.00279945	0.049198
Parp14	0.00281481	0.0493892	1.06286	0.0879494	1.06286	1.46501	1.37837	0.00281481	0.0493892
Dync1i1	0.00281869	0.0493892	1.06244	0.087382	1.06244	1.61676	1.52174	0.00281869	0.0493892
Kcnb1	0.00281878	0.0493892	0.944793	-0.0819301	-1.05843	1.36383	1.44352	0.00281878	0.0493892
Slc25a4	0.00282343	0.0494214	0.93173	-0.102017	-1.07327	3.12271	3.35152	0.00282343	0.0494214
Grip1	0.00283127	0.0494581	1.09453	0.13031	1.09453	3.62314	3.31023	0.00283127	0.0494581
Tbc1d14	0.00283272	0.0494581	1.04771	0.0672427	1.04771	1.28336	1.22492	0.00283272	0.0494581
Prkcz	0.00283399	0.0494581	1.04188	0.0591857	1.04188	1.23328	1.18371	0.00283399	0.0494581
Ptbp3	0.00286059	0.0498726	1.05482	0.076992	1.05482	1.98552	1.88234	0.00286059	0.0498726
Npc1	0.00288165	0.0501898	1.04905	0.0690804	1.04905	1.43216	1.3652	0.00288165	0.0501898
Uckl1	0.00289018	0.0502886	0.971047	-0.0423867	-1.02982	1.05356	1.08497	0.00289018	0.0502886
Igsf9	0.00290034	0.0504153	1.00973	0.0139707	1.00973	1.01597	1.00618	0.00290034	0.0504153
Pabpn1l	0.00291082	0.0505474	1.00423	0.00608435	1.00423	1.00498	1.00075	0.00291082	0.0505474
Tcf7	0.00291419	0.0505558	1.00707	0.0101679	1.00707	1.00923	1.00214	0.00291419	0.0505558
Rbbp8	0.00292088	0.0506218	1.06612	0.0923719	1.06612	2.12896	1.99692	0.00292088	0.0506218
Sema6d	0.00293986	0.0509005	1.06668	0.0931233	1.06668	2.04275	1.91506	0.00293986	0.0509005
Acot11	0.00294335	0.0509107	0.935811	-0.0957109	-1.06859	1.30998	1.39983	0.00294335	0.0509107
Nxf7	0.00295835	0.0510195	1.00452	0.00651081	1.00452	1.00527	1.00075	0.00295835	0.0510195
Ncs1	0.00295875	0.0510195	1.02132	0.0304344	1.02132	1.04904	1.02714	0.00295875	0.0510195
Agpat9	0.00296249	0.0510195	0.95064	-0.0730285	-1.05192	1.18481	1.24633	0.00296249	0.0510195
Lrrc23	0.00296648	0.0510195	1.00674	0.00969093	1.00674	1.00935	1.0026	0.00296648	0.0510195
Nrp1	0.00296822	0.0510195	0.947105	-0.0784039	-1.05585	3.23853	3.4194	0.00296822	0.0510195
Casd1	0.00296982	0.0510195	1.05215	0.0733398	1.05215	1.41495	1.34482	0.00296982	0.0510195
Dlst	0.00297129	0.0510195	0.947686	-0.0775189	-1.0552	1.55765	1.64363	0.00297129	0.0510195
Akap13	0.00297291	0.0510195	1.04379	0.0618318	1.04379	4.39796	4.21345	0.00297291	0.0510195
Fabp3-ps1	0.00297773	0.0510522	0.96789	-0.0470848	-1.03318	1.06569	1.10105	0.00297773	0.0510522
Neu3	0.00298714	0.0511636	1.03405	0.0483092	1.03405	1.13933	1.10181	0.00298714	0.0511636
Tnip3	0.00299098	0.0511794	1.01362	0.0195214	1.01362	1.0243	1.01053	0.00299098	0.0511794
Upk3b	0.00300355	0.0513444	1.05382	0.0756322	1.05382	2.10663	1.99904	0.00300355	0.0513444
Lrrc39	0.00300907	0.0513886	0.971153	-0.042229	-1.0297	1.06792	1.09964	0.00300907	0.0513886
Pla2r1	0.0030461	0.0519703	1.05081	0.0715049	1.05081	1.25833	1.19749	0.0030461	0.0519703
Gm42567	0.00306736	0.0522823	1.01161	0.0166471	1.01161	1.02186	1.01014	0.00306736	0.0522823
Rnf213	0.00308561	0.0525422	1.06627	0.0925672	1.06627	1.95251	1.83117	0.00308561	0.0525422
Clec12a	0.00308982	0.0525628	1.01286	0.0184394	1.01286	1.02377	1.01076	0.00308982	0.0525628
Gtf2ird1	0.00309651	0.0526257	0.938356	-0.0917922	-1.06569	1.34838	1.43696	0.00309651	0.0526257
Stk32b	0.00311552	0.0528521	1.04921	0.0693021	1.04921	1.18858	1.13284	0.00311552	0.0528521
Agpat4	0.00312416	0.0528521	1.04467	0.0630501	1.04467	1.33306	1.27606	0.00312416	0.0528521
Pilrb2	0.00312491	0.0528521	1.00934	0.0134088	1.00934	1.01383	1.00445	0.00312491	0.0528521
Fgd4	0.0031255	0.0528521	1.06442	0.0900677	1.06442	1.60532	1.50816	0.0031255	0.0528521
Gm26510	0.00312723	0.0528521	1.04035	0.0570725	1.04035	1.17339	1.12788	0.00312723	0.0528521
Glul	0.00313038	0.0528521	0.934406	-0.0978793	-1.0702	2.05269	2.19679	0.00313038	0.0528521
Styk1	0.00313093	0.0528521	1.03705	0.0524817	1.03705	1.19389	1.15124	0.00313093	0.0528521
Fndc3a	0.00314634	0.0530612	1.05152	0.0724743	1.05152	2.35031	2.23516	0.00314634	0.0530612
Rnf24	0.00316625	0.0533458	0.946235	-0.0797295	-1.05682	1.26002	1.33162	0.00316625	0.0533458
Erp27	0.00317047	0.0533655	1.01147	0.0164605	1.01147	1.02248	1.01088	0.00317047	0.0533655
Neb	0.00318845	0.0536167	0.975739	-0.0354332	-1.02486	1.04155	1.06745	0.00318845	0.0536167
Hadha	0.0031939	0.0536569	0.93881	-0.0910942	-1.06518	1.76339	1.87832	0.0031939	0.0536569
Dnajb4	0.00321061	0.0537558	0.954367	-0.0673845	-1.04782	1.23967	1.29894	0.00321061	0.0537558
Cmah	0.00321115	0.0537558	1.05986	0.0838699	1.05986	2.5413	2.39778	0.00321115	0.0537558
Fnbp1	0.00321299	0.0537558	1.06584	0.0919841	1.06584	2.19187	2.05648	0.00321299	0.0537558
Palmd	0.00321491	0.0537558	0.952893	-0.0696134	-1.04944	2.57815	2.7056	0.00321491	0.0537558
Ddx26b	0.00321511	0.0537558	1.04404	0.0621755	1.04404	1.38732	1.3288	0.00321511	0.0537558
Ubr5	0.00322459	0.0538629	0.952594	-0.0700672	-1.04977	2.76863	2.90641	0.00322459	0.0538629
Serinc3	0.00323303	0.0539525	1.05	0.070388	1.05	2.15044	2.04804	0.00323303	0.0539525
Chn2	0.00324619	0.0540764	1.06626	0.092555	1.06626	2.51545	2.35914	0.00324619	0.0540764
Timm50	0.00324737	0.0540764	0.974942	-0.0366124	-1.0257	1.04098	1.06774	0.00324737	0.0540764
Malt1	0.0032497	0.0540764	1.04503	0.0635494	1.04503	1.34782	1.28974	0.0032497	0.0540764
Gm26573	0.00325561	0.0541234	1.0289	0.0411066	1.0289	1.10414	1.07313	0.00325561	0.0541234
Ppp2r3a	0.00326873	0.05429	0.940346	-0.0887362	-1.06344	2.17373	2.31163	0.00326873	0.05429
Ryr1	0.00327863	0.0544029	1.00762	0.0109483	1.00762	1.01048	1.00285	0.00327863	0.0544029
Cysltr1	0.00331137	0.0548942	1.02024	0.0289016	1.02024	1.05203	1.03116	0.00331137	0.0548942
Mill2	0.0033299	0.0551494	1.05498	0.0772103	1.05498	1.88511	1.78688	0.0033299	0.0551494
Atcayos	0.00335804	0.0555629	0.956268	-0.0645132	-1.04573	1.09027	1.14013	0.00335804	0.0555629
Itgb6	0.00336592	0.0556408	0.975915	-0.0351719	-1.02468	1.02894	1.05433	0.00336592	0.0556408
Prkx	0.00338236	0.0558157	1.03677	0.0520968	1.03677	1.16638	1.12501	0.00338236	0.0558157
Akap7	0.00338287	0.0558157	0.94282	-0.0849461	-1.06065	1.7156	1.81965	0.00338287	0.0558157
C130080G10Rik	0.00339561	0.0559733	0.945215	-0.0812849	-1.05796	1.23366	1.30516	0.00339561	0.0559733
Rpn1	0.00340107	0.0560107	1.0402	0.0568665	1.0402	1.25171	1.20333	0.00340107	0.0560107
Pacs2	0.00341959	0.0562399	1.04619	0.0651506	1.04619	1.36526	1.30498	0.00341959	0.0562399
Chdh	0.0034214	0.0562399	0.97195	-0.0410465	-1.02886	1.04272	1.07281	0.0034214	0.0562399
Endov	0.00343298	0.0563774	0.975313	-0.0360626	-1.02531	1.04235	1.06873	0.00343298	0.0563774
Sucla2	0.0034393	0.0564013	0.951621	-0.0715406	-1.05084	1.65863	1.74295	0.0034393	0.0564013
Vdac1	0.00344087	0.0564013	0.944616	-0.0821997	-1.05863	1.49649	1.58423	0.00344087	0.0564013
Zfp811	0.00345288	0.0565454	1.01626	0.0232631	1.01626	1.03644	1.01986	0.00345288	0.0565454
Mlip	0.00345636	0.0565496	0.919978	-0.120329	-1.08698	1.29555	1.40825	0.00345636	0.0565496
Gm14966	0.00346454	0.0565782	0.965418	-0.0507743	-1.03582	1.10051	1.13993	0.00346454	0.0565782
Clta	0.00346457	0.0565782	1.04497	0.0634658	1.04497	1.36487	1.30613	0.00346457	0.0565782
Timm9	0.00347166	0.0566413	0.957197	-0.0631125	-1.04472	1.23551	1.29076	0.00347166	0.0566413
Hepacam2	0.00352846	0.0575145	1.00968	0.0139005	1.00968	1.01593	1.00618	0.00352846	0.0575145
Bloc1s6	0.00354092	0.057664	1.02207	0.0314873	1.02207	1.06481	1.04182	0.00354092	0.057664
Elmsan1	0.00354657	0.0577026	1.04943	0.0696019	1.04943	1.60059	1.5252	0.00354657	0.0577026
Abcb8	0.00359033	0.0583251	0.967992	-0.0469336	-1.03307	1.09195	1.12806	0.00359033	0.0583251
Chst3	0.00359374	0.0583251	1.01797	0.0256881	1.01797	1.03579	1.01751	0.00359374	0.0583251
Sh3gl2	0.00359496	0.0583251	1.11736	0.160088	1.11736	2.01487	1.80325	0.00359496	0.0583251
Myh14	0.00359814	0.0583251	0.97893	-0.0307219	-1.02152	1.02549	1.04757	0.00359814	0.0583251
Pon1	0.00360823	0.0584033	0.973259	-0.0391046	-1.02748	1.03314	1.06153	0.00360823	0.0584033
Snrk	0.00360962	0.0584033	0.945452	-0.080924	-1.0577	1.99307	2.10806	0.00360962	0.0584033
Adrb3	0.00363479	0.0587563	0.949325	-0.0750262	-1.05338	1.22192	1.28714	0.00363479	0.0587563
Nhsl2	0.0036416	0.0588121	1.05774	0.0809836	1.05774	1.81597	1.71684	0.0036416	0.0588121
Cd80	0.0036463	0.0588339	1.01539	0.0220292	1.01539	1.03041	1.01479	0.0036463	0.0588339
Pcdh11x	0.00365746	0.0589597	1.05384	0.0756548	1.05384	1.33297	1.26487	0.00365746	0.0589597
Satb1	0.00366927	0.0590958	1.0421	0.059499	1.0421	1.16786	1.12068	0.00366927	0.0590958
Pilrb1	0.00368605	0.0593116	1.00693	0.00995941	1.00693	1.00997	1.00303	0.00368605	0.0593116
Timp2	0.00369924	0.0594693	1.0486	0.0684614	1.0486	2.596	2.47569	0.00369924	0.0594693
Pxmp2	0.00370795	0.0595547	0.965709	-0.0503391	-1.03551	1.11457	1.15414	0.00370795	0.0595547
Ppp2r5c	0.00372423	0.0597615	1.05237	0.0736481	1.05237	1.86242	1.76973	0.00372423	0.0597615
Kcnd3	0.00372827	0.0597717	1.07621	0.105957	1.07621	1.72738	1.60506	0.00372827	0.0597717
Prex2	0.00373311	0.0597945	0.945968	-0.0801367	-1.05712	3.10091	3.27803	0.00373311	0.0597945
Map4k1	0.00374239	0.0598885	1.01471	0.0210699	1.01471	1.02858	1.01367	0.00374239	0.0598885
Osbp2	0.00375871	0.0600758	0.972586	-0.0401022	-1.02819	1.05137	1.08101	0.00375871	0.0600758
Spryd3	0.00376372	0.0600758	1.0338	0.0479597	1.0338	1.15284	1.11515	0.00376372	0.0600758
Itsn2	0.00376437	0.0600758	1.05324	0.0748394	1.05324	2.44438	2.32081	0.00376437	0.0600758
Ptpn18	0.00379322	0.0604812	1.02647	0.037686	1.02647	1.07989	1.05204	0.00379322	0.0604812
Atp5j2	0.00380251	0.0605742	0.945934	-0.0801891	-1.05716	1.60884	1.70079	0.00380251	0.0605742
Glipr2	0.00386718	0.0615485	1.02524	0.0359619	1.02524	1.07096	1.04459	0.00386718	0.0615485
Capg	0.00387432	0.0616062	1.02325	0.0331636	1.02325	1.07954	1.05501	0.00387432	0.0616062
Themis	0.00388833	0.0617729	1.03254	0.0461972	1.03254	1.05889	1.02552	0.00388833	0.0617729
Syne2	0.00389276	0.0617874	1.06001	0.0840791	1.06001	4.28678	4.04409	0.00389276	0.0617874
Gm15564	0.00390215	0.0618806	1.04148	0.0586407	1.04148	1.28003	1.22904	0.00390215	0.0618806
Chil3	0.00391717	0.0620626	1.00663	0.00953685	1.00663	1.00776	1.00112	0.00391717	0.0620626
Tnnt2	0.00395223	0.0625256	0.916634	-0.125582	-1.09095	3.02013	3.2948	0.00395223	0.0625256
Ctcf	0.00395353	0.0625256	1.0498	0.0701106	1.0498	1.54674	1.47337	0.00395353	0.0625256
Npl	0.00396243	0.0626099	1.01406	0.0201415	1.01406	1.03447	1.02013	0.00396243	0.0626099
Smpdl3b	0.00397431	0.0627412	1.02301	0.0328158	1.02301	1.0694	1.04535	0.00397431	0.0627412
BC094916	0.00399491	0.0630097	1.00854	0.0122731	1.00854	1.01288	1.0043	0.00399491	0.0630097
Pde4dip	0.0040038	0.063093	0.918598	-0.122495	-1.08862	1.93386	2.10523	0.0040038	0.063093
Ank	0.00401583	0.0631109	0.935404	-0.096338	-1.06906	1.69101	1.80779	0.00401583	0.0631109
Pex5	0.00401872	0.0631109	0.960293	-0.0584533	-1.04135	1.14745	1.1949	0.00401872	0.0631109
Gpr65	0.00402023	0.0631109	1.00822	0.0118044	1.00822	1.01252	1.00427	0.00402023	0.0631109
Tfrc	0.00402044	0.0631109	0.9585	-0.061149	-1.0433	1.12674	1.17552	0.00402044	0.0631109
Mcu	0.00402292	0.0631109	1.05613	0.0787837	1.05613	2.63827	2.49806	0.00402292	0.0631109
Syt1	0.00403174	0.0631928	1.02199	0.0313811	1.02199	1.04932	1.02674	0.00403174	0.0631928
Plekhg3	0.0040417	0.0632923	1.05132	0.0721962	1.05132	1.61103	1.53239	0.0040417	0.0632923
Gm12462	0.00405978	0.0635187	1.00341	0.00490666	1.00341	1.00391	1.00051	0.00405978	0.0635187
Cep162	0.00408955	0.0638948	1.03886	0.0550052	1.03886	1.27834	1.23052	0.00408955	0.0638948
Fam134b	0.0040911	0.0638948	1.04658	0.0656885	1.04658	1.30479	1.24671	0.0040911	0.0638948
Gmfg	0.00412688	0.0643962	1.01368	0.0196002	1.01368	1.02916	1.01527	0.00412688	0.0643962
Wdr35	0.00413834	0.0645176	1.03555	0.0503911	1.03555	1.17904	1.13857	0.00413834	0.0645176
Cdkn1b	0.004163	0.0648444	1.03915	0.0554028	1.03915	1.22603	1.17984	0.004163	0.0648444
Arhgap17	0.00416828	0.064869	1.05164	0.0726426	1.05164	1.73084	1.64585	0.00416828	0.064869
1700082M22Rik	0.00417488	0.0649142	1.00529	0.00761008	1.00529	1.00648	1.00118	0.00417488	0.0649142
Eef2k	0.00418601	0.0650296	1.04895	0.0689431	1.04895	1.40879	1.34305	0.00418601	0.0650296
Rap1b	0.00420504	0.0652674	1.05513	0.0774215	1.05513	1.71838	1.62859	0.00420504	0.0652674
Col14a1	0.00421903	0.0654266	1.06161	0.0862474	1.06161	1.89857	1.7884	0.00421903	0.0654266
Mfhas1	0.00423055	0.0655473	1.05387	0.075692	1.05387	1.4877	1.41166	0.00423055	0.0655473
Noct	0.00424331	0.0656871	0.954191	-0.0676493	-1.04801	1.21219	1.27039	0.00424331	0.0656871
Gm15581	0.00425144	0.0657549	0.956188	-0.0646332	-1.04582	1.15963	1.21276	0.00425144	0.0657549
Ttc7	0.00425806	0.0657992	1.04033	0.0570425	1.04033	1.29075	1.24072	0.00425806	0.0657992
Tcap	0.00426393	0.0658319	0.918476	-0.122685	-1.08876	1.94724	2.12008	0.00426393	0.0658319
Medag	0.00427871	0.0659516	1.0508	0.0714872	1.0508	1.5299	1.45594	0.00427871	0.0659516
Sh3bgrl	0.0042792	0.0659516	1.043	0.060737	1.043	2.00657	1.92384	0.0042792	0.0659516
Ifit3	0.00428567	0.0659712	1.02486	0.0354293	1.02486	1.06904	1.04311	0.00428567	0.0659712
Mark1	0.004288	0.0659712	1.03012	0.0428139	1.03012	1.12347	1.09062	0.004288	0.0659712
Irf2	0.00429458	0.0660146	1.05892	0.082596	1.05892	2.325	2.19563	0.00429458	0.0660146
Crat	0.00431117	0.0662115	0.95003	-0.0739554	-1.0526	1.35609	1.42742	0.00431117	0.0662115
Wipf3	0.00435785	0.0668699	0.934024	-0.0984679	-1.07064	1.57517	1.68643	0.00435785	0.0668699
Ablim1	0.0043707	0.0670085	0.957322	-0.0629237	-1.04458	4.23895	4.42792	0.0043707	0.0670085
Ralgps2	0.00438534	0.0671229	1.04704	0.0663202	1.04704	1.36471	1.30339	0.00438534	0.0671229
Ces1f	0.00438582	0.0671229	0.959695	-0.0593516	-1.042	1.12841	1.1758	0.00438582	0.0671229
Cyp2ab1	0.00439617	0.0672228	1.01388	0.0198916	1.01388	1.02274	1.00873	0.00439617	0.0672228
Pkia	0.00440339	0.0672348	1.05319	0.074771	1.05319	1.86035	1.76639	0.00440339	0.0672348
Mgat5	0.00440463	0.0672348	1.0552	0.077515	1.0552	1.72812	1.63772	0.00440463	0.0672348
Antxr2	0.00441565	0.0673039	1.05941	0.0832596	1.05941	1.73133	1.63424	0.00441565	0.0673039
Atg5	0.00441719	0.0673039	0.959148	-0.0601746	-1.04259	1.23371	1.28625	0.00441719	0.0673039
Aebp1	0.00442201	0.0673039	1.05668	0.0795376	1.05668	2.18209	2.06505	0.00442201	0.0673039
C6	0.00442451	0.0673039	1.01115	0.016002	1.01115	1.01737	1.00615	0.00442451	0.0673039
Zfc3h1	0.00444527	0.0675612	1.04898	0.068986	1.04898	1.89958	1.81089	0.00444527	0.0675612
4930469G21Rik	0.00446615	0.0678198	1.00466	0.00670093	1.00466	1.00563	1.00097	0.00446615	0.0678198
Shank2	0.00447712	0.0679276	1.03644	0.0516418	1.03644	1.17484	1.13353	0.00447712	0.0679276
Tpt1	0.00451959	0.0685126	0.950983	-0.0725082	-1.05154	2.67316	2.81094	0.00451959	0.0685126
Gm10521	0.00453058	0.0686199	1.00715	0.010272	1.00715	1.01047	1.0033	0.00453058	0.0686199
Ano1	0.00455281	0.0688971	1.08706	0.120434	1.08706	2.1958	2.01994	0.00455281	0.0688971
Ptafr	0.0045649	0.0690204	1.01917	0.0273884	1.01917	1.04792	1.02821	0.0045649	0.0690204
Ltb	0.00458925	0.0692959	1.01003	0.0143939	1.01003	1.01684	1.00675	0.00458925	0.0692959
Bag4	0.00459101	0.0692959	0.961186	-0.0571118	-1.04038	1.1496	1.19602	0.00459101	0.0692959
Ctdsp2	0.00464015	0.0699673	1.04549	0.0641761	1.04549	1.50181	1.43646	0.00464015	0.0699673
Tnfrsf1b	0.00464737	0.0699673	1.03617	0.0512559	1.03617	1.18399	1.14266	0.00464737	0.0699673
Steap1	0.00465362	0.0699673	1.00479	0.00688958	1.00479	1.00585	1.00106	0.00465362	0.0699673
Irx1	0.00465575	0.0699673	1.00645	0.00927178	1.00645	1.00926	1.00279	0.00465575	0.0699673
Vps13b	0.00465857	0.0699673	1.06113	0.0856039	1.06113	2.95291	2.78279	0.00465857	0.0699673
Casp8	0.00465943	0.0699673	1.04057	0.0573752	1.04057	1.24812	1.19945	0.00465943	0.0699673
Cpd	0.00467552	0.0701487	0.950183	-0.0737234	-1.05243	1.44099	1.51654	0.00467552	0.0701487
Aspg	0.00468811	0.0702776	0.96593	-0.0500096	-1.03527	1.09265	1.13119	0.00468811	0.0702776
Zscan18	0.00469599	0.0703033	1.0096	0.0137898	1.0096	1.01495	1.00529	0.00469599	0.0703033
Oas3	0.00469784	0.0703033	1.00416	0.00598212	1.00416	1.00511	1.00095	0.00469784	0.0703033
Sfxn1	0.00470692	0.0703791	0.947414	-0.0779336	-1.05551	1.43998	1.51991	0.00470692	0.0703791
Ago4	0.00475332	0.0709015	1.03184	0.0452128	1.03184	1.14713	1.11174	0.00475332	0.0709015
Nrp2	0.00475386	0.0709015	0.941877	-0.086389	-1.06171	1.90076	2.01805	0.00475386	0.0709015
Ltbp1	0.00475678	0.0709015	1.09445	0.130202	1.09445	1.99219	1.82027	0.00475678	0.0709015
Egf	0.00475803	0.0709015	0.970624	-0.0430157	-1.03027	1.06181	1.09394	0.00475803	0.0709015
Dtwd2	0.0047657	0.0709556	1.02799	0.0398279	1.02799	1.1127	1.0824	0.0047657	0.0709556
Padi4	0.00477056	0.0709676	1.01256	0.0180087	1.01256	1.02137	1.0087	0.00477056	0.0709676
Alpl	0.00479122	0.0712146	1.02227	0.0317698	1.02227	1.04893	1.02608	0.00479122	0.0712146
Ndrg2	0.00480536	0.0713642	0.950312	-0.0735266	-1.05229	1.36952	1.44112	0.00480536	0.0713642
Bcl6	0.00480943	0.0713642	0.945086	-0.0814826	-1.0581	1.49634	1.58328	0.00480943	0.0713642
Fcer1g	0.00481385	0.0713695	1.03203	0.0454805	1.03203	1.11936	1.08462	0.00481385	0.0713695
Dag1	0.00484242	0.0717104	0.938637	-0.0913614	-1.06538	1.85949	1.98106	0.00484242	0.0717104
Slc17a9	0.00484502	0.0717104	1.02524	0.0359637	1.02524	1.0896	1.06277	0.00484502	0.0717104
Otud7b	0.00485896	0.0718476	1.04788	0.0674704	1.04788	1.97469	1.88447	0.00485896	0.0718476
Vav2	0.00486543	0.0718476	1.05022	0.070692	1.05022	1.426	1.35781	0.00486543	0.0718476
Tshr	0.00486658	0.0718476	0.952322	-0.0704785	-1.05006	1.11173	1.16739	0.00486658	0.0718476
Me1	0.00490512	0.0723556	0.89146	-0.165758	-1.12175	2.33325	2.61733	0.00490512	0.0723556
Mef2c	0.004911	0.0723815	1.0517	0.0727192	1.0517	2.36186	2.24576	0.004911	0.0723815
Ms4a8a	0.00491711	0.0724108	1.01982	0.0283146	1.01982	1.03907	1.01888	0.00491711	0.0724108
Ap3s1	0.00492542	0.0724723	0.947505	-0.0777945	-1.0554	1.58268	1.67036	0.00492542	0.0724723
Immt	0.00494204	0.0726209	0.947006	-0.0785547	-1.05596	1.57986	1.66827	0.00494204	0.0726209
Macf1	0.0049438	0.0726209	1.04703	0.0662973	1.04703	4.48555	4.28409	0.0049438	0.0726209
Mroh2a	0.00498747	0.0732011	1.01348	0.0193202	1.01348	1.02858	1.01489	0.00498747	0.0732011
Cd53	0.00500579	0.0733959	1.02622	0.0373435	1.02622	1.08507	1.05735	0.00500579	0.0733959
Chuk	0.00500912	0.0733959	0.95676	-0.0637705	-1.04519	1.32006	1.37972	0.00500912	0.0733959
Rapgef2	0.0050178	0.0734618	1.04461	0.0629624	1.04461	2.97941	2.85218	0.0050178	0.0734618
Galm	0.00503218	0.0735922	0.958631	-0.0609526	-1.04315	1.19666	1.2483	0.00503218	0.0735922
Fam188b	0.0050351	0.0735922	1.0404	0.057136	1.0404	1.21217	1.1651	0.0050351	0.0735922
Gbf1	0.00512827	0.0748916	0.947321	-0.0780753	-1.05561	2.22941	2.35339	0.00512827	0.0748916
Asb15	0.00513612	0.0749438	0.98595	-0.0204141	-1.01425	1.00874	1.02312	0.00513612	0.0749438
Lama3	0.00514569	0.0750005	1.03369	0.0478017	1.03369	1.13524	1.09824	0.00514569	0.0750005
Serpinb2	0.00514856	0.0750005	1.0102	0.0146365	1.0102	1.01529	1.00504	0.00514856	0.0750005
Dnase1l3	0.00515362	0.0750119	1.0068	0.00977091	1.0068	1.00911	1.0023	0.00515362	0.0750119
Sdha	0.00515958	0.0750364	0.946149	-0.0798606	-1.05692	2.06068	2.17797	0.00515958	0.0750364
Pfdn1	0.00516557	0.0750612	1.04125	0.0583154	1.04125	1.2776	1.22699	0.00516557	0.0750612
Galnt11	0.00519793	0.0753526	1.04054	0.0573382	1.04054	1.31832	1.26695	0.00519793	0.0753526
Gm28873	0.00519812	0.0753526	1.01659	0.0237375	1.01659	1.0391	1.02214	0.00519812	0.0753526
Tpm3	0.00519907	0.0753526	1.04899	0.0689997	1.04899	1.61014	1.53494	0.00519907	0.0753526
Rpa3	0.00520281	0.0753526	0.979932	-0.0292462	-1.02048	1.01972	1.0406	0.00520281	0.0753526
Snx16	0.00522522	0.075608	0.968037	-0.0468656	-1.03302	1.08867	1.12462	0.00522522	0.075608
Gm29361	0.00523193	0.075608	1.00741	0.0106528	1.00741	1.01056	1.00313	0.00523193	0.075608
Fasn	0.00523337	0.075608	0.947126	-0.0783723	-1.05583	2.71904	2.87083	0.00523337	0.075608
Abhd10	0.0052462	0.0756799	0.970681	-0.0429303	-1.0302	1.06647	1.09868	0.0052462	0.0756799
Samd9l	0.00524698	0.0756799	1.04929	0.069416	1.04929	1.41169	1.34537	0.00524698	0.0756799
Htatsf1	0.00525488	0.0757316	0.962573	-0.0550321	-1.03888	1.11274	1.156	0.00525488	0.0757316
Pdp2	0.00529368	0.0762281	0.983332	-0.0242497	-1.01695	1.01457	1.03177	0.00529368	0.0762281
Hspbap1	0.00529858	0.0762361	1.03735	0.0529073	1.03735	1.18214	1.13957	0.00529858	0.0762361
Abcb1b	0.00530796	0.0763084	1.09243	0.127545	1.09243	2.46516	2.25658	0.00530796	0.0763084
Trim34a	0.0053202	0.0764218	1.02922	0.0415494	1.02922	1.13442	1.10222	0.0053202	0.0764218
Ticam2	0.00534283	0.076684	1.00504	0.00725867	1.00504	1.00623	1.00118	0.00534283	0.076684
Orai1	0.00535921	0.0768562	1.03498	0.0496086	1.03498	1.20048	1.1599	0.00535921	0.0768562
Cd5l	0.00537393	0.0770043	1.00737	0.0105925	1.00737	1.0112	1.0038	0.00537393	0.0770043
Lyrm7	0.00540376	0.0773687	0.977803	-0.0323842	-1.0227	1.03084	1.05424	0.00540376	0.0773687
Hoxc5	0.00541617	0.077483	1.00502	0.00721837	1.00502	1.00621	1.00119	0.00541617	0.077483
P2rx7	0.00543836	0.0777371	1.03587	0.0508429	1.03587	1.167	1.12658	0.00543836	0.0777371
Nfatc1	0.00546654	0.0780648	1.04667	0.0658012	1.04667	1.40973	1.34688	0.00546654	0.0780648
Htra2	0.00547019	0.0780648	1.02942	0.0418266	1.02942	1.13792	1.1054	0.00547019	0.0780648
Itpr3	0.00550782	0.0785379	1.03648	0.0516933	1.03648	1.24656	1.20269	0.00550782	0.0785379
Tprgl	0.00551718	0.0786075	1.02923	0.0415685	1.02923	1.13791	1.10559	0.00551718	0.0786075
A930029G22Rik	0.0055383	0.0788444	1.01053	0.0151108	1.01053	1.02011	1.00948	0.0055383	0.0788444
Bptf	0.00554782	0.0789159	1.04127	0.0583449	1.04127	2.06774	1.98578	0.00554782	0.0789159
Galnt7	0.00556738	0.0791299	1.05165	0.0726574	1.05165	1.45697	1.38541	0.00556738	0.0791299
A830080D01Rik	0.00562266	0.0798411	1.03973	0.0562084	1.03973	1.27167	1.22308	0.00562266	0.0798411
Gm43915	0.00562652	0.0798411	0.980769	-0.0280142	-1.01961	1.02041	1.04042	0.00562652	0.0798411
Paqr5	0.0056333	0.0798726	1.00808	0.0116168	1.00808	1.00995	1.00185	0.0056333	0.0798726
Zfp37	0.0056433	0.0799498	1.02626	0.037391	1.02626	1.08089	1.05324	0.0056433	0.0799498
Scpep1	0.00566694	0.0802199	1.03468	0.0491849	1.03468	1.18037	1.1408	0.00566694	0.0802199
Bbs2	0.00567465	0.0802642	1.02807	0.0399378	1.02807	1.10405	1.0739	0.00567465	0.0802642
Rsl1	0.00568823	0.0803916	1.01321	0.0189334	1.01321	1.03122	1.01778	0.00568823	0.0803916
Klf3	0.00571635	0.080724	1.04469	0.0630729	1.04469	2.12688	2.03589	0.00571635	0.080724
Prdm5	0.00572299	0.0807308	1.04517	0.0637318	1.04517	1.67799	1.60548	0.00572299	0.0807308
Hsd17b12	0.00572605	0.0807308	0.932055	-0.101513	-1.0729	1.82969	1.96307	0.00572605	0.0807308
Slco2b1	0.00576447	0.0811498	1.04459	0.0629344	1.04459	1.25362	1.20011	0.00576447	0.0811498
Kiz	0.00576502	0.0811498	1.05369	0.0754541	1.05369	2.24417	2.12982	0.00576502	0.0811498
Pcdh9	0.00577664	0.0812481	1.05191	0.0730162	1.05191	3.35929	3.1935	0.00577664	0.0812481
Lims1	0.00579285	0.0813698	1.05747	0.080612	1.05747	2.65398	2.50976	0.00579285	0.0813698
Daglb	0.00579457	0.0813698	1.04747	0.0669088	1.04747	1.34907	1.28793	0.00579457	0.0813698
Recql4	0.00580744	0.0814529	1.0081	0.0116364	1.0081	1.01038	1.00226	0.00580744	0.0814529
Rbl1	0.00581351	0.0814529	1.02394	0.0341248	1.02394	1.08311	1.05779	0.00581351	0.0814529
Runx3	0.00581441	0.0814529	1.01289	0.0184751	1.01289	1.02049	1.0075	0.00581441	0.0814529
Lyz1	0.00584562	0.0818248	1.01685	0.0240998	1.01685	1.0328	1.01569	0.00584562	0.0818248
Supv3l1	0.00585417	0.081879	0.967874	-0.0471089	-1.03319	1.10104	1.13759	0.00585417	0.081879
Aldh6a1	0.00587569	0.0821145	0.950764	-0.0728401	-1.05179	1.42405	1.49779	0.00587569	0.0821145
Frmd8	0.00588095	0.0821226	1.03033	0.0431038	1.03033	1.11704	1.08416	0.00588095	0.0821226
Insig1	0.0058921	0.0822129	0.951951	-0.0710409	-1.05047	1.27025	1.33437	0.0058921	0.0822129
Nr1h4	0.00589853	0.0822372	1.0412	0.058247	1.0412	1.19589	1.14857	0.00589853	0.0822372
Gm15494	0.00590822	0.0823069	1.01258	0.0180398	1.01258	1.02843	1.01565	0.00590822	0.0823069
Loxl1	0.00591862	0.0823862	1.05011	0.0705449	1.05011	1.60587	1.52924	0.00591862	0.0823862
Trdn	0.0059416	0.0826252	0.918286	-0.122984	-1.08898	1.74128	1.89623	0.0059416	0.0826252
Tmem243	0.00594521	0.0826252	1.05097	0.0717179	1.05097	1.43958	1.36977	0.00594521	0.0826252
Cers6	0.00596259	0.0828012	1.07904	0.109749	1.07904	2.0136	1.8661	0.00596259	0.0828012
H2-Aa	0.0059785	0.0828043	1.04503	0.0635443	1.04503	1.27559	1.22063	0.0059785	0.0828043
Pydc3	0.0059787	0.0828043	1.00764	0.0109775	1.00764	1.01161	1.00394	0.0059787	0.0828043
Aox3	0.00598036	0.0828043	1.03783	0.053567	1.03783	1.1247	1.08371	0.00598036	0.0828043
Ap4e1	0.00598785	0.0828043	1.05267	0.0740473	1.05267	2.37603	2.25716	0.00598785	0.0828043
Adgrl3	0.0059894	0.0828043	1.0596	0.0835228	1.0596	1.95724	1.84714	0.0059894	0.0828043
Susd1	0.00599365	0.0828043	1.01831	0.0261828	1.01831	1.04709	1.02826	0.00599365	0.0828043
Gm14211	0.0059975	0.0828043	0.965006	-0.0513905	-1.03626	1.10466	1.14471	0.0059975	0.0828043
Lnx2	0.00600059	0.0828043	1.0478	0.0673578	1.0478	1.49126	1.42324	0.00600059	0.0828043
Abcd2	0.00602953	0.0831383	0.945466	-0.0809018	-1.05768	1.33801	1.41519	0.00602953	0.0831383
Rps6kc1	0.00605578	0.0834152	1.05069	0.0713424	1.05069	1.43823	1.36884	0.00605578	0.0834152
Phb2	0.00605913	0.0834152	0.964149	-0.0526724	-1.03718	1.14688	1.18953	0.00605913	0.0834152
Pkhd1l1	0.00609213	0.0837913	1.06024	0.0843865	1.06024	4.11888	3.88487	0.00609213	0.0837913
Grap2	0.00609599	0.0837913	1.0096	0.0137846	1.0096	1.01717	1.0075	0.00609599	0.0837913
Trio	0.0061172	0.0839592	1.05594	0.0785245	1.05594	2.51828	2.38488	0.0061172	0.0839592
4933434E20Rik	0.0061242	0.0839592	0.955677	-0.0654049	-1.04638	1.29554	1.35562	0.0061242	0.0839592
Nppa	0.00613013	0.0839592	0.857309	-0.222112	-1.16644	4.98465	5.8143	0.00613013	0.0839592
Rpl22	0.00613146	0.0839592	0.954144	-0.0677216	-1.04806	1.30151	1.36406	0.00613146	0.0839592
Trim2	0.00613215	0.0839592	1.04787	0.0674529	1.04787	1.51554	1.44631	0.00613215	0.0839592
Slc30a1	0.00614858	0.0840492	1.02442	0.0348025	1.02442	1.08466	1.05881	0.00614858	0.0840492
Cers4	0.00615079	0.0840492	1.04764	0.0671451	1.04764	1.50556	1.43709	0.00615079	0.0840492
Dgkz	0.0061531	0.0840492	1.0503	0.0707958	1.0503	1.39324	1.32653	0.0061531	0.0840492
Gm27000	0.00615886	0.0840625	1.00305	0.00438963	1.00305	1.00356	1.00052	0.00615886	0.0840625
Fam195a	0.0061648	0.0840781	0.970147	-0.0437244	-1.03077	1.07084	1.10379	0.0061648	0.0840781
Toe1	0.00626591	0.0853377	1.01749	0.0250077	1.01749	1.04668	1.02869	0.00626591	0.0853377
Smpx	0.00626688	0.0853377	0.942788	-0.0849947	-1.06068	1.25625	1.33248	0.00626688	0.0853377
Tmco6	0.00628363	0.0854993	1.01741	0.0248974	1.01741	1.05247	1.03446	0.00628363	0.0854993
Cd6	0.00629529	0.0855916	1.0062	0.0089183	1.0062	1.00801	1.00179	0.00629529	0.0855916
D730003I15Rik	0.00632196	0.0857542	1.01594	0.0228167	1.01594	1.0364	1.02014	0.00632196	0.0857542
Szt2	0.00632418	0.0857542	1.02497	0.0355811	1.02497	1.09739	1.07065	0.00632418	0.0857542
Med13l	0.00632652	0.0857542	1.04351	0.0614424	1.04351	2.68576	2.57378	0.00632652	0.0857542
Lmo2	0.00632681	0.0857542	1.03949	0.0558776	1.03949	1.31698	1.26695	0.00632681	0.0857542
Slc38a1	0.00633865	0.0858483	1.04656	0.0656528	1.04656	1.56446	1.49486	0.00633865	0.0858483
Gm11696	0.00635363	0.0859848	1.0111	0.0159253	1.0111	1.022	1.01078	0.00635363	0.0859848
Tnfsf11	0.00638741	0.0863753	1.00511	0.00735744	1.00511	1.0063	1.00119	0.00638741	0.0863753
Fam172a	0.00639902	0.0864024	1.04642	0.0654576	1.04642	3.51845	3.36237	0.00639902	0.0864024
Hpse2	0.00640217	0.0864024	0.976256	-0.0346689	-1.02432	1.01248	1.03711	0.00640217	0.0864024
Lgals2	0.00640419	0.0864024	1.0111	0.0159295	1.0111	1.02106	1.00985	0.00640419	0.0864024
Mamdc2	0.00641533	0.0864862	1.03908	0.0553104	1.03908	1.13414	1.09148	0.00641533	0.0864862
Vwa5a	0.00642248	0.0865161	1.04155	0.0587277	1.04155	1.45856	1.40038	0.00642248	0.0865161
Golgb1	0.00643023	0.0865241	0.944554	-0.082295	-1.0587	1.90865	2.02069	0.00643023	0.0865241
RP23-89C10.5	0.00643599	0.0865241	0.985644	-0.0208614	-1.01457	1.01078	1.0255	0.00643599	0.0865241
Pacrg	0.00643976	0.0865241	0.966531	-0.0491118	-1.03463	1.18337	1.22435	0.00643976	0.0865241
Bdh1	0.00644281	0.0865241	1.0099	0.0142171	1.0099	1.01787	1.00789	0.00644281	0.0865241
Nfxl1	0.00646623	0.0867722	1.03652	0.051744	1.03652	1.25379	1.20962	0.00646623	0.0867722
Eif2d	0.0064727	0.0867926	1.03525	0.0499854	1.03525	1.17169	1.13179	0.0064727	0.0867926
Akt2	0.00648494	0.0868903	0.951241	-0.0721165	-1.05126	1.51563	1.59332	0.00648494	0.0868903
Rnf169	0.00649979	0.0870227	1.06693	0.0934601	1.06693	2.22002	2.08076	0.00649979	0.0870227
Cyc1	0.00650567	0.0870351	0.955484	-0.0656962	-1.04659	1.37007	1.4339	0.00650567	0.0870351
Yif1b	0.00653912	0.0874158	0.972712	-0.0399156	-1.02805	1.05601	1.08563	0.00653912	0.0874158
Tnfrsf11a	0.006552	0.0875214	1.0496	0.0698352	1.0496	1.28834	1.22746	0.006552	0.0875214
Hs3st3a1	0.00655764	0.08753	1.02582	0.0367835	1.02582	1.07458	1.04753	0.00655764	0.08753
Rap2a	0.0066031	0.0880698	1.03833	0.0542588	1.03833	1.26382	1.21717	0.0066031	0.0880698
Car8	0.00661635	0.0881198	0.941741	-0.0865985	-1.06186	1.62839	1.72913	0.00661635	0.0881198
Lrrc8b	0.0066169	0.0881198	1.03044	0.0432606	1.03044	1.12243	1.08927	0.0066169	0.0881198
Phyhip	0.00663049	0.0882338	1.01045	0.0149949	1.01045	1.01774	1.00722	0.00663049	0.0882338
Rtf1	0.00664786	0.0883979	1.04433	0.0625765	1.04433	1.52418	1.45948	0.00664786	0.0883979
Folh1	0.0066903	0.0888948	1.0319	0.0452963	1.0319	1.11898	1.08439	0.0066903	0.0888948
Cd247	0.00670719	0.0890518	1.02777	0.0395159	1.02777	1.05721	1.02865	0.00670719	0.0890518
Ikzf2	0.00671571	0.0890975	0.946092	-0.0799476	-1.05698	1.52462	1.61149	0.00671571	0.0890975
Igfbp5	0.00672677	0.0891768	1.04777	0.0673154	1.04777	5.72206	5.46121	0.00672677	0.0891768
Gm16685	0.0067364	0.0892369	0.962677	-0.0548757	-1.03877	1.08966	1.1319	0.0067364	0.0892369
Mettl14	0.00675248	0.0893824	1.02498	0.0355945	1.02498	1.09928	1.07249	0.00675248	0.0893824
Rap1gds1	0.00678125	0.0896956	1.05697	0.0799292	1.05697	2.19985	2.08128	0.00678125	0.0896956
Trpc4ap	0.0067872	0.0897067	1.04699	0.0662461	1.04699	1.59616	1.52452	0.0067872	0.0897067
Tll1	0.00683711	0.0902983	1.07524	0.104657	1.07524	2.11121	1.96348	0.00683711	0.0902983
Aco1	0.00685379	0.0904504	0.94625	-0.0797072	-1.0568	1.40803	1.48801	0.00685379	0.0904504
Zfp318	0.00685943	0.0904568	1.03819	0.0540716	1.03819	1.24754	1.20165	0.00685943	0.0904568
Purg	0.00689711	0.0907863	1.04102	0.0579945	1.04102	1.42441	1.36829	0.00689711	0.0907863
Hk1os	0.00689882	0.0907863	1.01007	0.0144498	1.01007	1.01956	1.0094	0.00689882	0.0907863
Tnnc1	0.00689994	0.0907863	0.947274	-0.0781464	-1.05566	1.51858	1.60311	0.00689994	0.0907863
Galnt10	0.00697919	0.0917601	1.04515	0.0637097	1.04515	1.37006	1.31087	0.00697919	0.0917601
Lats1	0.00704103	0.0924598	1.03816	0.054028	1.03816	1.46003	1.40637	0.00704103	0.0924598
Tomm40	0.00704295	0.0924598	0.959497	-0.0596504	-1.04221	1.23123	1.28321	0.00704295	0.0924598
Fgf10	0.0070607	0.0926235	0.951128	-0.0722881	-1.05138	1.13644	1.19483	0.0070607	0.0926235
Ptgis	0.00708926	0.0928782	1.0542	0.0761476	1.0542	2.0841	1.97695	0.00708926	0.0928782
Snhg11	0.00709071	0.0928782	0.978523	-0.0313231	-1.02195	1.02131	1.04373	0.00709071	0.0928782
Fermt2	0.00715492	0.0936494	0.947577	-0.0776853	-1.05532	1.72536	1.82081	0.00715492	0.0936494
Tmem50a	0.007195	0.0941038	1.04318	0.0609895	1.04318	1.34129	1.28577	0.007195	0.0941038
Fcmr	0.00725407	0.0947756	1.01104	0.0158374	1.01104	1.01821	1.00709	0.00725407	0.0947756
Tpgs2	0.00726132	0.0947756	1.01861	0.0265979	1.01861	1.05423	1.03497	0.00726132	0.0947756
Gm30173	0.00726631	0.0947756	0.974914	-0.0366531	-1.02573	1.04055	1.06733	0.00726631	0.0947756
Stk4	0.00726799	0.0947756	1.04628	0.0652676	1.04628	1.35291	1.29307	0.00726799	0.0947756
Chic2	0.00727677	0.0948197	1.04837	0.0681508	1.04837	1.68294	1.60529	0.00727677	0.0948197
Stau1	0.00728546	0.0948624	1.0421	0.0594869	1.0421	1.44573	1.38733	0.00728546	0.0948624
Uqcrh	0.00730649	0.0950553	0.95616	-0.0646756	-1.04585	1.78382	1.8656	0.00730649	0.0950553
Inpp5f	0.00731111	0.0950553	1.04086	0.0577719	1.04086	1.49123	1.4327	0.00731111	0.0950553
Gm13816	0.00731895	0.0950867	1.0237	0.033791	1.0237	1.07514	1.05025	0.00731895	0.0950867
Ism2	0.00733601	0.0952379	1.00747	0.010743	1.00747	1.0106	1.0031	0.00733601	0.0952379
Gid8	0.00740473	0.0960589	1.02961	0.0420915	1.02961	1.11519	1.08312	0.00740473	0.0960589
Mrvi1	0.00741448	0.0961143	1.04951	0.0697192	1.04951	1.22343	1.16571	0.00741448	0.0961143
D1Ertd622e	0.00744153	0.096376	1.02955	0.0420102	1.02955	1.12153	1.08935	0.00744153	0.096376
Ankrd17	0.00744566	0.096376	0.951156	-0.0722461	-1.05135	3.24468	3.41131	0.00744566	0.096376
Uqcrb	0.00748364	0.0967962	0.951866	-0.0711697	-1.05057	1.49799	1.57374	0.00748364	0.0967962
Ulk2	0.0074933	0.0968404	1.03718	0.0526603	1.03718	2.05162	1.97809	0.0074933	0.0968404
Gm10073	0.00750124	0.0968404	0.945986	-0.0801093	-1.0571	1.40482	1.48503	0.00750124	0.0968404
Clasp2	0.00750362	0.0968404	1.04819	0.0679008	1.04819	2.30429	2.19835	0.00750362	0.0968404
Zfp90	0.00751204	0.0968777	1.02796	0.0397881	1.02796	1.12831	1.09762	0.00751204	0.0968777
Pdk4	0.00754568	0.0971823	0.94457	-0.0822711	-1.05868	1.53652	1.62669	0.00754568	0.0971823
Gpr183	0.00755173	0.0971823	1.01394	0.0199674	1.01394	1.03032	1.01616	0.00755173	0.0971823
Cytip	0.00755228	0.0971823	1.02171	0.0309832	1.02171	1.05521	1.03279	0.00755228	0.0971823
Gm15800	0.00755914	0.0971993	1.04933	0.0694687	1.04933	1.72426	1.6432	0.00755914	0.0971993
Plekhn1	0.00759182	0.0975479	1.01353	0.0193856	1.01353	1.0312	1.01744	0.00759182	0.0975479
AW551984	0.0076066	0.0976324	1.01276	0.0182984	1.01276	1.02525	1.01233	0.0076066	0.0976324
Taf4b	0.00760953	0.0976324	0.970596	-0.0430578	-1.0303	1.07455	1.1071	0.00760953	0.0976324
Trp53	0.00762817	0.0978	0.967121	-0.0482313	-1.034	1.10438	1.14192	0.00762817	0.0978
Traf3ip2	0.00763892	0.0978663	1.04037	0.0570972	1.04037	1.35755	1.30487	0.00763892	0.0978663
Cbx4	0.0077086	0.098687	0.968661	-0.0459358	-1.03235	1.10845	1.14431	0.0077086	0.098687
Pam	0.00771837	0.09874	0.91747	-0.124267	-1.08995	5.45913	5.9502	0.00771837	0.09874
Camta1	0.00773519	0.098883	0.952539	-0.0701498	-1.04983	2.08378	2.1876	0.00773519	0.098883
Sp110	0.00776516	0.0990899	1.031	0.0440432	1.031	1.13867	1.10444	0.00776516	0.0990899
Rap1gap2	0.00776559	0.0990899	1.05413	0.0760584	1.05413	1.29601	1.22946	0.00776559	0.0990899
Cacna1c	0.00777385	0.0990899	0.907429	-0.140143	-1.10201	2.27799	2.51037	0.00777385	0.0990899
Coro2a	0.00777397	0.0990899	1.02394	0.034136	1.02394	1.06227	1.03743	0.00777397	0.0990899
Psd2	0.00778497	0.0991581	1.00277	0.0039881	1.00277	1.00324	1.00047	0.00778497	0.0991581
Gm44205	0.00781674	0.0994346	1.00406	0.00585047	1.00406	1.00482	1.00075	0.00781674	0.0994346
Bmpr1b	0.00781944	0.0994346	1.04316	0.0609661	1.04316	1.7181	1.64701	0.00781944	0.0994346
Phf11d	0.00782369	0.0994346	1.03137	0.0445686	1.03137	1.11896	1.08492	0.00782369	0.0994346
Efemp1	0.00789276	0.100196	1.05512	0.0774131	1.05512	2.56665	2.43256	0.00789276	0.100196
Slc10a6	0.00789518	0.100196	1.03804	0.0538669	1.03804	1.25284	1.20692	0.00789518	0.100196
Slc8b1	0.00790081	0.100196	1.03281	0.0465816	1.03281	1.16462	1.12762	0.00790081	0.100196
Irgm2	0.00790643	0.100196	1.03388	0.0480635	1.03388	1.20191	1.16252	0.00790643	0.100196
D15Ertd621e	0.00793599	0.100498	1.03986	0.0563929	1.03986	1.32165	1.27099	0.00793599	0.100498
Atrx	0.00794752	0.100571	1.0433	0.0611485	1.0433	2.86029	2.74159	0.00794752	0.100571
Ptpra	0.00797429	0.100837	1.05202	0.0731575	1.05202	1.98185	1.88386	0.00797429	0.100837
Dpp4	0.00798096	0.100849	1.06052	0.0847682	1.06052	2.10461	1.98451	0.00798096	0.100849
Lrrc3b	0.00800713	0.101107	0.959844	-0.0591275	-1.04184	1.09773	1.14365	0.00800713	0.101107
Ctnnd2	0.00810041	0.102211	1.03986	0.056392	1.03986	1.14525	1.10135	0.00810041	0.102211
Dnase1l1	0.00811329	0.102254	1.03523	0.0499567	1.03523	1.17922	1.13909	0.00811329	0.102254
Nup133	0.00812255	0.102254	1.03089	0.043885	1.03089	1.12518	1.09146	0.00812255	0.102254
Gab3	0.00812348	0.102254	1.04515	0.0637069	1.04515	1.31609	1.25924	0.00812348	0.102254
4732471J01Rik	0.00813754	0.102254	0.957822	-0.0621704	-1.04404	1.54465	1.61267	0.00813754	0.102254
Gm29669	0.00813823	0.102254	0.966945	-0.0484942	-1.03418	1.07244	1.1091	0.00813823	0.102254
Ctsc	0.00813878	0.102254	1.05031	0.0708217	1.05031	1.2887	1.22696	0.00813878	0.102254
Plekhb2	0.00818334	0.102702	1.03431	0.0486621	1.03431	1.24165	1.20046	0.00818334	0.102702
Anxa4	0.00819074	0.102702	1.03474	0.0492659	1.03474	1.2454	1.20359	0.00819074	0.102702
Elac1	0.00819203	0.102702	0.977697	-0.0325401	-1.02281	1.04134	1.06509	0.00819203	0.102702
Nynrin	0.00823741	0.103113	1.03077	0.0437266	1.03077	1.14971	1.11538	0.00823741	0.103113
Tom1	0.00823798	0.103113	0.959426	-0.0597573	-1.04229	1.41698	1.4769	0.00823798	0.103113
Efcab10	0.00824245	0.103113	1.0051	0.00734285	1.0051	1.00678	1.00167	0.00824245	0.103113
Csf2rb	0.00825522	0.103199	1.01496	0.0214163	1.01496	1.0329	1.01768	0.00825522	0.103199
Atp5h	0.00826266	0.103219	0.95798	-0.0619327	-1.04386	1.43892	1.50204	0.00826266	0.103219
Abhd2	0.00826893	0.103223	1.04399	0.0621133	1.04399	1.34824	1.29143	0.00826893	0.103223
Flywch2	0.00828554	0.103336	1.00908	0.0130475	1.00908	1.01582	1.00668	0.00828554	0.103336
Zhx3	0.00828972	0.103336	0.944245	-0.082767	-1.05905	2.103	2.22718	0.00828972	0.103336
Cep295	0.00830224	0.103375	1.03824	0.0541379	1.03824	1.27587	1.22888	0.00830224	0.103375
Gphn	0.00830465	0.103375	0.952144	-0.0707484	-1.05026	5.08646	5.34211	0.00830465	0.103375
Ntrk2	0.00835461	0.103867	0.954007	-0.0679276	-1.04821	1.20018	1.25804	0.00835461	0.103867
Stap1	0.008356	0.103867	1.01686	0.0241255	1.01686	1.04219	1.02491	0.008356	0.103867
Arl1	0.00845233	0.10499	0.962715	-0.0548196	-1.03873	1.15058	1.19514	0.00845233	0.10499
Tmem57	0.00847802	0.105234	0.950478	-0.073275	-1.0521	1.60145	1.68489	0.00847802	0.105234
Gm8444	0.00848772	0.105253	1.00442	0.00636509	1.00442	1.00554	1.00111	0.00848772	0.105253
Zfp385b	0.0084915	0.105253	0.943053	-0.0845897	-1.06039	1.19685	1.26912	0.0084915	0.105253
Mrps18b	0.0085058	0.105355	1.0212	0.0302684	1.0212	1.07466	1.05234	0.0085058	0.105355
Nampt	0.00857228	0.106104	0.948518	-0.0762532	-1.05428	1.5602	1.64488	0.00857228	0.106104
Dlat	0.00859101	0.106261	0.944761	-0.0819788	-1.05847	1.67619	1.7742	0.00859101	0.106261
Slc45a4	0.00860661	0.106316	1.03189	0.0452851	1.03189	1.17117	1.13498	0.00860661	0.106316
Mafb	0.0086108	0.106316	1.02564	0.0365218	1.02564	1.11565	1.08776	0.0086108	0.106316
Klhl14	0.00861858	0.106316	1.01486	0.0212793	1.01486	1.02494	1.00994	0.00861858	0.106316
Myocd	0.00861972	0.106316	0.935185	-0.0966762	-1.06931	1.33994	1.43281	0.00861972	0.106316
Khdrbs2	0.00865024	0.106561	1.01496	0.0214295	1.01496	1.03607	1.02079	0.00865024	0.106561
Bbs9	0.00865173	0.106561	1.04286	0.0605482	1.04286	1.6161	1.54968	0.00865173	0.106561
Sorbs3	0.0086625	0.10657	1.05268	0.0740673	1.05268	1.86986	1.77628	0.0086625	0.10657
Rbm24	0.00866465	0.10657	0.945139	-0.0814021	-1.05805	1.25506	1.32791	0.00866465	0.10657
Gm21807	0.0086926	0.106839	1.0374	0.0529762	1.0374	1.17671	1.13428	0.0086926	0.106839
Lrrc36	0.00870169	0.106876	1.01667	0.023855	1.01667	1.04483	1.02769	0.00870169	0.106876
Mirt1	0.00872748	0.10709	1.01884	0.026926	1.01884	1.05421	1.03472	0.00872748	0.10709
Thyn1	0.0087313	0.10709	1.01829	0.0261467	1.01829	1.04893	1.03009	0.0087313	0.10709
Gm15747	0.00876558	0.107435	1.00728	0.0104685	1.00728	1.01193	1.00461	0.00876558	0.107435
Smarca5	0.00878849	0.107641	1.04352	0.0614574	1.04352	1.50111	1.43851	0.00878849	0.107641
Mylk4	0.00879874	0.107691	0.950634	-0.0730387	-1.05193	1.11696	1.17497	0.00879874	0.107691
Apod	0.00880993	0.107753	1.02058	0.0293949	1.02058	1.05528	1.034	0.00880993	0.107753
Ndufb8	0.00881927	0.107792	0.977442	-0.0329174	-1.02308	1.03722	1.06116	0.00881927	0.107792
2610301B20Rik	0.00883187	0.107871	1.02761	0.0392972	1.02761	1.11891	1.08885	0.00883187	0.107871
Ano9	0.00886947	0.108186	1.00819	0.0117625	1.00819	1.01375	1.00552	0.00886947	0.108186
Tnfsf13os	0.00887592	0.108186	1.01939	0.0277096	1.01939	1.0645	1.04425	0.00887592	0.108186
Chrna7	0.0088762	0.108186	1.01732	0.0247745	1.01732	1.04077	1.02305	0.0088762	0.108186
2010003K11Rik	0.00891225	0.10855	1.00709	0.0101997	1.00709	1.01073	1.00361	0.00891225	0.10855
Gm1647	0.00892482	0.108628	1.0035	0.00504601	1.0035	1.0044	1.00089	0.00892482	0.108628
Cd59b	0.00898776	0.109318	0.983657	-0.0237729	-1.01661	1.01598	1.03286	0.00898776	0.109318
Cfh	0.00900044	0.109396	1.04462	0.0629764	1.04462	6.25669	5.98945	0.00900044	0.109396
Il10ra	0.00903447	0.109734	1.01518	0.0217294	1.01518	1.04231	1.02673	0.00903447	0.109734
Zfp788	0.00905787	0.109942	1.02712	0.0386072	1.02712	1.11231	1.08294	0.00905787	0.109942
Apol6	0.00908658	0.110214	0.962983	-0.0544175	-1.03844	1.13347	1.17704	0.00908658	0.110214
Pcf11	0.00912918	0.110654	0.953449	-0.0687724	-1.04882	1.52936	1.60403	0.00912918	0.110654
Kif9	0.00915314	0.11083	1.01774	0.0253688	1.01774	1.05295	1.0346	0.00915314	0.11083
Ldlrad4	0.00915631	0.11083	1.05428	0.0762643	1.05428	4.6288	4.39046	0.00915631	0.11083
Fes	0.00918537	0.111105	1.0221	0.0315363	1.0221	1.07044	1.04729	0.00918537	0.111105
Nipa2	0.00920739	0.111295	1.0442	0.0623935	1.0442	1.38133	1.32287	0.00920739	0.111295
Tfec	0.00921447	0.111303	1.01122	0.0160959	1.01122	1.02052	1.0092	0.00921447	0.111303
Lsp1	0.00924217	0.111561	1.04659	0.0656928	1.04659	1.30748	1.24928	0.00924217	0.111561
Cyp27a1	0.00928379	0.111987	1.03554	0.0503799	1.03554	1.23864	1.19613	0.00928379	0.111987
Kpna1	0.00938352	0.113048	0.955759	-0.0652816	-1.04629	1.36891	1.43228	0.00938352	0.113048
Cftr	0.00938962	0.113048	1.03814	0.0540002	1.03814	1.26272	1.21633	0.00938962	0.113048
Bckdhb	0.00939111	0.113048	0.925367	-0.111903	-1.08065	1.96056	2.11869	0.00939111	0.113048
Jdp2	0.00940273	0.11311	1.03461	0.049082	1.03461	1.21901	1.17824	0.00940273	0.11311
Plin5	0.00945542	0.113666	0.97096	-0.0425166	-1.02991	1.07843	1.11069	0.00945542	0.113666
Polk	0.00947509	0.113824	1.0385	0.054505	1.0385	1.27732	1.22997	0.00947509	0.113824
Tcf20	0.00950511	0.114107	1.04661	0.0657177	1.04661	1.85996	1.77713	0.00950511	0.114107
Gm3952	0.00952065	0.114215	1.00659	0.00947088	1.00659	1.01137	1.00475	0.00952065	0.114215
Synpo2l	0.00957133	0.114745	0.969944	-0.0440266	-1.03099	1.07818	1.11159	0.00957133	0.114745
Gm17276	0.00959364	0.114934	0.971013	-0.0424373	-1.02985	1.10451	1.13748	0.00959364	0.114934
Tuft1	0.00962708	0.115256	1.04047	0.0572391	1.04047	1.29552	1.24512	0.00962708	0.115256
Fhl2	0.00964984	0.115418	0.896249	-0.158028	-1.11576	1.50162	1.67545	0.00964984	0.115418
Ormdl3	0.00965382	0.115418	0.961081	-0.0572695	-1.04049	1.20775	1.25666	0.00965382	0.115418
Sec61a2	0.0097782	0.116826	0.956613	-0.0639923	-1.04535	1.31192	1.37142	0.0097782	0.116826
Tead1	0.00978636	0.116843	0.951305	-0.0720194	-1.05119	3.18128	3.34412	0.00978636	0.116843
Rad52	0.00982187	0.117002	1.03077	0.0437224	1.03077	1.13641	1.10248	0.00982187	0.117002
Kazn	0.00982993	0.117002	1.0409	0.0578355	1.0409	1.27151	1.22155	0.00982993	0.117002
Lgals12	0.00983161	0.117002	0.965897	-0.0500591	-1.03531	1.13323	1.17325	0.00983161	0.117002
Slc16a14	0.00983197	0.117002	1.00779	0.0111996	1.00779	1.01435	1.0065	0.00983197	0.117002
Wwp2	0.00983455	0.117002	1.04209	0.0594748	1.04209	1.37935	1.32364	0.00983455	0.117002
Atp5b	0.00983965	0.117002	0.950615	-0.0730667	-1.05195	2.80151	2.94705	0.00983965	0.117002
Sez6l	0.00984804	0.117022	1.02211	0.03155	1.02211	1.06331	1.04031	0.00984804	0.117022
Cep89	0.0099406	0.118042	1.03359	0.0476591	1.03359	1.1623	1.12453	0.0099406	0.118042
Sh2d1a	0.009951	0.118078	1.0057	0.00819985	1.0057	1.00727	1.00156	0.009951	0.118078
Hsd17b4	0.00996418	0.118078	0.949497	-0.0747651	-1.05319	1.43564	1.512	0.00996418	0.118078
Hacl1	0.00997698	0.118078	0.963286	-0.0539637	-1.03811	1.14704	1.19076	0.00997698	0.118078
Klhl7	0.00997786	0.118078	0.958746	-0.060779	-1.04303	1.39879	1.45898	0.00997786	0.118078
Aim1	0.00998067	0.118078	1.01902	0.0271755	1.01902	1.05731	1.03758	0.00998067	0.118078
Rin2	0.00998404	0.118078	1.04885	0.0688144	1.04885	1.81295	1.7285	0.00998404	0.118078
2010107G12Rik	0.0100199	0.118422	1.03861	0.05465	1.03861	1.13277	1.09066	0.0100199	0.118422
Arsb	0.010028	0.118439	1.07204	0.100365	1.07204	1.81097	1.68927	0.010028	0.118439
Tmed2	0.0100814	0.118989	0.961222	-0.0570591	-1.04034	1.29833	1.35071	0.0100814	0.118989
Alpk1	0.010117	0.119329	1.0463	0.0653006	1.0463	1.50368	1.43714	0.010117	0.119329
Vps37b	0.0101354	0.119464	1.02768	0.039395	1.02768	1.12786	1.09748	0.0101354	0.119464
Sin3b	0.0101424	0.119464	1.03164	0.0449437	1.03164	1.23368	1.19584	0.0101424	0.119464
Sdhc	0.0101489	0.119464	0.954508	-0.0671713	-1.04766	1.4744	1.54467	0.0101489	0.119464
Strn3	0.010171	0.119644	0.964725	-0.0518105	-1.03656	3.31136	3.43244	0.010171	0.119644
Nid2	0.0101927	0.119814	1.04179	0.0590651	1.04179	1.25459	1.20427	0.0101927	0.119814
Mapt	0.0101991	0.119814	0.962235	-0.0555395	-1.03925	1.15167	1.19687	0.0101991	0.119814
Plvap	0.0102649	0.120456	0.956881	-0.0635885	-1.04506	1.24064	1.29654	0.0102649	0.120456
Ncor1	0.0102675	0.120456	0.952751	-0.0698296	-1.04959	3.04444	3.19543	0.0102675	0.120456
Rarg	0.0103021	0.120621	1.03588	0.0508615	1.03588	1.26974	1.22575	0.0103021	0.120621
Hnrnph3	0.010309	0.120621	0.953916	-0.0680666	-1.04831	1.46756	1.53846	0.010309	0.120621
Gm44174	0.0103096	0.120621	1.01025	0.0147073	1.01025	1.01329	1.00301	0.0103096	0.120621
Gm26917	0.010311	0.120621	0.943136	-0.0844619	-1.06029	1.80031	1.90885	0.010311	0.120621
Rhbdd1	0.0103223	0.120621	0.958694	-0.0608576	-1.04309	1.30401	1.36019	0.0103223	0.120621
Tgfb1	0.0103229	0.120621	1.03995	0.0565155	1.03995	1.29064	1.24106	0.0103229	0.120621
Gm43569	0.0103953	0.121387	1.0076	0.0109221	1.0076	1.01211	1.00447	0.0103953	0.121387
Gm42791	0.0104061	0.121432	0.981093	-0.0275376	-1.01927	1.03063	1.05049	0.0104061	0.121432
6030407O03Rik	0.0104387	0.121686	1.04933	0.069467	1.04933	1.20955	1.15269	0.0104387	0.121686
Atg16l2	0.010448	0.121686	1.03266	0.0463608	1.03266	1.23581	1.19673	0.010448	0.121686
Kif23	0.0104487	0.121686	1.01293	0.0185289	1.01293	1.02871	1.01558	0.0104487	0.121686
Marf1	0.010496	0.122095	1.04337	0.0612508	1.04337	1.69131	1.62101	0.010496	0.122095
Lrrn2	0.0104977	0.122095	1.03173	0.0450658	1.03173	1.12169	1.08719	0.0104977	0.122095
Slc20a2	0.0105154	0.122219	0.956729	-0.0638171	-1.04523	1.43941	1.50451	0.0105154	0.122219
Gm28960	0.0105339	0.122354	1.0037	0.00533484	1.0037	1.0048	1.00109	0.0105339	0.122354
Sec11c	0.010568	0.122668	1.02637	0.037547	1.02637	1.11058	1.08205	0.010568	0.122668
Rnf128	0.0105901	0.122844	0.971992	-0.0409834	-1.02881	1.05906	1.08958	0.0105901	0.122844
Rab15	0.0106178	0.123046	1.00873	0.0125384	1.00873	1.01345	1.00468	0.0106178	0.123046
Lonrf3	0.0106306	0.123046	0.97701	-0.0335542	-1.02353	1.03848	1.06292	0.0106306	0.123046
Setdb1	0.0106386	0.123046	1.04157	0.0587653	1.04157	1.4022	1.34623	0.0106386	0.123046
Snx30	0.0106394	0.123046	1.04145	0.058588	1.04145	1.27238	1.22174	0.0106394	0.123046
Morf4l1	0.0106426	0.123046	0.953556	-0.0686111	-1.04871	1.4987	1.5717	0.0106426	0.123046
Acadvl	0.0106617	0.123185	0.955244	-0.0660595	-1.04685	1.30123	1.3622	0.0106617	0.123185
Ivd	0.0106736	0.123192	0.955046	-0.0663584	-1.04707	1.28197	1.34231	0.0106736	0.123192
Lpxn	0.0106799	0.123192	1.01617	0.0231358	1.01617	1.04541	1.02878	0.0106799	0.123192
Zfp516	0.010686	0.123192	1.05282	0.0742532	1.05282	1.54734	1.46972	0.010686	0.123192
Trappc2	0.0106904	0.123192	0.982592	-0.025336	-1.01772	1.02233	1.04044	0.0106904	0.123192
Tcaf1	0.0107141	0.123385	1.05343	0.0750924	1.05343	1.50996	1.43338	0.0107141	0.123385
Mrap	0.0107222	0.123397	0.962307	-0.0554311	-1.03917	1.25276	1.30183	0.0107222	0.123397
Nkain4	0.0107391	0.123511	1.04631	0.0653081	1.04631	1.43707	1.37347	0.0107391	0.123511
Mtpn	0.0108044	0.124145	1.04229	0.0597515	1.04229	1.38646	1.33021	0.0108044	0.124145
Atp6v0e2	0.0108084	0.124145	0.97856	-0.0312682	-1.02191	1.03009	1.05266	0.0108084	0.124145
Plekha4	0.0108166	0.124157	1.02703	0.0384794	1.02703	1.10668	1.07755	0.0108166	0.124157
Kng2	0.0108495	0.124454	0.987725	-0.0178182	-1.01243	1.00749	1.02001	0.0108495	0.124454
Irf5	0.0108741	0.124655	1.02871	0.0408331	1.02871	1.12593	1.09451	0.0108741	0.124655
Syt12	0.0109629	0.12559	0.973734	-0.0384	-1.02697	1.069	1.09783	0.0109629	0.12559
Phc3	0.0109748	0.125644	1.04448	0.0627912	1.04448	1.8001	1.72343	0.0109748	0.125644
Runx1t1	0.0110055	0.125865	1.04055	0.0573398	1.04055	1.5444	1.48423	0.0110055	0.125865
4930512H18Rik	0.0110084	0.125865	0.980451	-0.0284823	-1.01994	1.02802	1.04852	0.0110084	0.125865
C130050O18Rik	0.0110768	0.126564	1.00962	0.0138145	1.00962	1.01957	1.00986	0.0110768	0.126564
Emcn	0.0110977	0.126721	0.938453	-0.091644	-1.06558	2.48814	2.65133	0.0110977	0.126721
Atp5l	0.011148	0.127212	0.956958	-0.0634725	-1.04498	1.91834	2.00463	0.011148	0.127212
Anxa6	0.0111791	0.127484	1.04009	0.0567147	1.04009	1.59486	1.53338	0.0111791	0.127484
Mrpl28	0.0111938	0.127505	0.972096	-0.0408291	-1.0287	1.09042	1.12172	0.0111938	0.127505
Epha10	0.0112025	0.127505	0.992452	-0.0109304	-1.00761	1.00024	1.00785	0.0112025	0.127505
Wwc1	0.0112028	0.127505	1.04798	0.0676069	1.04798	1.51039	1.44124	0.0112028	0.127505
2010300C02Rik	0.011266	0.128142	1.04394	0.0620358	1.04394	1.27637	1.22265	0.011266	0.128142
Rasl12	0.0112961	0.1284	0.961485	-0.0566644	-1.04006	1.20725	1.25561	0.0112961	0.1284
Scpep1os	0.011317	0.128555	0.991886	-0.0117534	-1.00818	1.00238	1.01058	0.011317	0.128555
Rhot1	0.011345	0.12879	0.955766	-0.0652705	-1.04628	1.59341	1.66715	0.011345	0.12879
Gpm6a	0.0113671	0.128957	1.06229	0.0871802	1.06229	5.55294	5.22732	0.0113671	0.128957
Gm26760	0.0113773	0.128989	0.961195	-0.057099	-1.04037	1.29899	1.35143	0.0113773	0.128989
Rnf114	0.0113917	0.12907	1.02763	0.0393227	1.02763	1.20674	1.17429	0.0113917	0.12907
Nudt8	0.0114418	0.129554	0.970393	-0.0433596	-1.03051	1.08773	1.12091	0.0114418	0.129554
Mob3b	0.0114655	0.129714	1.05458	0.0766632	1.05458	1.41379	1.34062	0.0114655	0.129714
Tmem144	0.0114708	0.129714	0.981992	-0.0262175	-1.01834	1.0235	1.04227	0.0114708	0.129714
Cdk5rap2	0.0114904	0.129852	1.03381	0.0479759	1.03381	1.26133	1.22007	0.0114904	0.129852
Bbs12	0.0115138	0.130032	1.01708	0.0244372	1.01708	1.05338	1.03568	0.0115138	0.130032
Tbl1x	0.0115686	0.130482	1.03818	0.0540515	1.03818	2.88544	2.77933	0.0115686	0.130482
Hnrnpk	0.0115702	0.130482	0.957522	-0.062623	-1.04436	1.5481	1.61677	0.0115702	0.130482
Csmd1	0.0115759	0.130482	1.10847	0.148565	1.10847	1.72052	1.55216	0.0115759	0.130482
Kcnk3	0.0115904	0.130521	0.953421	-0.0688149	-1.04885	1.43892	1.50922	0.0115904	0.130521
Ggt5	0.0115942	0.130521	1.02551	0.0363351	1.02551	1.09007	1.06296	0.0115942	0.130521
Npas3	0.0116314	0.130855	1.06151	0.0861154	1.06151	2.85597	2.69049	0.0116314	0.130855
Gm26804	0.011675	0.131261	0.961685	-0.0563643	-1.03984	1.31994	1.37253	0.011675	0.131261
1700020G17Rik	0.0116919	0.131295	1.02374	0.0338555	1.02374	1.0671	1.04235	0.0116919	0.131295
Atp5k	0.0116986	0.131295	0.951928	-0.0710751	-1.0505	1.40458	1.47551	0.0116986	0.131295
Wbscr27	0.0117005	0.131295	1.01822	0.0260425	1.01822	1.0544	1.03554	0.0117005	0.131295
Ank3	0.0117088	0.131305	0.95542	-0.0657929	-1.04666	1.44774	1.51529	0.0117088	0.131305
Dis3l2	0.011763	0.131829	1.04154	0.0587169	1.04154	2.05701	1.97497	0.011763	0.131829
Pias1	0.0117771	0.131875	1.04734	0.0667281	1.04734	2.13609	2.03954	0.0117771	0.131875
Ogfr	0.0117822	0.131875	0.979569	-0.0297815	-1.02086	1.03496	1.05654	0.0117822	0.131875
Myh6	0.0118033	0.132027	0.878854	-0.186305	-1.13785	3.68894	4.19744	0.0118033	0.132027
Pgap1	0.0118165	0.13209	1.03073	0.0436645	1.03073	1.16607	1.13131	0.0118165	0.13209
Prg4	0.0118326	0.132186	1.03109	0.0441757	1.03109	1.07009	1.03782	0.0118326	0.132186
Nrd1	0.0118443	0.132233	1.04392	0.0620169	1.04392	1.81006	1.7339	0.0118443	0.132233
Atp7a	0.0118877	0.132632	1.0425	0.0600425	1.0425	1.50916	1.44764	0.0118877	0.132632
Mdh1	0.011907	0.132764	0.949795	-0.0743115	-1.05286	2.16655	2.28107	0.011907	0.132764
Cd209c	0.0119224	0.132851	1.00814	0.0116926	1.00814	1.01225	1.00408	0.0119224	0.132851
Kif21b	0.0119301	0.132852	1.01296	0.0185824	1.01296	1.03107	1.01788	0.0119301	0.132852
Poli	0.011979	0.133312	1.01713	0.0245024	1.01713	1.0526	1.03487	0.011979	0.133312
Pcmtd1	0.0120241	0.133729	0.958075	-0.0617891	-1.04376	2.04163	2.13097	0.0120241	0.133729
Asb11	0.0120861	0.134267	0.975506	-0.0357773	-1.02511	1.05015	1.07651	0.0120861	0.134267
Papd4	0.0120878	0.134267	1.05093	0.0716617	1.05093	1.72244	1.63898	0.0120878	0.134267
Pop5	0.0121315	0.134667	0.977034	-0.033519	-1.02351	1.04175	1.06623	0.0121315	0.134667
Gm37754	0.0121764	0.13508	1.01638	0.0234417	1.01638	1.04926	1.03235	0.0121764	0.13508
Gabbr1	0.0122082	0.135347	1.03325	0.0471931	1.03325	1.28742	1.24598	0.0122082	0.135347
Evc2	0.0122205	0.135399	1.03369	0.0477989	1.03369	1.24162	1.20115	0.0122205	0.135399
Abca16	0.0122754	0.135852	1.00691	0.00993221	1.00691	1.01105	1.00411	0.0122754	0.135852
Abhd18	0.012286	0.135852	0.951793	-0.0712796	-1.05065	1.42355	1.49565	0.012286	0.135852
Mef2d	0.0122864	0.135852	1.03805	0.0538772	1.03805	1.78612	1.72065	0.0122864	0.135852
Gpank1	0.0122924	0.135852	0.987709	-0.0178414	-1.01244	1.00797	1.02052	0.0122924	0.135852
Tdp1	0.0123069	0.135926	1.02835	0.0403379	1.02835	1.14412	1.11257	0.0123069	0.135926
Trim35	0.0123802	0.136649	1.0366	0.0518591	1.0366	1.4037	1.35414	0.0123802	0.136649
Stk39	0.012411	0.136903	1.03229	0.0458416	1.03229	2.73866	2.653	0.012411	0.136903
Klhl30	0.0124212	0.136929	0.987235	-0.0185351	-1.01293	1.00834	1.02138	0.0124212	0.136929
Mrpl22	0.012467	0.137349	1.02322	0.0331165	1.02322	1.0847	1.06008	0.012467	0.137349
Adgb	0.0124761	0.137363	1.03475	0.0492827	1.03475	1.09607	1.05926	0.0124761	0.137363
Pvt1	0.0125105	0.137655	1.05416	0.076087	1.05416	1.49945	1.42242	0.0125105	0.137655
Pifo	0.0125634	0.138114	1.00384	0.00552311	1.00384	1.0047	1.00086	0.0125634	0.138114
Gm42962	0.012568	0.138114	1.00678	0.00974216	1.00678	1.01097	1.00416	0.012568	0.138114
Clint1	0.0125839	0.138202	1.04627	0.0652515	1.04627	1.93142	1.84601	0.0125839	0.138202
Ebf1	0.0126285	0.138605	0.974842	-0.036759	-1.02581	6.4918	6.65933	0.0126285	0.138605
Rps14	0.012647	0.138721	0.957376	-0.0628421	-1.04452	1.2874	1.34471	0.012647	0.138721
Paip1	0.0126642	0.138823	1.04001	0.0565944	1.04001	1.38396	1.33072	0.0126642	0.138823
Col23a1	0.0127142	0.139285	0.956251	-0.0645381	-1.04575	1.17487	1.22862	0.0127142	0.139285
Grid1	0.0127392	0.139472	1.01129	0.0161956	1.01129	1.02355	1.01213	0.0127392	0.139472
Cacna1g	0.0127667	0.139685	1.01805	0.0258017	1.01805	1.05505	1.03635	0.0127667	0.139685
Tpgs1	0.0128206	0.140187	0.982364	-0.0256705	-1.01795	1.01894	1.03724	0.0128206	0.140187
Kdm3b	0.0128569	0.140497	1.04106	0.0580578	1.04106	1.75438	1.68518	0.0128569	0.140497
Gm9776	0.0128709	0.140501	1.00818	0.0117485	1.00818	1.01405	1.00583	0.0128709	0.140501
Nedd4	0.0128733	0.140501	0.964699	-0.051849	-1.03659	3.94835	4.09283	0.0128733	0.140501
Nck1	0.0129334	0.141069	1.04102	0.0579927	1.04102	1.70293	1.63583	0.0129334	0.141069
Gpr55	0.0129499	0.141161	1.0051	0.00734021	1.0051	1.00771	1.00259	0.0129499	0.141161
4931423N10Rik	0.0129619	0.141204	0.984293	-0.0228401	-1.01596	1.01918	1.03545	0.0129619	0.141204
Ms4a4b	0.0130775	0.14234	1.01349	0.0193295	1.01349	1.02527	1.01162	0.0130775	0.14234
Gm14308	0.0130827	0.14234	1.01838	0.0262764	1.01838	1.05399	1.03496	0.0130827	0.14234
Tob1	0.0130908	0.14234	0.955605	-0.0655131	-1.04646	1.38902	1.45355	0.0130908	0.14234
Ciart	0.0131117	0.14234	0.979581	-0.0297629	-1.02084	1.03435	1.05591	0.0131117	0.14234
Srebf2	0.0131136	0.14234	1.04091	0.0578391	1.04091	1.42618	1.37014	0.0131136	0.14234
4930579G18Rik	0.0131149	0.14234	0.990165	-0.0142595	-1.00993	1.00418	1.01415	0.0131149	0.14234
Mhrt	0.0131577	0.142717	0.930557	-0.103834	-1.07463	1.32805	1.42715	0.0131577	0.142717
Ap3b1	0.013168	0.142741	1.05381	0.0756163	1.05381	2.22815	2.11438	0.013168	0.142741
Ankrd35	0.0132585	0.143578	1.01348	0.0193138	1.01348	1.0323	1.01857	0.0132585	0.143578
Capn2	0.0132617	0.143578	1.04056	0.0573665	1.04056	1.64926	1.58496	0.0132617	0.143578
Serpinb1a	0.0133571	0.144281	1.02166	0.0309108	1.02166	1.07911	1.05624	0.0133571	0.144281
Plcb4	0.013368	0.144281	0.968955	-0.0454985	-1.03204	3.87785	4.0021	0.013368	0.144281
Ppa1	0.0133735	0.144281	0.961479	-0.0566722	-1.04006	1.24234	1.29211	0.0133735	0.144281
Sept8	0.0133741	0.144281	1.03896	0.0551402	1.03896	1.29312	1.24463	0.0133741	0.144281
Gm6563	0.0133743	0.144281	0.98373	-0.0236658	-1.01654	1.02059	1.03747	0.0133743	0.144281
Plxnc1	0.0133759	0.144281	1.02906	0.041326	1.02906	1.15287	1.12031	0.0133759	0.144281
Rab11fip1	0.0134433	0.144847	1.04065	0.0574786	1.04065	1.30249	1.25162	0.0134433	0.144847
Tmem199	0.0134562	0.144847	0.982847	-0.0249616	-1.01745	1.02692	1.04484	0.0134562	0.144847
Gm26935	0.013459	0.144847	0.977256	-0.0331916	-1.02327	1.04951	1.07394	0.013459	0.144847
AU041133	0.0134614	0.144847	1.02006	0.0286473	1.02006	1.06686	1.04588	0.0134614	0.144847
Meis1	0.0134713	0.144864	1.06621	0.0924871	1.06621	2.69215	2.52498	0.0134713	0.144864
Serping1	0.0134831	0.144903	1.04664	0.0657681	1.04664	1.91982	1.83426	0.0134831	0.144903
Ssh2	0.0136149	0.14615	1.06454	0.090227	1.06454	3.77864	3.54956	0.0136149	0.14615
Esr1	0.0136159	0.14615	0.935138	-0.0967489	-1.06936	2.35379	2.51705	0.0136159	0.14615
Grhl1	0.0136984	0.146945	0.977535	-0.0327802	-1.02298	1.04207	1.06602	0.0136984	0.146945
Rptor	0.0138299	0.148136	0.950672	-0.0729798	-1.05189	1.937	2.0375	0.0138299	0.148136
Lair1	0.0138332	0.148136	1.01682	0.0240599	1.01682	1.04906	1.03171	0.0138332	0.148136
Pld2	0.0138347	0.148136	1.02656	0.0378145	1.02656	1.14397	1.11438	0.0138347	0.148136
Itgb3	0.0138583	0.148298	1.02758	0.0392544	1.02758	1.15604	1.12501	0.0138583	0.148298
Il17re	0.0138854	0.148498	1.03042	0.0432371	1.03042	1.18964	1.15451	0.0138854	0.148498
Ddost	0.0138961	0.148521	1.02855	0.0406077	1.02855	1.14802	1.11616	0.0138961	0.148521
Ankrd63	0.0139173	0.148657	1.00675	0.00969849	1.00675	1.0107	1.00393	0.0139173	0.148657
Ppil3	0.013927	0.148671	1.02382	0.0339637	1.02382	1.12477	1.0986	0.013927	0.148671
Nxph1	0.0139448	0.148688	1.05329	0.0749056	1.05329	1.36747	1.29828	0.0139448	0.148688
Clec4a2	0.0139456	0.148688	1.01267	0.0181618	1.01267	1.0288	1.01593	0.0139456	0.148688
Gnb2l1	0.0140711	0.149935	0.961113	-0.0572221	-1.04046	1.26092	1.31194	0.0140711	0.149935
Gm29152	0.0140829	0.14997	1.00321	0.00461816	1.00321	1.00418	1.00097	0.0140829	0.14997
Atp5f1	0.0140931	0.149988	0.949306	-0.0750544	-1.0534	1.88515	1.98582	0.0140931	0.149988
Slc14a1	0.0141051	0.150024	1.01364	0.0195442	1.01364	1.02924	1.01539	0.0141051	0.150024
Rev3l	0.0141386	0.150156	1.0459	0.0647475	1.0459	2.22833	2.13053	0.0141386	0.150156
Klf6	0.0141447	0.150156	1.03969	0.0561597	1.03969	1.51811	1.46015	0.0141447	0.150156
Ncaph	0.0141618	0.150156	0.991852	-0.0118034	-1.00822	1.00192	1.01015	0.0141618	0.150156
Dennd1b	0.0141664	0.150156	1.04798	0.067605	1.04798	2.17572	2.07612	0.0141664	0.150156
9330111N05Rik	0.0141689	0.150156	0.967723	-0.0473336	-1.03335	1.09611	1.13266	0.0141689	0.150156
Tnfaip8l3	0.0141693	0.150156	1.02683	0.038193	1.02683	1.12387	1.0945	0.0141693	0.150156
Mthfr	0.0141775	0.150156	1.02445	0.0348474	1.02445	1.1317	1.1047	0.0141775	0.150156
Ormdl2	0.014204	0.150346	1.0213	0.0303998	1.0213	1.09129	1.06853	0.014204	0.150346
Fam69a	0.0142218	0.150444	1.03985	0.0563748	1.03985	1.29958	1.24977	0.0142218	0.150444
Tgs1	0.0143422	0.151626	0.961284	-0.0569661	-1.04028	1.25198	1.30241	0.0143422	0.151626
Pawr	0.0143641	0.151766	1.04677	0.0659454	1.04677	1.88524	1.80101	0.0143641	0.151766
4833439L19Rik	0.0143912	0.151933	0.964789	-0.0517148	-1.0365	1.19641	1.24007	0.0143912	0.151933
Hspa1a	0.0143972	0.151933	1.0118	0.0169247	1.0118	1.02801	1.01602	0.0143972	0.151933
Trim27	0.014425	0.152135	1.02678	0.0381318	1.02678	1.13633	1.10669	0.014425	0.152135
Kcnrg	0.0144445	0.152249	0.979976	-0.0291817	-1.02043	1.03627	1.05744	0.0144445	0.152249
Gm13389	0.0145515	0.153285	1.00509	0.00732965	1.00509	1.00696	1.00186	0.0145515	0.153285
Sulf1	0.014633	0.154051	1.02538	0.0361549	1.02538	6.21414	6.06034	0.014633	0.154051
Deptor	0.014653	0.154169	0.959884	-0.0590686	-1.04179	1.60364	1.67066	0.014653	0.154169
Gm26699	0.0146792	0.154351	0.976496	-0.0343141	-1.02407	1.05419	1.07957	0.0146792	0.154351
Sc5d	0.0146911	0.154385	0.963973	-0.0529356	-1.03737	1.18738	1.23176	0.0146911	0.154385
Wdr18	0.0147007	0.154393	0.979791	-0.0294542	-1.02063	1.03612	1.05749	0.0147007	0.154393
Cldn34c1	0.0147781	0.155112	1.02589	0.0368826	1.02589	1.15424	1.1251	0.0147781	0.155112
Fbxo34	0.0148207	0.155467	0.958502	-0.0611463	-1.04329	1.39429	1.45466	0.0148207	0.155467
Eml1	0.0148483	0.155596	1.05679	0.079687	1.05679	1.80131	1.70451	0.0148483	0.155596
Add1	0.0148507	0.155596	1.03801	0.0538163	1.03801	1.91985	1.84956	0.0148507	0.155596
Cd40	0.0148776	0.155778	1.0142	0.020344	1.0142	1.03853	1.02399	0.0148776	0.155778
Antxr1	0.0148897	0.155778	1.0595	0.0833848	1.0595	1.71656	1.62016	0.0148897	0.155778
Rbm10	0.0148948	0.155778	0.959536	-0.0595908	-1.04217	1.26785	1.32132	0.0148948	0.155778
Hmbs	0.0149356	0.156112	0.978949	-0.0306948	-1.0215	1.03581	1.05809	0.0149356	0.156112
Acp6	0.0150291	0.156996	0.977782	-0.0324147	-1.02272	1.07281	1.09719	0.0150291	0.156996
C330002G04Rik	0.0150769	0.157401	1.0057	0.00819551	1.0057	1.00888	1.00317	0.0150769	0.157401
Rab7b	0.015095	0.157497	1.03097	0.0439987	1.03097	1.16154	1.12665	0.015095	0.157497
Man2b2	0.0151084	0.157542	1.0156	0.0223357	1.0156	1.04769	1.0316	0.0151084	0.157542
Galnt6	0.0151388	0.15768	1.01993	0.028477	1.01993	1.07039	1.04947	0.0151388	0.15768
Glb1l2	0.0151479	0.15768	0.96729	-0.0479798	-1.03382	1.09533	1.13237	0.0151479	0.15768
Ccr5	0.0151486	0.15768	1.01418	0.0203105	1.01418	1.04214	1.02757	0.0151486	0.15768
Ndufab1	0.0151727	0.157838	0.966764	-0.0487643	-1.03438	1.1677	1.20785	0.0151727	0.157838
Mmp16	0.015205	0.158079	1.04904	0.0690678	1.04904	1.42925	1.36244	0.015205	0.158079
Asgr2	0.0152255	0.158199	1.00575	0.00827018	1.00575	1.00836	1.0026	0.0152255	0.158199
Hip1r	0.015246	0.158318	1.02893	0.0411466	1.02893	1.14567	1.11346	0.015246	0.158318
Arrdc4	0.0152638	0.15841	1.0214	0.0305532	1.0214	1.08653	1.06376	0.0152638	0.15841
Eps8l2	0.0153159	0.158856	1.02307	0.0329036	1.02307	1.09026	1.06568	0.0153159	0.158856
Gde1	0.015349	0.159105	0.96346	-0.0537034	-1.03793	1.19206	1.23727	0.015349	0.159105
Ntm	0.0153957	0.159495	1.05184	0.0729113	1.05184	1.19472	1.13584	0.0153957	0.159495
Steap3	0.0154329	0.159692	1.0436	0.0615673	1.0436	1.32198	1.26675	0.0154329	0.159692
Pdpr	0.015433	0.159692	0.967711	-0.0473518	-1.03337	1.25397	1.29581	0.015433	0.159692
Dnajc13	0.0154721	0.160003	1.0482	0.0679131	1.0482	1.73412	1.65438	0.0154721	0.160003
Mitf	0.0155782	0.161006	1.05636	0.0791073	1.05636	1.83239	1.73462	0.0155782	0.161006
Egfr	0.01559	0.161033	1.06962	0.097094	1.06962	2.56652	2.39948	0.01559	0.161033
Zmym1	0.0156258	0.161279	1.01899	0.0271377	1.01899	1.06459	1.04475	0.0156258	0.161279
Map2k1	0.0156323	0.161279	1.03918	0.0554499	1.03918	1.58041	1.52082	0.0156323	0.161279
Gm28268	0.015661	0.16148	1.00325	0.00468144	1.00325	1.00431	1.00105	0.015661	0.16148
Pus3	0.0156975	0.161668	1.0171	0.0244617	1.0171	1.06249	1.04463	0.0156975	0.161668
Scrn3	0.0156976	0.161668	1.03044	0.0432567	1.03044	1.16432	1.12993	0.0156976	0.161668
D5Ertd579e	0.0157113	0.161714	0.944914	-0.0817447	-1.0583	2.32227	2.45765	0.0157113	0.161714
Il1rapl1	0.015742	0.161898	1.08404	0.116424	1.08404	3.80715	3.51199	0.015742	0.161898
Itk	0.0157477	0.161898	1.01409	0.0201791	1.01409	1.02982	1.01552	0.0157477	0.161898
Kdm4d	0.0158021	0.162363	1.01426	0.0204238	1.01426	1.03428	1.01974	0.0158021	0.162363
Dok2	0.0158129	0.162379	1.01333	0.0191089	1.01333	1.03017	1.01661	0.0158129	0.162379
Alb	0.015837	0.162531	1.00275	0.00396558	1.00275	1.00341	1.00066	0.015837	0.162531
Tmem120a	0.015874	0.162816	0.958756	-0.0607649	-1.04302	1.21534	1.26762	0.015874	0.162816
1700025F22Rik	0.0158839	0.162821	1.00413	0.00593906	1.00413	1.00538	1.00125	0.0158839	0.162821
Pla2g4a	0.0158956	0.162847	1.04173	0.0589856	1.04173	1.72573	1.65659	0.0158956	0.162847
Tifab	0.0159332	0.163136	1.00662	0.00952534	1.00662	1.01078	1.00413	0.0159332	0.163136
Rps5	0.0159438	0.163149	0.964274	-0.0524853	-1.03705	1.23966	1.28559	0.0159438	0.163149
Tnfrsf11b	0.016003	0.16366	1.0175	0.0250292	1.0175	1.05624	1.03807	0.016003	0.16366
Dot1l	0.016029	0.163809	0.962827	-0.0546511	-1.03861	1.26291	1.31167	0.016029	0.163809
Scarb1	0.0160363	0.163809	0.964812	-0.05168	-1.03647	1.19551	1.23912	0.0160363	0.163809
Cwf19l1	0.0161165	0.164533	1.02349	0.0335035	1.02349	1.09224	1.06717	0.0161165	0.164533
Nptn	0.0161427	0.164704	1.04553	0.0642292	1.04553	2.31897	2.21799	0.0161427	0.164704
Lins1	0.0161552	0.164736	0.980032	-0.0290989	-1.02037	1.02909	1.05006	0.0161552	0.164736
3110082I17Rik	0.0161714	0.164797	1.03468	0.0491822	1.03468	1.23678	1.19533	0.0161714	0.164797
Pum1	0.0161815	0.164797	0.955244	-0.0660588	-1.04685	2.3321	2.44137	0.0161815	0.164797
Whsc1l1	0.0161893	0.164797	1.04446	0.0627612	1.04446	2.58353	2.47355	0.0161893	0.164797
Brinp2	0.0162075	0.164815	1.00455	0.00655522	1.00455	1.00562	1.00106	0.0162075	0.164815
Reps1	0.0162099	0.164815	1.04188	0.0591958	1.04188	1.62165	1.55646	0.0162099	0.164815
Vdac3-ps1	0.0162295	0.164918	1.01434	0.0205344	1.01434	1.03737	1.02271	0.0162295	0.164918
Cacng7	0.0162527	0.165058	0.983279	-0.0243276	-1.01701	1.02387	1.04128	0.0162527	0.165058
Enox2	0.0162775	0.165215	1.04417	0.0623542	1.04417	2.18859	2.09601	0.0162775	0.165215
Cat	0.0162882	0.165228	0.947757	-0.0774115	-1.05512	1.55297	1.63857	0.0162882	0.165228
Pdcd2l	0.0163171	0.165425	0.972241	-0.0406143	-1.02855	1.07283	1.10346	0.0163171	0.165425
Bin3	0.016347	0.165632	1.03	0.042639	1.03	1.19339	1.15863	0.016347	0.165632
RP23-341H2.3	0.0164344	0.166422	1.00491	0.00707128	1.00491	1.00656	1.00164	0.0164344	0.166422
Wbp1l	0.0164615	0.1666	0.951745	-0.0713527	-1.0507	1.78565	1.87618	0.0164615	0.1666
Stim2	0.0166047	0.167879	1.04104	0.0580295	1.04104	1.86602	1.79245	0.0166047	0.167879
Ctdspl	0.016607	0.167879	0.950782	-0.0728133	-1.05177	2.82258	2.9687	0.016607	0.167879
Angptl8	0.0166372	0.168087	0.982063	-0.0261127	-1.01826	1.03315	1.05202	0.0166372	0.168087
Qprt	0.0167262	0.168816	1.00355	0.00511308	1.00355	1.00444	1.00088	0.0167262	0.168816
Ccbl2	0.0167286	0.168816	0.970908	-0.0425928	-1.02996	1.09483	1.12763	0.0167286	0.168816
Vsig4	0.0167413	0.168847	1.04169	0.0589265	1.04169	1.10449	1.06029	0.0167413	0.168847
9330158H04Rik	0.0167883	0.169224	0.975471	-0.0358284	-1.02515	1.05584	1.08239	0.0167883	0.169224
Arsg	0.0168167	0.169413	1.01522	0.0217905	1.01522	1.0409	1.0253	0.0168167	0.169413
Ado	0.0168359	0.169509	1.01893	0.0270613	1.01893	1.05806	1.0384	0.0168359	0.169509
Gm42649	0.0168845	0.1699	0.994294	-0.00825493	-1.00574	1	1.00574	0.0168845	0.1699
Stox2	0.0169053	0.16992	0.955792	-0.0652309	-1.04625	2.53106	2.64813	0.0169053	0.16992
Ctu1	0.0169057	0.16992	0.988726	-0.016358	-1.0114	1.00572	1.01719	0.0169057	0.16992
Lrrc49	0.0169541	0.170309	1.03541	0.0502015	1.03541	1.24369	1.20116	0.0169541	0.170309
Pank3	0.0170211	0.170883	0.951909	-0.0711045	-1.05052	1.55773	1.63643	0.0170211	0.170883
Fmn1	0.0170705	0.171281	1.04419	0.062388	1.04419	1.31582	1.26013	0.0170705	0.171281
Nfkb1	0.0171103	0.171583	1.04031	0.0570087	1.04031	2.3255	2.2354	0.0171103	0.171583
Shank3	0.0171262	0.171643	0.936213	-0.0950906	-1.06813	2.03962	2.17859	0.0171262	0.171643
Stag1	0.017144	0.171724	1.0452	0.0637732	1.0452	3.52581	3.37335	0.017144	0.171724
Cog3	0.0171761	0.171865	1.03386	0.0480461	1.03386	1.36474	1.32004	0.0171761	0.171865
Myof	0.0171777	0.171865	1.0455	0.0641878	1.0455	2.09422	2.00309	0.0171777	0.171865
Myo5c	0.0172066	0.172052	0.98061	-0.0282485	-1.01977	1.03768	1.0582	0.0172066	0.172052
Fhod3	0.017216	0.172052	0.920924	-0.118846	-1.08587	1.69342	1.83883	0.017216	0.172052
Phip	0.0173119	0.172827	1.0299	0.0425091	1.0299	2.46791	2.39625	0.0173119	0.172827
Mlkl	0.0173132	0.172827	1.02709	0.0385598	1.02709	1.13756	1.10755	0.0173132	0.172827
Hdac8	0.0173242	0.172838	1.04868	0.0685691	1.04868	2.45061	2.33687	0.0173242	0.172838
Popdc3	0.0173849	0.173199	0.984288	-0.0228478	-1.01596	1.01872	1.03498	0.0173849	0.173199
Wdr27	0.0173865	0.173199	1.00852	0.0122381	1.00852	1.01765	1.00905	0.0173865	0.173199
Celf2	0.01739	0.173199	1.03994	0.0564956	1.03994	10.3993	9.99998	0.01739	0.173199
Dhx57	0.01742	0.173387	1.03804	0.0538556	1.03804	1.45167	1.39848	0.01742	0.173387
Glp2r	0.0174287	0.173387	1.01789	0.0255802	1.01789	1.06364	1.04494	0.0174287	0.173387
Tdrd7	0.0174406	0.173408	1.04099	0.0579573	1.04099	1.30261	1.25132	0.0174406	0.173408
Cog4	0.0174852	0.173752	0.959589	-0.059512	-1.04211	1.47405	1.53613	0.0174852	0.173752
Dennd4a	0.0175462	0.174162	1.051	0.0717647	1.051	2.04389	1.94471	0.0175462	0.174162
Smg5	0.0175463	0.174162	0.965347	-0.0508802	-1.0359	1.20084	1.24395	0.0175463	0.174162
Hivep2	0.0175763	0.174361	0.966045	-0.0498378	-1.03515	4.0828	4.2263	0.0175763	0.174361
Gas2l3	0.0176033	0.17453	1.01452	0.0207917	1.01452	1.03532	1.0205	0.0176033	0.17453
Rnf112	0.0176178	0.174576	0.98816	-0.0171828	-1.01198	1.00584	1.0179	0.0176178	0.174576
Cenpj	0.0176463	0.174759	1.02907	0.0413434	1.02907	1.12964	1.09773	0.0176463	0.174759
1700013F07Rik	0.0176656	0.174852	1.00274	0.00394686	1.00274	1.00357	1.00083	0.0176656	0.174852
Ndel1	0.0177465	0.175553	0.958363	-0.0613558	-1.04345	1.67757	1.75046	0.0177465	0.175553
Cd109	0.0177565	0.175554	1.01245	0.0178493	1.01245	1.03145	1.01877	0.0177565	0.175554
Bcl10	0.0177999	0.175883	1.02264	0.0322986	1.02264	1.10007	1.07571	0.0177999	0.175883
Kctd16	0.0178739	0.176515	1.01865	0.026658	1.01865	1.04838	1.02919	0.0178739	0.176515
Lpcat3	0.0179072	0.176663	0.953109	-0.0692871	-1.0492	1.47796	1.55067	0.0179072	0.176663
Car5b	0.017909	0.176663	0.959056	-0.0603134	-1.04269	1.27502	1.32945	0.017909	0.176663
Lncpint	0.0179229	0.176679	1.0278	0.0395639	1.0278	5.27038	5.12781	0.0179229	0.176679
Morc3	0.0179309	0.176679	1.04108	0.0580849	1.04108	1.4831	1.42458	0.0179309	0.176679
AU020206	0.0179771	0.177036	1.03348	0.0475161	1.03348	1.18448	1.14611	0.0179771	0.177036
Slco1a6	0.0180062	0.177223	1.01518	0.0217422	1.01518	1.0409	1.02533	0.0180062	0.177223
Hdgf	0.0180951	0.177952	0.959327	-0.0599054	-1.0424	1.2624	1.31592	0.0180951	0.177952
Ccdc64	0.0181006	0.177952	1.03539	0.0501783	1.03539	1.19216	1.1514	0.0181006	0.177952
Elmod3	0.0181712	0.178546	0.970894	-0.0426138	-1.02998	1.12854	1.16237	0.0181712	0.178546
Akr1b10	0.0182146	0.178872	1.02447	0.0348826	1.02447	1.11588	1.08922	0.0182146	0.178872
Gm42670	0.0182468	0.179088	1.00407	0.00585691	1.00407	1.00571	1.00164	0.0182468	0.179088
Tssc1	0.0182779	0.179293	1.02747	0.0390947	1.02747	1.19263	1.16075	0.0182779	0.179293
Ccnc	0.0183033	0.179442	1.03129	0.0444523	1.03129	1.21856	1.18158	0.0183033	0.179442
Cd47	0.0183566	0.179864	1.03798	0.0537811	1.03798	1.85203	1.78426	0.0183566	0.179864
Cd33	0.0183738	0.179932	1.01309	0.0187643	1.01309	1.0313	1.01798	0.0183738	0.179932
Cyp7b1	0.0184264	0.18027	1.034	0.0482334	1.034	1.21104	1.17122	0.0184264	0.18027
Vipas39	0.0184289	0.18027	0.96762	-0.0474879	-1.03346	1.14716	1.18555	0.0184289	0.18027
Olfr1034	0.0184542	0.180377	1.00535	0.00769941	1.00535	1.00751	1.00214	0.0184542	0.180377
Dusp4	0.0184604	0.180377	0.979691	-0.0296007	-1.02073	1.05788	1.07981	0.0184604	0.180377
Gm12359	0.0185091	0.180719	1.01854	0.0265037	1.01854	1.05808	1.03882	0.0185091	0.180719
Gm16282	0.0185255	0.180719	1.00492	0.00708278	1.00492	1.00699	1.00206	0.0185255	0.180719
Trim36	0.0185263	0.180719	1.00896	0.0128727	1.00896	1.01727	1.00824	0.0185263	0.180719
Vcan	0.0185533	0.180882	1.0553	0.0776567	1.0553	1.48162	1.40398	0.0185533	0.180882
Btla	0.018648	0.181704	1.01937	0.0276733	1.01937	1.05797	1.03787	0.018648	0.181704
Ptchd2	0.0188	0.183083	1.00277	0.00399512	1.00277	1.00348	1.0007	0.0188	0.183083
Gpc3	0.0188335	0.183242	1.06449	0.0901598	1.06449	2.64625	2.48594	0.0188335	0.183242
Tnrc6a	0.0188372	0.183242	1.03666	0.0519466	1.03666	2.65785	2.56385	0.0188372	0.183242
Btbd1	0.0188738	0.183496	1.0387	0.0547735	1.0387	1.72862	1.66422	0.0188738	0.183496
Dlgap4	0.0189024	0.183673	1.04066	0.0575055	1.04066	1.64817	1.58377	0.0189024	0.183673
Igfbp7	0.0189184	0.183726	1.06071	0.0850351	1.06071	2.20943	2.08296	0.0189184	0.183726
1700001L05Rik	0.0189437	0.18382	1.00965	0.0138569	1.00965	1.02085	1.01109	0.0189437	0.18382
Wrb	0.0189559	0.18382	1.01508	0.021594	1.01508	1.04547	1.02994	0.0189559	0.18382
Tsc22d1	0.0189595	0.18382	1.04552	0.0642157	1.04552	1.90078	1.81803	0.0189595	0.18382
Parl	0.0190148	0.184087	1.03256	0.0462299	1.03256	1.22556	1.18691	0.0190148	0.184087
Uqcrq	0.0190184	0.184087	0.951696	-0.0714266	-1.05076	1.78923	1.88004	0.0190184	0.184087
Nek6	0.0190185	0.184087	1.02887	0.0410563	1.02887	1.17842	1.14536	0.0190185	0.184087
Abi2	0.0191209	0.184976	1.04201	0.0593646	1.04201	1.4514	1.39289	0.0191209	0.184976
Gm10000	0.0191399	0.185058	0.994034	-0.00863249	-1.006	1.0002	1.0062	0.0191399	0.185058
Gm12942	0.0191628	0.185177	1.01017	0.0146016	1.01017	1.02219	1.0119	0.0191628	0.185177
St3gal6	0.0191829	0.18527	0.947919	-0.0771648	-1.05494	1.80066	1.8996	0.0191829	0.18527
Aig1	0.0191992	0.185325	1.04942	0.0695874	1.04942	1.88132	1.79273	0.0191992	0.185325
Ept1	0.0192281	0.1855	1.04349	0.0614123	1.04349	1.43279	1.37308	0.0192281	0.1855
4632415L05Rik	0.0192385	0.1855	0.980905	-0.0278148	-1.01947	1.03105	1.05112	0.0192385	0.1855
Hrh2	0.0192955	0.185948	1.01284	0.0184098	1.01284	1.03478	1.02166	0.0192955	0.185948
Rgs2	0.0193204	0.186085	0.969104	-0.0452768	-1.03188	1.23576	1.27515	0.0193204	0.186085
Sh3bp2	0.019345	0.18622	1.02324	0.0331448	1.02324	1.09884	1.07388	0.019345	0.18622
Gm10644	0.0193796	0.18645	0.983103	-0.0245849	-1.01719	1.02433	1.04193	0.0193796	0.18645
Sec61a1	0.019432	0.186852	1.03537	0.0501475	1.03537	1.32995	1.28451	0.019432	0.186852
Mmab	0.0194658	0.186958	0.983741	-0.0236492	-1.01653	1.02188	1.03877	0.0194658	0.186958
Mib1	0.0194675	0.186958	1.04342	0.0613229	1.04342	2.06065	1.9749	0.0194675	0.186958
Ube4b	0.019475	0.186958	1.04349	0.0614157	1.04349	2.46183	2.35923	0.019475	0.186958
Dcst1	0.019487	0.186971	0.99345	-0.00948086	-1.00659	1.00101	1.00761	0.019487	0.186971
Pdcd4	0.0195685	0.18765	1.04323	0.0610515	1.04323	1.7687	1.69542	0.0195685	0.18765
Tars2	0.0195825	0.187682	1.02746	0.0390822	1.02746	1.14413	1.11355	0.0195825	0.187682
Creb3l2	0.0196071	0.187815	1.02946	0.0418919	1.02946	2.36292	2.29529	0.0196071	0.187815
Gm11808	0.0196194	0.18783	0.957258	-0.0630205	-1.04465	1.27007	1.32678	0.0196194	0.18783
Acaa1b	0.0196351	0.187878	0.975019	-0.0364982	-1.02562	1.06234	1.08956	0.0196351	0.187878
Cfp	0.0196593	0.188007	1.02267	0.0323461	1.02267	1.09053	1.06635	0.0196593	0.188007
Gpr174	0.019679	0.188092	1.00902	0.0129523	1.00902	1.01646	1.00738	0.019679	0.188092
Sat2	0.0197207	0.188388	1.01034	0.0148451	1.01034	1.02325	1.01277	0.0197207	0.188388
Cldn10	0.0197811	0.188863	1.01618	0.0231505	1.01618	1.05151	1.03477	0.0197811	0.188863
Tma16	0.0198083	0.189019	0.979874	-0.0293323	-1.02054	1.04191	1.06331	0.0198083	0.189019
Arhgef10l	0.0198258	0.189084	1.03179	0.0451552	1.03179	1.2514	1.21284	0.0198258	0.189084
Ablim2	0.019869	0.189361	0.964028	-0.0528527	-1.03731	1.18291	1.22705	0.019869	0.189361
Sppl2a	0.0198764	0.189361	1.03497	0.0495858	1.03497	1.57093	1.51786	0.0198764	0.189361
Gm26851	0.0199259	0.189728	1.00329	0.00474144	1.00329	1.00415	1.00085	0.0199259	0.189728
Grip2	0.0199544	0.189897	1.01003	0.0143996	1.01003	1.022	1.01185	0.0199544	0.189897
Vnn3	0.0200547	0.190748	0.991561	-0.0122273	-1.00851	1.0035	1.01204	0.0200547	0.190748
Ccnb2	0.0201222	0.191202	0.989333	-0.0154721	-1.01078	1.00536	1.0162	0.0201222	0.191202
B3gnt5	0.0201242	0.191202	1.01021	0.0146575	1.01021	1.01954	1.00923	0.0201242	0.191202
Cycs	0.0201793	0.191621	0.954276	-0.0675211	-1.04791	1.539	1.61274	0.0201793	0.191621
Tep1	0.0202192	0.19181	1.03353	0.0475789	1.03353	1.26669	1.2256	0.0202192	0.19181
Eif4b	0.020221	0.19181	0.964253	-0.0525167	-1.03707	1.28289	1.33045	0.020221	0.19181
Tek	0.0202552	0.19203	0.954315	-0.0674623	-1.04787	1.95	2.04335	0.0202552	0.19203
Nap1l4	0.020302	0.19237	0.96371	-0.0533286	-1.03766	1.3902	1.44255	0.020302	0.19237
Tmem126a	0.0203249	0.192462	0.972098	-0.040826	-1.0287	1.13432	1.16687	0.0203249	0.192462
Trim66	0.0203362	0.192462	1.00573	0.00824651	1.00573	1.00862	1.00287	0.0203362	0.192462
Ndufs4	0.0203519	0.192462	0.963099	-0.0542434	-1.03831	1.9244	1.99814	0.0203519	0.192462
Ndufv2	0.0203635	0.192462	0.963148	-0.0541706	-1.03826	1.4458	1.50112	0.0203635	0.192462
Ap5z1	0.0203666	0.192462	1.01846	0.0263948	1.01846	1.06256	1.04329	0.0203666	0.192462
Zfp707	0.020495	0.193571	1.01583	0.0226622	1.01583	1.04905	1.0327	0.020495	0.193571
Btbd7	0.02051	0.193608	1.03455	0.0490016	1.03455	2.13042	2.05928	0.02051	0.193608
Ucp3	0.0205841	0.194125	0.968901	-0.0455783	-1.0321	1.12399	1.16006	0.0205841	0.194125
Gm5127	0.0205869	0.194125	1.00833	0.0119671	1.00833	1.01404	1.00567	0.0205869	0.194125
Kbtbd12	0.0206082	0.194222	0.976153	-0.0348205	-1.02443	1.05501	1.08078	0.0206082	0.194222
Zgpat	0.0206637	0.19464	0.980703	-0.0281113	-1.01968	1.03952	1.05998	0.0206637	0.19464
Sec14l1	0.0207001	0.194817	1.03833	0.0542702	1.03833	1.54872	1.49154	0.0207001	0.194817
Nin	0.0207096	0.194817	1.04172	0.0589624	1.04172	1.38187	1.32653	0.0207096	0.194817
Ubac2	0.0207157	0.194817	1.03963	0.0560669	1.03963	1.64769	1.58488	0.0207157	0.194817
C330018D20Rik	0.0207305	0.194852	0.975037	-0.0364712	-1.0256	1.08923	1.11711	0.0207305	0.194852
Chfr	0.0207864	0.195272	1.03314	0.047034	1.03314	1.38575	1.3413	0.0207864	0.195272
Slc1a7	0.0208101	0.19539	1.00611	0.00879188	1.00611	1.01029	1.00415	0.0208101	0.19539
E130114P18Rik	0.0208415	0.19558	1.02078	0.0296724	1.02078	1.08503	1.06294	0.0208415	0.19558
Safb2	0.0208949	0.195976	0.961788	-0.0562094	-1.03973	1.51262	1.57272	0.0208949	0.195976
Txndc16	0.0209378	0.196274	1.0279	0.0397024	1.0279	1.17345	1.1416	0.0209378	0.196274
Iqsec1	0.0209716	0.196486	1.0466	0.065714	1.0466	1.61309	1.54127	0.0209716	0.196486
Tnrc6c	0.0210174	0.196723	1.03705	0.0524837	1.03705	2.72926	2.63175	0.0210174	0.196723
Hs3st5	0.0210194	0.196723	0.976064	-0.0349521	-1.02452	1.06581	1.09195	0.0210194	0.196723
Hacd4	0.0210444	0.196852	1.03267	0.0463806	1.03267	1.25494	1.21523	0.0210444	0.196852
Stam2	0.0210974	0.197243	1.03677	0.052089	1.03677	1.35919	1.31099	0.0210974	0.197243
Ginm1	0.0211442	0.197488	0.967835	-0.0471675	-1.03323	1.20477	1.24481	0.0211442	0.197488
Rab11fip5	0.0211462	0.197488	1.02612	0.0371988	1.02612	1.15518	1.12577	0.0211462	0.197488
Cd200	0.0211716	0.19762	1.03327	0.0472186	1.03327	2.2582	2.18549	0.0211716	0.19762
Tmem266	0.0211872	0.197661	1.03283	0.0465982	1.03283	1.16393	1.12694	0.0211872	0.197661
Cers5	0.0212679	0.198263	1.03814	0.0539994	1.03814	1.51918	1.46337	0.0212679	0.198263
Cd209a	0.0212743	0.198263	1.00672	0.00965891	1.00672	1.01273	1.00597	0.0212743	0.198263
Disp1	0.0212964	0.198282	1.04148	0.0586377	1.04148	1.45323	1.39535	0.0212964	0.198282
Farsb	0.021299	0.198282	1.03426	0.0486052	1.03426	1.37333	1.32784	0.021299	0.198282
Acadm	0.0213442	0.198597	0.959342	-0.0598824	-1.04238	1.90578	1.98655	0.0213442	0.198597
Trp63	0.0213698	0.19873	0.985367	-0.0212669	-1.01485	1.01633	1.03143	0.0213698	0.19873
Col1a1	0.0213931	0.198841	1.04446	0.0627535	1.04446	1.82707	1.7493	0.0213931	0.198841
Gm42997	0.0214152	0.198942	0.99204	-0.0115298	-1.00802	1.00194	1.00998	0.0214152	0.198942
Fam78a	0.0214318	0.19899	1.01479	0.0211788	1.01479	1.03904	1.0239	0.0214318	0.19899
Kansl2	0.0214819	0.19935	0.963681	-0.053372	-1.03769	1.26795	1.31574	0.0214819	0.19935
Ep400	0.0215033	0.199443	1.03567	0.0505709	1.03567	1.83566	1.77243	0.0215033	0.199443
Gaa	0.021604	0.200102	0.971133	-0.0422594	-1.02973	1.1433	1.17729	0.021604	0.200102
Nhp2l1	0.0216084	0.200102	1.02448	0.0348948	1.02448	1.12958	1.10258	0.0216084	0.200102
Mbnl2	0.0216086	0.200102	0.977446	-0.0329111	-1.02307	4.7003	4.80876	0.0216086	0.200102
Ezr	0.0217187	0.200976	1.0379	0.0536636	1.0379	1.92142	1.85126	0.0217187	0.200976
Ptchd1	0.0217365	0.200976	1.02931	0.0416781	1.02931	1.12644	1.09436	0.0217365	0.200976
Ipo7	0.0217374	0.200976	1.03759	0.0532419	1.03759	1.41772	1.36635	0.0217374	0.200976
Il6	0.0217579	0.20106	1.00418	0.00602178	1.00418	1.00572	1.00154	0.0217579	0.20106
Kcnk6	0.021845	0.201759	1.02	0.0285682	1.02	1.09524	1.07377	0.021845	0.201759
Mga	0.0218598	0.201789	1.0424	0.0599039	1.0424	2.05151	1.96807	0.0218598	0.201789
Ddias	0.021955	0.202538	1.00609	0.00875798	1.00609	1.00997	1.00386	0.021955	0.202538
Kcnj12	0.0219737	0.202538	0.987016	-0.0188548	-1.01315	1.01397	1.0273	0.0219737	0.202538
Fig4	0.0219792	0.202538	1.03679	0.0521178	1.03679	1.32886	1.28171	0.0219792	0.202538
Asap1	0.0219871	0.202538	1.03596	0.0509684	1.03596	3.02672	2.92166	0.0219871	0.202538
Scamp1	0.0220194	0.202659	1.03808	0.0539115	1.03808	1.68624	1.62439	0.0220194	0.202659
Uggt2	0.0220328	0.202659	1.03592	0.0509147	1.03592	1.30123	1.25611	0.0220328	0.202659
Lamp3	0.0220349	0.202659	1.00799	0.0114753	1.00799	1.01538	1.00734	0.0220349	0.202659
Atp1a3	0.0220679	0.202808	1.00925	0.0132839	1.00925	1.01717	1.00785	0.0220679	0.202808
A230046K03Rik	0.0220786	0.202808	1.03611	0.0511745	1.03611	1.55389	1.49974	0.0220786	0.202808
Tmem53	0.022095	0.202808	0.973282	-0.0390708	-1.02745	1.102	1.13226	0.022095	0.202808
Adam19	0.0220973	0.202808	1.04399	0.0621073	1.04399	1.39632	1.33748	0.0220973	0.202808
Rtn4rl1	0.0221199	0.202908	1.03209	0.0455728	1.03209	1.17606	1.13949	0.0221199	0.202908
Gm20619	0.0221657	0.203138	1.05744	0.0805814	1.05744	1.1483	1.08592	0.0221657	0.203138
PISD	0.0221748	0.203138	1.04266	0.0602638	1.04266	1.62863	1.562	0.0221748	0.203138
Coro1a	0.0221797	0.203138	1.0159	0.0227655	1.0159	1.04916	1.03274	0.0221797	0.203138
Rad54l	0.0221985	0.203205	1.00934	0.0134092	1.00934	1.02188	1.01243	0.0221985	0.203205
Cep128	0.0223729	0.204503	1.04025	0.0569342	1.04025	1.38323	1.32971	0.0223729	0.204503
Ndufa8	0.0223799	0.204503	0.961613	-0.0564711	-1.03992	1.31446	1.36693	0.0223799	0.204503
Arhgap12	0.022386	0.204503	1.03974	0.0562224	1.03974	1.98391	1.90808	0.022386	0.204503
Gm15345	0.022387	0.204503	0.982008	-0.0261926	-1.01832	1.03905	1.05809	0.022387	0.204503
4931406P16Rik	0.0224268	0.20476	0.957542	-0.0625916	-1.04434	2.19456	2.29186	0.0224268	0.20476
Fut9	0.0224425	0.204796	1.00372	0.00536233	1.00372	1.00481	1.00108	0.0224425	0.204796
Nup210	0.0224619	0.204867	1.01272	0.0182326	1.01272	1.0334	1.02042	0.0224619	0.204867
Bdh2	0.0225266	0.205246	1.01701	0.0243301	1.01701	1.05601	1.03835	0.0225266	0.205246
Gnai3	0.0225381	0.205246	1.04028	0.0569728	1.04028	1.55405	1.49388	0.0225381	0.205246
B4galnt1	0.0225603	0.205246	1.00875	0.0125631	1.00875	1.01998	1.01113	0.0225603	0.205246
Th	0.0225641	0.205246	1.00513	0.00738089	1.00513	1.00866	1.00351	0.0225641	0.205246
Atcay	0.0225791	0.205246	0.993162	-0.00989843	-1.00688	1.00163	1.00853	0.0225791	0.205246
Rab27a	0.0225853	0.205246	0.956358	-0.0643772	-1.04563	1.35881	1.42082	0.0225853	0.205246
Hipk4	0.0225924	0.205246	1.00621	0.00893122	1.00621	1.01181	1.00557	0.0225924	0.205246
Cfap61	0.022597	0.205246	0.983567	-0.0239049	-1.01671	1.03079	1.04801	0.022597	0.205246
Gm16552	0.0226205	0.205353	0.983165	-0.0244953	-1.01712	1.03454	1.05225	0.0226205	0.205353
Chac1	0.0227006	0.205973	1.00367	0.00528144	1.00367	1.00532	1.00164	0.0227006	0.205973
Gli2	0.0228651	0.207358	1.04169	0.058929	1.04169	1.74006	1.67042	0.0228651	0.207358
Mcm10	0.0228872	0.207451	0.993582	-0.00928955	-1.00646	1.0009	1.00737	0.0228872	0.207451
Gm14085	0.0229901	0.208276	1.00264	0.00379803	1.00264	1.00351	1.00088	0.0229901	0.208276
Aass	0.0230553	0.208759	1.01234	0.0176961	1.01234	1.03615	1.02351	0.0230553	0.208759
2700069I18Rik	0.0231086	0.209134	1.00834	0.0119856	1.00834	1.01759	1.00918	0.0231086	0.209134
Clec2d	0.0231411	0.20932	0.956594	-0.0640212	-1.04538	2.04082	2.13343	0.0231411	0.20932
Trappc3	0.0231689	0.209462	0.968878	-0.0456136	-1.03212	1.1614	1.1987	0.0231689	0.209462
Micu1	0.0231806	0.209462	1.04771	0.0672434	1.04771	1.68845	1.61156	0.0231806	0.209462
Gm26745	0.0231956	0.209489	0.970903	-0.0426005	-1.02997	1.11486	1.14827	0.0231956	0.209489
Rcl1	0.0232086	0.209498	0.96862	-0.0459971	-1.0324	1.14349	1.18053	0.0232086	0.209498
Ccdc88b	0.0232792	0.210028	1.00889	0.0127735	1.00889	1.0173	1.00833	0.0232792	0.210028
Gm26945	0.0233044	0.210147	1.00836	0.0120087	1.00836	1.01688	1.00845	0.0233044	0.210147
Mtfp1	0.0233623	0.210561	0.983388	-0.0241678	-1.01689	1.03281	1.05025	0.0233623	0.210561
C77080	0.0233867	0.210672	1.02779	0.0395448	1.02779	1.16873	1.13713	0.0233867	0.210672
Sema3c	0.0234325	0.210977	1.04748	0.0669201	1.04748	2.1468	2.04949	0.0234325	0.210977
Hadhb	0.0234947	0.211159	0.956024	-0.0648817	-1.046	1.83207	1.91634	0.0234947	0.211159
Gpt2	0.0235006	0.211159	0.972667	-0.039982	-1.0281	1.09534	1.12612	0.0235006	0.211159
Zfp2	0.0235072	0.211159	0.983334	-0.0242464	-1.01695	1.03025	1.04771	0.0235072	0.211159
Slc37a3	0.0235094	0.211159	1.0293	0.0416606	1.0293	1.20057	1.1664	0.0235094	0.211159
Kcne3	0.0235129	0.211159	1.00545	0.00784848	1.00545	1.00737	1.0019	0.0235129	0.211159
Zfp108	0.0235595	0.211469	1.00668	0.00960528	1.00668	1.01309	1.00637	0.0235595	0.211469
Smarca2	0.023595	0.211639	1.03979	0.0562979	1.03979	2.31782	2.22912	0.023595	0.211639
Unkl	0.0236026	0.211639	1.03537	0.0501531	1.03537	1.25681	1.21387	0.0236026	0.211639
Myl3	0.0236951	0.21236	0.98157	-0.0268366	-1.01878	1.03368	1.05309	0.0236951	0.21236
Eif2ak3	0.0237081	0.212366	1.03812	0.0539747	1.03812	1.4239	1.37162	0.0237081	0.212366
Hnrnph1	0.023733	0.212366	1.03816	0.0540311	1.03816	1.84073	1.77306	0.023733	0.212366
Wwp1	0.0237564	0.212366	1.04686	0.0660753	1.04686	1.97968	1.89105	0.0237564	0.212366
Aldh3a2	0.0237567	0.212366	1.03034	0.0431146	1.03034	1.16787	1.13348	0.0237567	0.212366
Pkib	0.0237605	0.212366	1.01341	0.0192129	1.01341	1.03746	1.02374	0.0237605	0.212366
Adk	0.0237685	0.212366	0.96061	-0.0579769	-1.041	3.17534	3.30555	0.0237685	0.212366
Gm13938	0.023819	0.21271	0.985212	-0.0214942	-1.01501	1.02319	1.03855	0.023819	0.21271
Zfp804a	0.0238653	0.212805	1.00429	0.00617793	1.00429	1.00702	1.00272	0.0238653	0.212805
Gm12932	0.023872	0.212805	1.00337	0.00485213	1.00337	1.00429	1.00091	0.023872	0.212805
Cox19	0.0238789	0.212805	0.970034	-0.0438928	-1.03089	1.15612	1.19183	0.0238789	0.212805
Tns3	0.0238794	0.212805	1.04604	0.064943	1.04604	2.00203	1.91391	0.0238794	0.212805
Stab1	0.0238933	0.212805	1.06082	0.0851841	1.06082	1.65218	1.55745	0.0238933	0.212805
mt-Atp8	0.0239025	0.212805	1.04087	0.0577926	1.04087	4.43979	4.26545	0.0239025	0.212805
Retn	0.0239222	0.212852	0.957695	-0.0623614	-1.04417	1.28366	1.34036	0.0239222	0.212852
Ncoa3	0.0239384	0.212852	1.04236	0.0598503	1.04236	1.75791	1.68648	0.0239384	0.212852
Ntpcr	0.0239441	0.212852	1.01371	0.0196417	1.01371	1.03812	1.02408	0.0239441	0.212852
Aldh1b1	0.0239576	0.212863	0.983657	-0.023773	-1.01661	1.03393	1.05111	0.0239576	0.212863
Dock1	0.0239752	0.21289	1.04178	0.0590537	1.04178	2.81895	2.70589	0.0239752	0.21289
Engase	0.0239848	0.21289	1.01329	0.0190497	1.01329	1.0351	1.02152	0.0239848	0.21289
Ndufs1	0.024016	0.213059	0.962057	-0.0558061	-1.03944	1.75129	1.82036	0.024016	0.213059
Agpat2	0.024048	0.213188	0.959152	-0.0601689	-1.04259	1.50552	1.56964	0.024048	0.213188
BC030499	0.0240549	0.213188	0.989713	-0.0149182	-1.01039	1.00714	1.01761	0.0240549	0.213188
RP23-231J2.1	0.0240854	0.21335	1.00941	0.0135183	1.00941	1.01571	1.00623	0.0240854	0.21335
Eif3d	0.0241304	0.213641	0.97638	-0.0344852	-1.02419	1.06481	1.09057	0.0241304	0.213641
Asb10	0.0242562	0.214514	0.989463	-0.0152825	-1.01065	1.00977	1.02053	0.0242562	0.214514
Nck2	0.0242691	0.214514	1.03771	0.0534097	1.03771	1.45784	1.40485	0.0242691	0.214514
Prtg	0.0242717	0.214514	1.01521	0.0217723	1.01521	1.03678	1.02125	0.0242717	0.214514
Akap1	0.0242779	0.214514	0.961579	-0.0565221	-1.03996	1.34321	1.39687	0.0242779	0.214514
Tmem151b	0.0242974	0.214578	1.00402	0.00578836	1.00402	1.00519	1.00116	0.0242974	0.214578
Setd1a	0.0243166	0.214639	0.981648	-0.0267219	-1.01869	1.0363	1.05567	0.0243166	0.214639
Adgre5	0.0244294	0.215284	1.03931	0.0556321	1.03931	1.30941	1.25988	0.0244294	0.215284
Trmt11	0.0244333	0.215284	1.03323	0.0471599	1.03323	1.25172	1.21147	0.0244333	0.215284
Emp3	0.0244367	0.215284	1.02839	0.0403845	1.02839	1.20451	1.17126	0.0244367	0.215284
Itpr1	0.0244387	0.215284	0.962226	-0.0555523	-1.03926	3.7946	3.94357	0.0244387	0.215284
Shroom2	0.0244717	0.215466	1.0446	0.0629479	1.0446	1.65018	1.57973	0.0244717	0.215466
Gm12092	0.0245317	0.215887	0.990117	-0.0143289	-1.00998	1.0056	1.01564	0.0245317	0.215887
Armcx3	0.0246574	0.216883	1.02529	0.0360322	1.02529	1.14997	1.12161	0.0246574	0.216883
Ywhab	0.0246836	0.217005	0.95733	-0.0629113	-1.04457	1.49166	1.55814	0.0246836	0.217005
Nmrk2	0.0247622	0.217357	0.986956	-0.0189426	-1.01322	1.01442	1.02782	0.0247622	0.217357
Fam20a	0.0247668	0.217357	1.05076	0.0714337	1.05076	1.4141	1.34579	0.0247668	0.217357
Stard13	0.024773	0.217357	0.966967	-0.0484619	-1.03416	1.18808	1.22867	0.024773	0.217357
[truncated: 15,541 more rows]

## Sheet: Hurdle
DEG Hurdle
Gene ID	P-value (Proliferation vs. N/A)	FDR step up (Proliferation vs. N/A)	Ratio (Proliferation vs. N/A)	Log2(Ratio)	Fold change (Proliferation vs. N/A)	LSMean(Proliferation) (Proliferation vs. N/A)	LSMean(N/A) (Proliferation vs. N/A)
Bank1	0	0	1.12273	0.167007	1.12273	1.31181	1.16842
Ccnd2	0	0	1.10624	0.145667	1.10624	1.50863	1.36375
Ccnd3	0	0	2.27334	1.18481	2.27334	3.98534	1.75308
Ccnl1	0	0	1.22715	0.295316	1.22715	2.10896	1.71858
Iqgap2	0	0	1.1315	0.178234	1.1315	1.29968	1.14864
F13a1	0	0	1.21104	0.276243	1.21104	1.79493	1.48215
Ikzf1	0	0	1.10625	0.145679	1.10625	1.21393	1.09733
Gm26740	0	0	1.17649	0.234491	1.17649	1.39427	1.18511
March1	0	0	1.11858	0.161675	1.11858	1.23856	1.10726
Runx1	0	0	1.16411	0.219226	1.16411	1.35872	1.16718
Dock2	0	0	1.22034	0.287283	1.22034	1.49587	1.22578
Cpne5	0	0	1.03379	0.0479487	1.03379	1.09818	1.06228
Hmha1	0	0	1.10655	0.146071	1.10655	1.19967	1.08415
Arhgap15	0	0	1.2304	0.299122	1.2304	1.77818	1.44521
Prkcb	0	0	1.13154	0.178286	1.13154	1.30929	1.15709
Tbxas1	0	0	1.11728	0.159987	1.11728	1.22376	1.0953
Adgre1	0	0	1.08396	0.116308	1.08396	1.14945	1.06042
Slc9a9	0	0	1.20634	0.270632	1.20634	1.66325	1.37876
Mir142hg	0	0	1.07491	0.104211	1.07491	1.11447	1.03681
Ptprc	0	0	1.15477	0.207612	1.15477	1.35736	1.17543
Inpp5d	1.11022e-16	8.75159e-14	1.11607	0.158425	1.11607	1.36262	1.22091
Epsti1	1.11022e-16	8.75159e-14	1.08915	0.123207	1.08915	1.17124	1.07537
Ptprj	8.88178e-16	6.69687e-13	1.20833	0.273016	1.20833	2.23251	1.8476
Nedd9	1.9984e-15	1.44401e-12	1.09978	0.137216	1.09978	1.45465	1.32268
Blnk	2.66454e-15	1.84833e-12	1.06775	0.0945773	1.06775	1.11845	1.04748
Rbpj	2.77556e-15	1.8513e-12	1.15694	0.210316	1.15694	2.16474	1.87109
Sorbs1	2.9976e-15	1.92535e-12	0.838003	-0.254973	-1.19331	2.63502	3.1444
Cd84	6.32827e-15	3.91946e-12	1.06902	0.0962906	1.06902	1.11936	1.04708
Lyn	7.77156e-15	4.64739e-12	1.1149	0.156915	1.1149	1.65166	1.48144
Rassf4	1.46549e-14	8.47153e-12	1.06139	0.0859595	1.06139	1.10665	1.04264
Dock10	2.72005e-14	1.52165e-11	1.1256	0.170697	1.1256	1.40683	1.24985
Pid1	8.92619e-14	4.83744e-11	1.15556	0.208597	1.15556	3.03491	2.62635
Acsl1	1.39666e-13	7.33966e-11	0.829586	-0.269537	-1.20542	2.96688	3.57634
Dock8	1.4666e-13	7.47035e-11	1.10862	0.148769	1.10862	1.40632	1.26853
Sla	1.50768e-13	7.47035e-11	1.04329	0.0611334	1.04329	1.06737	1.02309
Ptpn22	1.94733e-13	9.38073e-11	1.05632	0.0790433	1.05632	1.09363	1.03532
Lcp2	3.11751e-13	1.46118e-10	1.05369	0.0754516	1.05369	1.09026	1.03471
Prkar2b	3.28848e-13	1.50076e-10	0.835313	-0.259612	-1.19716	2.30491	2.75933
Atp8b4	4.02567e-13	1.79008e-10	1.05664	0.0794907	1.05664	1.09665	1.03786
Ghr	1.13398e-12	4.91638e-10	0.871848	-0.197852	-1.14699	6.02578	6.9115
Frmd4b	1.30806e-12	5.53279e-10	1.14885	0.20019	1.14885	3.21768	2.80079
Wdfy4	1.6539e-12	6.82903e-10	1.07143	0.0995362	1.07143	1.14294	1.06674
Syk	1.97242e-12	7.95482e-10	1.0927	0.127893	1.0927	1.29011	1.18067
A430078G23Rik	2.07356e-12	8.17267e-10	1.03581	0.0507579	1.03581	1.04983	1.01354
Ly86	2.32836e-12	8.97298e-10	1.06856	0.0956725	1.06856	1.14138	1.06815
Aff3	2.87093e-12	1.08225e-09	1.12256	0.166788	1.12256	1.53809	1.37017
Bach2	2.9331e-12	1.08225e-09	1.11641	0.158864	1.11641	1.71202	1.53351
Ubash3b	3.32778e-12	1.18083e-09	1.10698	0.146631	1.10698	1.32458	1.19657
Gm15987	3.33644e-12	1.18083e-09	1.07049	0.0982699	1.07049	1.1279	1.05363
Itga4	4.41192e-12	1.53023e-09	1.07042	0.0981746	1.07042	1.15422	1.07829
Acacb	4.92595e-12	1.67502e-09	0.835879	-0.258635	-1.19635	1.9412	2.32235
Fermt3	6.05693e-12	2.01999e-09	1.04762	0.0671192	1.04762	1.08348	1.03423
Adipor2	1.21878e-11	3.98794e-09	0.84776	-0.238272	-1.17958	2.64815	3.12371
Ankrd44	1.88189e-11	6.04367e-09	1.13018	0.176557	1.13018	1.94698	1.72271
Card11	2.00631e-11	6.32607e-09	1.03854	0.0545514	1.03854	1.05718	1.01795
Kcnk13	3.06178e-11	9.47175e-09	1.0589	0.082573	1.0589	1.11501	1.05299
Dgat2	3.15091e-11	9.47175e-09	0.86031	-0.217071	-1.16237	1.67931	1.95198
Plxdc2	3.16781e-11	9.47175e-09	1.1619	0.216484	1.1619	2.91577	2.50948
Cidec	3.25244e-11	9.55998e-09	0.879841	-0.184685	-1.13657	1.50352	1.70885
Xylt1	4.20488e-11	1.20064e-08	1.10282	0.1412	1.10282	1.34279	1.21759
Fam65b	4.22323e-11	1.20064e-08	1.07647	0.106308	1.07647	1.26764	1.17759
Acaca	4.36834e-11	1.22187e-08	0.834066	-0.261767	-1.19895	4.04907	4.85462
Ralgapa2	4.94703e-11	1.34129e-08	0.857309	-0.222112	-1.16644	3.42763	3.99812
Nrg4	4.95e-11	1.34129e-08	0.84963	-0.235093	-1.17698	1.78186	2.09722
Rcsd1	5.31205e-11	1.40723e-08	1.10811	0.148096	1.10811	1.43409	1.29418
Myo1f	5.3556e-11	1.40723e-08	1.07098	0.0989333	1.07098	1.16191	1.0849
Pip4k2a	5.4724e-11	1.41645e-08	1.12008	0.163599	1.12008	1.634	1.45883
Plin1	5.72692e-11	1.46053e-08	0.872188	-0.197289	-1.14654	1.67342	1.91865
Pik3cd	6.22302e-11	1.56405e-08	1.05451	0.0765711	1.05451	1.10536	1.04823
Pou2f2	9.4309e-11	2.33644e-08	1.04768	0.067203	1.04768	1.08462	1.03525
Nfatc2	9.61273e-11	2.34794e-08	1.08263	0.114546	1.08263	1.23372	1.13956
Mctp1	1.01248e-10	2.40727e-08	1.1288	0.174792	1.1288	1.99102	1.76383
Cd48	1.01332e-10	2.40727e-08	1.03947	0.0558481	1.03947	1.06581	1.02534
Ms4a6c	1.04887e-10	2.42633e-08	1.05451	0.0765668	1.05451	1.10816	1.05089
Mrc1	1.04933e-10	2.42633e-08	1.08704	0.120405	1.08704	1.41859	1.305
Pdzd2	1.4589e-10	3.32897e-08	0.882762	-0.179904	-1.13281	1.81722	2.05856
Apbb1ip	1.52505e-10	3.43473e-08	1.10677	0.146358	1.10677	1.3901	1.256
Slc27a1	1.81762e-10	4.04117e-08	0.894205	-0.161323	-1.11831	1.31895	1.475
Scml4	2.22139e-10	4.87636e-08	1.04337	0.0612497	1.04337	1.07384	1.02921
Plcl2	2.81385e-10	6.09971e-08	1.0974	0.134085	1.0974	1.4107	1.28549
Pik3r5	3.52853e-10	7.55454e-08	1.03548	0.050299	1.03548	1.06252	1.02612
Mpc1	3.97486e-10	8.40634e-08	0.897836	-0.155476	-1.11379	1.89329	2.10873
Ncf2	4.43711e-10	9.27089e-08	1.04254	0.0601058	1.04254	1.07365	1.02984
Pik3ap1	4.60774e-10	9.5128e-08	1.04897	0.068976	1.04897	1.09065	1.03973
Chpt1	4.68034e-10	9.54899e-08	0.886877	-0.173195	-1.12755	2.70949	3.0551
Csf1r	5.06441e-10	1.02125e-07	1.07533	0.104782	1.07533	1.22111	1.13556
Tmem120b	5.92684e-10	1.18142e-07	0.901604	-0.149434	-1.10913	1.31923	1.46321
Arhgap30	7.66812e-10	1.51114e-07	1.0444	0.0626743	1.0444	1.08588	1.03971
Taok3	8.56173e-10	1.66829e-07	1.11187	0.152987	1.11187	1.57044	1.41243
Nfam1	9.11663e-10	1.75667e-07	1.02846	0.040484	1.02846	1.04316	1.01429
Ces1d	9.93017e-10	1.89241e-07	0.884637	-0.176843	-1.13041	1.70706	1.92968
Add3	1.03872e-09	1.95799e-07	1.13656	0.18467	1.13656	2.45612	2.16102
Fyb	1.12207e-09	2.09235e-07	1.08874	0.122654	1.08874	1.27403	1.17019
Ppp2r5a	1.25866e-09	2.32209e-07	0.884242	-0.177487	-1.13091	2.48673	2.81227
Acox1	1.51762e-09	2.77038e-07	0.872658	-0.196512	-1.14592	1.91449	2.19386
Inpp4b	2.54869e-09	4.60411e-07	1.1033	0.141822	1.1033	1.49049	1.35094
Cd163	2.82995e-09	5.05947e-07	1.07176	0.0999866	1.07176	1.17914	1.10019
Fgf14	5.41042e-09	9.57423e-07	0.856011	-0.224299	-1.16821	2.05488	2.40053
St8sia6	5.56593e-09	9.74993e-07	1.0298	0.0423665	1.0298	1.05652	1.02595
Rgs7	5.84429e-09	1.00482e-06	0.871463	-0.198489	-1.1475	1.97498	2.26628
Spi1	5.85208e-09	1.00482e-06	1.04037	0.0570899	1.04037	1.07972	1.03783
Pcx	6.01365e-09	1.02244e-06	0.868253	-0.203813	-1.15174	1.64519	1.89483
Pstpip2	6.19201e-09	1.04254e-06	1.04973	0.070021	1.04973	1.10515	1.05279
Stk10	6.49329e-09	1.08276e-06	1.09364	0.129141	1.09364	1.39432	1.27493
Sgcd	6.78225e-09	1.12017e-06	0.878979	-0.1861	-1.13768	3.52853	4.01435
Ppara	7.01718e-09	1.14804e-06	0.862499	-0.213406	-1.15942	1.56281	1.81195
Aoah	7.69024e-09	1.24639e-06	1.05479	0.0769517	1.05479	1.11902	1.0609
Slc1a5	7.78399e-09	1.24991e-06	0.874628	-0.193259	-1.14334	2.35066	2.68761
Fam13a	7.86494e-09	1.25132e-06	0.854439	-0.226951	-1.17036	2.36662	2.76979
Pax5	8.12496e-09	1.28094e-06	1.03937	0.0557086	1.03937	1.06463	1.0243
Pparg	8.37029e-09	1.30773e-06	0.838152	-0.254716	-1.1931	2.80311	3.3444
4933406I18Rik	1.09663e-08	1.69802e-06	0.885136	-0.176029	-1.12977	1.6899	1.9092
Lonp2	1.13582e-08	1.74314e-06	0.903047	-0.147127	-1.10736	1.78613	1.9779
Ncf1	1.18593e-08	1.80407e-06	1.03272	0.0464555	1.03272	1.05741	1.0239
Gbe1	1.31023e-08	1.97582e-06	0.893908	-0.161801	-1.11868	1.99298	2.22951
Ebf3	1.6175e-08	2.41816e-06	0.92063	-0.119307	-1.08621	1.27136	1.38097
Ror1	1.78171e-08	2.64089e-06	1.16181	0.21637	1.16181	3.69315	3.1788
Sik2	1.93538e-08	2.84435e-06	0.896157	-0.158177	-1.11588	3.06042	3.41505
Mctp2	2.06099e-08	3.0035e-06	1.08363	0.115866	1.08363	1.2828	1.1838
Mlxipl	2.22703e-08	3.21035e-06	0.889783	-0.168475	-1.12387	1.43654	1.61448
Aco2	2.23995e-08	3.21035e-06	0.887596	-0.172025	-1.12664	2.0224	2.27851
Pirb	2.40405e-08	3.4173e-06	1.0293	0.0416693	1.0293	1.05071	1.0208
Tenm4	2.53268e-08	3.57088e-06	0.869196	-0.202246	-1.15049	1.61446	1.85742
Atp2b1	2.56759e-08	3.59089e-06	1.09871	0.135809	1.09871	2.24884	2.04681
Pnpla3	2.61308e-08	3.62528e-06	0.881995	-0.181158	-1.13379	1.60348	1.81802
Prex1	2.7033e-08	3.72069e-06	1.04731	0.0666882	1.04731	1.10677	1.05678
Lpl	2.97004e-08	4.04781e-06	0.906693	-0.141315	-1.10291	3.5401	3.90441
Vav3	2.98766e-08	4.04781e-06	1.12373	0.168299	1.12373	1.85235	1.64839
Sept11	3.31963e-08	4.46271e-06	1.09042	0.124889	1.09042	1.40326	1.28689
Cd86	3.54063e-08	4.7232e-06	1.03628	0.0514139	1.03628	1.06878	1.03136
Pde3b	4.5491e-08	5.98777e-06	0.883515	-0.178674	-1.13184	2.59966	2.9424
Car3	4.55764e-08	5.98777e-06	0.884635	-0.176845	-1.13041	4.64524	5.25102
Rab31	4.86088e-08	6.33815e-06	1.08324	0.11535	1.08324	1.34136	1.23828
Zfp710	5.0364e-08	6.51801e-06	1.08067	0.111929	1.08067	1.46953	1.35982
Nrros	5.39385e-08	6.9289e-06	1.05848	0.0819992	1.05848	1.17371	1.10886
Ptpn1	5.47599e-08	6.98269e-06	1.06648	0.0928634	1.06648	1.29379	1.21314
Ncf4	6.08839e-08	7.70692e-06	1.01327	0.0190158	1.01327	1.01977	1.00642
Hacd2	6.14024e-08	7.71415e-06	0.874637	-0.193244	-1.14333	1.7337	1.9822
Tspan12	6.18306e-08	7.71415e-06	0.907476	-0.140069	-1.10196	1.34742	1.4848
Tns1	6.34648e-08	7.86148e-06	0.879942	-0.184519	-1.13644	3.17151	3.60422
Fign	6.89628e-08	8.48194e-06	0.915877	-0.126774	-1.09185	1.2789	1.39636
Msr1	8.79925e-08	1.07462e-05	1.04272	0.0603554	1.04272	1.08506	1.0406
Ptpro	8.97112e-08	1.08795e-05	1.03887	0.0550206	1.03887	1.07685	1.03656
Nckap1l	9.03879e-08	1.08855e-05	1.04153	0.0586992	1.04153	1.08468	1.04144
Grm1	9.38056e-08	1.12191e-05	0.950166	-0.0737488	-1.05245	1.05668	1.1121
Sidt1	1.10505e-07	1.31258e-05	1.01938	0.0276885	1.01938	1.02735	1.00782
Slc43a2	1.23136e-07	1.44439e-05	1.06004	0.084117	1.06004	1.17468	1.10814
Vwa8	1.23267e-07	1.44439e-05	0.892256	-0.16447	-1.12075	1.83183	2.05303
Cybb	1.24992e-07	1.45478e-05	1.04393	0.0620215	1.04393	1.10014	1.05385
Hk2	1.2834e-07	1.48378e-05	0.896809	-0.157127	-1.11506	1.40919	1.57134
Cxcr5	1.3209e-07	1.51703e-05	1.01601	0.0229075	1.01601	1.01963	1.00357
Dock11	1.34124e-07	1.53025e-05	1.10138	0.139319	1.10138	1.61523	1.46655
Selplg	1.39761e-07	1.58414e-05	1.02602	0.0370657	1.02602	1.0477	1.02113
Ptpn4	1.40762e-07	1.58513e-05	0.906902	-0.140982	-1.10266	1.69913	1.87356
Dab2	1.45324e-07	1.62594e-05	1.11805	0.160982	1.11805	2.20729	1.97424
Acvr1c	1.53141e-07	1.70242e-05	0.901965	-0.148856	-1.10869	1.37326	1.52252
Camk1d	1.59099e-07	1.75738e-05	1.11189	0.153015	1.11189	3.93572	3.53966
Dpyd	1.82087e-07	1.99858e-05	0.891495	-0.165702	-1.12171	1.78264	1.99961
Plekhm3	1.86898e-07	2.01994e-05	1.09021	0.124611	1.09021	1.46902	1.34746
Adam12	1.87334e-07	2.01994e-05	0.881747	-0.181563	-1.13411	1.48457	1.68367
Hck	1.87528e-07	2.01994e-05	1.03269	0.0464058	1.03269	1.05965	1.02611
Fcgr2b	2.00718e-07	2.14867e-05	1.03534	0.0500997	1.03534	1.07185	1.03527
Ccdc109b	2.04889e-07	2.17987e-05	1.04932	0.069455	1.04932	1.12492	1.07205
Erbb4	2.09157e-07	2.2117e-05	0.871238	-0.198861	-1.14779	2.15458	2.47301
Pfkfb1	2.2019e-07	2.31427e-05	0.915574	-0.127252	-1.09221	1.24619	1.3611
Dennd1c	2.25687e-07	2.35775e-05	1.01909	0.0272838	1.01909	1.02842	1.00916
Mpp6	2.28988e-07	2.37791e-05	1.13219	0.179118	1.13219	2.49128	2.20041
Lcp1	2.37497e-07	2.45159e-05	1.05866	0.0822372	1.05866	1.18234	1.11683
Sntg1	2.41015e-07	2.47318e-05	1.15056	0.202335	1.15056	2.5437	2.21084
Il6ra	2.48225e-07	2.53218e-05	1.09375	0.129282	1.09375	1.54473	1.41232
Ankef1	2.52863e-07	2.56441e-05	0.89435	-0.161089	-1.11813	1.43786	1.60772
Eif4g3	2.55066e-07	2.57171e-05	1.10974	0.150226	1.10974	2.20328	1.9854
Rhoh	2.59828e-07	2.60058e-05	1.02501	0.0356404	1.02501	1.0459	1.02038
Ptprm	2.60927e-07	2.60058e-05	0.913112	-0.131136	-1.09516	3.8052	4.16729
Rgs10	2.684e-07	2.65976e-05	1.03446	0.0488826	1.03446	1.08573	1.04955
Uvrag	2.78611e-07	2.73545e-05	1.08071	0.111974	1.08071	2.1546	1.99369
Fam105a	2.79192e-07	2.73545e-05	1.03127	0.044428	1.03127	1.05848	1.02638
Neat1	2.82912e-07	2.7514e-05	0.901662	-0.149342	-1.10906	4.01858	4.45686
Mical3	2.83993e-07	2.7514e-05	0.90544	-0.143309	-1.10444	1.97944	2.18616
Snx2	2.86153e-07	2.75693e-05	1.0853	0.118092	1.0853	1.5021	1.38405
Cd200r1	2.89349e-07	2.77231e-05	1.02934	0.0417187	1.02934	1.05084	1.02089
Man1a	3.02834e-07	2.88558e-05	1.10846	0.148559	1.10846	2.94659	2.65827
Vav1	3.14552e-07	2.98085e-05	1.02748	0.0391165	1.02748	1.04746	1.01945
Vegfa	3.36933e-07	3.17559e-05	0.916557	-0.125703	-1.09104	1.33983	1.4618
Ctss	3.65199e-07	3.42048e-05	1.04755	0.0670164	1.04755	1.11654	1.06586
Apobec3	3.6686e-07	3.42048e-05	1.0764	0.106219	1.0764	1.32374	1.22978
Fkbp5	3.70104e-07	3.43227e-05	1.11461	0.156543	1.11461	3.06613	2.75085
Gm12295	3.77993e-07	3.48678e-05	0.955449	-0.0657488	-1.04663	1.05578	1.10501
Thrb	5.22558e-07	4.79481e-05	0.894107	-0.161481	-1.11843	2.56954	2.87386
Plekha2	5.25777e-07	4.79896e-05	1.06021	0.0843487	1.06021	1.19995	1.1318
Slc24a3	5.89532e-07	5.35271e-05	0.891135	-0.166283	-1.12216	1.94237	2.17965
Acly	5.96424e-07	5.38707e-05	0.9092	-0.13733	-1.09987	1.80627	1.98666
Acss2	6.03429e-07	5.42211e-05	0.891624	-0.165492	-1.12155	1.59608	1.79008
Arhgap24	6.71543e-07	6.00304e-05	0.881762	-0.181539	-1.13409	3.05396	3.46348
Trim14	7.37486e-07	6.55871e-05	1.04255	0.0601173	1.04255	1.10117	1.05623
Il15ra	7.81196e-07	6.88054e-05	0.915206	-0.127831	-1.09265	1.36413	1.49052
Lipe	7.81609e-07	6.88054e-05	0.901946	-0.148888	-1.10871	1.64953	1.82886
Phkg1	8.55698e-07	7.49471e-05	0.950157	-0.0737627	-1.05246	1.11208	1.17041
Bcl11a	9.70465e-07	8.45719e-05	1.03764	0.053309	1.03764	1.07754	1.03845
Nfia	1.01098e-06	8.76622e-05	0.933812	-0.0987962	-1.07088	9.62389	10.306
Rnf112	1.08946e-06	9.39968e-05	0.992793	-0.0104348	-1.00726	1.00466	1.01195
Txlng	1.10257e-06	9.4657e-05	0.917505	-0.124212	-1.08991	1.8127	1.97568
Mndal	1.13636e-06	9.70775e-05	1.07467	0.103898	1.07467	1.41363	1.3154
Zfp804b	1.15646e-06	9.83106e-05	1.09883	0.135966	1.09883	1.42642	1.29813
Alox15	1.26243e-06	0.000106795	1.01859	0.0265674	1.01859	1.0302	1.0114
App	1.315e-06	0.000110703	1.09003	0.124368	1.09003	3.30652	3.03342
Gsap	1.32571e-06	0.000111065	1.043	0.0607451	1.043	1.10781	1.06214
Ptpn13	1.50858e-06	0.000125314	1.12167	0.165651	1.12167	2.04847	1.82626
Aqp9	1.51024e-06	0.000125314	1.01785	0.0255291	1.01785	1.02394	1.00598
Tmcc1	1.64152e-06	0.00013526	1.0659	0.0920711	1.0659	2.9372	2.75561
Tspan18	1.64571e-06	0.00013526	0.893205	-0.162936	-1.11956	1.51822	1.69974
Rgcc	1.68398e-06	0.000137753	0.916016	-0.126555	-1.09168	1.34866	1.47232
Slc1a3	1.72012e-06	0.000140049	0.901692	-0.149294	-1.10903	1.63443	1.81262
Lpin1	2.12126e-06	0.000171902	0.907259	-0.140413	-1.10222	1.50686	1.66089
Cd226	2.23224e-06	0.000179483	1.03491	0.049508	1.03491	1.07118	1.03504
Rasgrp1	2.23551e-06	0.000179483	1.02177	0.0310676	1.02177	1.03506	1.01301
Lrmp	2.27172e-06	0.000181549	1.02773	0.0394682	1.02773	1.05193	1.02355
Apba1	2.43667e-06	0.000193196	1.10788	0.147805	1.10788	1.73159	1.56297
Aox1	2.44588e-06	0.000193196	0.924628	-0.113055	-1.08152	1.36176	1.47277
Epha4	2.45087e-06	0.000193196	0.943266	-0.0842632	-1.06015	1.34247	1.42321
Fam73b	2.56116e-06	0.000200976	0.924864	-0.112687	-1.08124	1.26758	1.37056
Esrrg	2.59898e-06	0.000203025	0.911758	-0.133277	-1.09678	1.78394	1.95659
Ppargc1b	2.61549e-06	0.000203398	0.880341	-0.183865	-1.13592	1.65355	1.87831
C1qb	2.71534e-06	0.00021022	1.05323	0.0748251	1.05323	1.17	1.11086
Gas7	2.87362e-06	0.000221486	1.09196	0.126914	1.09196	1.45068	1.32851
Zbtb7c	2.90121e-06	0.000222502	1.12389	0.168507	1.12389	2.14674	1.91009
Sell	2.91246e-06	0.000222502	1.0164	0.0234716	1.0164	1.02543	1.00889
Cd36	3.02106e-06	0.000229786	0.920857	-0.118951	-1.08594	2.65311	2.88113
Por	3.11873e-06	0.0002359	0.916875	-0.125203	-1.09066	1.82781	1.99353
Gm42418	3.12864e-06	0.0002359	1.13334	0.180576	1.13334	32.1874	28.4006
Ppm1h	3.39174e-06	0.00025463	1.07305	0.101721	1.07305	1.34415	1.25264
Cyth4	3.42555e-06	0.00025606	1.0297	0.0422204	1.0297	1.06103	1.03043
Zswim6	3.56533e-06	0.000265365	1.10537	0.144525	1.10537	2.33101	2.10881
Fgr	3.79082e-06	0.000280942	1.02347	0.0334672	1.02347	1.03971	1.01587
Diaph1	4.05383e-06	0.000298219	1.08366	0.115918	1.08366	1.77251	1.63566
Ipcef1	4.05834e-06	0.000298219	1.02218	0.0316537	1.02218	1.03515	1.01268
Acss3	4.27031e-06	0.000312471	0.918162	-0.123179	-1.08913	1.71239	1.86502
A630001G21Rik	4.48194e-06	0.000326579	1.03663	0.0518948	1.03663	1.09065	1.05212
Arhgap25	4.70323e-06	0.00034127	1.03561	0.0504864	1.03561	1.08284	1.04561
Inpp4a	4.85236e-06	0.000350623	1.07321	0.101927	1.07321	1.3829	1.28857
Cdk14	4.97044e-06	0.000357666	1.09133	0.126088	1.09133	2.06597	1.89308
Ppp1r21	4.99927e-06	0.000358253	1.06395	0.0894245	1.06395	1.27959	1.20268
Qk	5.2677e-06	0.000375936	0.916184	-0.126291	-1.09148	3.12453	3.41037
Kcnj3	5.40169e-06	0.000383918	0.899203	-0.153282	-1.1121	1.55759	1.73219
Cotl1	5.47464e-06	0.000387515	1.03605	0.0510888	1.03605	1.08516	1.0474
Dpysl2	5.60936e-06	0.000395437	1.08762	0.121177	1.08762	1.64959	1.5167
Fabp4	5.74527e-06	0.000403378	0.930005	-0.10469	-1.07526	4.78294	5.14292
Fgf12	5.85435e-06	0.00040938	0.937125	-0.0936872	-1.06709	1.19008	1.26993
Malat1	6.06876e-06	0.000421142	0.959902	-0.0590412	-1.04177	68.3744	71.2306
Wasf2	6.07112e-06	0.000421142	1.08992	0.124224	1.08992	2.25481	2.06879
Ahnak	6.11473e-06	0.000422476	1.08667	0.119914	1.08667	3.33398	3.06807
Sh2b2	6.22446e-06	0.000428352	0.922278	-0.116726	-1.08427	1.24487	1.34978
Mmd	6.66963e-06	0.000457173	0.917052	-0.124924	-1.09045	1.45303	1.58445
Gab2	6.92837e-06	0.000471667	1.095	0.130927	1.095	4.00021	3.65317
Tec	6.93548e-06	0.000471667	1.06765	0.0944371	1.06765	1.30902	1.22608
Adrbk2	6.99042e-06	0.000473546	0.926775	-0.109709	-1.07901	1.24551	1.34392
Naip2	7.18933e-06	0.000485126	1.02539	0.0361703	1.02539	1.05386	1.02777
Slamf6	7.37581e-06	0.00049578	1.0138	0.0197771	1.0138	1.01791	1.00405
Soat1	7.52583e-06	0.000503911	1.05527	0.0776096	1.05527	1.20551	1.14237
Rasgrp4	7.61044e-06	0.000507616	1.02127	0.0303646	1.02127	1.03901	1.01737
Napsa	7.95868e-06	0.00052881	1.0144	0.0206296	1.0144	1.02046	1.00597
Shtn1	8.1234e-06	0.000537695	1.06631	0.0926312	1.06631	1.30018	1.21932
Pbx3	8.93231e-06	0.000588989	1.08648	0.119661	1.08648	1.62927	1.49958
Alcam	9.28137e-06	0.000609688	1.07516	0.104552	1.07516	1.34996	1.25559
Map3k14	9.40646e-06	0.000614379	1.06808	0.0950263	1.06808	1.36305	1.27616
Maf	9.42364e-06	0.000614379	1.07736	0.107502	1.07736	1.42243	1.32029
Dgkg	9.47485e-06	0.000615404	1.02002	0.0285969	1.02002	1.03149	1.01124
Dapk1	1.02125e-05	0.000660842	1.09568	0.131824	1.09568	2.36194	2.15569
Hip1	1.02744e-05	0.000662374	1.11066	0.151419	1.11066	2.8171	2.53642
Pld4	1.09705e-05	0.000704634	1.02797	0.0397957	1.02797	1.05815	1.02936
Fam214a	1.11422e-05	0.000710553	0.939565	-0.0899355	-1.06432	1.70656	1.81633
Il16	1.11446e-05	0.000710553	1.08327	0.115397	1.08327	1.4643	1.35173
Fgd2	1.17978e-05	0.000749444	1.02636	0.0375354	1.02636	1.05222	1.0252
Dpep2	1.19982e-05	0.000759393	1.01494	0.0213875	1.01494	1.0212	1.00617
Myh9	1.21602e-05	0.000766843	1.08581	0.118772	1.08581	1.71997	1.58404
Atp2a2	1.25884e-05	0.000790972	0.917489	-0.124238	-1.08993	4.223	4.60279
Gm2245	1.2687e-05	0.000794287	1.0159	0.0227606	1.0159	1.02596	1.0099
Myl1	1.28312e-05	0.000800427	0.921775	-0.117514	-1.08486	1.45038	1.57346
Adamtsl1	1.29043e-05	0.0008012	1.09228	0.127341	1.09228	1.84474	1.68889
Negr1	1.2936e-05	0.0008012	0.897165	-0.156555	-1.11462	2.72445	3.03673
Rftn1	1.30461e-05	0.000805143	1.08735	0.120812	1.08735	1.62215	1.49184
Gm16168	1.36729e-05	0.000840836	0.929842	-0.104942	-1.07545	1.19215	1.2821
Itgb1bp2	1.3879e-05	0.000850494	0.964021	-0.0528636	-1.03732	1.05569	1.09509
Slc22a23	1.52965e-05	0.000934054	0.930102	-0.104539	-1.07515	1.25761	1.35212
Art3	1.59344e-05	0.000969596	0.918297	-0.122967	-1.08897	1.46241	1.59252
Gm20532	1.61857e-05	0.000981441	0.924294	-0.113576	-1.08191	1.28737	1.39281
March3	1.6844e-05	0.0010178	0.90365	-0.146165	-1.10662	3.39975	3.76224
Gbp5	1.72944e-05	0.00104139	1.01697	0.024279	1.01697	1.08218	1.06412
Wt1os	1.83217e-05	0.00109943	1.07185	0.100109	1.07185	1.45396	1.35649
Mast4	1.83892e-05	0.00109967	1.11352	0.155133	1.11352	7.19675	6.46304
Dcn	1.88829e-05	0.00112532	1.08928	0.12337	1.08928	4.04044	3.70928
Rfx2	1.97948e-05	0.00117562	1.05854	0.0820718	1.05854	1.25097	1.18179
Cdon	2.01742e-05	0.00119407	1.10065	0.138358	1.10065	2.28474	2.07581
Grem2	2.06418e-05	0.00121636	1.01611	0.0230617	1.01611	1.02583	1.00956
Greb1l	2.06911e-05	0.00121636	1.08114	0.112548	1.08114	1.47311	1.36255
Xpnpep3	2.11688e-05	0.00124023	0.945469	-0.0808975	-1.05768	1.17132	1.23887
Arhgap10	2.16826e-05	0.00126558	1.08698	0.12033	1.08698	1.89949	1.74749
Adcy7	2.17474e-05	0.00126558	1.04237	0.059871	1.04237	1.16354	1.11624
Irs1	2.18719e-05	0.00126857	0.927347	-0.108819	-1.07835	1.4945	1.61158
Csrp2	2.26404e-05	0.00130877	1.0662	0.0924747	1.0662	1.33502	1.25213
Was	2.28557e-05	0.00131084	1.01096	0.01572	1.01096	1.01522	1.00422
Nlgn1	2.28667e-05	0.00131084	1.06866	0.0958074	1.06866	1.28006	1.19781
Zeb2	2.2903e-05	0.00131084	1.06861	0.0957408	1.06861	3.83374	3.58758
Cd300a	2.37952e-05	0.00135401	1.02091	0.0298608	1.02091	1.03952	1.01823
Cacna1i	2.38135e-05	0.00135401	1.00868	0.0124633	1.00868	1.01015	1.00146
Sp100	2.44409e-05	0.00138286	1.08504	0.117753	1.08504	1.71411	1.57976
Ntng2	2.44804e-05	0.00138286	1.05379	0.075585	1.05379	1.20046	1.13918
Mast2	2.47841e-05	0.00139547	0.970945	-0.042538	-1.02992	1.65335	1.70283
Unc93b1	2.49084e-05	0.00139793	1.04663	0.0657573	1.04663	1.16492	1.11301
Gls	2.66227e-05	0.00148933	1.08968	0.123903	1.08968	2.29536	2.10646
Gja1	2.69274e-05	0.00150153	0.935049	-0.0968857	-1.06946	1.25399	1.34109
Gng2	2.70412e-05	0.00150304	1.05509	0.0773601	1.05509	1.21163	1.14837
Cd300lb	2.73698e-05	0.00151644	1.01258	0.018032	1.01258	1.01727	1.00463
Tkt	2.77008e-05	0.0015299	0.91559	-0.127227	-1.09219	1.80875	1.9755
Ikzf3	2.79426e-05	0.00153835	1.02954	0.0420033	1.02954	1.06164	1.03118
Rassf2	2.88694e-05	0.00158435	1.05537	0.0777439	1.05537	1.26027	1.19415
Chchd3	2.91384e-05	0.00159406	0.92993	-0.104806	-1.07535	2.36271	2.54074
Slc36a2	2.96148e-05	0.00161503	0.914506	-0.128936	-1.09349	1.51253	1.65394
Osbpl11	3.04014e-05	0.00165273	0.943045	-0.0846016	-1.06039	1.48691	1.57671
Prkce	3.08573e-05	0.00167197	0.92839	-0.107197	-1.07713	3.08424	3.32214
Gm20619	3.09703e-05	0.00167197	1.0183	0.0261612	1.0183	1.07208	1.05281
Cdc37l1	3.10445e-05	0.00167197	0.939405	-0.0901807	-1.0645	1.24242	1.32256
Btk	3.12312e-05	0.00167681	1.02588	0.0368681	1.02588	1.05434	1.02773
Gabrg3	3.20343e-05	0.00171462	1.03424	0.0485733	1.03424	1.09914	1.06275
Acyp2	3.30167e-05	0.00176177	0.919089	-0.121724	-1.08803	1.95205	2.1239
Csf3r	3.3415e-05	0.00177755	1.01859	0.0265761	1.01859	1.0323	1.01346
Psd4	3.40524e-05	0.00180592	1.01546	0.0221283	1.01546	1.02416	1.00857
Il1rl1	3.43388e-05	0.00180699	1.01825	0.0260883	1.01825	1.0308	1.01233
Cass4	3.44176e-05	0.00180699	1.01514	0.0216772	1.01514	1.0283	1.01296
Asph	3.44721e-05	0.00180699	0.938107	-0.0921756	-1.06598	1.8727	1.99626
Pitpna	3.44892e-05	0.00180699	1.07939	0.11021	1.07939	1.67461	1.55145
Cmip	3.53262e-05	0.00183802	1.03783	0.0535762	1.03783	2.52932	2.43711
Acer3	3.5358e-05	0.00183802	1.06321	0.0884275	1.06321	1.49932	1.41018
Fmnl1	3.53995e-05	0.00183802	1.01822	0.0260454	1.01822	1.03865	1.02006
Adap2	3.56293e-05	0.00184385	1.04278	0.0604394	1.04278	1.13659	1.08996
Tmem45b	3.57245e-05	0.00184385	0.915749	-0.126975	-1.092	1.31149	1.43215
Gnpat	3.65557e-05	0.00188115	0.93733	-0.0933703	-1.06686	1.31248	1.40023
Zfyve9	3.6749e-05	0.0018855	0.928114	-0.107627	-1.07745	1.48741	1.60262
Corin	3.69218e-05	0.00188825	0.923403	-0.114967	-1.08295	1.27421	1.37991
Ctcflos	3.70229e-05	0.00188825	0.931977	-0.101634	-1.07299	1.24778	1.33885
Ogdh	3.71291e-05	0.00188825	0.938025	-0.0923016	-1.06607	1.9351	2.06295
Inca1	3.82628e-05	0.00194022	0.968375	-0.0463615	-1.03266	1.07227	1.10729
Xdh	3.85529e-05	0.00194923	1.08327	0.115396	1.08327	1.92168	1.77396
Ppp1r3b	3.89958e-05	0.00196588	0.942815	-0.0849541	-1.06065	1.20931	1.28265
Gmip	3.91745e-05	0.00196917	1.04216	0.0595715	1.04216	1.13694	1.09095
Eya2	3.9379e-05	0.00197373	1.05147	0.0724103	1.05147	1.21115	1.15186
Dock7	4.01073e-05	0.00200444	1.07683	0.106795	1.07683	1.76989	1.64361
Etv1	4.11949e-05	0.00205288	1.04063	0.0574616	1.04063	1.12953	1.08543
Cd74	4.15313e-05	0.00206372	1.06266	0.0876757	1.06266	1.33998	1.26097
H2-Eb1	4.19909e-05	0.00208059	1.04418	0.0623651	1.04418	1.16049	1.11139
Bin2	4.39973e-05	0.00217379	1.01652	0.0236387	1.01652	1.02707	1.01037
Pou2af1	4.42828e-05	0.0021762	1.01798	0.0257056	1.01798	1.03054	1.01234
Art5	4.42971e-05	0.0021762	1.00323	0.00465295	1.00323	1.01048	1.00722
Ildr2	4.54368e-05	0.00222589	1.07493	0.104239	1.07493	1.42725	1.32776
Laptm5	4.63425e-05	0.00226386	1.0344	0.0487958	1.0344	1.09254	1.0562
Skap1	4.70768e-05	0.00229328	1.02905	0.041311	1.02905	1.07044	1.04022
Agap1	4.72705e-05	0.00229626	1.0913	0.126044	1.0913	2.75396	2.52356
Mgll	4.81885e-05	0.00233432	0.916276	-0.126146	-1.09137	1.71416	1.87079
Plcxd3	4.90001e-05	0.00236702	1.07195	0.100239	1.07195	1.30838	1.22056
Immp2l	4.92067e-05	0.0023704	0.909288	-0.13719	-1.09976	3.73743	4.11028
Apobec1	4.94395e-05	0.00237502	1.04053	0.057319	1.04053	1.14406	1.0995
Med12l	5.08385e-05	0.00243547	0.942603	-0.0852783	-1.06089	1.21043	1.28414
Ppp2r2b	5.29363e-05	0.00252898	1.07902	0.109718	1.07902	1.36025	1.26064
Optn	5.42567e-05	0.00257796	0.936834	-0.094135	-1.06743	1.23702	1.32042
Arhgef3	5.42588e-05	0.00257796	1.07463	0.103843	1.07463	1.98128	1.84369
Snx20	5.52436e-05	0.00261656	1.01585	0.0226834	1.01585	1.02652	1.01051
Eno2	5.53729e-05	0.00261656	1.01509	0.0216034	1.01509	1.02639	1.01114
Meg3	5.65096e-05	0.00266302	1.11657	0.159077	1.11657	2.3589	2.11263
Ano6	5.76124e-05	0.00270763	1.08269	0.114623	1.08269	2.53571	2.34205
Cnnm2	5.92291e-05	0.00277499	0.922462	-0.116439	-1.08406	1.37702	1.49276
Cdo1	5.93744e-05	0.00277499	0.9234	-0.114972	-1.08295	1.51977	1.64584
Ap2a2	5.95259e-05	0.00277499	1.06202	0.0868102	1.06202	1.52656	1.43741
Heca	6.04096e-05	0.00280191	1.05067	0.0713101	1.05067	1.23584	1.17624
Sntb1	6.04263e-05	0.00280191	0.922954	-0.115669	-1.08348	1.39081	1.50691
Cpeb3	6.22121e-05	0.00287702	0.929364	-0.105684	-1.076	1.84225	1.98227
Clybl	6.27293e-05	0.00289322	0.927532	-0.108531	-1.07813	1.58023	1.70369
Bcl11b	6.58539e-05	0.00302928	1.0181	0.0258804	1.0181	1.03044	1.01212
Ttll3	6.64035e-05	0.00304648	1.0192	0.0274372	1.0192	1.05828	1.03834
Alox5ap	6.9214e-05	0.00316704	1.01768	0.0252886	1.01768	1.03865	1.0206
Mapk10	6.97527e-05	0.00318329	0.953831	-0.0681939	-1.0484	1.10297	1.15636
Pcdh7	7.4053e-05	0.00337068	0.907856	-0.139464	-1.1015	4.14939	4.57054
AI607873	7.51579e-05	0.00341201	1.05346	0.075131	1.05346	1.21641	1.15469
Tgfbi	7.71209e-05	0.00348648	1.04633	0.0653415	1.04633	1.1754	1.12335
Zdhhc14	7.72003e-05	0.00348648	1.07415	0.10319	1.07415	1.60191	1.49133
Gtf2ird1	7.76542e-05	0.00349787	0.958639	-0.060941	-1.04315	1.24398	1.29766
Srl	7.78798e-05	0.00349894	0.939171	-0.0905402	-1.06477	1.27454	1.3571
Fam196b	8.08541e-05	0.00362318	1.01375	0.0197015	1.01375	1.02132	1.00746
Ggnbp2	8.19418e-05	0.00366246	0.938369	-0.0917723	-1.06568	1.89325	2.0176
Celf4	8.3266e-05	0.00371208	1.07101	0.0989754	1.07101	1.33737	1.24869
Ms4a6d	8.35419e-05	0.00371483	1.02056	0.029368	1.02056	1.04035	1.01939
Bckdhb	8.64939e-05	0.00383626	0.949365	-0.0749648	-1.05334	1.68585	1.77576
Tusc5	8.74583e-05	0.00386914	0.952045	-0.0708988	-1.05037	1.11623	1.17245
Kcnab2	8.78338e-05	0.00387586	1.01111	0.0159361	1.01111	1.01932	1.00812
Abcg3	8.92426e-05	0.00392803	1.02004	0.028626	1.02004	1.04518	1.02465
Tbc1d9	8.99354e-05	0.0039485	1.03005	0.042717	1.03005	1.07554	1.04416
Tnfrsf21	9.1535e-05	0.00400007	1.03366	0.0477548	1.03366	1.09179	1.05624
Luc7l2	9.15713e-05	0.00400007	0.947794	-0.0773546	-1.05508	3.97142	4.19017
Notch2	9.26441e-05	0.00402789	1.07137	0.099458	1.07137	1.61361	1.50611
Pstpip1	9.28814e-05	0.00402789	1.01723	0.0246448	1.01723	1.03109	1.01363
Trpm2	9.2905e-05	0.00402789	1.01227	0.0175954	1.01227	1.01775	1.00541
Gna15	9.3585e-05	0.00404726	1.01051	0.015079	1.01051	1.01491	1.00436
Adra1a	9.45548e-05	0.00407903	0.919691	-0.120779	-1.08732	1.31349	1.42818
Gda	9.60085e-05	0.00413146	1.06503	0.0908887	1.06503	1.53819	1.44427
Kcnab1	9.72795e-05	0.00417202	1.06446	0.0901215	1.06446	1.27424	1.19707
Rps6ka1	9.74321e-05	0.00417202	1.02373	0.0338319	1.02373	1.0522	1.02781
Colec12	9.84949e-05	0.00420714	1.04796	0.0675904	1.04796	2.12244	2.0253
Ski	9.8959e-05	0.00421658	1.08255	0.114429	1.08255	2.23395	2.06361
Cd44	0.000104278	0.00443231	1.05712	0.0801353	1.05712	1.27482	1.20594
Pepd	0.00010697	0.00453014	1.05626	0.0789611	1.05626	1.27369	1.20585
Elovl6	0.000107102	0.00453014	0.907696	-0.139718	-1.10169	1.72642	1.90198
Cyp2e1	0.000107845	0.00455049	0.932799	-0.100362	-1.07204	1.561	1.67346
Arhgef2	0.000109863	0.00462371	1.05578	0.0783155	1.05578	1.28201	1.21427
Rgs14	0.000110114	0.00462371	1.00877	0.0125984	1.00877	1.0141	1.00528
Arpc2	0.000111997	0.00469144	1.06043	0.0846528	1.06043	1.60047	1.50926
Npl	0.000112341	0.00469452	1.01064	0.0152755	1.01064	1.02414	1.01336
Adgrd1	0.000114344	0.00475766	1.08988	0.124168	1.08988	1.68672	1.54762
Myo5b	0.000114401	0.00475766	1.06867	0.0958105	1.06867	1.45378	1.36037
Emilin2	0.000115029	0.00477232	1.04277	0.0604265	1.04277	1.1457	1.0987
Caprin1	0.000116982	0.00483193	0.933744	-0.0989009	-1.07096	1.63328	1.74917
Fgfr1	0.000117023	0.00483193	1.07278	0.101352	1.07278	1.63291	1.52213
Zmynd8	0.00012033	0.00495668	1.06103	0.0854609	1.06103	1.54344	1.45466
Elf4	0.000122612	0.00503869	1.06851	0.0955958	1.06851	1.44891	1.35601
Gbp2b	0.000123408	0.00505942	1.00539	0.00775688	1.00539	1.00626	1.00086
Fam49b	0.00012404	0.00507337	1.06889	0.0961113	1.06889	1.86132	1.74136
Nlrp1b	0.000124471	0.00507902	1.01449	0.0207523	1.01449	1.03396	1.01919
Oas2	0.000125814	0.00512177	1.02277	0.032477	1.02277	1.04821	1.02487
F630028O10Rik	0.000127285	0.00516949	1.02234	0.0318808	1.02234	1.0461	1.02324
Pik3r6	0.000129636	0.00525268	1.02807	0.0399316	1.02807	1.07159	1.04234
Arhgap39	0.000131324	0.00530867	1.05107	0.0718592	1.05107	1.22036	1.16107
Pik3cg	0.000134412	0.00540974	1.01763	0.0252192	1.01763	1.0316	1.01372
Trim30d	0.000134574	0.00540974	1.03828	0.0541993	1.03828	1.12503	1.08354
Sgms2	0.00013476	0.00540974	1.04341	0.0613076	1.04341	1.15155	1.10364
P2ry6	0.000135566	0.00542953	1.03844	0.0544126	1.03844	1.12828	1.08651
Samhd1	0.000136384	0.00544969	1.06408	0.0896011	1.06408	1.39557	1.31153
Etfa	0.000141698	0.00564093	0.929656	-0.105232	-1.07567	1.72244	1.85277
Arhgap32	0.000141932	0.00564093	0.931586	-0.10224	-1.07344	1.48825	1.59755
Parm1	0.000142145	0.00564093	0.929393	-0.105639	-1.07597	1.33608	1.43759
Actr3	0.000144728	0.00573032	1.06241	0.0873346	1.06241	1.53324	1.44318
Plxdc1	0.000145464	0.00574631	1.0328	0.046565	1.0328	1.08966	1.05505
Slc25a51	0.000146021	0.00575521	0.931975	-0.101638	-1.07299	1.38053	1.4813
Rras2	0.000148532	0.0058409	1.07646	0.106299	1.07646	1.617	1.50214
Abr	0.000149486	0.00586511	1.05903	0.0827404	1.05903	1.3002	1.22773
Rap1a	0.000150167	0.00587855	1.06596	0.0921581	1.06596	1.91167	1.79337
Gucd1	0.000151521	0.00591819	0.950844	-0.0727195	-1.0517	1.19085	1.25241
Trabd2b	0.000153185	0.00596745	0.926104	-0.110754	-1.07979	1.36569	1.47467
Rnf180	0.00015347	0.00596745	1.01581	0.022628	1.01581	1.03325	1.01717
Traf3ip3	0.000160257	0.00621741	1.01477	0.0211481	1.01477	1.02748	1.01253
Mbp	0.000160682	0.00621997	1.07638	0.106188	1.07638	1.61524	1.50062
Armc7	0.000163445	0.00631283	1.02261	0.0322512	1.02261	1.04913	1.02594
Fam169b	0.00016407	0.00631857	1.01859	0.0265722	1.01859	1.03402	1.01514
Pros1	0.000164322	0.00631857	1.05751	0.0806725	1.05751	1.29858	1.22796
Prdm16	0.000164869	0.00632559	0.925629	-0.111494	-1.08035	1.30372	1.40847
Stk24	0.000167312	0.00640513	1.06235	0.0872545	1.06235	1.46061	1.37489
Gm8369	0.000167985	0.00641675	1.01499	0.0214657	1.01499	1.02443	1.0093
Cacna1e	0.000168771	0.00643259	1.0297	0.0422217	1.0297	1.06917	1.03833
Zc3h12d	0.000172332	0.00654517	1.01389	0.0199033	1.01389	1.02111	1.00712
Birc3	0.00017248	0.00654517	1.05126	0.0721149	1.05126	1.25705	1.19576
Themis2	0.000173049	0.00655243	1.01931	0.0275988	1.01931	1.03789	1.01822
Ptprd	0.000175225	0.00661911	0.917238	-0.124631	-1.09023	3.85807	4.20618
Tob2	0.000175573	0.00661911	0.939201	-0.0904949	-1.06474	1.35277	1.44034
Raet1e	0.00017709	0.00666181	1.01897	0.0271167	1.01897	1.03687	1.01756
Slc28a2	0.000179121	0.00672362	1.02449	0.0349096	1.02449	1.05689	1.03162
Grb14	0.00018244	0.00683342	0.959921	-0.0590125	-1.04175	1.13914	1.1867
Arhgef6	0.000184249	0.00688631	1.03864	0.0547023	1.03864	1.17943	1.13555
Samsn1	0.000190221	0.00709424	1.0187	0.0267241	1.0187	1.03538	1.01638
Epyc	0.00019152	0.00712733	1.01212	0.0173758	1.01212	1.02157	1.00934
Abcd3	0.000193538	0.00718703	0.928659	-0.106779	-1.07682	1.55347	1.67281
Tanc2	0.00019396	0.00718731	1.07613	0.105849	1.07613	1.82139	1.69254
Ptpre	0.000204346	0.007556	1.04707	0.0663567	1.04707	1.19283	1.13921
Dapk2	0.000206003	0.00760107	0.966081	-0.0497838	-1.03511	1.08977	1.12804
Zcchc11	0.000210344	0.00774477	1.07569	0.105263	1.07569	1.97241	1.83363
Smap2	0.000218437	0.00802	1.0498	0.0701082	1.0498	1.23342	1.17491
RP23-32A8.6	0.000219114	0.00802	1.00647	0.00930422	1.00647	1.0091	1.00262
Piezo2	0.000219207	0.00802	1.08047	0.111656	1.08047	1.55575	1.43988
Prkcd	0.00022029	0.00804268	1.04497	0.0634555	1.04497	1.19247	1.14116
Cphx3	0.000234293	0.00853594	1.01211	0.0173621	1.01211	1.0693	1.05651
Tnxb	0.000240204	0.00873297	1.08129	0.112755	1.08129	1.86052	1.72065
Zfp831	0.000243067	0.00881856	1.01687	0.0241299	1.01687	1.02936	1.01229
Ms4a4a	0.000251045	0.009089	1.02128	0.0303848	1.02128	1.05001	1.02813
Dpf3	0.000252814	0.0091296	0.935929	-0.095529	-1.06846	1.2987	1.38761
Elmo1	0.00025322	0.0091296	1.09273	0.127943	1.09273	4.16523	3.81174
Me1	0.00025726	0.00925602	0.939113	-0.0906291	-1.06483	1.93325	2.05859
Wipf1	0.000259236	0.00930781	1.0695	0.0969308	1.0695	2.12601	1.98786
Tet3	0.000260904	0.00934835	1.06915	0.0964589	1.06915	1.65495	1.54792
Plek	0.000262362	0.0093812	1.03706	0.052496	1.03706	1.12159	1.08151
Fam126b	0.000272511	0.00972404	0.939371	-0.0902327	-1.06454	1.547	1.64685
Cnst	0.000274674	0.0097811	0.938605	-0.0914093	-1.06541	1.39175	1.48278
Cyb5b	0.000277338	0.00985006	0.939258	-0.0904073	-1.06467	1.34376	1.43066
Adhfe1	0.000277746	0.00985006	0.949662	-0.0745138	-1.05301	1.18335	1.24607
Nfib	0.00028169	0.00996711	0.952099	-0.0708166	-1.05031	5.55809	5.83773
Jakmip1	0.000282374	0.00996711	1.01226	0.0175739	1.01226	1.01886	1.00653
Fgd3	0.000282771	0.00996711	1.01698	0.024291	1.01698	1.03136	1.01414
Fam110b	0.000285281	0.0100352	1.04664	0.0657616	1.04664	1.19302	1.13986
Mta1	0.000287076	0.0100779	1.01067	0.015312	1.01067	1.11704	1.10525
B630005N14Rik	0.00028935	0.0101372	1.05419	0.0761352	1.05419	1.29637	1.22973
Rfc3	0.000298495	0.0104272	1.01285	0.0184256	1.01285	1.02544	1.01243
Cd209a	0.00029883	0.0104272	1.00487	0.00701026	1.00487	1.00867	1.00378
Ckmt2	0.000301828	0.0105106	0.966657	-0.0489241	-1.03449	1.2664	1.31008
Slc22a3	0.000303683	0.0105541	0.966296	-0.0494633	-1.03488	1.06342	1.10052
Mertk	0.00030865	0.0107052	1.05844	0.0819337	1.05844	1.55759	1.4716
Hmgb1	0.000312655	0.0108225	0.971309	-0.0419976	-1.02954	1.27721	1.31494
Frk	0.000315158	0.0108761	1.04978	0.0700912	1.04978	1.23816	1.17944
Hibadh	0.000315458	0.0108761	0.938413	-0.0917051	-1.06563	1.65059	1.75892
Cdh12	0.000319678	0.0109997	1.02501	0.0356319	1.02501	1.0539	1.02818
Ndufa10	0.000327252	0.011238	0.952335	-0.0704583	-1.05005	1.31611	1.38198
Chrm2	0.000332771	0.011405	0.932274	-0.101175	-1.07265	1.40298	1.5049
Stxbp3	0.00034468	0.0117898	1.06191	0.0866584	1.06191	1.44385	1.35968
Gm3289	0.000356753	0.0121787	0.964498	-0.0521495	-1.03681	1.06832	1.10764
Themis	0.000358468	0.0122133	1.01301	0.0186504	1.01301	1.03024	1.01701
Hsd17b12	0.000368133	0.0125179	0.94827	-0.0766309	-1.05455	1.57871	1.66483
Fermt2	0.000372091	0.0126278	0.955894	-0.0650775	-1.04614	1.54377	1.615
Hdlbp	0.000377757	0.0127951	0.997887	-0.00305147	-1.00212	1.65202	1.65552
Snx29	0.000378577	0.0127978	1.06804	0.0949649	1.06804	1.79678	1.68232
Styk1	0.000381034	0.0128558	1.02893	0.0411512	1.02893	1.12876	1.09702
Plin4	0.000383555	0.0129157	0.939939	-0.0893604	-1.0639	1.31751	1.4017
Naip5	0.00039319	0.0132145	1.01333	0.0191045	1.01333	1.02179	1.00835
Pik3r1	0.00039585	0.0132782	0.931934	-0.101701	-1.07304	2.42142	2.59828
Gm43603	0.000400899	0.0134216	1.01804	0.0257894	1.01804	1.03406	1.01574
Pacsin1	0.000402139	0.0134247	1.00911	0.0130856	1.00911	1.01271	1.00357
Psd3	0.000403226	0.0134247	1.07993	0.110943	1.07993	2.7388	2.53608
Mnt	0.000403314	0.0134247	1.03051	0.0433598	1.03051	1.10124	1.06863
Pdhb	0.000405062	0.0134571	0.943272	-0.0842541	-1.06014	1.29928	1.37741
Ccr1	0.00040794	0.0135268	1.01074	0.0154181	1.01074	1.01712	1.00631
Stk26	0.000411121	0.0136062	1.05674	0.079614	1.05674	1.4119	1.3361
Fbxo21	0.000418245	0.0138156	0.953125	-0.0692621	-1.04918	1.15139	1.20802
Susd3	0.000421677	0.0139025	1.0054	0.0077675	1.0054	1.01464	1.00919
Ndufa1	0.000437057	0.0143791	0.954255	-0.0675535	-1.04794	1.15991	1.21551
Grid2	0.000437792	0.0143791	1.06258	0.0875671	1.06258	1.3659	1.28546
Cox6c	0.000449839	0.0147218	0.933224	-0.0997041	-1.07155	1.82185	1.95221
Zc3hav1	0.000449924	0.0147218	1.05064	0.0712623	1.05064	1.46463	1.39404
2810004N23Rik	0.000451642	0.0147254	0.956189	-0.0646324	-1.04582	1.15847	1.21155
Plcg2	0.000451731	0.0147254	1.04402	0.0621485	1.04402	1.17783	1.12817
Ptk2b	0.000455282	0.0148133	1.06526	0.0912019	1.06526	1.67695	1.57422
Acap2	0.000460359	0.0149505	1.07409	0.103113	1.07409	2.01903	1.87976
2010309G21Rik	0.000462269	0.0149844	1.01142	0.0163828	1.01142	1.01797	1.00648
Rapgef6	0.000465624	0.0150629	1.07314	0.10184	1.07314	1.95846	1.82498
Arid4a	0.000466427	0.0150629	1.06543	0.0914368	1.06543	1.58261	1.48542
Gpr160	0.00048109	0.0155076	1.02288	0.0326328	1.02288	1.05389	1.03032
Pex13	0.000485538	0.0156219	0.951713	-0.0714014	-1.05074	1.26927	1.33367
Rp2	0.000486615	0.0156276	1.03546	0.0502738	1.03546	1.12738	1.08877
Grb2	0.000490762	0.0157316	1.06546	0.091483	1.06546	1.59634	1.49826
Gm42567	0.000496173	0.0158757	1.00813	0.0116851	1.00813	1.01483	1.00664
Sergef	0.000504958	0.016127	1.03655	0.0517844	1.03655	1.18274	1.14104
Apol9b	0.000506261	0.0161307	1.01167	0.0167405	1.01167	1.02323	1.01143
Vps13b	0.000507031	0.0161307	1.05261	0.0739677	1.05261	2.60098	2.47099
Efhb	0.000508386	0.0161307	1.02764	0.0393386	1.02764	1.10096	1.07135
Nav3	0.000509379	0.0161307	0.939191	-0.0905099	-1.06475	1.28611	1.36938
Dapp1	0.000509725	0.0161307	1.04765	0.067156	1.04765	1.22702	1.17122
Nr3c2	0.000512009	0.0161735	0.923167	-0.115336	-1.08323	2.63309	2.85224
Atp1a2	0.000515527	0.016255	0.94115	-0.0875031	-1.06253	1.58525	1.68438
Sh3bp1	0.000518328	0.0163137	1.02281	0.0325351	1.02281	1.05716	1.03359
Cidea	0.000520336	0.0163472	0.931739	-0.102003	-1.07326	1.44463	1.55047
Cpe	0.000522242	0.0163774	0.958125	-0.0617136	-1.0437	2.6433	2.75882
Serpinb8	0.000526816	0.0164911	1.03265	0.0463534	1.03265	1.11823	1.08288
Chst1	0.0005327	0.0166287	0.971905	-0.0411125	-1.02891	1.04481	1.07502
Angpt1	0.000533132	0.0166287	0.931729	-0.102018	-1.07327	1.62064	1.73939
Sh3rf1	0.000535866	0.0166831	1.06458	0.0902878	1.06458	2.12896	1.99981
Mypn	0.000536799	0.0166831	0.967612	-0.0474999	-1.03347	1.07806	1.11414
Akna	0.00055946	0.0173563	1.01768	0.0252888	1.01768	1.04438	1.02623
Gucy1b3	0.000562082	0.0174065	1.03138	0.0445747	1.03138	1.09932	1.06587
Myo5a	0.000564883	0.017462	1.05541	0.0777994	1.05541	1.4422	1.36648
Fam13b	0.00056852	0.0175432	1.06028	0.0844498	1.06028	1.57323	1.48379
Cerk	0.000571152	0.0175931	1.04743	0.0668521	1.04743	1.23467	1.17877
Lins1	0.000573388	0.0176307	0.987502	-0.0181451	-1.01266	1.02052	1.03344
Litaf	0.000575729	0.0176713	1.04419	0.0623899	1.04419	1.19708	1.14641
Tmem150b	0.000584119	0.0178839	1.01079	0.0154764	1.01079	1.017	1.00614
Gpd1	0.000584719	0.0178839	0.938048	-0.0922669	-1.06604	1.6087	1.71495
Batf	0.000588669	0.0179683	1.01738	0.0248612	1.01738	1.04131	1.02352
Trim54	0.000589551	0.0179683	0.973984	-0.0380296	-1.02671	1.03944	1.06721
Rrbp1	0.000591659	0.018001	1.06609	0.0923339	1.06609	2.24313	2.10406
Alox5	0.000594332	0.0180506	1.02247	0.0320597	1.02247	1.0517	1.02859
Dip2b	0.00059779	0.0181239	1.06289	0.0879884	1.06289	1.82786	1.71971
Slc7a8	0.000600285	0.0181622	1.02399	0.0341952	1.02399	1.05937	1.03456
Syap1	0.000601147	0.0181622	0.959693	-0.059355	-1.042	1.16537	1.21432
Stat4	0.000609917	0.0183951	1.01933	0.0276151	1.01933	1.03879	1.01909
Grhpr	0.00061436	0.0184781	0.978617	-0.0311832	-1.02185	1.01989	1.04218
Tpst1	0.000614799	0.0184781	1.04017	0.0568255	1.04017	1.17101	1.12578
Acadl	0.000615919	0.0184797	0.931663	-0.10212	-1.07335	1.84507	1.9804
Cdk7	0.000625434	0.0187233	0.948784	-0.0758478	-1.05398	1.29247	1.36223
Gm17767	0.000626198	0.0187233	1.00492	0.00708091	1.00492	1.0056	1.00068
Nlrp1a	0.000630593	0.0188223	1.00775	0.0111308	1.00775	1.01	1.00224
Dpp10	0.000638502	0.0190045	1.01206	0.0172909	1.01206	1.01945	1.0073
Mob3c	0.000639635	0.0190045	1.02369	0.0337722	1.02369	1.06937	1.04463
Park2	0.000639984	0.0190045	0.935378	-0.0963792	-1.06909	2.75116	2.94122
Capzb	0.000659564	0.0195524	1.06315	0.0883446	1.06315	1.57488	1.48133
Muc16	0.000661451	0.0195749	1.09938	0.136689	1.09938	2.63136	2.3935
Sdha	0.000664246	0.0196241	0.950497	-0.0732454	-1.05208	1.81528	1.90982
Dag1	0.000668793	0.0197087	0.950551	-0.0731639	-1.05202	1.64264	1.72809
Dbi	0.000669381	0.0197087	0.941826	-0.0864671	-1.06177	1.99249	2.11556
Eps8	0.000675706	0.0198612	1.06998	0.0975776	1.06998	1.78307	1.66645
Slain1	0.00067816	0.0198765	1.01288	0.0184619	1.01288	1.02218	1.00919
Pim1	0.000678521	0.0198765	0.941899	-0.0863555	-1.06168	1.28515	1.36443
Pck1	0.000688993	0.0201493	0.92511	-0.112303	-1.08095	1.66107	1.79554
Plin2	0.000695468	0.0203044	0.939251	-0.0904171	-1.06468	1.34703	1.43415
Bcl2	0.000700206	0.0204083	1.06553	0.0915723	1.06553	1.60458	1.5059
Svopl	0.000704011	0.0204631	1.0177	0.0253182	1.0177	1.03854	1.02047
Cdc42se2	0.000704805	0.0204631	1.05218	0.0733884	1.05218	1.34753	1.2807
Rbm20	0.000705623	0.0204631	0.933384	-0.0994575	-1.07137	1.3284	1.42321
Itsn1	0.000709379	0.0205376	1.05733	0.0804296	1.05733	1.77985	1.68334
Myo1d	0.000711099	0.0205531	1.08035	0.111496	1.08035	3.00064	2.77747
5031414D18Rik	0.000717447	0.0207021	1.01249	0.0179074	1.01249	1.02111	1.00852
Tespa1	0.000719077	0.0207147	1.01157	0.0165996	1.01157	1.01857	1.00692
Gsr	0.000721263	0.0207432	1.04747	0.0669149	1.04747	1.24658	1.19009
Os9	0.000732856	0.0210112	1.04133	0.0584285	1.04133	1.19146	1.14417
Smoc1	0.000733006	0.0210112	0.924197	-0.113727	-1.08202	1.76272	1.9073
Nexn	0.000734376	0.0210158	0.940921	-0.087854	-1.06279	1.35593	1.44106
Sirpa	0.000736537	0.0210429	1.04656	0.0656487	1.04656	1.23337	1.1785
Hcn3	0.000738635	0.0210681	1.00403	0.00580798	1.00403	1.00423	1.0002
Sec22c	0.000740346	0.0210822	1.01755	0.025103	1.01755	1.03935	1.02143
Srgap2	0.000750494	0.0213362	1.07666	0.106569	1.07666	2.78465	2.58637
C1qa	0.000753299	0.0213809	1.03666	0.0519486	1.03666	1.13956	1.09926
Cped1	0.000762022	0.0215931	0.923714	-0.114481	-1.08259	2.79544	3.0263
Arap1	0.000771505	0.0218262	1.03754	0.0531672	1.03754	1.15168	1.11001
Ninl	0.00077549	0.0218623	1.02158	0.0308065	1.02158	1.18072	1.15578
Gm14085	0.000776773	0.0218623	1.00192	0.00277406	1.00192	1.00253	1.0006
P2ry12	0.000777417	0.0218623	1.02333	0.0332675	1.02333	1.0563	1.03222
Tmem154	0.000778314	0.0218623	1.02692	0.0383306	1.02692	1.08002	1.0517
Fam111a	0.000779084	0.0218623	1.02984	0.0424249	1.02984	1.08957	1.05799
Gm27008	0.000782853	0.0219325	1.00559	0.00804075	1.00559	1.00717	1.00158
Ntrk3	0.000802431	0.0224448	0.914323	-0.129224	-1.09371	1.65248	1.80733
Cd68	0.000804315	0.0224509	1.0053	0.00762906	1.0053	1.01953	1.01416
Ppip5k1	0.000805239	0.0224509	0.956798	-0.0637144	-1.04515	1.28057	1.33839
A530016L24Rik	0.00080867	0.0224528	0.966429	-0.0492642	-1.03474	1.06762	1.10471
Actr2	0.000810298	0.0224528	1.05835	0.0818227	1.05835	1.56415	1.47791
Parvb	0.00081119	0.0224528	1.06888	0.0961053	1.06888	1.65024	1.54389
Max	0.00081136	0.0224528	0.961323	-0.0569075	-1.04023	1.17974	1.22721
Foxp1	0.00081178	0.0224528	1.07206	0.100387	1.07206	4.44591	4.14706
Ppp2r1b	0.000813705	0.0224702	0.961018	-0.0573647	-1.04056	1.11445	1.15965
Flrt2	0.000816176	0.0225026	1.09511	0.131078	1.09511	2.98357	2.72444
Arhgdib	0.000825719	0.0227296	1.03976	0.0562444	1.03976	1.18474	1.13944
Gm13814	0.000833235	0.022879	1.01121	0.0160775	1.01121	1.01731	1.00604
Alpl	0.000833785	0.022879	1.01225	0.0175614	1.01225	1.02973	1.01727
Ms4a7	0.000839022	0.0229863	1.01501	0.0214942	1.01501	1.03382	1.01853
Zfp941	0.000840525	0.0229911	0.999757	-0.000350849	-1.00024	1.00245	1.00269
Myo1g	0.000859913	0.0234844	1.01465	0.0209751	1.01465	1.02692	1.0121
Wt1	0.00086871	0.0236777	1.08451	0.117038	1.08451	1.85653	1.71186
Siglecg	0.00086972	0.0236777	1.00997	0.0143185	1.00997	1.01624	1.00621
Abca9	0.000878863	0.0238698	1.05735	0.0804488	1.05735	1.34273	1.26991
Srsf10	0.000879529	0.0238698	0.947867	-0.077244	-1.055	1.31063	1.38271
Sort1	0.000882665	0.0239175	0.948727	-0.0759354	-1.05404	1.24188	1.30899
Ext1	0.000885101	0.0239461	1.04134	0.0584472	1.04134	4.62303	4.43948
Tmco6	0.000900767	0.0243319	1.01285	0.0184144	1.01285	1.03666	1.02352
Gm12681	0.000913875	0.0246476	1.00338	0.00487363	1.00338	1.00562	1.00223
Gimap3	0.000915623	0.0246564	1.01256	0.0180055	1.01256	1.02168	1.00901
Tango6	0.000917548	0.0246699	1.07385	0.102796	1.07385	1.80681	1.68255
Lbh	0.000920881	0.0246804	1.03046	0.0432843	1.03046	1.1033	1.07069
Cers6	0.000921886	0.0246804	1.05235	0.0736173	1.05235	1.69738	1.61294
Lrriq3	0.000923546	0.0246804	0.993162	-0.00989932	-1.00689	1.0164	1.0234
Ip6k3	0.000923628	0.0246804	1.00751	0.0107925	1.00751	1.01018	1.00265
Lilrb4a	0.000944455	0.0251981	1.02407	0.0343154	1.02407	1.06444	1.03942
Hadha	0.000958562	0.0255352	0.9499	-0.0741527	-1.05274	1.56585	1.64844
Mb	0.000972107	0.0258562	0.928472	-0.10707	-1.07704	2.29328	2.46995
Tmem132d	0.000977578	0.0259293	1.04896	0.0689577	1.04896	1.18828	1.13282
Gucy1a3	0.000977844	0.0259293	1.05054	0.0711267	1.05054	1.32974	1.26577
Rapgef4	0.000983826	0.0260481	1.03293	0.0467377	1.03293	1.1209	1.08517
Ube2h	0.00100136	0.026437	0.934681	-0.0974538	-1.06988	2.69088	2.87893
Lyz2	0.00100156	0.026437	1.0531	0.0746455	1.0531	1.32693	1.26002
Rtl1	0.00100899	0.0265926	1.00046	0.000665348	1.00046	1.00553	1.00507
Dnah12	0.00101255	0.0266458	1.00817	0.0117318	1.00817	1.0123	1.0041
Pank1	0.00101652	0.0267099	0.935543	-0.0961236	-1.0689	1.34028	1.43262
Plaur	0.0010252	0.026897	1.02244	0.0320185	1.02244	1.05662	1.03343
Rptor	0.00104046	0.0272564	0.957775	-0.0622412	-1.04409	1.72326	1.79924
Naaladl2	0.00105476	0.0275891	1.08908	0.12311	1.08908	2.36569	2.17219
Mef2a	0.00105662	0.0275962	1.06653	0.0929276	1.06653	2.84963	2.67186
Dennd1a	0.00106391	0.0277449	1.06556	0.0916053	1.06556	3.22036	3.02223
Rpl32	0.00107465	0.0279829	0.960636	-0.057938	-1.04098	1.2109	1.26052
Napepld	0.00108288	0.0281286	0.992754	-0.0104918	-1.0073	1.02776	1.03526
Abcc5	0.00108349	0.0281286	1.05818	0.0815882	1.05818	1.4669	1.38625
Prg4	0.00108671	0.0281403	1.01327	0.0190181	1.01327	1.03829	1.02469
Cav1	0.00108719	0.0281403	0.931876	-0.101791	-1.0731	2.58882	2.77807
Rassf3	0.0010916	0.0282124	1.05899	0.082694	1.05899	1.47359	1.3915
Adcy6	0.00109657	0.0282986	0.955959	-0.064979	-1.04607	1.1756	1.22976
Cmtm7	0.00110792	0.0285491	1.02888	0.0410811	1.02888	1.13232	1.10053
Mybphl	0.00110998	0.0285596	0.962997	-0.054397	-1.03842	1.11992	1.16296
9030624G23Rik	0.00112993	0.0290021	1.04149	0.0586452	1.04149	1.22475	1.17596
Spata6	0.00113051	0.0290021	1.05618	0.0788502	1.05618	1.424	1.34826
Ube2k	0.00113259	0.0290125	0.936025	-0.0953805	-1.06835	2.03972	2.17913
Clec2g	0.00113886	0.0291299	1.00906	0.0130076	1.00906	1.01334	1.00424
Fam102b	0.00114067	0.0291333	1.05305	0.0745708	1.05305	1.32689	1.26005
Zfp943	0.0011538	0.0294254	1.03417	0.0484755	1.03417	1.16015	1.12182
Iqgap1	0.00115727	0.0294704	1.07049	0.0982724	1.07049	2.24044	2.09291
Pla2g4e	0.00116964	0.0297177	0.980313	-0.028685	-1.02008	1.01729	1.03772
Cisd1	0.00117041	0.0297177	0.961592	-0.0565029	-1.03994	1.14473	1.19045
Camk2d	0.00117496	0.0297898	0.972307	-0.0405155	-1.02848	3.07701	3.16465
Scp2	0.00118026	0.0298803	0.970776	-0.0427892	-1.0301	1.08946	1.12226
Spock3	0.00118596	0.029963	1.02809	0.0399623	1.02809	1.08056	1.05104
Naip6	0.00118698	0.029963	1.0093	0.0133599	1.0093	1.01448	1.00513
Cd300ld	0.00119488	0.0301185	1.01077	0.0154532	1.01077	1.0182	1.00735
Best3	0.00120487	0.0303264	0.985913	-0.0204677	-1.01429	1.00556	1.01993
Cox10	0.00121081	0.0304317	0.957561	-0.0625637	-1.04432	1.17727	1.22945
Smpx	0.00121853	0.0305815	0.964872	-0.05159	-1.03641	1.174	1.21674
Trim30a	0.00122654	0.030738	1.04819	0.0678953	1.04819	1.2845	1.22545
Tmeff2	0.00122844	0.030741	1.0644	0.090041	1.0644	1.58306	1.48728
Cdip1	0.00124882	0.0312061	0.943044	-0.0846037	-1.0604	1.42573	1.51184
Lyrm7	0.00125262	0.0312214	0.98531	-0.0213503	-1.01491	1.02202	1.03726
Gcnt7	0.00125303	0.0312214	0.985596	-0.0209314	-1.01461	1.012	1.02679
Atp5k	0.0012557	0.0312429	0.963713	-0.0533245	-1.03765	1.28409	1.33244
Mfng	0.00127004	0.0315477	1.00082	0.00117978	1.00082	1.04977	1.04891
Adgre4	0.00127159	0.0315477	1.0158	0.0226213	1.0158	1.03065	1.01461
Ephx2	0.00128316	0.0317894	0.948917	-0.0756468	-1.05383	1.2597	1.32751
Cd83	0.00131379	0.0325017	1.01444	0.0206777	1.01444	1.02913	1.01449
2610035D17Rik	0.00132707	0.0327835	1.06459	0.0902912	1.06459	1.51205	1.42032
Slc16a10	0.00134278	0.033118	0.937004	-0.0938722	-1.06723	1.44979	1.54727
Faim2	0.00134443	0.033118	1.00142	0.00204005	1.00142	1.01073	1.0093
Svep1	0.00135006	0.0332095	0.93466	-0.097487	-1.06991	1.50816	1.61359
Ddx60	0.00135764	0.0333406	1.05074	0.0714119	1.05074	1.33249	1.26814
Megf11	0.00135923	0.0333406	0.996874	-0.0045174	-1.00314	1.00534	1.00849
Il7r	0.00138565	0.0339406	1.0122	0.0174885	1.0122	1.02215	1.00983
Igf1r	0.001392	0.0340482	1.06426	0.0898572	1.06426	2.87819	2.7044
Arhgef12	0.00141367	0.0345295	1.06358	0.0889283	1.06358	4.18542	3.93522
Pak3	0.00142257	0.0346622	1.04622	0.0651909	1.04622	1.19826	1.14532
Mapk14	0.0014231	0.0346622	1.03711	0.0525626	1.03711	1.72169	1.66009
Slc7a10	0.00143394	0.034877	0.963345	-0.0538755	-1.03805	1.0771	1.11809
5830432E09Rik	0.00143891	0.0349491	1.00763	0.0109601	1.00763	1.01189	1.00423
Gm26780	0.00146336	0.0354932	1.00459	0.0066128	1.00459	1.00539	1.00079
Tiam1	0.00147459	0.0357155	1.04077	0.0576496	1.04077	1.18028	1.13404
Wipf3	0.00147829	0.0357552	0.952402	-0.0703574	-1.04998	1.39969	1.46964
Fmo1	0.00148578	0.0358862	0.93801	-0.0923255	-1.06609	1.51178	1.61169
Hadh	0.00151872	0.036631	0.952249	-0.0705892	-1.05015	1.24354	1.3059
Sh3gl2	0.00154601	0.0371855	1.06027	0.0844257	1.06027	1.57497	1.48545
Dlgap3	0.00154713	0.0371855	1.00373	0.0053706	1.00373	1.00415	1.00042
Man1c1	0.00154966	0.0371855	1.05696	0.0799197	1.05696	1.41208	1.33599
Klra2	0.00155029	0.0371855	1.01295	0.0185681	1.01295	1.02464	1.01154
Sh3rf2	0.00155416	0.0372269	1.02574	0.0366614	1.02574	1.09115	1.06378
Ntm	0.00155729	0.0372503	1.02327	0.0331803	1.02327	1.10981	1.08458
Pld1	0.00156242	0.0373215	1.06354	0.0888679	1.06354	1.8483	1.73789
Sycp3	0.00156884	0.0374235	0.965013	-0.0513796	-1.03626	1.09699	1.13676
Ptgir	0.00159603	0.0380197	1.00856	0.0122998	1.00856	1.01652	1.00789
Isoc2a	0.00160098	0.0380663	0.968798	-0.045732	-1.03221	1.07608	1.11074
Snx8	0.00160237	0.0380663	1.0391	0.0553401	1.0391	1.18624	1.1416
Il10ra	0.00161063	0.03821	1.01113	0.0159694	1.01113	1.02884	1.01752
Akt3	0.00161474	0.0382551	1.07091	0.0988309	1.07091	2.65832	2.48231
Medag	0.00164787	0.0389707	1.04485	0.0632978	1.04485	1.35692	1.29867
Orai2	0.00164943	0.0389707	1.01592	0.0227807	1.01592	1.03347	1.01728
Bcar1	0.0016548	0.0390442	0.967478	-0.0476985	-1.03361	1.1156	1.1531
Pgm2	0.0016764	0.0395001	0.948697	-0.0759809	-1.05408	1.31012	1.38097
Epb41	0.00168999	0.0397663	0.932755	-0.100431	-1.07209	1.90738	2.04489
Golgb1	0.00169556	0.0397926	0.952118	-0.0707871	-1.05029	1.68262	1.76724
Trio	0.00169569	0.0397926	1.05235	0.0736132	1.05235	2.1989	2.08951
Adamts2	0.0017001	0.0398421	1.05529	0.0776331	1.05529	1.49416	1.41588
S100a1	0.00170466	0.0398951	0.988821	-0.0162182	-1.01131	1.29283	1.30744
BC035947	0.00170951	0.0399003	0.987009	-0.0188644	-1.01316	1.0054	1.01863
Ccdc88a	0.00171365	0.0399003	1.06307	0.0882353	1.06307	1.63046	1.53373
Gm33206	0.00171466	0.0399003	1.00719	0.0103401	1.00719	1.01003	1.00282
Hsh2d	0.00171471	0.0399003	1.00663	0.00953412	1.00663	1.00833	1.00169
Thrsp	0.00171639	0.0399003	0.93672	-0.0943108	-1.06756	1.92435	2.05435
Tmeff1	0.00171978	0.0399256	0.968445	-0.0462573	-1.03258	1.06346	1.09811
Slit1	0.00173371	0.0401544	1.00908	0.0130452	1.00908	1.01336	1.00424
Arhgap9	0.00173427	0.0401544	1.01097	0.0157349	1.01097	1.01949	1.00843
Scn5a	0.00174615	0.0403757	0.965202	-0.0510974	-1.03605	1.07409	1.11282
Nav1	0.00175347	0.0404459	1.07324	0.101967	1.07324	1.74323	1.62428
Haao	0.00175385	0.0404459	1.00765	0.0109915	1.00765	1.0107	1.00303
Ank	0.00175859	0.0405013	0.948925	-0.0756333	-1.05382	1.472	1.55122
Pam	0.00176999	0.0407098	0.949615	-0.0745857	-1.05306	4.8351	5.09164
B430306N03Rik	0.00179636	0.0412331	1.00616	0.00886603	1.00616	1.00776	1.00159
Rnf130	0.0017975	0.0412331	1.0519	0.073002	1.0519	1.37757	1.3096
Rps12-ps3	0.00180261	0.0412583	0.969323	-0.0449512	-1.03165	1.06574	1.09946
Csf2ra	0.00180336	0.0412583	1.01973	0.0281843	1.01973	1.04985	1.02954
Hist2h2bb	0.00180996	0.0413548	1.00591	0.00850194	1.00591	1.00748	1.00156
BB365896	0.00182112	0.0415529	0.977673	-0.0325765	-1.02284	1.02966	1.05317
AB124611	0.00182342	0.0415529	1.01423	0.0203786	1.01423	1.02845	1.01402
Bicc1	0.00183334	0.0417242	1.08725	0.120679	1.08725	3.52024	3.23776
Srsf5	0.00184974	0.0420422	1.06097	0.0853852	1.06097	1.96659	1.85357
Pogz	0.00185871	0.0421908	1.05072	0.0713716	1.05072	1.37077	1.30461
Zcchc6	0.00186803	0.0423468	1.0627	0.0877358	1.0627	1.78376	1.67851
Slc25a4	0.00187569	0.042465	0.940919	-0.0878579	-1.06279	2.66677	2.83422
Spry1	0.00188441	0.0425669	1.02001	0.0285901	1.02001	1.05049	1.02988
Gpd2	0.0018851	0.0425669	0.945634	-0.0806459	-1.05749	1.49188	1.57765
Ms4a6b	0.00189	0.042622	1.02292	0.0326881	1.02292	1.06369	1.03986
Ppargc1a	0.00190115	0.0428179	0.935228	-0.0966101	-1.06926	1.46093	1.56211
Tnni3	0.00191147	0.0429944	0.932576	-0.100706	-1.0723	2.21954	2.38001
Far1	0.0019169	0.0430269	1.0503	0.0708041	1.0503	1.4035	1.33628
Tenm3	0.00191915	0.0430269	1.07973	0.110675	1.07973	2.12697	1.9699
Skint3	0.00192036	0.0430269	1.01183	0.0169679	1.01183	1.01987	1.00795
Gmfg	0.00192894	0.0431635	1.00954	0.0136935	1.00954	1.01961	1.00998
Zfp516	0.00193963	0.0433468	1.03814	0.0539974	1.03814	1.38646	1.33553
Scmh1	0.00197479	0.0440757	1.03176	0.0451009	1.03176	2.05175	1.9886
Spn	0.00197751	0.0440798	1.00565	0.00812585	1.00565	1.00708	1.00142
Slc25a19	0.00198138	0.0441092	0.968831	-0.0456836	-1.03217	1.10272	1.13819
Apobr	0.0019978	0.0444178	1.00884	0.0126958	1.00884	1.01347	1.00459
Arhgap22	0.0020084	0.0445961	1.03948	0.0558554	1.03948	1.17328	1.12872
Kctd14	0.00201105	0.044598	0.987184	-0.0186087	-1.01298	1.00494	1.01799
Tmem86b	0.00201551	0.0446398	1.01582	0.0226393	1.01582	1.03622	1.02008
Ndufaf4	0.00201931	0.044667	0.96187	-0.0560866	-1.03964	1.13774	1.18285
Me2	0.00202627	0.0447637	1.02708	0.0385423	1.02708	1.11667	1.08723
Shank2	0.0020377	0.0449434	1.02674	0.038064	1.02674	1.11156	1.08262
Arhgap44	0.00203958	0.0449434	1.06313	0.0883166	1.06313	1.5063	1.41685
Slc9a7	0.00204547	0.045016	1.02508	0.0357399	1.02508	1.07571	1.04939
Fcho2	0.00205973	0.0452724	1.06448	0.0901512	1.06448	2.27322	2.13552
Zfp935	0.00206698	0.0453741	1.02947	0.0419047	1.02947	1.10828	1.07655
Timp1	0.00208343	0.0456774	0.994965	-0.0072828	-1.00506	1.02744	1.03264
Cdk5rap2	0.00209456	0.0458634	1.02821	0.040134	1.02821	1.18194	1.14951
Ifrd1	0.00211194	0.0461857	0.942	-0.0862005	-1.06157	1.47833	1.56936
A830018L16Rik	0.00212492	0.0463842	0.94623	-0.0797374	-1.05683	1.22207	1.29152
Ssh2	0.00212637	0.0463842	1.04569	0.064458	1.04569	3.30796	3.16342
Itgb2	0.00216934	0.0472622	1.01564	0.022392	1.01564	1.03507	1.01913
Gramd3	0.00217421	0.0473088	1.041	0.0579747	1.041	1.20692	1.15938
Oasl2	0.00219163	0.0476089	1.0605	0.0847431	1.0605	1.47066	1.38676
Slc41a2	0.0021956	0.0476089	1.03889	0.0550434	1.03889	1.20614	1.16099
Nppa	0.00219624	0.0476089	0.945912	-0.0802228	-1.05718	4.30477	4.55093
Cacna2d2	0.00221173	0.0478849	1.017	0.024314	1.017	1.12529	1.10648
Ust	0.00222172	0.048032	1.06957	0.0970371	1.06957	1.72091	1.60897
Rab6b	0.00222406	0.048032	1.04827	0.0680106	1.04827	1.4078	1.34298
Dock9	0.00223879	0.0482653	0.929999	-0.104699	-1.07527	2.43618	2.61955
Cdh11	0.00224043	0.0482653	1.07678	0.106723	1.07678	2.03273	1.88779
I830077J02Rik	0.00226646	0.0486854	1.00789	0.0113393	1.00789	1.01155	1.00363
D5Ertd579e	0.00226817	0.0486854	0.954684	-0.0669051	-1.04747	2.03109	2.1275
Pon1	0.00226835	0.0486854	0.983285	-0.0243178	-1.017	1.02317	1.04056
Tnfaip8l2	0.00229337	0.0491616	1.00881	0.0126604	1.00881	1.01355	1.0047
Myo9b	0.00231221	0.0495042	1.05027	0.0707579	1.05027	1.37042	1.30482
Pde4dip	0.00232906	0.0498035	0.94461	-0.0822087	-1.05864	1.6623	1.75977
Cysltr1	0.00233318	0.04983	1.01368	0.0195988	1.01368	1.03441	1.02046
Grip1	0.00237151	0.0505523	1.0841	0.116496	1.0841	2.62442	2.42083
Phf11b	0.00237283	0.0505523	1.00952	0.0136674	1.00952	1.0157	1.00613
Abcc3	0.00238072	0.0506581	1.01194	0.017125	1.01194	1.0216	1.00955
Cd180	0.00241747	0.0513279	1.02427	0.034601	1.02427	1.06913	1.0438
Rsl1	0.00241811	0.0513279	1.00949	0.0136336	1.00949	1.02177	1.01216
Narfl	0.00243537	0.0516311	0.991106	-0.012889	-1.00897	1.04322	1.05258
Ccr2	0.00244693	0.0518128	1.02071	0.0295783	1.02071	1.05482	1.03341
Ctnna3	0.00245376	0.051894	0.96765	-0.0474421	-1.03343	1.80635	1.86674
Nudt7	0.00246129	0.0519462	0.957634	-0.062454	-1.04424	1.22758	1.28189
Rab3il1	0.00246222	0.0519462	1.01833	0.026211	1.01833	1.05143	1.0325
1700082M22Rik	0.00249358	0.0525428	1.00317	0.00456956	1.00317	1.00408	1.0009
Upk1b	0.00249656	0.0525428	1.06438	0.0900135	1.06438	1.58914	1.49302
Tcap	0.00253033	0.0531891	0.94506	-0.0815229	-1.05813	1.67643	1.77389
Tspan32	0.00254801	0.0534958	1.00911	0.0130805	1.00911	1.01654	1.00736
Csad	0.00255415	0.0535598	0.959696	-0.0593509	-1.042	1.16423	1.21313
Tlr5	0.00257048	0.0538372	1.0186	0.0265941	1.0186	1.04827	1.02912
Plekhg5	0.00258512	0.0539816	1.0452	0.0637792	1.0452	1.32077	1.26365
Lims1	0.00258609	0.0539816	1.0539	0.0757404	1.0539	2.30721	2.18921
Dusp4	0.00258671	0.0539816	0.98451	-0.0225223	-1.01573	1.03764	1.05397
Ahcyl1	0.00266129	0.0554604	0.94738	-0.0779852	-1.05554	1.59271	1.68117
Tlr8	0.00266397	0.0554604	1.00957	0.0137374	1.00957	1.01673	1.00709
Kank4	0.00269287	0.055995	1.01909	0.0272807	1.01909	1.0505	1.03082
Gm10073	0.00271514	0.0563312	0.96154	-0.056581	-1.04	1.28872	1.34027
Tlr7	0.00271554	0.0563312	1.01835	0.0262343	1.01835	1.04709	1.02822
Epha3	0.00275138	0.0570065	0.973859	-0.0382155	-1.02684	1.04561	1.07368
St8sia4	0.0027633	0.0571851	1.02903	0.0412793	1.02903	1.10233	1.07124
Dmd	0.00277722	0.0574047	0.922256	-0.116761	-1.0843	2.44944	2.65592
Itgal	0.00279878	0.0577814	1.01285	0.0184188	1.01285	1.026	1.01298
Gys1	0.00282323	0.058217	0.943782	-0.0834747	-1.05957	1.35143	1.43193
Ryr2	0.00282672	0.0582196	0.912273	-0.132462	-1.09616	2.01109	2.20448
Dcaf8	0.0028417	0.0584588	0.950243	-0.073631	-1.05236	1.50694	1.58585
Rgs2	0.00285093	0.0585791	0.97266	-0.0399918	-1.02811	1.15572	1.18821
Cyb561d1	0.00286347	0.0587671	1.01	0.0143602	1.01	1.01989	1.00979
Fbn2	0.00287192	0.0588711	1.02293	0.0327049	1.02293	1.06062	1.03685
Ebf2	0.00287813	0.0589286	0.908942	-0.137739	-1.10018	2.60316	2.86394
Kynu	0.00288377	0.0589744	1.01457	0.0208695	1.01457	1.02914	1.01436
Rnf114	0.00289421	0.0591182	1.02503	0.0356594	1.02503	1.14802	1.11999
Ppp2r3a	0.00293094	0.0597981	0.944757	-0.0819841	-1.05847	1.8812	1.9912
Vdac1	0.00293917	0.0598787	0.955696	-0.0653767	-1.04636	1.35627	1.41914
Adgb	0.0029418	0.0598787	1.01621	0.0231941	1.01621	1.05507	1.03824
Fnbp1	0.00295799	0.0601376	1.05546	0.0778785	1.05546	1.89739	1.79768
4930455G09Rik	0.00298787	0.0606017	1.01067	0.0153114	1.01067	1.0185	1.00775
Bmpr1b	0.00298798	0.0606017	1.04947	0.0696557	1.04947	1.46535	1.39628
Fgd4	0.0029913	0.0606017	1.0467	0.0658518	1.0467	1.41769	1.35444
Rnf24	0.00299975	0.0607021	0.962426	-0.0552522	-1.03904	1.17409	1.21993
Rab8b	0.00300973	0.0607733	1.05042	0.0709656	1.05042	1.43798	1.36896
Dclre1c	0.00301357	0.0607733	1.03527	0.0500113	1.03527	1.16774	1.12796
Lgr6	0.00301379	0.0607733	0.970918	-0.0425786	-1.02995	1.06279	1.09462
Ube2e2	0.00309671	0.0623021	0.964301	-0.0524445	-1.03702	2.92046	3.02858
Tnrc18	0.00309678	0.0623021	1.05725	0.0803222	1.05725	1.5654	1.48063
Apaf1	0.00311381	0.0625721	1.0209	0.0298419	1.0209	1.30049	1.27387
Nudt4	0.00312134	0.0626509	0.978056	-0.0320103	-1.02244	1.7375	1.77649
Slc25a42	0.00314731	0.0630989	0.964372	-0.0523377	-1.03694	1.10324	1.14399
Grk6	0.00317846	0.0635934	1.02954	0.0420007	1.02954	1.11587	1.08386
Myo1e	0.0031793	0.0635934	1.04835	0.0681243	1.04835	1.29464	1.23492
Actn2	0.00320216	0.0639769	0.939451	-0.0901101	-1.06445	1.35078	1.43783
Synj2	0.00321415	0.0641424	1.04538	0.0640258	1.04538	1.33473	1.27679
Gli3	0.00322368	0.0642587	1.056	0.0786153	1.056	1.41172	1.33685
Tpgs1	0.00323197	0.06435	0.988932	-0.0160569	-1.01119	1.01358	1.02492
Sh3bgrl	0.00323973	0.0644304	1.05235	0.0736095	1.05235	1.7698	1.68176
Pon3	0.003274	0.0650374	0.952451	-0.0702827	-1.04992	1.25516	1.31782
Med17	0.00328449	0.0650453	1.01084	0.0155519	1.01084	1.12184	1.10981
Mapkapk3	0.00328483	0.0650453	1.04799	0.0676197	1.04799	1.37806	1.31496
Ciita	0.00328845	0.0650453	1.01936	0.0276676	1.01936	1.04838	1.02846
2410089E03Rik	0.0032894	0.0650453	1.05007	0.0704816	1.05007	1.42825	1.36015
C1qbp	0.00330256	0.0652281	0.97758	-0.0327129	-1.02293	1.04555	1.06953
Hamp	0.00330617	0.0652281	0.964776	-0.0517337	-1.03651	1.10401	1.14432
Cd2ap	0.00332129	0.0654521	1.06838	0.0954262	1.06838	2.84955	2.66717
Ccr5	0.00333353	0.0656187	1.01064	0.0152699	1.01064	1.02785	1.01702
Irf2	0.00336338	0.0661312	1.05426	0.0762304	1.05426	2.0229	1.91878
Gm7854	0.00337821	0.0663476	1.00719	0.0103294	1.00719	1.03923	1.03181
Sds	0.00338363	0.0663788	1.00165	0.00237783	1.00165	1.01025	1.00858
Pmepa1	0.00339471	0.0664975	0.983264	-0.0243492	-1.01702	1.49781	1.5233
Cd22	0.00339874	0.0664975	1.00876	0.0125884	1.00876	1.01375	1.00494
Phf21a	0.00340118	0.0664975	1.05925	0.0830457	1.05925	3.17112	2.99374
Gm44079	0.00343046	0.0669944	0.971319	-0.0419834	-1.02953	1.0617	1.09305
Pde10a	0.00345035	0.0673071	1.08564	0.118549	1.08564	2.35288	2.16727
Itpkb	0.00345783	0.0673772	1.06675	0.0932269	1.06675	1.76225	1.65198
Ddx26b	0.00346649	0.0674701	1.03906	0.0552816	1.03906	1.27328	1.22542
Mkl1	0.00347532	0.0675074	1.0584	0.0818885	1.0584	1.65529	1.56395
Tada2b	0.00347619	0.0675074	0.997011	-0.00431795	-1.003	1.02755	1.03063
Efcc1	0.00349194	0.0677374	0.993134	-0.00993968	-1.00691	1.01895	1.02599
Igsf23	0.00351441	0.0680611	0.987826	-0.0176708	-1.01232	1.00747	1.01988
Gm44174	0.00351648	0.0680611	1.00468	0.00673668	1.00468	1.00663	1.00194
Lrrk1	0.00352914	0.06823	1.0598	0.0837959	1.0598	1.66953	1.57532
Gm26839	0.00354162	0.0683951	1.00831	0.011935	1.00831	1.01327	1.00493
Atp5a1	0.00357053	0.0688767	0.938646	-0.0913462	-1.06536	2.18363	2.32637
Pxk	0.00359561	0.0692834	1.04542	0.0640844	1.04542	1.35341	1.29461
Snrnp70	0.00360576	0.0693163	0.948672	-0.0760194	-1.05411	1.75456	1.84949
Glul	0.00360704	0.0693163	0.944578	-0.0822582	-1.05867	1.77435	1.87846
Osmr	0.00360942	0.0693163	0.978669	-0.0311067	-1.0218	1.44753	1.47908
Itgb5	0.00361425	0.0693163	1.04149	0.0586553	1.04149	1.23465	1.18546
Rasgrp2	0.00361821	0.0693163	1.01976	0.0282231	1.01976	1.05421	1.03378
Creb3l2	0.00362281	0.0693163	1.04602	0.0649087	1.04602	2.06274	1.97199
Mlip	0.0036253	0.0693163	0.9563	-0.0644645	-1.0457	1.17228	1.22585
Agtrap	0.00363293	0.0693857	1.03159	0.0448714	1.03159	1.13151	1.09686
Cspg4	0.00369638	0.070487	0.987357	-0.0183559	-1.0128	1.05569	1.06921
Lctl	0.00370125	0.070487	0.970371	-0.0433918	-1.03053	1.06801	1.10062
Rab15	0.00370278	0.070487	1.00495	0.00712933	1.00495	1.00829	1.00332
Sln	0.00372986	0.0708978	0.940486	-0.0885211	-1.06328	2.19976	2.33896
Maml3	0.00373254	0.0708978	1.0655	0.0915281	1.0655	1.99559	1.87292
Efcab11	0.00373664	0.070898	1.01649	0.0235964	1.01649	1.03442	1.01764
Xkr4	0.00375189	0.0711097	1.06629	0.0926028	1.06629	1.50719	1.41349
Sec61g	0.00378001	0.0715644	0.978719	-0.0310331	-1.02174	1.03409	1.05658
Tmem71	0.00379086	0.0716915	1.01488	0.0213094	1.01488	1.03923	1.02399
Xrcc6	0.00381364	0.0720102	0.950996	-0.0724885	-1.05153	1.23362	1.29719
Chdh	0.00381602	0.0720102	0.981956	-0.026269	-1.01838	1.03022	1.04915
Dnase2a	0.00382706	0.0721401	1.0204	0.0291349	1.0204	1.0574	1.03626
Rpl6l	0.0038402	0.0723092	0.968827	-0.0456888	-1.03218	1.10485	1.1404
Blk	0.00385665	0.0725401	1.01298	0.0186081	1.01298	1.02795	1.01478
Acat1	0.00386745	0.0726645	0.94826	-0.0766456	-1.05456	1.50885	1.59117
Wdr35	0.00388884	0.0729873	1.02635	0.037521	1.02635	1.12172	1.09293
Aebp1	0.00390856	0.0732782	1.05354	0.0752386	1.05354	1.89857	1.8021
Sema5a	0.00393037	0.0735337	1.06932	0.0966888	1.06932	1.92373	1.79903
Tecrl	0.00393467	0.0735337	0.972832	-0.039738	-1.02793	1.05837	1.08793
Cacnb4	0.00393491	0.0735337	1.04669	0.0658346	1.04669	1.23968	1.18438
Ulk2	0.0039563	0.0738216	1.0488	0.0687375	1.0488	1.81879	1.73416
Fam49a	0.00395883	0.0738216	1.05534	0.0777045	1.05534	1.49515	1.41675
Rorc	0.00396481	0.0738536	0.989019	-0.0159292	-1.0111	1.09804	1.11023
Camsap2	0.00398259	0.0741053	0.954236	-0.0675824	-1.04796	1.33795	1.40211
Lep	0.00401911	0.0747045	0.978906	-0.030758	-1.02155	1.03423	1.05652
Tfrc	0.00403724	0.0749215	0.972474	-0.0402687	-1.02831	1.08527	1.11599
Ankrd17	0.00403942	0.0749215	0.951886	-0.0711394	-1.05055	2.87829	3.02377
Timd4	0.00404409	0.074928	1.01829	0.0261432	1.01829	1.04472	1.02596
Fbxl5	0.0040734	0.0753905	1.04424	0.0624589	1.04424	1.3027	1.2475
Adgrg6	0.00410588	0.0759106	1.0559	0.0784676	1.0559	1.544	1.46227
Pcnxl2	0.0041185	0.0760629	1.05615	0.0788142	1.05615	1.3784	1.30512
Lrig1	0.00412669	0.076133	0.958804	-0.0606917	-1.04297	1.22484	1.27747
Ibtk	0.00420198	0.0774396	1.02896	0.0411846	1.02896	1.31304	1.27609
Arhgap18	0.00423121	0.0778956	1.07964	0.110554	1.07964	2.48543	2.30209
Gpat4	0.00424366	0.0780419	0.952855	-0.0696709	-1.04948	1.28714	1.35083
Arhgap19	0.00426482	0.0783479	1.0118	0.016923	1.0118	1.024	1.01206
Cep162	0.00427406	0.0784346	1.03259	0.0462699	1.03259	1.19604	1.15829
Aacs	0.00433312	0.0794345	0.947402	-0.0779516	-1.05552	1.27596	1.3468
Col8a2	0.00438308	0.0802654	1.0095	0.0136362	1.0095	1.01727	1.0077
Cfap61	0.0044248	0.0808674	0.988299	-0.0169798	-1.01184	1.01987	1.03194
Pacrg	0.00442528	0.0808674	0.970655	-0.0429691	-1.03023	1.11548	1.14921
Rps19	0.00445041	0.081241	0.956462	-0.0642201	-1.04552	1.23477	1.29098
Ffar4	0.00449453	0.0819183	0.983277	-0.0243297	-1.01701	1.01703	1.03433
Pcdh15	0.00449696	0.0819183	1.08025	0.111363	1.08025	1.98167	1.83445
Dnajb4	0.00453912	0.0825996	0.965653	-0.0504235	-1.03557	1.16994	1.21155
Fry	0.0045641	0.082967	0.930159	-0.104451	-1.07509	2.56072	2.75299
Atcayos	0.00460378	0.0836007	0.973997	-0.0380106	-1.0267	1.05833	1.08659
Ndufb10	0.00461804	0.083772	1.01133	0.0162584	1.01133	1.26662	1.25243
Gm38399	0.00462507	0.083807	1.0513	0.0721738	1.0513	1.39657	1.32842
Prkaa2	0.00462963	0.083807	0.959214	-0.0600752	-1.04252	1.19249	1.2432
C130080G10Rik	0.00464253	0.0839527	0.963728	-0.0533023	-1.03764	1.15649	1.20002
Rnf169	0.00465532	0.0840963	1.05178	0.0728341	1.05178	1.90784	1.81392
Pygl	0.00466661	0.0842091	0.976643	-0.0340962	-1.02392	1.30381	1.33499
Enpp1	0.00467127	0.0842091	1.0187	0.0267326	1.0187	1.05204	1.03273
Slc35c1	0.00468081	0.0842935	1.00175	0.00252138	1.00175	1.01144	1.00968
Rap2b	0.00469856	0.0845253	1.02065	0.0294887	1.02065	1.05994	1.03849
Cd5l	0.00470573	0.0845442	1.00508	0.00730539	1.00508	1.00727	1.00219
Lrrc39	0.00470936	0.0845442	0.978758	-0.0309755	-1.0217	1.04585	1.06855
Lats1	0.00474043	0.0850139	1.03732	0.0528551	1.03732	1.34054	1.29232
Agpat4	0.00475691	0.0851435	1.03688	0.0522529	1.03688	1.2295	1.18576
Neb	0.00475747	0.0851435	0.982377	-0.0256508	-1.01794	1.02716	1.04559
Immt	0.00476273	0.0851498	0.956259	-0.0645264	-1.04574	1.42649	1.49174
Rnf43	0.00479184	0.085582	1.0171	0.0244633	1.0171	1.04163	1.02412
Khdrbs2	0.00481873	0.0859271	1.01011	0.0145062	1.01011	1.02329	1.01305
Prr12	0.00482107	0.0859271	0.971191	-0.0421733	-1.02966	1.08354	1.11568
Emb	0.00485485	0.0864402	1.02009	0.0286937	1.02009	1.05653	1.03572
Gm37267	0.0048723	0.086662	1.00534	0.00768532	1.00534	1.00694	1.00159
Kalrn	0.00488423	0.0867702	1.05965	0.0835869	1.05965	1.60001	1.50994
Lacc1	0.00488839	0.0867702	1.02215	0.0316067	1.02215	1.07141	1.04819
Mx1	0.00492755	0.0873029	1.01354	0.0193994	1.01354	1.02552	1.01182
Mbnl1	0.00492847	0.0873029	1.05626	0.078964	1.05626	4.11621	3.89696
9930111J21Rik2	0.00495415	0.0875791	1.01873	0.0267681	1.01873	1.05354	1.03417
Dock5	0.00495417	0.0875791	1.06439	0.0900284	1.06439	1.71412	1.61042
Atp6v1a	0.00496317	0.0876491	1.04	0.0565893	1.04	1.24918	1.20113
Arntl	0.00497746	0.0878118	1.02584	0.036799	1.02584	1.08904	1.06162
Etv5	0.00500728	0.0882483	1.01959	0.027986	1.01959	1.05826	1.03793
Mgea5	0.00502655	0.088498	1.05538	0.0777632	1.05538	1.66484	1.57747
Fggy	0.00503255	0.0885138	0.956807	-0.0637007	-1.04514	1.25021	1.30665
Scn3b	0.00504049	0.0885635	1.0176	0.0251639	1.0176	1.04678	1.02868
Cep112	0.00506085	0.0888312	1.05793	0.0812407	1.05793	1.58545	1.49864
Ppp1r1a	0.00508245	0.0891202	0.981659	-0.0267062	-1.01868	1.02636	1.04553
Pdzrn4	0.00509002	0.0891628	0.966066	-0.0498062	-1.03513	1.50386	1.55669
Cables1	0.00513002	0.0897727	1.01491	0.0213464	1.01491	1.38061	1.36033
Hpse2	0.00514686	0.0899767	0.987371	-0.0183355	-1.01279	1.00845	1.02135
Hoxa2	0.00517687	0.0904101	1.00785	0.011285	1.00785	1.01215	1.00427
Nlgn3	0.00518481	0.0904578	0.997947	-0.00296473	-1.00206	1.00324	1.00531
Gm27247	0.00520202	0.0906186	1.02378	0.0339115	1.02378	1.07391	1.04896
Usp16	0.00520448	0.0906186	0.959474	-0.0596847	-1.04224	1.22202	1.27363
Ubxn11	0.00522641	0.090909	1.00347	0.00500269	1.00347	1.01151	1.00801
Boc	0.00523566	0.0909327	1.04798	0.0676051	1.04798	1.32299	1.26242
Nppb	0.0052418	0.0909327	0.983017	-0.0247111	-1.01728	1.01488	1.03241
Stag1	0.0052435	0.0909327	1.04239	0.0598985	1.04239	3.15767	3.02925
Pdia3	0.00528285	0.0915236	1.05368	0.0754377	1.05368	1.60874	1.52678
0610040J01Rik	0.00529469	0.0916052	1.01025	0.0147082	1.01025	1.01897	1.00864
Cecr2	0.00529812	0.0916052	0.960448	-0.0582203	-1.04118	1.15517	1.20274
Ncoa2	0.00532181	0.0919232	1.06203	0.0868223	1.06203	2.47796	2.33323
Arhgap4	0.00533105	0.0919912	1.01274	0.0182648	1.01274	1.0274	1.01448
Pde1b	0.00535445	0.0922333	1.01138	0.0163189	1.01138	1.02319	1.01168
Slc44a2	0.00535572	0.0922333	1.01279	0.0183376	1.01279	1.20317	1.18797
Pak2	0.00536803	0.0923536	1.05706	0.0800605	1.05706	1.77479	1.67898
4930599N23Rik	0.00537516	0.0923845	1.03741	0.0529901	1.03741	1.22842	1.18412
Fcrls	0.00540407	0.0927894	1.0151	0.0216206	1.0151	1.03916	1.0237
Gm15494	0.0054213	0.0929933	1.00898	0.0129039	1.00898	1.01965	1.01057
Nrcam	0.00543724	0.0931407	0.999827	-0.000249235	-1.00017	1.01631	1.01649
Il33	0.00544064	0.0931407	1.05848	0.0819884	1.05848	1.50732	1.42405
Dock3	0.00547007	0.0935522	1.04718	0.0665161	1.04718	1.28645	1.22848
Sumo2	0.00547672	0.0935736	0.9744	-0.0374133	-1.02627	1.28397	1.31771
Ncor1	0.00551199	0.0940836	0.955479	-0.0657042	-1.0466	2.72721	2.85429
Rassf5	0.00551755	0.0940859	1.01308	0.0187474	1.01308	1.02846	1.01519
Myh7	0.00557959	0.0950503	0.975983	-0.0350725	-1.02461	1.03901	1.06457
Mettl14	0.00559026	0.0951387	1.0182	0.0260219	1.0182	1.06836	1.04926
Gm3952	0.00560083	0.0952251	1.00482	0.00693609	1.00482	1.00803	1.00319
Flt3	0.00561627	0.095394	1.00479	0.00689538	1.00479	1.00967	1.00485
Cbr3	0.00563972	0.0956986	1.00281	0.00405199	1.00281	1.01905	1.01619
Sbf2	0.00568423	0.0962938	1.06187	0.0866084	1.06187	2.53586	2.3881
Fam150b	0.0056859	0.0962938	1.00094	0.00135971	1.00094	1.01332	1.01237
Tusc3	0.00570652	0.0965487	1.04434	0.0625947	1.04434	1.32377	1.26756
Traf3	0.00571903	0.0966661	1.04996	0.0703374	1.04996	1.4136	1.34633
Drd3	0.00577439	0.0975068	0.999564	-0.000628748	-1.00044	1.00142	1.00185
P2rx7	0.00578004	0.0975073	1.02475	0.0352718	1.02475	1.11035	1.08353
Apoo	0.00580473	0.0978286	0.971937	-0.0410655	-1.02887	1.078	1.10913
Faf1	0.00581264	0.0978669	0.959027	-0.0603564	-1.04272	2.28415	2.38173
Gigyf2	0.00584067	0.098205	0.998981	-0.0014703	-1.00102	1.78876	1.79058
Nsmce2	0.00584405	0.098205	1.06273	0.0877817	1.06273	2.1393	2.01302
2010107G12Rik	0.00586041	0.0983845	1.02015	0.0287859	1.02015	1.0802	1.05886
Klhl6	0.00587378	0.0985135	1.03937	0.0557093	1.03937	1.21296	1.16701
Bicd1	0.00588329	0.0985778	1.07724	0.107337	1.07724	2.73003	2.53429
Dopey2	0.00588978	0.0985913	1.04624	0.0652095	1.04624	1.3636	1.30334
4931406C07Rik	0.00590056	0.0986765	0.955776	-0.0652552	-1.04627	1.2448	1.30239
Tm6sf1	0.00590839	0.0986887	1.03781	0.0535371	1.03781	1.20548	1.16157
Ap3s1	0.00591267	0.0986887	0.955644	-0.0654548	-1.04641	1.42232	1.48833
Fli1	0.00594731	0.0991055	1.07616	0.105895	1.07616	2.53294	2.35368
Fasn	0.00594908	0.0991055	0.947094	-0.0784204	-1.05586	2.35024	2.48153
Atp6v0e2	0.00596951	0.0993506	0.986549	-0.0195374	-1.01363	1.02147	1.0354
2600006K01Rik	0.00598009	0.0994312	1.00399	0.0057409	1.00399	1.00433	1.00034
Arhgef10	0.00603243	0.100205	1.02648	0.0377029	1.02648	1.33064	1.29631
Ago4	0.0060625	0.100608	1.02348	0.0334859	1.02348	1.10009	1.07485
Ets1	0.00607794	0.100768	1.04673	0.0658889	1.04673	1.34083	1.28097
Gria3	0.00610833	0.101042	1.06321	0.0884272	1.06321	1.79768	1.6908
Trhde	0.00611001	0.101042	0.968331	-0.0464271	-1.0327	1.07391	1.10903
Spata13	0.00611192	0.101042	1.04532	0.0639426	1.04532	1.30944	1.25268
Gpsm2	0.00612609	0.10118	1.02046	0.0292165	1.02046	1.06428	1.04295
Ccdc171	0.00613989	0.101311	1.06129	0.0858132	1.06129	1.64984	1.55457
Nqo1	0.00620169	0.102234	0.985736	-0.0207273	-1.01447	1.01173	1.02637
Sucla2	0.00621981	0.102338	0.951949	-0.071044	-1.05048	1.46664	1.54068
Tgfbr2	0.00622569	0.102338	1.05622	0.0789087	1.05622	1.90959	1.80795
Kbtbd7	0.00622981	0.102338	1.01249	0.0179028	1.01249	1.02658	1.01392
Arap2	0.00624056	0.102338	1.04651	0.0655871	1.04651	1.33613	1.27675
Dsel	0.00624203	0.102338	1.02296	0.0327453	1.02296	1.07743	1.05325
E430024P14Rik	0.0062434	0.102338	1.01757	0.02513	1.01757	1.04875	1.03064
Ppp1r13l	0.00630376	0.103208	0.999626	-0.000539282	-1.00037	1.02178	1.02216
Gphn	0.00630839	0.103208	0.959219	-0.0600675	-1.04251	4.68735	4.88663
Atg16l2	0.00633456	0.103538	1.02709	0.0385629	1.02709	1.16464	1.13393
Acot11	0.00635111	0.103711	0.95812	-0.0617222	-1.04371	1.19968	1.25212
Gm17276	0.00637577	0.104016	0.977639	-0.0326267	-1.02287	1.06627	1.09066
Dcstamp	0.00640272	0.104357	1.00456	0.00656334	1.00456	1.0051	1.00054
Amz1	0.00640997	0.104377	1.00699	0.0100537	1.00699	1.01002	1.00301
1810030O07Rik	0.00644243	0.104807	1.0041	0.00590415	1.0041	1.07035	1.06598
Ints6	0.00646146	0.104907	0.967929	-0.0470262	-1.03313	1.43707	1.48468
Cacna1d	0.00646789	0.104907	1.02447	0.0348728	1.02447	1.26644	1.23619
Alas1	0.00647208	0.104907	0.961569	-0.0565382	-1.03997	1.1722	1.21905
Macf1	0.00647275	0.104907	1.04857	0.0684236	1.04857	4.06736	3.87896
Kcnk6	0.00649184	0.105094	1.01549	0.0221788	1.01549	1.06581	1.04955
Inpp5f	0.00649641	0.105094	1.03929	0.0555976	1.03929	1.35187	1.30076
Exosc8	0.00651195	0.105214	1.01665	0.023828	1.01665	1.04667	1.02953
Tyrobp	0.00651881	0.105214	1.0154	0.0220475	1.0154	1.04029	1.02451
Slc4a3	0.00652201	0.105214	0.971839	-0.0412108	-1.02898	1.07976	1.11104
Col4a2	0.00653233	0.105282	0.948022	-0.0770073	-1.05483	1.40162	1.47846
Cd2	0.0065547	0.105545	1.00915	0.0131349	1.00915	1.01569	1.00649
Kcnb1	0.00657417	0.10576	0.957783	-0.0622287	-1.04408	1.24742	1.3024
Gm13054	0.00659562	0.106007	0.984005	-0.0232631	-1.01626	1.01107	1.02751
Lef1	0.00670188	0.107615	1.01226	0.0175783	1.01226	1.02405	1.01165
Npcd	0.00671617	0.107648	1.01035	0.0148529	1.01035	1.03294	1.02236
Fstl1	0.00672363	0.107648	1.06839	0.0954331	1.06839	2.01027	1.8816
Hrh1	0.00672828	0.107648	1.00862	0.0123784	1.00862	1.02615	1.01739
Atp5f1	0.00673877	0.107648	0.956982	-0.0634358	-1.04495	1.66145	1.73614
Evc2	0.00674057	0.107648	1.02678	0.0381328	1.02678	1.16788	1.13742
Wwc1	0.00674119	0.107648	1.04036	0.0570834	1.04036	1.32746	1.27596
Ncan	0.00678961	0.108164	1.00201	0.00290141	1.00201	1.00313	1.00112
Capg	0.00679097	0.108164	1.01724	0.0246655	1.01724	1.05463	1.03675
Tle4	0.00679558	0.108164	1.04953	0.0697402	1.04953	1.42329	1.35612
Syne2	0.00679845	0.108164	1.06384	0.0892757	1.06384	3.6254	3.40785
Gstt2	0.0068171	0.108361	0.976601	-0.0341581	-1.02396	1.05528	1.08056
P4htm	0.00684307	0.108674	1.03075	0.043697	1.03075	1.13825	1.10429
9530036M11Rik	0.00685626	0.108732	1.00604	0.00869007	1.00604	1.00825	1.0022
Cryl1	0.00686465	0.108732	1.04582	0.0646315	1.04582	1.30934	1.25198
Gria1	0.00686549	0.108732	1.01625	0.0232543	1.01625	1.06446	1.04744
Csk	0.00688611	0.108853	1.02811	0.0399952	1.02811	1.12286	1.09216
P2ry10	0.00688627	0.108853	1.00753	0.0108271	1.00753	1.01143	1.00387
Eml1	0.00689195	0.108853	1.04301	0.0607491	1.04301	1.55914	1.49485
4930556M19Rik	0.00692069	0.109207	1.00268	0.00386456	1.00268	1.00446	1.00178
Cr1l	0.00696365	0.109712	1.04976	0.0700578	1.04976	1.48177	1.41153
Ptpra	0.00697135	0.109712	1.0468	0.0659924	1.0468	1.74599	1.66793
B3galnt1	0.00697166	0.109712	1.00823	0.0118202	1.00823	1.04228	1.03378
Gm14548	0.00702394	0.110434	1.00017	0.00024889	1.00017	1.00233	1.00216
Ccnb2	0.00707759	0.111168	0.993291	-0.00971124	-1.00675	1.00408	1.01086
Dgat1	0.00708342	0.111168	0.955052	-0.0663483	-1.04706	1.26941	1.32916
E130006D01Rik	0.00710488	0.111404	1.00686	0.00985848	1.00686	1.01113	1.00424
Ndufb9	0.00720264	0.112835	0.950813	-0.0727669	-1.05173	1.39526	1.46744
Trpv4	0.00726099	0.113465	1.02455	0.0349853	1.02455	1.09752	1.07123
St3gal5	0.00726224	0.113465	1.04465	0.0630129	1.04465	1.3438	1.28637
Cep85l	0.00726707	0.113465	0.962517	-0.0551166	-1.03894	1.67329	1.73845
Cpd	0.00726904	0.113465	0.959367	-0.0598446	-1.04235	1.31801	1.37383
Atp2a3	0.00728086	0.113547	1.02103	0.030025	1.02103	1.06454	1.04261
Skap2	0.00730216	0.113777	1.0615	0.0861049	1.0615	2.33927	2.20374
Fgf10	0.00731422	0.113824	0.97188	-0.0411506	-1.02893	1.08676	1.11821
Tox2	0.00731842	0.113824	1.01072	0.015383	1.01072	1.02047	1.00965
Kras	0.00732483	0.113824	1.05144	0.0723641	1.05144	1.51928	1.44495
Hsp90ab1	0.00735823	0.11424	0.985256	-0.0214294	-1.01496	1.80351	1.8305
Tecr	0.00741491	0.114969	0.980201	-0.02885	-1.0202	1.32892	1.35577
Ifih1	0.00741845	0.114969	1.03874	0.054841	1.03874	1.24401	1.19761
Atp10a	0.00744065	0.115018	1.05145	0.0723852	1.05145	1.46524	1.39354
Rap1b	0.0074428	0.115018	1.04632	0.0653272	1.04632	1.53072	1.46296
Eml5	0.00744677	0.115018	0.962384	-0.0553157	-1.03909	1.18812	1.23456
Egf	0.0074481	0.115018	0.980037	-0.0290918	-1.02037	1.04143	1.06264
Tead1	0.00748519	0.115488	0.951042	-0.0724189	-1.05148	2.77454	2.91737
C130026I21Rik	0.00750866	0.115699	1.0211	0.0301229	1.0211	1.07114	1.049
Macrod1	0.00751525	0.115699	0.964125	-0.0527074	-1.03721	1.15821	1.20131
Traf1	0.00751892	0.115699	1.01718	0.0245738	1.01718	1.04609	1.02842
Pgm3	0.00752866	0.115746	0.966767	-0.0487597	-1.03438	1.11146	1.14966
Syt1	0.00755406	0.115946	1.01289	0.0184728	1.01289	1.02999	1.01688
Dlat	0.00755504	0.115946	0.95546	-0.0657324	-1.04662	1.4824	1.55151
Sfxn1	0.00756878	0.116052	0.958384	-0.0613236	-1.04342	1.31015	1.36704
Dlc1	0.00758469	0.116052	0.944997	-0.0816184	-1.0582	5.0868	5.38287
F10	0.00758748	0.116052	1.00732	0.0105154	1.00732	1.01035	1.00301
Gli2	0.00758867	0.116052	1.04113	0.0581479	1.04113	1.50354	1.44414
Gpr132	0.00760212	0.116123	1.00915	0.0131401	1.00915	1.01647	1.00726
Clec4a3	0.00760673	0.116123	1.01197	0.0171715	1.01197	1.02498	1.01285
Rpa3	0.00762007	0.116224	0.987014	-0.018857	-1.01316	1.01373	1.02707
Tprgl	0.00765774	0.116605	1.02229	0.0318035	1.02229	1.09535	1.07147
Lrrc25	0.00765848	0.116605	1.00715	0.0102746	1.00715	1.0112	1.00402
Rbms3	0.00772828	0.117565	1.07023	0.0979261	1.07023	5.07604	4.74293
St8sia1	0.0077484	0.117767	1.01354	0.0194039	1.01354	1.02925	1.0155
Mafb	0.00776402	0.117902	1.01951	0.0278694	1.01951	1.079	1.05836
Ccdc141	0.00777654	0.117988	0.969365	-0.0448878	-1.0316	1.31488	1.35644
Prdm5	0.0077994	0.118232	1.04636	0.065374	1.04636	1.48632	1.42047
Ephb3	0.00782389	0.118499	1.00295	0.00424758	1.00295	1.01495	1.01197
Rad51ap2	0.00784725	0.11875	1.00198	0.00286056	1.00198	1.00341	1.00142
Rpl35a	0.00787438	0.119056	0.955739	-0.0653113	-1.04631	1.31045	1.37113
B4galt5	0.00789027	0.119183	1.0435	0.061437	1.0435	1.30837	1.25382
Nptx1	0.00789649	0.119183	0.999069	-0.00134425	-1.00093	1.00149	1.00242
5730455P16Rik	0.00793393	0.119551	1.02035	0.0290575	1.02035	1.12184	1.09948
Gm10827	0.00793467	0.119551	1.00031	0.000441959	1.00031	1.0023	1.00199
Erp27	0.00794867	0.119658	1.00822	0.0118096	1.00822	1.01556	1.00728
Myh14	0.00797627	0.119969	0.985499	-0.0210739	-1.01471	1.01721	1.03217
Epha10	0.0080377	0.120721	0.995047	-0.00716395	-1.00498	1.00025	1.00523
Art1	0.00804021	0.120721	0.981144	-0.0274635	-1.01922	1.0652	1.08567
Vrk2	0.00805655	0.120862	1.04612	0.0650439	1.04612	1.35709	1.29726
Timp2	0.00807623	0.121003	1.05556	0.0780064	1.05556	2.28396	2.16375
Aifm2	0.00807987	0.121003	0.962355	-0.0553586	-1.03912	1.18522	1.23158
Tbc1d14	0.00815959	0.122091	1.03377	0.0479158	1.03377	1.19352	1.15453
Dusp28	0.00817319	0.122188	0.997404	-0.00375082	-1.0026	1.00301	1.00562
Stk39	0.00818384	0.122188	1.0564	0.0791526	1.0564	2.29808	2.1754
Ptgs2	0.00818721	0.122188	1.0102	0.014643	1.0102	1.04868	1.03809
Itgb3	0.0082328	0.12262	1.02133	0.0304554	1.02133	1.1074	1.08427
Trim34a	0.00823697	0.12262	1.02199	0.0313752	1.02199	1.09296	1.06945
Wls	0.00823996	0.12262	1.05796	0.0812892	1.05796	1.98623	1.87741
Mms19	0.00824441	0.12262	1.0394	0.055753	1.0394	1.25548	1.20788
Myh6	0.00827612	0.122986	0.930855	-0.103372	-1.07428	2.57745	2.76891
Cd37	0.00829113	0.123103	1.01173	0.0168247	1.01173	1.02406	1.01218
Anxa3	0.00833081	0.123587	1.05831	0.0817658	1.05831	1.77537	1.67755
Usp37	0.00835919	0.123803	0.988728	-0.0163546	-1.0114	1.25835	1.2727
Lrrc3b	0.00835963	0.123803	0.976108	-0.0348877	-1.02448	1.06264	1.08865
Nat10	0.00839522	0.124223	0.975683	-0.035515	-1.02492	1.05943	1.08583
Plscr4	0.00841986	0.124482	1.05922	0.0830045	1.05922	1.93897	1.83056
Dclk2	0.0084886	0.125391	1.01822	0.0260437	1.01822	1.04814	1.02939
Gm17382	0.00853014	0.125898	1.01035	0.0148579	1.01035	1.05129	1.04052
Panx1	0.00854991	0.126082	1.01318	0.0188949	1.01318	1.05056	1.03689
Glb1	0.00864962	0.127417	1.03409	0.048355	1.03409	1.18144	1.1425
Mthfr	0.00865512	0.127417	1.01937	0.027675	1.01937	1.0921	1.07135
Cldn34c1	0.008707	0.128055	1.02106	0.0300639	1.02106	1.10715	1.08431
Parp14	0.00871323	0.128055	1.04197	0.0593096	1.04197	1.31667	1.26363
Smpdl3b	0.00872659	0.128143	1.01569	0.0224633	1.01569	1.04671	1.03054
Mylk4	0.00873738	0.128193	0.973932	-0.0381071	-1.02677	1.07475	1.10351
Heph	0.00876379	0.128471	0.960127	-0.0587027	-1.04153	1.21368	1.26409
Tmem57	0.00878705	0.128704	0.958411	-0.061284	-1.04339	1.4403	1.5028
Chchd10	0.00882597	0.129074	0.953527	-0.0686543	-1.04874	1.33668	1.40183
Gm13157	0.00883398	0.129074	1.01388	0.0198805	1.01388	1.05858	1.04409
Ap3b1	0.00883634	0.129074	1.04525	0.0638538	1.04525	1.95234	1.86781
Crat	0.00884209	0.129074	0.960929	-0.057498	-1.04066	1.24909	1.29988
Igfbp5	0.00885648	0.129175	1.04869	0.0685885	1.04869	5.08124	4.84532
Lrp1	0.00891576	0.12993	1.06199	0.0867739	1.06199	1.90028	1.78936
Atp6v1d	0.0089249	0.129954	0.979646	-0.0296676	-1.02078	1.11721	1.14042
Dnajc6	0.00901094	0.13103	1.05144	0.0723652	1.05144	1.37445	1.30721
Snx7	0.00902102	0.13103	1.01934	0.0276359	1.01934	1.23008	1.20674
Rnf149	0.00902484	0.13103	1.00288	0.00415265	1.00288	1.10969	1.1065
Pex5	0.00902899	0.13103	0.971814	-0.0412486	-1.029	1.10262	1.1346
Meis1	0.00903926	0.131069	1.05227	0.0735086	1.05227	2.24614	2.13456
Sema3d	0.00912239	0.132164	1.06721	0.0938444	1.06721	2.06688	1.93671
Pacs1	0.00914603	0.132396	1.0567	0.0795627	1.0567	1.68495	1.59454
Ankrd35	0.00915598	0.13243	1.00886	0.0127295	1.00886	1.02137	1.0124
Myef2	0.00918268	0.132705	1.03614	0.0512197	1.03614	1.21366	1.17132
Ccm2	0.00923983	0.13342	1.04436	0.0626168	1.04436	1.37217	1.31389
Dse	0.0092503	0.13346	1.04135	0.0584563	1.04135	1.27373	1.22315
Gm37754	0.00932049	0.134361	1.01166	0.0167199	1.01166	1.03331	1.02141
D1Ertd622e	0.00932893	0.134371	1.02012	0.0287411	1.02012	1.08102	1.0597
Nudt8	0.00934205	0.134448	0.979817	-0.029416	-1.0206	1.06005	1.08189
Zfyve28	0.0093573	0.134556	1.01771	0.0253239	1.01771	1.04677	1.02856
Tmem229a	0.00937259	0.134664	1.00305	0.00439967	1.00305	1.0036	1.00054
Mme	0.00940544	0.135024	0.960486	-0.0581632	-1.04114	1.19555	1.24474
Gm43388	0.00944007	0.135409	1.00898	0.0129013	1.00898	1.01471	1.00568
Gm14966	0.00948189	0.135897	0.975506	-0.035777	-1.02511	1.06994	1.0968
Neu3	0.00951945	0.136322	1.0237	0.033787	1.0237	1.0938	1.06848
4930556N13Rik	0.00957284	0.136913	0.974515	-0.0372434	-1.02615	1.06161	1.08938
Phyhip	0.00957651	0.136913	1.00635	0.00913148	1.00635	1.01138	1.005
Dennd1b	0.00958685	0.136947	1.04447	0.0627662	1.04447	1.91439	1.83289
C1galt1	0.00959635	0.136947	1.03807	0.053908	1.03807	1.25272	1.20677
Rell1	0.00960257	0.136947	1.03018	0.0428899	1.03018	1.13671	1.10341
Itgb6	0.00962762	0.137172	0.984069	-0.0231689	-1.01619	1.01895	1.03545
Snrk	0.00963412	0.137172	0.945714	-0.0805244	-1.0574	1.7082	1.80626
Spryd3	0.00964925	0.137274	1.02403	0.0342537	1.02403	1.10547	1.07953
Cat	0.00965929	0.137304	0.961551	-0.056564	-1.03999	1.39266	1.44835
Mrpl45	0.00970264	0.137808	0.986693	-0.0193263	-1.01349	1.06441	1.07877
Klf3	0.00972059	0.13795	1.05191	0.073011	1.05191	1.86211	1.77022
Tbc1d5	0.00980897	0.13909	1.05734	0.0804451	1.05734	2.69111	2.54516
Pdcd2l	0.00983776	0.139384	0.982312	-0.0257466	-1.01801	1.0512	1.07012
Gm9956	0.00985466	0.139448	1.00124	0.00179279	1.00124	1.00316	1.00191
Malt1	0.00985835	0.139448	1.0366	0.0518608	1.0366	1.24591	1.20192
Grhl3	0.00987356	0.139479	1.00276	0.0039695	1.00276	1.00314	1.00038
Itsn2	0.00988545	0.139479	1.05396	0.0758154	1.05396	2.15538	2.04503
Med15	0.00989798	0.139479	1.04516	0.0637283	1.04516	1.40559	1.34485
Pdgfb	0.00990075	0.139479	1.01389	0.0198995	1.01389	1.07391	1.0592
1700010K24Rik	0.00990077	0.139479	1.00176	0.00253634	1.00176	1.01587	1.01409
Slc29a4	0.00992439	0.13949	1.0023	0.00331431	1.0023	1.00306	1.00076
Zkscan3	0.00992464	0.13949	0.96614	-0.0496954	-1.03505	1.5668	1.62171
4930458D05Rik	0.00992564	0.13949	0.98729	-0.0184541	-1.01287	1.01091	1.02393
Atp5e	0.00995525	0.139793	0.977779	-0.0324194	-1.02273	1.55097	1.58622
Il1rapl1	0.0100067	0.140401	1.06255	0.0875318	1.06255	2.89215	2.72189
Fam195a	0.0100206	0.140415	0.979756	-0.0295062	-1.02066	1.0487	1.07036
Pacsin2	0.0100239	0.140415	1.05564	0.0781169	1.05564	1.82344	1.72733
Tmem243	0.0100476	0.140521	1.03777	0.0534893	1.03777	1.30802	1.26041
Samd1	0.0100476	0.140521	1.01352	0.019379	1.01352	1.03301	1.01922
Myoz2	0.0101014	0.141159	0.976474	-0.0343468	-1.02409	1.26187	1.29227
Gid8	0.0101223	0.141315	1.01922	0.0274621	1.01922	1.07736	1.05705
Gm26510	0.0101306	0.141315	1.02664	0.0379305	1.02664	1.11313	1.08424
Aim2	0.010137	0.141315	1.02511	0.0357842	1.02511	1.09921	1.07228
Stk32b	0.0102271	0.142456	1.02885	0.0410276	1.02885	1.10683	1.0758
Josd2	0.0102635	0.142848	1.01327	0.0190223	1.01327	1.06213	1.04822
Unc5b	0.0102966	0.143011	1.01467	0.0210127	1.01467	1.11299	1.09689
Rap1gds1	0.010302	0.143011	1.05067	0.0713102	1.05067	1.91393	1.82162
Htra2	0.0103043	0.143011	1.02241	0.0319784	1.02241	1.09479	1.07079
Zfp385b	0.0103081	0.143011	0.967877	-0.0471038	-1.03319	1.12176	1.15899
Ubr5	0.0103736	0.143804	0.948145	-0.0768204	-1.05469	2.45034	2.58436
Pcdh9	0.01039	0.143917	1.07529	0.104723	1.07529	2.49845	2.32352
Tnnt2	0.0104003	0.143945	0.933465	-0.0993316	-1.07128	2.3884	2.55864
Aass	0.0104354	0.144314	1.00905	0.0130033	1.00905	1.0246	1.0154
Ttc7	0.010463	0.144581	1.03292	0.0467335	1.03292	1.20483	1.16643
Aldh1l1	0.0105185	0.145133	0.988977	-0.0159918	-1.01115	1.06997	1.0819
Crnde	0.0105197	0.145133	1.0117	0.0167877	1.0117	1.02532	1.01346
Pdhx	0.0105689	0.145696	0.966964	-0.0484666	-1.03417	1.14142	1.18042
Timm9	0.01064	0.14656	0.965993	-0.0499152	-1.0352	1.16271	1.20365
H2-M9	0.0106813	0.146957	1.00014	0.000199082	1.00014	1.00143	1.00129
Pdzrn3	0.0106857	0.146957	1.04674	0.0658997	1.04674	1.76245	1.68375
Mark1	0.0107129	0.147213	1.02176	0.031055	1.02176	1.08216	1.05911
Aldh6a1	0.0107808	0.147949	0.960265	-0.0584953	-1.04138	1.30005	1.35384
Nrp1	0.0107835	0.147949	0.939498	-0.0900379	-1.0644	2.72686	2.90246
Cd79a	0.0108367	0.148561	1.00983	0.0141077	1.00983	1.01905	1.00913
Ahcyl2	0.0109242	0.149643	1.0585	0.0820268	1.0585	1.80079	1.70126
Cars	0.0109534	0.149924	1.0257	0.0366144	1.0257	1.11028	1.08246
Stk4	0.0110022	0.150366	1.03346	0.0474781	1.03346	1.24575	1.20542
Cobl	0.011003	0.150366	1.06776	0.0945822	1.06776	1.82491	1.70911
Irgm2	0.0110396	0.150747	1.02619	0.0372921	1.02619	1.13794	1.1089
Orai1	0.0110659	0.150893	1.02689	0.038278	1.02689	1.13908	1.10925
Anxa4	0.0110677	0.150893	1.02836	0.0403419	1.02836	1.17177	1.13945
Fhl2	0.0111211	0.151352	0.952773	-0.0697951	-1.04957	1.28805	1.3519
Aldh1a2	0.0111376	0.151352	1.05098	0.0717328	1.05098	1.40664	1.33841
Fabp3-ps1	0.0111602	0.151352	0.977989	-0.0321102	-1.02251	1.04279	1.06626
Kcnd3	0.0111614	0.151352	1.05334	0.0749732	1.05334	1.44599	1.37276
Agpat9	0.0111702	0.151352	0.966625	-0.0489719	-1.03453	1.12181	1.16055
Casz1	0.0111771	0.151352	0.980974	-0.0277134	-1.0194	1.1374	1.15946
Gm15564	0.0111866	0.151352	1.03296	0.0467908	1.03296	1.19425	1.15613
Wdfy3	0.011187	0.151352	1.02445	0.0348552	1.02445	2.12119	2.07056
Il17re	0.011194	0.151352	1.02369	0.0337827	1.02369	1.12935	1.10321
Sox5os4	0.0111965	0.151352	0.982274	-0.0258029	-1.01805	1.07192	1.09126
Uckl1	0.0111994	0.151352	0.980286	-0.0287255	-1.02011	1.03731	1.05818
Casd1	0.0112061	0.151352	1.03971	0.0561824	1.03971	1.2916	1.24227
Plekhg3	0.011227	0.151517	1.04565	0.0644048	1.04565	1.43646	1.37375
Bfsp2	0.0112478	0.151578	0.99959	-0.000591116	-1.00041	1.00321	1.00362
Rps6kc1	0.011252	0.151578	1.03735	0.0528993	1.03735	1.30891	1.26178
Prkca	0.0112578	0.151578	1.06721	0.0938508	1.06721	2.29194	2.14759
Ltbp1	0.0112784	0.151738	1.05645	0.0792216	1.05645	1.61825	1.53179
Dlst	0.0113044	0.151874	0.954207	-0.0676261	-1.04799	1.4046	1.47201
Ctsd	0.0113061	0.151874	0.990853	-0.013257	-1.00923	1.42942	1.44262
Abcb1a	0.0113183	0.151921	1.01776	0.0253993	1.01776	1.09583	1.07671
Serinc3	0.0113465	0.152181	1.05453	0.0766026	1.05453	1.89184	1.79401
Elmsan1	0.0113599	0.152243	1.0453	0.0639128	1.0453	1.43816	1.37584
Rhobtb1	0.0113701	0.152262	0.966113	-0.0497358	-1.03508	1.66062	1.71887
Mhrt	0.0114124	0.152711	0.960829	-0.0576479	-1.04077	1.16674	1.2143
Ablim1	0.0114519	0.153122	0.947269	-0.0781537	-1.05567	3.70147	3.90752
Igsf9	0.0114962	0.153528	1.00653	0.00938843	1.00653	1.0107	1.00414
Myocd	0.0115079	0.153528	0.959591	-0.0595084	-1.04211	1.18679	1.23676
Nhsl2	0.0115089	0.153528	1.05228	0.0735228	1.05228	1.5759	1.4976
Tmem120a	0.011532	0.153719	0.9725	-0.0402296	-1.02828	1.15083	1.18337
Adrb3	0.0115426	0.153742	0.965579	-0.0505335	-1.03565	1.15193	1.193
Ddr1	0.0115583	0.153791	1.0292	0.0415241	1.0292	1.28884	1.25228
Akap13	0.011564	0.153791	1.05136	0.0722563	1.05136	3.99898	3.80363
Klhdc8b	0.0115989	0.154136	0.983596	-0.0238617	-1.01668	1.07278	1.09067
Lrrc23	0.0116173	0.154263	1.00443	0.00637052	1.00443	1.00625	1.00181
Ano1	0.0116509	0.15459	1.06356	0.0888968	1.06356	1.72933	1.62599
Npc1	0.0116941	0.154897	1.0408	0.0576945	1.0408	1.30653	1.25531
Ptbp3	0.0116973	0.154897	1.05342	0.0750772	1.05342	1.74749	1.65888
Ncs1	0.0117029	0.154897	1.013	0.0186276	1.013	1.0314	1.01817
Arhgap6	0.0117097	0.154897	1.04821	0.0679296	1.04821	3.03046	2.89107
Prkcz	0.0117537	0.15536	1.03117	0.0442826	1.03117	1.15917	1.12413
Hes1	0.0118095	0.155979	1.01772	0.0253438	1.01772	1.19948	1.17859
Mapk6	0.0118364	0.156216	0.980311	-0.0286883	-1.02008	1.2869	1.31275
Abcb8	0.0118575	0.156375	0.976423	-0.0344225	-1.02415	1.06223	1.08788
Cdcp1	0.0118686	0.156403	0.990758	-0.0133949	-1.00933	1.00369	1.01305
Filip1	0.0118809	0.156446	0.987864	-0.0176153	-1.01228	1.66259	1.68302
Adgrl3	0.0119795	0.157624	1.05644	0.0792043	1.05644	1.60558	1.51981
Armc6	0.0120163	0.157917	1.00071	0.00101872	1.00071	1.02089	1.02017
Pkia	0.0120199	0.157917	1.05222	0.0734337	1.05222	1.61315	1.5331
Gcgr	0.0120347	0.157991	1.00956	0.0137237	1.00956	1.01886	1.00922
Fst	0.0120594	0.158196	1.00647	0.00930098	1.00647	1.03731	1.03064
Cers4	0.0120844	0.158403	1.04005	0.0566542	1.04005	1.3608	1.3084
Aim1	0.0121589	0.15926	1.01289	0.0184704	1.01289	1.03811	1.02491
Hsd17b4	0.0121754	0.159355	0.962564	-0.0550454	-1.03889	1.3137	1.3648
Zdbf2	0.0122172	0.159782	1.02487	0.0354362	1.02487	1.19535	1.16635
Clta	0.0122658	0.160296	1.03706	0.0524964	1.03706	1.25935	1.21435
4930430A15Rik	0.0122765	0.160315	1.0014	0.00201368	1.0014	1.00205	1.00065
Eef2k	0.0123143	0.160689	1.03812	0.053972	1.03812	1.28792	1.24063
Slc39a12	0.0123538	0.161042	1.00301	0.00434261	1.00301	1.01168	1.00864
Zfp90	0.01236	0.161042	1.02074	0.0296155	1.02074	1.08785	1.06575
Lrrc58	0.0123764	0.161135	0.967344	-0.0478985	-1.03376	1.58153	1.63492
Dync1i1	0.0123886	0.161173	1.05113	0.0719418	1.05113	1.39271	1.32497
Slc16a14	0.0124065	0.161284	1.00558	0.00803489	1.00558	1.00995	1.00434
Gm15581	0.0124296	0.161423	0.970758	-0.0428165	-1.03012	1.11202	1.14552
Gm11998	0.0124357	0.161423	1.00448	0.00644972	1.00448	1.00585	1.00136
Akt2	0.012475	0.161694	0.959039	-0.0603381	-1.04271	1.37434	1.43304
Dtwd2	0.0124791	0.161694	1.02036	0.0290715	1.02036	1.07651	1.05503
Palmd	0.0124896	0.161694	0.94245	-0.0855117	-1.06106	2.1893	2.32299
Zfp148	0.0125	0.161694	1.01942	0.027754	1.01942	2.20101	2.15907
Snhg11	0.0125032	0.161694	0.986977	-0.0189116	-1.01319	1.01522	1.02862
Timm50	0.0126102	0.162956	0.982444	-0.0255528	-1.01787	1.02776	1.04613
Rbbp8	0.0126378	0.163121	1.06167	0.0863347	1.06167	1.76816	1.66545
Gm43915	0.0126493	0.163121	0.987412	-0.0182754	-1.01275	1.01477	1.0277
Sema6d	0.0126512	0.163121	1.05754	0.080707	1.05754	1.73783	1.64328
Hnrnph3	0.012663	0.163152	0.9628	-0.0546923	-1.03864	1.34142	1.39325
Atp8b5	0.0126735	0.163166	1.0108	0.0155041	1.0108	1.03529	1.02422
Upk3b	0.0127449	0.163963	1.05698	0.0799434	1.05698	1.82342	1.72512
Pld2	0.012767	0.164125	1.02035	0.0290644	1.02035	1.09961	1.07768
Dgkz	0.0127943	0.164355	1.03598	0.0509927	1.03598	1.27242	1.22823
Naga	0.0128545	0.165006	1.00623	0.00896131	1.00623	1.04816	1.04167
Pcsk2	0.0129871	0.166585	0.996872	-0.00452017	-1.00314	1.01092	1.0141
Endov	0.0130001	0.16659	0.982532	-0.025424	-1.01778	1.02895	1.04724
Kif9	0.0130068	0.16659	1.01248	0.0178941	1.01248	1.03585	1.02309
Diaph3	0.0130325	0.166648	1.00883	0.0126875	1.00883	1.10973	1.10001
Prex2	0.0130388	0.166648	0.939934	-0.0893683	-1.0639	2.60325	2.76961
Snx3	0.0130401	0.166648	1.01364	0.0195472	1.01364	1.37935	1.36079
Abcb1b	0.013054	0.166703	1.0661	0.0923427	1.0661	1.87814	1.76169
Pcdh11x	0.0130659	0.16673	1.03802	0.0538384	1.03802	1.19834	1.15445
Lnx2	0.0130754	0.16673	1.04067	0.0575138	1.04067	1.34053	1.28814
Akap7	0.0130978	0.166894	0.950027	-0.0739597	-1.0526	1.51216	1.5917
Rnf213	0.0131075	0.166894	1.05567	0.0781606	1.05567	1.66611	1.57824
Ctdsp2	0.0131286	0.167041	1.04026	0.0569384	1.04026	1.36936	1.31636
Ckm	0.0131756	0.167516	0.967689	-0.0473847	-1.03339	1.25961	1.30167
Rnaseh2b	0.0132031	0.167742	1.01895	0.0270868	1.01895	1.1065	1.08592
Slc5a1	0.0132345	0.168018	1.00357	0.00513465	1.00357	1.00436	1.00079
Pum1	0.0132648	0.16828	0.957076	-0.0632944	-1.04485	2.05817	2.15047
Zfp3	0.0132781	0.168326	1.00882	0.0126694	1.00882	1.05945	1.05019
Fndc3a	0.0133153	0.168674	1.05525	0.0775802	1.05525	2.06946	1.96112
Traf3ip2	0.0133337	0.168778	1.0342	0.0485195	1.0342	1.25046	1.2091
Cmah	0.013343	0.168778	1.06868	0.0958298	1.06868	2.04093	1.90977
Rab39	0.0133718	0.169019	1.00501	0.00720569	1.00501	1.0229	1.0178
Aqp1	0.0133947	0.169185	0.9768	-0.0338649	-1.02375	1.6403	1.67926
Trim35	0.0134501	0.169761	1.03334	0.0473101	1.03334	1.29133	1.24967
Chn2	0.0134864	0.170036	1.06555	0.0915921	1.06555	2.07129	1.94388
Pla2r1	0.013493	0.170036	1.03288	0.0466739	1.03288	1.16558	1.12847
Nrp2	0.0135013	0.170036	0.947421	-0.0779228	-1.0555	1.63437	1.72507
Antxr2	0.0135304	0.170278	1.04871	0.068622	1.04871	1.51221	1.44197
Ralgps2	0.0135639	0.170326	1.0373	0.0528329	1.0373	1.24679	1.20195
Mrap	0.0135761	0.170326	0.969016	-0.0454073	-1.03197	1.1685	1.20586
Rabac1	0.0135806	0.170326	1.00987	0.0141649	1.00987	1.2954	1.28274
Sez6l	0.0135874	0.170326	1.01415	0.0202709	1.01415	1.03773	1.02325
Htatsf1	0.0135911	0.170326	0.97506	-0.0364364	-1.02558	1.07815	1.10573
Arhgap17	0.0135931	0.170326	1.04718	0.0665131	1.04718	1.54101	1.47158
Tnfsf13os	0.0136098	0.170413	1.014	0.0200618	1.014	1.04413	1.02971
Pxmp2	0.0136394	0.17066	0.974484	-0.0372889	-1.02618	1.07861	1.10686
Eif4g2	0.0136504	0.170674	1.00383	0.00551622	1.00383	1.68408	1.67765
Tnfrsf1b	0.0136621	0.170698	1.02648	0.0377061	1.02648	1.12424	1.09524
Osbp2	0.0136947	0.170981	0.98104	-0.0276163	-1.01933	1.0346	1.0546
Stard3nl	0.0138751	0.17311	1.01871	0.0267388	1.01871	1.1127	1.09227
Gm21987	0.0139162	0.173497	0.997016	-0.00431211	-1.00299	1.00637	1.00938
Pacs2	0.0139356	0.173538	1.03704	0.0524759	1.03704	1.25872	1.21376
9130015L21Rik	0.0139394	0.173538	1.00062	0.000900317	1.00062	1.00129	1.00067
Hepacam2	0.0139848	0.173977	1.00643	0.00924298	1.00643	1.01056	1.00411
Mill2	0.0140496	0.174658	1.05331	0.0749241	1.05331	1.64406	1.56086
Sept6	0.0140616	0.174682	1.01224	0.0175565	1.01224	1.06393	1.05106
Rpn1	0.0140827	0.174819	1.03153	0.0447819	1.03153	1.1757	1.13977
Prkx	0.0141209	0.175167	1.02553	0.0363629	1.02553	1.11297	1.08527
Tssc1	0.0141782	0.175752	1.02242	0.0319931	1.02242	1.13639	1.11147
Ptpn18	0.0141956	0.175843	1.01697	0.0242776	1.01697	1.05272	1.03516
Gja5	0.0142085	0.175877	1.00286	0.00411633	1.00286	1.02584	1.02292
Uqcrq	0.0143146	0.176886	0.959892	-0.0590559	-1.04178	1.58424	1.65044
Ccdc58	0.0143154	0.176886	0.974158	-0.0377726	-1.02653	1.20925	1.24133
Slc10a6	0.0143206	0.176886	1.02909	0.0413693	1.02909	1.17326	1.14009
Gm26573	0.0143705	0.177376	1.0201	0.0287094	1.0201	1.07034	1.04925
Ndrg2	0.0143852	0.177398	0.960697	-0.0578463	-1.04091	1.25651	1.30792
Acap1	0.0144008	0.177398	1.00741	0.010651	1.00741	1.01224	1.0048
Hmbs	0.014403	0.177398	0.986419	-0.0197275	-1.01377	1.02484	1.03895
Mgat5	0.0145007	0.178475	1.04728	0.0666407	1.04728	1.52984	1.46078
Murc	0.0145834	0.179366	0.991608	-0.0121576	-1.00846	1.01146	1.02002
Tcf7	0.0146159	0.179413	1.00437	0.00629385	1.00437	1.00577	1.00139
Rpl22	0.0146309	0.179413	0.965067	-0.0512984	-1.0362	1.21338	1.2573
Tbc1d4	0.0146377	0.179413	0.965338	-0.0508939	-1.03591	1.81852	1.88382
Prelp	0.0146387	0.179413	1.0102	0.0146368	1.0102	1.16863	1.15683
Atp5j2	0.014639	0.179413	0.953461	-0.0687548	-1.04881	1.43775	1.50793
Erich1	0.0147269	0.180364	1.00045	0.000646121	1.00045	1.09117	1.09069
Cfl1	0.014739	0.180384	1.01363	0.0195309	1.01363	1.17352	1.15774
Fbxl4	0.0148539	0.181605	0.97283	-0.0397401	-1.02793	1.18809	1.22127
Gabbr1	0.0148597	0.181605	1.02896	0.0411916	1.02896	1.20418	1.17028
Gm4955	0.0148985	0.181796	1.00738	0.0106098	1.00738	1.0123	1.00488
Sh3gl3	0.0148994	0.181796	0.997178	-0.00407704	-1.00283	1.0126	1.01546
Bcl6	0.0149068	0.181796	0.955514	-0.0656508	-1.04656	1.33772	1.4
Ppp2r5c	0.0149292	0.181941	1.04969	0.0699566	1.04969	1.65251	1.57429
Slc17a9	0.0149554	0.182133	1.01791	0.0256115	1.01791	1.06064	1.04197
C130050O18Rik	0.0149734	0.182154	1.00666	0.00957365	1.00666	1.01341	1.00671
Chst3	0.0149782	0.182154	1.01047	0.015026	1.01047	1.02228	1.01168
Ctse	0.0149916	0.182189	1.00742	0.0106686	1.00742	1.0129	1.00544
Acadvl	0.0150297	0.182392	0.967306	-0.0479563	-1.0338	1.2133	1.25431
Pkp4	0.0150398	0.182392	1.00754	0.0108423	1.00754	1.69327	1.68059
Ptafr	0.0150423	0.182392	1.01253	0.0179586	1.01253	1.03151	1.01875
Scpep1	0.0150503	0.182392	1.0254	0.0361924	1.0254	1.12329	1.09546
Trmt13	0.015091	0.182757	1.00608	0.00874909	1.00608	1.16257	1.15554
Csmd1	0.0151264	0.183058	1.04578	0.064578	1.04578	1.35661	1.29722
Fam134b	0.0151499	0.183214	1.03427	0.048613	1.03427	1.20561	1.16567
Ltb	0.0151823	0.183246	1.00648	0.00932549	1.00648	1.01105	1.00453
Rdh13	0.0151832	0.183246	0.986862	-0.0190799	-1.01331	1.04982	1.0638
Nat8l	0.0151842	0.183246	0.986695	-0.0193236	-1.01348	1.035	1.04895
Dcaf6	0.0152401	0.183793	0.96119	-0.0571063	-1.04038	2.02243	2.10409
Rnf32	0.0152839	0.184193	1.01011	0.0145099	1.01011	1.03451	1.02416
Gbf1	0.0153067	0.184339	0.949308	-0.0750519	-1.0534	1.95429	2.05865
Glipr2	0.0153561	0.184807	1.01593	0.0227963	1.01593	1.04581	1.02941
Gm43614	0.0154463	0.185534	1.00407	0.00586627	1.00407	1.00482	1.00074
Ces1f	0.0154518	0.185534	0.972607	-0.0400705	-1.02816	1.08545	1.11602
RP23-89C10.5	0.0154526	0.185534	0.990152	-0.014278	-1.00995	1.0073	1.01732
Slc4a4	0.0154594	0.185534	0.953302	-0.0689948	-1.04899	3.1151	3.26769
Grhl1	0.0154728	0.185558	0.985505	-0.0210653	-1.01471	1.02979	1.04494
Neo1	0.0154827	0.185558	1.03577	0.0506981	1.03577	2.09086	2.01866
Gm11808	0.0155003	0.18564	0.970476	-0.0432356	-1.03042	1.18393	1.21994
Abhd10	0.0155216	0.185766	0.980028	-0.0291057	-1.02038	1.04602	1.06733
Ros1	0.0155413	0.185777	1.00494	0.00711145	1.00494	1.00699	1.00204
Gm16982	0.0155441	0.185777	1.00689	0.0099077	1.00689	1.01211	1.00518
Cxcl14	0.0155546	0.185777	1.0073	0.0104909	1.0073	1.02447	1.01704
Kif6	0.0155752	0.185815	0.985929	-0.0204438	-1.01427	1.039	1.05383
Satb1	0.0155945	0.185815	1.02512	0.0357981	1.02512	1.10892	1.08174
Gm17428	0.0155976	0.185815	0.997544	-0.00354695	-1.00246	1.00198	1.00445
Abhd18	0.0156007	0.185815	0.96367	-0.0533896	-1.0377	1.29999	1.349
Tnfaip8l3	0.0156324	0.186066	1.01944	0.0277838	1.01944	1.07985	1.05925
Nkx2-5	0.0156583	0.186146	0.995974	-0.00581951	-1.00404	1.01554	1.01965
Fam172a	0.0156688	0.186146	1.05197	0.0730886	1.05197	3.1226	2.96834
Tpgs2	0.0156714	0.186146	1.01295	0.0185696	1.01295	1.03659	1.02333
Zfp385a	0.015699	0.186346	1.01523	0.0218022	1.01523	1.07122	1.05515
Taf9b	0.0157222	0.186494	1.00544	0.00782534	1.00544	1.02851	1.02295
Ndfip1	0.0157603	0.186754	1.02731	0.0388754	1.02731	1.52638	1.4858
Grap2	0.015783	0.186754	1.0065	0.0093503	1.0065	1.01153	1.005
Ly6g5b	0.0157991	0.186754	0.998611	-0.00200463	-1.00139	1.00014	1.00153
C130060K24Rik	0.0158104	0.186754	0.9957	-0.00621733	-1.00432	1.00359	1.00793
Zfp248	0.0158141	0.186754	0.989984	-0.0145234	-1.01012	1.05354	1.0642
Ikzf2	0.015815	0.186754	0.957361	-0.0628644	-1.04454	1.36868	1.42963
Mcu	0.0158195	0.186754	1.05996	0.0840054	1.05996	2.25539	2.12781
Cd19	0.0158389	0.186856	1.00669	0.00962085	1.00669	1.01027	1.00355
Galnt10	0.0158746	0.187149	1.03529	0.0500343	1.03529	1.25338	1.21066
Ppil3	0.0158861	0.187158	1.01895	0.0270768	1.01895	1.08714	1.06693
Trim9	0.0159541	0.187755	0.999475	-0.000757908	-1.00053	1.00304	1.00356
Arl1	0.0159643	0.187755	0.973954	-0.0380738	-1.02674	1.10441	1.13394
Chid1	0.0159692	0.187755	1.01195	0.0171365	1.01195	1.07764	1.06492
Noct	0.0159829	0.187788	0.966864	-0.0486156	-1.03427	1.14258	1.18174
Bysl	0.0160003	0.187865	0.995839	-0.00601521	-1.00418	1.03049	1.03479
Rab33a	0.0160191	0.187958	1.00454	0.00653896	1.00454	1.01038	1.00581
Slc22a14	0.0160387	0.187985	0.992091	-0.0114554	-1.00797	1.06805	1.07656
Kcnn2	0.016043	0.187985	0.97177	-0.0413137	-1.02905	1.13834	1.17141
Cfh	0.0160552	0.188001	1.04807	0.0677318	1.04807	5.56768	5.31233
Gm14211	0.0162698	0.190385	0.976141	-0.0348388	-1.02444	1.07105	1.09723
Farp1	0.0163343	0.190634	1.03722	0.052722	1.03722	1.6707	1.61075
Gm10549	0.0163348	0.190634	1.00032	0.000466713	1.00032	1.00134	1.00102
Rab27a	0.0163387	0.190634	0.967634	-0.047467	-1.03345	1.23865	1.28009
Rap2a	0.0163402	0.190634	1.03045	0.043276	1.03045	1.18088	1.14598
Bbs2	0.0163568	0.190634	1.01884	0.0269321	1.01884	1.07017	1.05038
Ctcf	0.016357	0.190634	1.04235	0.0598461	1.04235	1.40083	1.34391
Ndufc2	0.0163703	0.190661	0.989829	-0.0147492	-1.01028	1.23851	1.25124
Vav2	0.0164125	0.191024	1.03839	0.0543481	1.03839	1.29775	1.24978
Vwa5a	0.0164242	0.191032	1.03831	0.0542349	1.03831	1.33132	1.2822
Atg5	0.0165063	0.191858	0.967239	-0.0480552	-1.03387	1.16275	1.20213
B4galnt1	0.0165184	0.19187	1.00626	0.00900572	1.00626	1.01381	1.0075
Insig1	0.0165616	0.192243	0.965312	-0.0509325	-1.03593	1.18549	1.22809
Trdn	0.0165939	0.192379	0.945331	-0.0811083	-1.05783	1.44656	1.53021
Chchd1	0.0165955	0.192379	1.01098	0.0157523	1.01098	1.11386	1.10176
Kiz	0.0166538	0.192925	1.05765	0.0808611	1.05765	1.86891	1.76704
Bloc1s6	0.0166649	0.192926	1.01518	0.0217334	1.01518	1.04411	1.0285
Hs3st3a1	0.0166904	0.192985	1.01592	0.0227859	1.01592	1.04474	1.02837
Mdh1	0.0166923	0.192985	0.954121	-0.0677555	-1.04808	1.89177	1.98273
Ms4a8a	0.0167158	0.193128	1.01074	0.0154166	1.01074	1.02287	1.01199
Pdp2	0.0167397	0.193276	0.988664	-0.0164474	-1.01147	1.00992	1.0215
Hal	0.0167598	0.193379	1.00653	0.00939309	1.00653	1.01056	1.004
Kcnh8	0.0168094	0.193822	0.998977	-0.00147625	-1.00102	1.0025	1.00353
Itpr3	0.0168537	0.194204	1.02988	0.0424698	1.02988	1.17234	1.13833
Zfc3h1	0.016884	0.194373	1.04864	0.0685224	1.04864	1.69138	1.61292
Bag4	0.0168908	0.194373	0.971847	-0.0411988	-1.02897	1.10185	1.13377
Ppp1r2	0.0169199	0.194579	0.987895	-0.0175711	-1.01225	1.42567	1.44314
Ezr	0.0169488	0.194782	1.04352	0.061459	1.04352	1.65755	1.58842
Zhx3	0.0169963	0.195082	0.950892	-0.0726462	-1.05164	1.82868	1.92312
Phb2	0.0169974	0.195082	0.973363	-0.0389501	-1.02737	1.101	1.13113
5031425F14Rik	0.0170489	0.195544	1.00201	0.00288982	1.00201	1.00544	1.00343
Wdr17	0.0170661	0.195612	1.02113	0.030162	1.02113	1.99763	1.9563
Aspg	0.0170843	0.195691	0.976163	-0.0348057	-1.02442	1.0599	1.08579
Th	0.0171511	0.196327	1.00376	0.00541622	1.00376	1.00594	1.00217
Tll1	0.0172043	0.196697	1.05711	0.0801252	1.05711	1.6957	1.60409
Tshr	0.0172109	0.196697	0.972311	-0.0405102	-1.02848	1.06631	1.09668
Tpt1	0.0172175	0.196697	0.949449	-0.074837	-1.05324	2.35701	2.4825
Tnip3	0.0172585	0.196839	1.00851	0.0122226	1.00851	1.01538	1.00681
Sat1	0.01726	0.196839	1.0245	0.0349159	1.0245	1.31287	1.28148
Pop5	0.017264	0.196839	0.985178	-0.0215439	-1.01505	1.02947	1.04496
Asb15	0.0172793	0.196884	0.990342	-0.0140007	-1.00975	1.00571	1.01552
Zfp811	0.0173433	0.197484	1.01099	0.0157644	1.01099	1.02405	1.01292
Adam5	0.0173635	0.197584	1.00658	0.00946247	1.00658	1.01044	1.00383
4933434E20Rik	0.0173878	0.197634	0.965667	-0.0504017	-1.03555	1.21028	1.25331
Frmd8	0.0173937	0.197634	1.01989	0.0284074	1.01989	1.07873	1.0577
Rraga	0.0174127	0.197634	0.992978	-0.010166	-1.00707	1.04342	1.0508
Rpl22l1	0.0174135	0.197634	0.992962	-0.01019	-1.00709	1.05608	1.06357
F5	0.0174295	0.197641	1.00851	0.0122281	1.00851	1.02108	1.01246
Zdhhc9	0.0174369	0.197641	1.01704	0.024382	1.01704	1.09417	1.07583
Lama3	0.0174538	0.197703	1.02237	0.0319223	1.02237	1.08756	1.06376
Gm26737	0.0174822	0.197896	0.999557	-0.000639474	-1.00044	1.0024	1.00285
Pilrb1	0.0175109	0.198068	1.00464	0.00667932	1.00464	1.00669	1.00204
Cdkn1b	0.0175202	0.198068	1.02923	0.0415654	1.02923	1.15647	1.12362
Col14a1	0.0175349	0.198105	1.05485	0.077044	1.05485	1.60666	1.52311
Polr3a	0.0175572	0.198228	1.01893	0.0270484	1.01893	1.10839	1.0878
Clec12a	0.0176324	0.198844	1.00844	0.012127	1.00844	1.01558	1.00708
Mfhas1	0.0176348	0.198844	1.0418	0.0590714	1.0418	1.33686	1.28322
Trim11	0.0176858	0.19929	1.01489	0.0213217	1.01489	1.10197	1.0858
Minos1	0.017717	0.199512	0.971398	-0.0418661	-1.02944	1.38488	1.42566
Tox	0.0177458	0.199707	0.96441	-0.0522819	-1.0369	1.40938	1.46139
Ormdl2	0.0177737	0.199763	1.01595	0.0228237	1.01595	1.06324	1.04656
Chuk	0.0177744	0.199763	0.964151	-0.0526696	-1.03718	1.22746	1.2731
Myom2	0.0177854	0.199763	0.976057	-0.0349622	-1.02453	1.11927	1.14672
Amica1	0.0178019	0.19982	1.00325	0.00468008	1.00325	1.00552	1.00226
B430203G13Rik	0.0178305	0.19992	0.997404	-0.00374962	-1.0026	1.00911	1.01173
Otud7b	0.0178419	0.19992	1.05048	0.0710467	1.05048	1.74243	1.6587
B3gnt5	0.0178455	0.19992	1.00608	0.00875154	1.00608	1.01237	1.00624
Gpr65	0.0178607	0.199961	1.00539	0.00775141	1.00539	1.00825	1.00284
Pkhd1l1	0.0179059	0.200338	1.06336	0.0886314	1.06336	3.41733	3.2137
Lmo2	0.0180071	0.20134	1.03305	0.0469036	1.03305	1.22254	1.18344
Zfp318	0.0180323	0.201492	1.02867	0.0407819	1.02867	1.17308	1.14038
Cd96	0.0180467	0.201523	1.00479	0.00689542	1.00479	1.00626	1.00147
Aco1	0.0180613	0.201557	0.960701	-0.0578403	-1.04091	1.2865	1.33913
Rapgef2	0.0181461	0.202267	1.05419	0.0761404	1.05419	2.63496	2.4995
Cacnb3	0.018151	0.202267	1.0016	0.00229972	1.0016	1.02558	1.02395
Ivd	0.0181599	0.202267	0.96813	-0.0467279	-1.03292	1.20055	1.24007
Nampt	0.0181742	0.202295	0.958317	-0.061425	-1.0435	1.39943	1.4603
Vcpkmt	0.0181882	0.202321	1.00297	0.0042736	1.00297	1.00829	1.00531
Galm	0.0182165	0.2024	0.968612	-0.0460093	-1.03241	1.13008	1.1667
Casp1	0.018222	0.2024	1.00221	0.00319158	1.00221	1.02457	1.02231
Padi4	0.0182302	0.2024	1.00748	0.010757	1.00748	1.01283	1.0053
Cd80	0.0183021	0.202942	1.00953	0.0136875	1.00953	1.01962	1.00999
Pdk4	0.0183025	0.202942	0.955331	-0.0659274	-1.04676	1.34464	1.40751
Tcaf1	0.0183842	0.203718	1.03737	0.0529324	1.03737	1.3541	1.30531
Cyc1	0.0184483	0.204298	0.962439	-0.0552331	-1.03903	1.25642	1.30546
Aox3	0.0184881	0.204608	1.02098	0.0299505	1.02098	1.07479	1.0527
Crtc1	0.0185023	0.204634	1.02076	0.0296388	1.02076	1.1326	1.10957
Gm16685	0.0186505	0.206142	0.976987	-0.0335885	-1.02355	1.05874	1.08368
Ttc5	0.0186824	0.206363	1.01009	0.0144772	1.01009	1.12275	1.11154
Ywhab	0.0187633	0.206995	0.966817	-0.0486854	-1.03432	1.35948	1.40614
Nefm	0.0187635	0.206995	1.00075	0.00107559	1.00075	1.00458	1.00383
Uqcr11	0.0187882	0.207047	0.969661	-0.044447	-1.03129	1.62992	1.68092
Nfatc1	0.0187921	0.207047	1.03772	0.0534136	1.03772	1.28429	1.23761
Chil3	0.0188144	0.207073	1.00348	0.0050111	1.00348	1.00427	1.00079
Misp	0.0188253	0.207073	0.994707	-0.00765708	-1.00532	1.01481	1.02021
Mef2c	0.0188302	0.207073	1.05602	0.078635	1.05602	2.03755	1.92946
Pilrb2	0.0188538	0.207075	1.00576	0.00829033	1.00576	1.00879	1.00301
Rps14	0.0188543	0.207075	0.968761	-0.0457872	-1.03225	1.20356	1.24237
Nell2	0.0188759	0.20718	1.00177	0.00255162	1.00177	1.01278	1.01099
Snx16	0.0189775	0.208158	0.977628	-0.0326421	-1.02288	1.06099	1.08527
Ap4e1	0.0189989	0.208158	1.05693	0.0798862	1.05693	2.01531	1.90675
Pfkfb3	0.0190009	0.208158	0.959557	-0.0595594	-1.04215	1.66834	1.73866
Recql4	0.0190609	0.208625	1.00421	0.00606369	1.00421	1.00581	1.00159
Acpp	0.0190701	0.208625	1.00571	0.00821119	1.00571	1.00903	1.0033
Apobec2	0.0190907	0.208625	0.98504	-0.0217451	-1.01519	1.0513	1.06727
Gm15498	0.0190917	0.208625	1.00494	0.00710628	1.00494	1.00688	1.00193
Spta1	0.0191081	0.208673	1.00622	0.00894779	1.00622	1.01953	1.01322
Trpc4ap	0.0191803	0.209329	1.04118	0.0582153	1.04118	1.43941	1.38248
Casp8	0.019207	0.209489	1.03019	0.0429092	1.03019	1.17149	1.13716
Galnt11	0.0192296	0.209604	1.03318	0.0470855	1.03318	1.22734	1.18793
Bmp10	0.0192863	0.21009	0.985865	-0.0205385	-1.01434	1.03053	1.0453
Lrrc8b	0.0193149	0.210269	1.02062	0.0294483	1.02062	1.08032	1.05849
Dnajc9	0.0193419	0.210431	0.992084	-0.0114656	-1.00798	1.01188	1.01996
Esr1	0.0195112	0.21214	0.948996	-0.0755268	-1.05375	1.98467	2.09134
Zfp729a	0.0195948	0.212833	1.01249	0.0179074	1.01249	1.06779	1.05461
Purg	0.0195995	0.212833	1.03703	0.0524633	1.03703	1.30326	1.25672
Ifit3	0.0196375	0.213112	1.0156	0.0223279	1.0156	1.04429	1.02825
Bptf	0.0196724	0.213317	1.04915	0.0692246	1.04915	1.84401	1.75761
Paqr5	0.019681	0.213317	1.004	0.005762	1.004	1.00532	1.00132
Tpm3	0.0197965	0.214435	1.04358	0.0615427	1.04358	1.44403	1.38372
Bag6	0.0198189	0.214544	0.993219	-0.00981591	-1.00683	1.08685	1.09427
Kcnn4	0.0198725	0.214946	1.0083	0.0119275	1.0083	1.04298	1.03439
Zscan18	0.0198808	0.214946	1.00591	0.00850652	1.00591	1.00948	1.00355
Galnt7	0.0199167	0.215199	1.03928	0.0555865	1.03928	1.31553	1.26581
Igfbp7	0.0200401	0.216399	1.04789	0.0674866	1.04789	1.83916	1.75511
Cd200r4	0.0200643	0.216524	1.00524	0.00754188	1.00524	1.00734	1.00209
Sstr2	0.020167	0.217378	1.00042	0.000600417	1.00042	1.00197	1.00155
Tsfm	0.0201907	0.217378	0.99469	-0.00768102	-1.00534	1.04737	1.05296
Fam188b	0.0201908	0.217378	1.02783	0.039595	1.02783	1.14288	1.11194
Map4k1	0.0202135	0.217378	1.00908	0.0130444	1.00908	1.01854	1.00937
Morf4l1	0.0202272	0.217378	0.96232	-0.055411	-1.03916	1.36649	1.42
Vmn2r26	0.0202418	0.217378	1.0044	0.00633661	1.0044	1.00524	1.00084
Mroh2a	0.0202421	0.217378	1.00907	0.0130209	1.00907	1.01926	1.0101
Cacna1c	0.0202626	0.217378	0.93547	-0.0962366	-1.06898	1.71224	1.83035
Rtf1	0.0202784	0.217378	1.03961	0.0560478	1.03961	1.38346	1.33075
Samd9l	0.0202859	0.217378	1.0377	0.0533905	1.0377	1.28536	1.23866
Havcr2	0.0202897	0.217378	1.00467	0.00672723	1.00467	1.00839	1.0037
Mtfp1	0.0202952	0.217378	0.988202	-0.0171224	-1.01194	1.02188	1.03408
Abi1	0.0203063	0.217378	1.03947	0.0558532	1.03947	4.05915	3.905
Gnaq	0.0203464	0.217673	1.03882	0.0549474	1.03882	3.25449	3.13287
Gab3	0.0203611	0.217696	1.03275	0.0464883	1.03275	1.20743	1.16914
Lama4	0.020375	0.21771	0.960423	-0.0582578	-1.04121	3.18238	3.31352
Fcer1g	0.0204161	0.218015	1.0207	0.0295623	1.0207	1.07901	1.05713
Steap1	0.0204545	0.21829	1.00297	0.00427189	1.00297	1.00375	1.00079
Acp6	0.0205886	0.219586	0.98257	-0.0253672	-1.01774	1.04808	1.06667
Taf1	0.0206175	0.219759	0.970362	-0.0434045	-1.03054	1.33821	1.37908
Slc24a2	0.0206461	0.219929	0.996735	-0.0047185	-1.00328	1.11482	1.11847
Serpinb1a	0.0206902	0.220264	1.01503	0.0215187	1.01503	1.05269	1.03711
Galnt6	0.0207076	0.220313	1.01386	0.0198591	1.01386	1.04689	1.03258
Loxl1	0.0207517	0.220648	1.04456	0.0629017	1.04456	1.42226	1.36158
Dsp	0.0207924	0.220945	1.0023	0.00331471	1.0023	1.16653	1.16385
Coro2a	0.0208266	0.22099	1.01373	0.0196792	1.01373	1.03799	1.02393
Cideb	0.0208307	0.22099	1.00335	0.00482874	1.00335	1.00427	1.00091
Pfdn1	0.0208349	0.22099	1.03167	0.0449831	1.03167	1.19171	1.15513
Pcf11	0.0208882	0.22142	0.960753	-0.0577623	-1.04085	1.38722	1.44389
Plekhb2	0.0210548	0.22305	1.02809	0.039961	1.02809	1.16986	1.13791
Sh3d19	0.0210919	0.223306	1.04003	0.0566201	1.04003	1.77869	1.71024
Gm10435	0.0211293	0.223566	1.00051	0.000729603	1.00051	1.00241	1.00191
Hspbap1	0.0211557	0.223708	1.0255	0.0363334	1.0255	1.1231	1.09517
Kif23	0.0212105	0.224151	1.00857	0.0123111	1.00857	1.01867	1.01001
Cyp4f13	0.0212388	0.224314	0.988537	-0.0166337	-1.0116	1.18706	1.20083
Fbxo45	0.0213084	0.224842	0.981573	-0.0268326	-1.01877	1.08688	1.10728
BC094916	0.0213148	0.224842	1.00547	0.00787504	1.00547	1.00831	1.00282
Cyp2ab1	0.0213431	0.224958	1.00759	0.0109123	1.00759	1.01351	1.00587
Igf1	0.0213517	0.224958	1.00532	0.00765136	1.00532	1.48461	1.47675
Nfxl1	0.0213712	0.225027	1.02947	0.0419061	1.02947	1.17821	1.14448
Rarg	0.0214094	0.225292	1.02874	0.0408837	1.02874	1.1886	1.15539
Lrrn1	0.0214925	0.225922	1.00261	0.00375923	1.00261	1.00302	1.00041
Supv3l1	0.0214952	0.225922	0.977102	-0.0334187	-1.02343	1.0706	1.09569
Tomm40	0.0215216	0.226062	0.969146	-0.0452135	-1.03184	1.16275	1.19976
Enah	0.0215452	0.226172	0.973827	-0.0382627	-1.02688	1.19482	1.22694
A930029G22Rik	0.0215918	0.22652	1.00715	0.0102798	1.00715	1.01373	1.00653
Plvap	0.0216044	0.22652	0.969551	-0.0446106	-1.0314	1.16828	1.20497
Tspan17	0.0216375	0.226663	1.01135	0.0162871	1.01135	1.03912	1.02746
Trp53	0.0216442	0.226663	0.977385	-0.0330012	-1.02314	1.07322	1.09805
Ap5s1	0.021684	0.226943	0.997929	-0.00299102	-1.00208	1.02423	1.02635
Tubb6	0.0217613	0.227615	1.01017	0.0145929	1.01017	1.04641	1.03588
Rad52	0.0218082	0.227967	1.02031	0.0290146	1.02031	1.09227	1.07053
Bin3	0.0218764	0.228543	1.02316	0.0330249	1.02316	1.13278	1.10715
Abcd2	0.0218942	0.228591	0.960986	-0.0574131	-1.0406	1.21984	1.26936
Stard13	0.0219538	0.228968	0.97618	-0.0347803	-1.0244	1.13087	1.15847
Toe1	0.0219653	0.228968	1.01197	0.0171628	1.01197	1.03157	1.01937
Mapt	0.0219749	0.228968	0.974095	-0.0378656	-1.02659	1.10243	1.13174
Gm13248	0.0219832	0.228968	1.00554	0.00796798	1.00554	1.0265	1.02085
Daglb	0.0220722	0.229696	1.03494	0.0495485	1.03494	1.23778	1.19599
Cd53	0.0220796	0.229696	1.0175	0.0250307	1.0175	1.05543	1.03727
Eif2d	0.0221107	0.229882	1.02407	0.0343112	1.02407	1.11713	1.09088
Atp6ap1l	0.0221297	0.229942	1.00038	0.000552406	1.00038	1.00144	1.00106
Zfp672	0.0221523	0.230039	0.9788	-0.0309146	-1.02166	1.17878	1.20431
Jakmip3	0.0222406	0.230818	1.00793	0.0113988	1.00793	1.02217	1.01412
Tnnc1	0.0222733	0.231018	0.956331	-0.0644177	-1.04566	1.34531	1.40674
Cdh13	0.0222975	0.231106	0.987011	-0.0188623	-1.01316	3.35172	3.39583
Man2b2	0.0223188	0.231106	1.01103	0.0158227	1.01103	1.03256	1.02129
Gm26917	0.0223217	0.231106	0.953996	-0.0679445	-1.04822	1.56841	1.64404
Ppm1e	0.022337	0.231127	0.996949	-0.00440909	-1.00306	1.10246	1.10583
Rbm24	0.0223601	0.231227	0.964859	-0.0516099	-1.03642	1.15463	1.19669
Nr1h4	0.0223818	0.231315	1.02684	0.0382054	1.02684	1.12524	1.09583
Rexo2	0.0224701	0.232044	1.02076	0.0296492	1.02076	1.17084	1.14702
Folh1	0.0224792	0.232044	1.02051	0.0292838	1.02051	1.07511	1.0535
Bphl	0.0225488	0.232616	0.99262	-0.0106862	-1.00743	1.06064	1.06853
Mocs3	0.0225756	0.232616	0.996523	-0.00502547	-1.00349	1.00452	1.00802
Bbs9	0.0225793	0.232616	1.04214	0.0595553	1.04214	1.44195	1.38363
Atp5g1	0.0226259	0.232616	0.983688	-0.0237277	-1.01658	1.496	1.52081
Adgrl1	0.0226304	0.232616	1.01285	0.0184169	1.01285	1.11998	1.10578
Ptgis	0.0226331	0.232616	1.05226	0.0734961	1.05226	1.78925	1.70038
Gm28873	0.0226337	0.232616	1.01084	0.0155592	1.01084	1.0261	1.01509
Plppr1	0.0226419	0.232616	1.00174	0.00251212	1.00174	1.00829	1.00654
Sec14l2	0.0227581	0.233671	1.00189	0.00272834	1.00189	1.006	1.0041
6530403H02Rik	0.0227792	0.23375	0.991131	-0.0128524	-1.00895	1.01644	1.02554
Farsb	0.0227972	0.233796	1.02977	0.042321	1.02977	1.26687	1.23025
Slco2b1	0.0228268	0.233929	1.03061	0.0435038	1.03061	1.16446	1.12987
A830080D01Rik	0.0228428	0.233929	1.0308	0.0437706	1.0308	1.19012	1.15455
Cd59b	0.0228508	0.233929	0.989159	-0.0157255	-1.01096	1.01107	1.02215
Gm21807	0.0228641	0.233929	1.02447	0.0348747	1.02447	1.11139	1.08484
Sec61a2	0.0229644	0.234744	0.967107	-0.0482529	-1.03401	1.22381	1.26543
Stk32a	0.0229709	0.234744	1.00564	0.00811413	1.00564	1.01924	1.01352
Rgs12	0.0229844	0.234744	1.00847	0.0121751	1.00847	1.11828	1.10888
Susd1	0.0230009	0.234774	1.01218	0.0174708	1.01218	1.03092	1.01851
Zfp57	0.0230806	0.235449	1.00465	0.00669144	1.00465	1.06048	1.05557
Egfr	0.0230989	0.235498	1.05664	0.0794857	1.05664	2.02026	1.91196
Rps29	0.0231186	0.23556	0.962313	-0.0554214	-1.03916	1.65399	1.71876
Rtp3	0.0232098	0.23635	0.997432	-0.00371001	-1.00257	1.00526	1.00785
Mob3a	0.0232409	0.236528	1.00198	0.00285544	1.00198	1.03819	1.03614
Cyp27a1	0.0232708	0.236693	1.02818	0.0400964	1.02818	1.1608	1.12898
Dennd4a	0.0233095	0.236737	1.0448	0.0632205	1.0448	1.7598	1.68435
Yif1b	0.0233276	0.236737	0.981751	-0.0265713	-1.01859	1.03882	1.05813
Gm29650	0.023336	0.236737	1.00413	0.00594254	1.00413	1.00814	1.00399
Slc30a1	0.023338	0.236737	1.0169	0.0241715	1.0169	1.05716	1.0396
Smarca5	0.0233434	0.236737	1.03744	0.0530281	1.03744	1.36559	1.3163
Edf1	0.0233749	0.236846	0.984524	-0.022501	-1.01572	1.05637	1.07297
Ccdc144b	0.0233966	0.236846	0.99592	-0.00589881	-1.0041	1.00724	1.01137
Nup133	0.0234104	0.236846	1.01982	0.0283145	1.01982	1.08411	1.06304
Pus10	0.0234328	0.236846	0.974415	-0.0373921	-1.02626	1.29207	1.326
Gbas	0.0234405	0.236846	1.02186	0.0311941	1.02186	1.48842	1.45659
Gm26835	0.0234432	0.236846	0.976099	-0.0348999	-1.02449	1.15321	1.18145
Adsl	0.0234497	0.236846	1.01169	0.0167621	1.01169	1.08349	1.07098
Runx1t1	0.0234887	0.237102	1.04004	0.0566376	1.04004	1.37789	1.32484
Myo1c	0.0235282	0.237362	0.974164	-0.0377641	-1.02652	1.29817	1.3326
Tmem101	0.023591	0.237786	0.994995	-0.00723941	-1.00503	1.00846	1.01354
Gm15747	0.0235976	0.237786	1.00495	0.00711795	1.00495	1.00804	1.00308
Lonrf3	0.0236315	0.23792	0.985001	-0.0218035	-1.01523	1.0258	1.04142
Dnase1l3	0.0236406	0.23792	1.00412	0.0059277	1.00412	1.00569	1.00157
Mamdc2	0.0236521	0.23792	1.0218	0.0311189	1.0218	1.07885	1.05583
Gm13816	0.0236882	0.238012	1.01544	0.0221036	1.01544	1.04966	1.0337
Rbl1	0.0236886	0.238012	1.01688	0.0241473	1.01688	1.05596	1.03843
Cubn	0.0237192	0.23811	1.00066	0.000950464	1.00066	1.0124	1.01174
Tgs1	0.0237258	0.23811	0.970928	-0.042564	-1.02994	1.17679	1.21203
Lyz1	0.0237461	0.238175	1.0096	0.013787	1.0096	1.01983	1.01013
Cep89	0.0237649	0.238226	1.02229	0.031811	1.02229	1.10947	1.08527
Alpk1	0.0237951	0.238391	1.03841	0.0543814	1.03841	1.34948	1.29956
Ikbkap	0.0238901	0.239134	1.00585	0.00841844	1.00585	1.16638	1.1596
Cd247	0.0238968	0.239134	1.01267	0.0181657	1.01267	1.03104	1.01814
6030407O03Rik	0.0239181	0.239186	1.02613	0.0372159	1.02613	1.11945	1.09095
Zmiz1	0.0239296	0.239186	1.04213	0.05954	1.04213	2.95511	2.83563
Ppp2ca	0.0239691	0.239276	0.967593	-0.0475276	-1.03349	1.44418	1.49254
Rpl26	0.0239771	0.239276	0.969323	-0.0449506	-1.03165	1.29427	1.33523
Car8	0.02398	0.239276	0.95252	-0.0701792	-1.04985	1.41378	1.48425
Tmem216	0.0240068	0.239405	1.00324	0.00467313	1.00324	1.0388	1.03544
Spice1	0.0240592	0.239783	1.01827	0.0261251	1.01827	1.10517	1.08534
C6	0.0240723	0.239783	1.00649	0.0093379	1.00649	1.01055	1.00403
Mtmr12	0.0240877	0.239798	1.01685	0.024106	1.01685	1.21368	1.19357
Ryr1	0.0241442	0.240223	1.00465	0.00669429	1.00465	1.00667	1.00201
Foxo3	0.0241615	0.240257	1.04024	0.0569233	1.04024	1.86858	1.79628
Asb10	0.0241993	0.240495	0.992696	-0.0105765	-1.00736	1.0067	1.0141
H2-Aa	0.0242589	0.240949	1.03125	0.0443957	1.03125	1.18431	1.14842
Gm26555	0.0243193	0.241411	0.996236	-0.00544101	-1.00378	1.00747	1.01128
Gm29669	0.0243372	0.241451	0.979462	-0.029938	-1.02097	1.04817	1.07015
Pcca	0.0243833	0.24177	0.966416	-0.0492836	-1.03475	1.62293	1.67933
Serpina3g	0.0244253	0.242039	1.00289	0.00416677	1.00289	1.00819	1.00528
Trim2	0.0244388	0.242039	1.041	0.0579694	1.041	1.36268	1.30902
Gm29361	0.0244525	0.242039	1.00452	0.00651256	1.00452	1.00677	1.00223
Chfr	0.0244662	0.242039	1.03013	0.0428225	1.03013	1.27888	1.24148
Pfkfb4	0.0244889	0.242125	1.01343	0.0192513	1.01343	1.06442	1.05031
Pura	0.0245084	0.242169	1.03656	0.0518075	1.03656	1.62549	1.56816
Mpped2	0.0245213	0.242169	1.01193	0.0171076	1.01193	1.04988	1.0375
Tnfaip8	0.024542	0.242184	1.01287	0.0184501	1.01287	1.81196	1.78894
Col23a1	0.0245548	0.242184	0.972169	-0.0407208	-1.02863	1.11037	1.14216
Armcx3	0.0245647	0.242184	1.01904	0.0272037	1.01904	1.10364	1.08303
Lrrc36	0.0245957	0.242266	1.01144	0.0164151	1.01144	1.02982	1.01817
Fam114a1	0.024601	0.242266	1.02088	0.0298141	1.02088	1.36203	1.33417
Stox2	0.02462	0.242315	0.949544	-0.0746933	-1.05314	2.08546	2.19627
Gm16867	0.024697	0.242935	1.01978	0.028253	1.01978	1.1706	1.1479
Zfp37	0.024758	0.243398	1.01651	0.023629	1.01651	1.0523	1.0352
Gpr141	0.024837	0.243972	1.00738	0.0106035	1.00738	1.02128	1.0138
Dnase1l1	0.0248495	0.243972	1.02429	0.0346243	1.02429	1.12052	1.09395
Mylk3	0.0248587	0.243972	0.982445	-0.025551	-1.01787	1.19446	1.2158
Med13l	0.0248734	0.243979	1.05113	0.0719438	1.05113	2.38457	2.26857
Gabbr2	0.0249163	0.244261	1.00297	0.00428526	1.00297	1.00752	1.00453
Sh3bp2	0.0249884	0.24483	1.01591	0.0227694	1.01591	1.06644	1.04974
Gm15050	0.025088	0.24566	1.00143	0.0020587	1.00143	1.00906	1.00763
Slc38a1	0.0251014	0.24566	1.04381	0.0618552	1.04381	1.3866	1.32841
Gm10521	0.0251331	0.245831	1.0047	0.00676334	1.0047	1.00696	1.00225
Tbkbp1	0.0251788	0.246139	1.01163	0.0166879	1.01163	1.06656	1.0543
Zfp629	0.0252004	0.246212	1.00714	0.0102656	1.00714	1.04605	1.03863
Hrh2	0.0253124	0.247116	1.0089	0.0127839	1.0089	1.02351	1.01448
Gm30173	0.0253215	0.247116	0.983772	-0.0236038	-1.0165	1.02726	1.0442
Gm10000	0.0253862	0.247609	0.996002	-0.00577988	-1.00401	1.00021	1.00422
Ppip5k2	0.0254179	0.247651	0.971785	-0.0412908	-1.02903	1.20605	1.24106
Rasl12	0.0254191	0.247651	0.970885	-0.0426278	-1.02999	1.13441	1.16843
Gm26694	0.0254424	0.247738	0.973133	-0.0392907	-1.02761	1.55818	1.60119
Stx2	0.0254986	0.248146	1.00704	0.0101247	1.00704	1.13107	1.12316
Ctsc	0.0255651	0.248654	1.03072	0.0436553	1.03072	1.18658	1.15122
Emg1	0.0256297	0.249142	1.00473	0.00680111	1.00473	1.06445	1.05944
Gm11696	0.0256679	0.249374	1.0075	0.0107836	1.0075	1.01492	1.00736
Ddit3	0.0257263	0.249802	0.98467	-0.0222879	-1.01557	1.16901	1.18721
Rnf128	0.025785	0.2501	0.982285	-0.0257862	-1.01803	1.04082	1.05959
Stap1	0.0257859	0.2501	1.0112	0.0160714	1.0112	1.02695	1.01557
Camta1	0.0258646	0.250723	0.950524	-0.0732056	-1.05205	1.79609	1.88958
Szt2	0.025883	0.250761	1.01805	0.0258028	1.01805	1.06719	1.04827
Capn2	0.025978	0.251524	1.03951	0.0558978	1.03951	1.47834	1.42215
Slc35d2	0.0259907	0.251524	1.01715	0.0245386	1.01715	1.10312	1.08452
2610301B20Rik	0.0260593	0.252048	1.01942	0.0277452	1.01942	1.08073	1.06014
Rars	0.0261447	0.252609	1.0181	0.0258846	1.0181	1.13975	1.11948
Rps18-ps3	0.0261605	0.252609	0.984459	-0.0225976	-1.01579	1.06131	1.07807
Ykt6	0.0261611	0.252609	1.01354	0.01941	1.01354	1.08489	1.0704
Tnfrsf11a	0.0262485	0.253312	1.03216	0.0456665	1.03216	1.18254	1.14569
Gnb2l1	0.0263125	0.253788	0.970433	-0.0433002	-1.03047	1.18297	1.21901
Fam171a2	0.0264013	0.254243	1.00557	0.00800694	1.00557	1.03315	1.02743
Zfp821	0.0264017	0.254243	1.00512	0.00736138	1.00512	1.08225	1.07674
Uqcrh	0.0264036	0.254243	0.954627	-0.0669917	-1.04753	1.56919	1.64378
Zfp207	0.0264301	0.254291	0.970967	-0.0425058	-1.0299	1.63317	1.68201
Tuft1	0.0264421	0.254291	1.03132	0.0444868	1.03132	1.19544	1.15914
Plcb4	0.0264644	0.254291	0.953616	-0.0685203	-1.04864	3.35531	3.51851
Xlr5a	0.0264689	0.254291	1.00474	0.00682053	1.00474	1.07257	1.06751
Uqcrb	0.0264892	0.254291	0.959014	-0.0603758	-1.04274	1.34806	1.40567
Bod1l	0.0264974	0.254291	1.02769	0.0394008	1.02769	1.48707	1.447
Traf2	0.0265113	0.254291	1.00724	0.0104072	1.00724	1.06612	1.05846
Slc8b1	0.0265532	0.254509	1.0233	0.0332309	1.0233	1.11189	1.08657
Cep104	0.0265634	0.254509	1.0062	0.00891018	1.0062	1.1043	1.0975
Dnajc13	0.0265831	0.254558	1.03909	0.0553258	1.03909	1.54588	1.48772
Gm12359	0.026647	0.255029	1.01176	0.0168729	1.01176	1.03866	1.02658
Pla2g12a	0.0267963	0.256297	0.989389	-0.0153906	-1.01073	1.10162	1.11344
Taf4b	0.0268173	0.256297	0.980048	-0.0290755	-1.02036	1.05117	1.07257
Plxnc1	0.0268287	0.256297	1.02136	0.0304925	1.02136	1.1027	1.07964
Gm28905	0.0268386	0.256297	0.999353	-0.000933917	-1.00065	1.01481	1.01547
2510046G10Rik	0.0268909	0.256309	0.996974	-0.00437221	-1.00304	1.00222	1.00526
Zfp626	0.0268936	0.256309	0.998438	-0.00225522	-1.00156	1.05662	1.05827
Cbx4	0.026938	0.256309	0.976974	-0.0336077	-1.02357	1.07306	1.09835
Rin2	0.0269383	0.256309	1.04435	0.0626088	1.04435	1.5986	1.5307
Stac3	0.0269657	0.256309	0.995209	-0.00692901	-1.00481	1.00488	1.00972
D730003I15Rik	0.0269742	0.256309	1.01024	0.0146938	1.01024	1.02392	1.01354
Tmem2	0.0269919	0.256309	0.959486	-0.0596657	-1.04222	2.25412	2.3493
Rgag4	0.0269995	0.256309	1.00043	0.000624861	1.00043	1.00668	1.00625
1110017D15Rik	0.0270078	0.256309	1.00233	0.00335422	1.00233	1.01769	1.01533
Elac1	0.0270205	0.256309	0.984524	-0.0225024	-1.01572	1.02819	1.04436
Btbd7	0.0270244	0.256309	1.04179	0.0590699	1.04179	1.89117	1.8153
Trim36	0.0270308	0.256309	1.00585	0.00841405	1.00585	1.01124	1.00536
Wdfy1	0.027032	0.256309	1.02652	0.0377583	1.02652	1.26008	1.22753
Lgals2	0.0271012	0.256823	1.00741	0.0106446	1.00741	1.01392	1.00647
Scube1	0.0271172	0.256823	1.00485	0.00698691	1.00485	1.01108	1.00619
Clu	0.0271379	0.256823	0.986675	-0.0193532	-1.0135	1.59173	1.61323
D15Ertd621e	0.0271628	0.256823	1.03171	0.0450352	1.03171	1.22856	1.19081
A930018M24Rik	0.0271685	0.256823	1.00048	0.000687544	1.00048	1.00131	1.00083
Pdpr	0.0271751	0.256823	0.971455	-0.0417803	-1.02938	1.17382	1.20831
Angptl2	0.0272033	0.256949	0.999809	-0.000275429	-1.00019	1.16952	1.16974
St8sia2	0.0272931	0.257657	0.999752	-0.00035739	-1.00025	1.01662	1.01687
Atp7a	0.0273427	0.257985	1.03694	0.0523268	1.03694	1.36523	1.3166
Dffa	0.0273844	0.258232	0.997867	-0.00308064	-1.00214	1.05395	1.0562
Arfgef3	0.0273986	0.258232	0.991076	-0.0129323	-1.009	1.03953	1.04889
S100a7a	0.0274312	0.258399	1.00592	0.00852218	1.00592	1.01295	1.00699
Atp5b	0.027464	0.258567	0.951356	-0.0719432	-1.05113	2.4273	2.55141
Mtmr2	0.027482	0.258597	1.02306	0.0328891	1.02306	1.22905	1.20135
Lipc	0.027521	0.258823	0.997779	-0.00320804	-1.00223	1.00219	1.00442
Med28	0.0275749	0.259189	0.993242	-0.00978323	-1.0068	1.03784	1.0449
Loxl2	0.0276023	0.259306	1.02515	0.0358333	1.02515	1.28949	1.25785
Kctd13	0.0276331	0.25933	0.987344	-0.0183752	-1.01282	1.0298	1.043
Svil	0.0276348	0.25933	1.03144	0.044665	1.03144	3.21788	3.11978
Cftr	0.0277312	0.259969	1.0301	0.0427876	1.0301	1.17111	1.13689
Tctex1d4	0.0277345	0.259969	1.00285	0.00411117	1.00285	1.00338	1.00053
Chic2	0.0277478	0.259969	1.04282	0.0604858	1.04282	1.50632	1.44447
Mrvi1	0.027772	0.260055	1.02812	0.0400047	1.02812	1.1332	1.10221
Vcp	0.0278647	0.260782	0.997772	-0.00321721	-1.00223	1.34501	1.34801
Bdh2	0.0278808	0.260792	1.01156	0.016586	1.01156	1.03693	1.02508
Ntrk2	0.0279368	0.260806	0.969271	-0.0450287	-1.0317	1.12911	1.16491
Gm13561	0.027941	0.260806	1.00685	0.00985265	1.00685	1.0295	1.0225
Gm10479	0.0279417	0.260806	1.00786	0.0112892	1.00786	1.02467	1.01669
Jdp2	0.0279758	0.260806	1.02635	0.0375251	1.02635	1.15125	1.12169
Tmem50a	0.0279808	0.260806	1.03295	0.0467642	1.03295	1.24088	1.2013
Stau1	0.027983	0.260806	1.03676	0.0520883	1.03676	1.32346	1.27652
Spaca6	0.0279901	0.260806	1.01662	0.0237789	1.01662	1.36408	1.34178
Hr	0.0280025	0.260806	1.00507	0.00729766	1.00507	1.05102	1.04572
4732471J01Rik	0.0280247	0.260872	0.957724	-0.0623175	-1.04414	1.36665	1.42698
Pgap1	0.0280685	0.261139	1.02249	0.0320811	1.02249	1.11264	1.08817
Ly75	0.0280852	0.261155	1.00578	0.00831694	1.00578	1.0277	1.02179
Gm20652	0.0281497	0.261614	0.997628	-0.003426	-1.00238	1.00182	1.0042
Gm42791	0.028191	0.261858	0.986623	-0.0194285	-1.01356	1.01998	1.03381
Hivep2	0.0283081	0.262754	0.956998	-0.063412	-1.04493	3.58896	3.75022
Uhrf2	0.0283313	0.262754	1.02737	0.0389524	1.02737	1.70306	1.65769
Abhd12	0.0283343	0.262754	1.02609	0.0371606	1.02609	1.24304	1.21143
Ldlrad4	0.0283627	0.262754	1.05539	0.0777789	1.05539	3.9697	3.76135
Ankrd42	0.0283633	0.262754	0.995442	-0.00659137	-1.00458	1.03256	1.03729
Ttc22	0.0284109	0.263055	0.999509	-0.000708111	-1.00049	1.0011	1.0016
Ptger3	0.0284344	0.263087	0.968783	-0.0457552	-1.03222	1.27135	1.31232
Gm15632	0.0284447	0.263087	1.00302	0.00435005	1.00302	1.005	1.00197
Zmym1	0.0285245	0.263685	1.0129	0.0184848	1.0129	1.04376	1.03047
Gm43598	0.0285765	0.26396	0.997259	-0.00396017	-1.00275	1.01192	1.0147
Gm6563	0.028587	0.26396	0.988922	-0.0160707	-1.0112	1.01386	1.02522
Tmc5	0.0286024	0.26396	1.00321	0.00461895	1.00321	1.00727	1.00405
Fam98c	0.0286152	0.26396	1.00223	0.00321993	1.00223	1.02871	1.02641
Klf5	0.0287312	0.264791	1.00792	0.0113816	1.00792	1.02229	1.01425
Pitpnc1	0.0287359	0.264791	1.03972	0.0561891	1.03972	2.39282	2.30141
F830016B08Rik	0.0287595	0.264868	1.01157	0.0166022	1.01157	1.05252	1.04048
Rimkla	0.0287976	0.264988	0.998507	-0.00215487	-1.00149	1.00356	1.00506
Hspa1a	0.028803	0.264988	1.00819	0.0117721	1.00819	1.0188	1.01052
Slc45a4	0.0288544	0.265319	1.02356	0.0335935	1.02356	1.11749	1.09177
Kng2	0.0288952	0.26534	0.991771	-0.0119215	-1.0083	1.00505	1.01339
Clasp2	0.0289019	0.26534	1.04969	0.069964	1.04969	2.02778	1.93179
Rnf13	0.0289025	0.26534	1.0235	0.0335173	1.0235	1.42015	1.38754
Adamtsl5	0.0290196	0.266274	1.0137	0.019624	1.0137	1.17322	1.15737
Atrx	0.0290681	0.266578	1.04906	0.069098	1.04906	2.54836	2.42918
Gm15800	0.029136	0.267059	1.04331	0.0611746	1.04331	1.53961	1.47569
Fcmr	0.029156	0.267063	1.00639	0.00919279	1.00639	1.01121	1.00478
Irx1	0.0291672	0.267063	1.00432	0.006221	1.00432	1.00624	1.00191
Oas3	0.0292299	0.26744	1.00266	0.00383538	1.00266	1.00342	1.00076
Vsig4	0.0292471	0.26744	1.01602	0.0229285	1.01602	1.05396	1.03734
Fh1	0.0292547	0.26744	0.986754	-0.0192373	-1.01342	1.12319	1.13827
Atp5h	0.0293411	0.267948	0.961716	-0.0563167	-1.03981	1.30634	1.35834
Plekhn1	0.029353	0.267948	1.00921	0.0132197	1.00921	1.02117	1.01186
Cmtm3	0.0293566	0.267948	1.01137	0.0163166	1.01137	1.04447	1.03273
Vipas39	0.0294249	0.26843	0.977235	-0.0332227	-1.0233	1.1019	1.12757
1700001L05Rik	0.0294839	0.268828	1.00655	0.00942228	1.00655	1.01403	1.00743
Marf1	0.0295099	0.268873	1.04119	0.0582316	1.04119	1.51497	1.45504
Runx3	0.0295199	0.268873	1.00696	0.0100075	1.00696	1.01177	1.00478
Tom1	0.0295364	0.268882	0.96237	-0.055337	-1.0391	1.28855	1.33893
P2ry1	0.0295586	0.268943	0.993325	-0.00966239	-1.00672	1.00759	1.01436
Pus3	0.0296519	0.269651	1.01276	0.0182957	1.01276	1.04356	1.03041
Syp	0.029719	0.270013	0.993846	-0.00890506	-1.00619	1.00453	1.01075
Flt1	0.0297429	0.270013	0.979144	-0.0304066	-1.0213	2.11038	2.15533
Irf5	0.0297535	0.270013	1.0197	0.0281432	1.0197	1.08364	1.0627
Mrfap1	0.029754	0.270013	0.976558	-0.0342218	-1.024	1.14326	1.1707
Apol6	0.0298242	0.270508	0.974809	-0.0368079	-1.02584	1.08934	1.11749
Rbx1	0.0298624	0.270667	0.994466	-0.00800589	-1.00556	1.20862	1.21534
Lsp1	0.0298758	0.270667	1.03138	0.0445774	1.03138	1.20302	1.16642
Klhl30	0.0299008	0.270667	0.991705	-0.0120166	-1.00836	1.00602	1.01443
Ogn	0.0299237	0.270667	1.01743	0.024933	1.01743	1.38652	1.36277
Atcay	0.0299394	0.270667	0.995445	-0.00658633	-1.00458	1.00113	1.00572
Chmp2b	0.0299647	0.270667	0.984099	-0.0231246	-1.01616	1.06432	1.08152
Ctnnd2	0.0299664	0.270667	1.02224	0.0317357	1.02224	1.08334	1.05977
Zc2hc1a	0.0299673	0.270667	1.01914	0.0273465	1.01914	1.36758	1.3419
Dusp13	0.0299822	0.270667	0.99824	-0.00254076	-1.00176	1.00023	1.00199
Efemp1	0.0301237	0.271803	1.05696	0.079927	1.05696	2.14802	2.03226
Phf11d	0.0301967	0.27232	1.01952	0.0278925	1.01952	1.07794	1.0573
Wwp2	0.0302734	0.272869	1.03358	0.04765	1.03358	1.2668	1.22564
Cep41	0.0303463	0.273384	1.00474	0.00681917	1.00474	1.02253	1.01771
Tbc1d10c	0.0304101	0.273564	1.00678	0.00975196	1.00678	1.01629	1.00945
Mrm1	0.0304116	0.273564	1.00372	0.00535948	1.00372	1.03228	1.02845
Fn1	0.0304172	0.273564	1.03712	0.0525893	1.03712	1.49306	1.43962
Vps37b	0.0304293	0.273564	1.01956	0.0279423	1.01956	1.08825	1.06738
Dpp4	0.0305539	0.274422	1.05552	0.0779575	1.05552	1.74049	1.64894
Ldlrad3	0.0305595	0.274422	0.964714	-0.051827	-1.03658	1.50638	1.56147
1810041L15Rik	0.0305722	0.274422	1.00433	0.00622924	1.00433	1.05846	1.0539
Rap1gap2	0.0306128	0.274644	1.03112	0.0442121	1.03112	1.18834	1.15247
Retn	0.0306464	0.274803	0.971084	-0.0423317	-1.02978	1.19526	1.23085
Poli	0.0307978	0.276018	1.01195	0.0171358	1.01195	1.03577	1.02354
Sepsecs	0.0308636	0.27634	0.979367	-0.0300792	-1.02107	1.12487	1.14857
Sp110	0.0308775	0.27634	1.02134	0.0304596	1.02134	1.09352	1.07067
Arsb	0.0308962	0.27634	1.04774	0.0672763	1.04774	1.51532	1.44628
Wsb2	0.0308974	0.27634	1.02154	0.0307423	1.02154	1.14382	1.11971
Serpinb2	0.0310071	0.277178	1.00592	0.00851049	1.00592	1.00919	1.00325
Ndufb8	0.0311293	0.278127	0.98495	-0.0218781	-1.01528	1.02507	1.04073
Eif3d	0.031161	0.278267	0.984365	-0.0227349	-1.01588	1.04493	1.06153
4932443L11Rik	0.0311907	0.278268	1.00044	0.000640369	1.00044	1.01744	1.01698
Gpr55	0.0311933	0.278268	1.0036	0.00518446	1.0036	1.00528	1.00167
Lrrn2	0.0313193	0.279249	1.01924	0.0274985	1.01924	1.07768	1.05733
Stx8	0.0313505	0.279359	1.03444	0.0488517	1.03444	1.7213	1.66399
Flywch2	0.0313638	0.279359	1.00595	0.00855641	1.00595	1.01045	1.00448
Atxn3	0.0313838	0.279393	1.02726	0.0388005	1.02726	1.22885	1.19624
Sorbs3	0.0314208	0.279579	1.04749	0.0669345	1.04749	1.625	1.55133
Map2k1	0.0314407	0.279612	1.03742	0.0530011	1.03742	1.42123	1.36996
C530044C16Rik	0.0315058	0.280048	1.00118	0.00170016	1.00118	1.00192	1.00074
Cep295	0.0315515	0.280234	1.02956	0.0420265	1.02956	1.19346	1.1592
Kpna1	0.0315633	0.280234	0.964677	-0.0518828	-1.03662	1.26192	1.30813
Pank3	0.0315895	0.280234	0.961688	-0.0563594	-1.03984	1.3902	1.44559
E130102H24Rik	0.0315914	0.280234	1.01675	0.0239687	1.01675	1.2119	1.19193
Msrb3	0.031629	0.280268	0.975325	-0.0360455	-1.0253	2.25227	2.30925
Txlnb	0.0316433	0.280268	0.971089	-0.0423249	-1.02977	1.27792	1.31596
2210414B05Rik	0.0316601	0.280268	0.997356	-0.00382013	-1.00265	1.01326	1.01595
Ctu1	0.0316628	0.280268	0.992787	-0.0104443	-1.00727	1.00396	1.01125
Iqsec1	0.0316769	0.280268	1.03612	0.0511931	1.03612	1.43838	1.38823
Bcl10	0.0316922	0.280268	1.01619	0.0231647	1.01619	1.06846	1.05144
Crtc3	0.0317471	0.280425	1.03915	0.055408	1.03915	1.71159	1.6471
Gm2000	0.0317671	0.280425	0.987932	-0.0175156	-1.01221	1.09249	1.10583
Oas1g	0.0317799	0.280425	1.00137	0.0019716	1.00137	1.00796	1.00658
Mmp16	0.0317888	0.280425	1.03522	0.0499386	1.03522	1.27304	1.22973
Klf6	0.0317907	0.280425	1.03625	0.0513656	1.03625	1.3741	1.32603
Abhd2	0.0318724	0.281002	1.03309	0.0469629	1.03309	1.24165	1.20188
Kif21b	0.0319014	0.281115	1.00887	0.0127425	1.00887	1.02075	1.01178
RP23-341H2.3	0.0319644	0.281477	1.00293	0.00421434	1.00293	1.00411	1.00118
Hnrnpk	0.031975	0.281477	0.961946	-0.0559724	-1.03956	1.40192	1.45738
Cytip	0.032026	0.281665	1.01288	0.0184674	1.01288	1.03444	1.02128
A630023P12Rik	0.0320288	0.281665	1.00114	0.00165083	1.00114	1.0029	1.00175
Hgf	0.0320837	0.282005	1.01022	0.0146766	1.01022	1.04476	1.03419
Tmed2	0.0321114	0.282106	0.967548	-0.0475942	-1.03354	1.20696	1.24744
Shank3	0.0323105	0.283609	0.949614	-0.0745876	-1.05306	1.67847	1.76753
Gm26670	0.0323309	0.283609	0.998669	-0.00192081	-1.00133	1.00202	1.00335
Ech1	0.0323316	0.283609	0.987683	-0.0178804	-1.01247	1.27787	1.29381
Arhgef10l	0.0323692	0.283795	1.02553	0.0363692	1.02553	1.1741	1.14487
Zfp414	0.0324109	0.284018	0.992396	-0.011012	-1.00766	1.0082	1.01593
St3gal6	0.0324608	0.284311	0.958768	-0.0607465	-1.04301	1.58212	1.65016
Ormdl3	0.0325232	0.284713	0.971092	-0.0423202	-1.02977	1.14334	1.17737
Ccdc126	0.0325399	0.284716	1.00877	0.0125948	1.00877	1.02567	1.01676
Nynrin	0.0325732	0.284807	1.02198	0.0313646	1.02198	1.10267	1.07895
E130114P18Rik	0.0325831	0.284807	1.01461	0.0209233	1.01461	1.05708	1.04186
Slc20a2	0.0326313	0.284966	0.962581	-0.0550198	-1.03887	1.3054	1.35615
Plin5	0.0326342	0.284966	0.980178	-0.028885	-1.02022	1.05359	1.0749
Tmem144	0.0326757	0.28505	0.987964	-0.0174695	-1.01218	1.01589	1.02827
Bdh1	0.0326872	0.28505	1.00652	0.00938285	1.00652	1.01198	1.00542
Emp3	0.0326932	0.28505	1.02259	0.0322323	1.02259	1.14024	1.11505
Tcf20	0.0327214	0.285153	1.04541	0.0640661	1.04541	1.63941	1.5682
Synpo2l	0.0327963	0.285627	0.980014	-0.0291264	-1.02039	1.05324	1.07472
Txndc16	0.0328234	0.285627	1.02115	0.0301977	1.02115	1.11872	1.09554
Cd47	0.0328252	0.285627	1.04057	0.0573686	1.04057	1.64491	1.58078
D330050G23Rik	0.0328456	0.285662	1.00131	0.00189448	1.00131	1.00264	1.00133
Jam2	0.0329424	0.286359	0.967185	-0.0481358	-1.03393	1.45222	1.50149
Pla2g4a	0.0329744	0.286429	1.042	0.0593517	1.042	1.51038	1.4495
Cd34	0.0329835	0.286429	1.02811	0.0399985	1.02811	1.51211	1.47076
Tceal5	0.033015	0.286559	1.00232	0.00335027	1.00232	1.00532	1.00298
[truncated: 15,541 more rows]

## Sheet: Intersection
Intersection of ANOVA and Hurdle
Gene	FDR.x	Ratio.x	Log2.Ratio..x	neg_Log10.FDR..x	Change.x	FDR.y	Ratio.y	Log2.Ratio..y	neg_Log10.FDR..y	Change.y	Direction
Ccnd3	0	2.28596	1.1928	Inf	Up	0	2.27334	1.18481	Inf	Up	Concordant
Dock2	9.67478e-33	1.39969	0.485107	32.0144	Up	0	1.22034	0.287283	Inf	Up	Concordant
Ccnl1	2.48213e-28	1.27995	0.356092	27.6052	Up	0	1.22715	0.295316	Inf	Up	Concordant
Gm26740	1.57627e-26	1.30077	0.379365	25.8024	Up	0	1.17649	0.234491	Inf	Up	Concordant
Arhgap15	1.76284e-24	1.40031	0.48575	23.7538	Up	0	1.2304	0.299122	Inf	Up	Concordant
Runx1	4.58575e-24	1.27768	0.353524	23.3386	Up	0	1.16411	0.219226	Inf	Up	Concordant
Ptprc	2.46282e-23	1.25877	0.332015	22.6086	Up	0	1.15477	0.207612	Inf	Up	Concordant
Slc9a9	2.24283e-22	1.30958	0.389109	21.6492	Up	0	1.20634	0.270632	Inf	Up	Concordant
Hmha1	3.91478e-22	1.16601	0.221581	21.4073	Up	0	1.10655	0.146071	Inf	Up	Concordant
Mir142hg	8.40931e-22	1.11709	0.159749	21.0752	Up	0	1.07491	0.104211	Inf	Up	Concordant
’March1	1.29963e-20	1.19242	0.253894	19.8862	Up	0	1.11858	0.161675	Inf	Up	Concordant
Tbxas1	1.33585e-20	1.20242	0.265941	19.8742	Up	0	1.11728	0.159987	Inf	Up	Concordant
Iqgap2	7.88122e-19	1.21621	0.28239	18.1034	Up	0	1.1315	0.178234	Inf	Up	Concordant
F13a1	1.06367e-18	1.41479	0.500592	17.9732	Up	0	1.21104	0.276243	Inf	Up	Concordant
Prkcb	2.50371e-18	1.22175	0.28895	17.6014	Up	0	1.13154	0.178286	Inf	Up	Concordant
Ikzf1	2.56567e-18	1.18045	0.239336	17.5908	Up	0	1.10625	0.145679	Inf	Up	Concordant
Adgre1	1.04225e-16	1.16057	0.214839	15.982	Up	0	1.08396	0.116308	Inf	Up	Concordant
Epsti1	2.20571e-16	1.15404	0.206696	15.6565	Up	8.75159e-14	1.08915	0.123207	13.0579	Up	Concordant
Bank1	7.24649e-15	1.23576	0.305395	14.1399	Up	0	1.12273	0.167007	Inf	Up	Concordant
Blnk	7.24649e-15	1.10833	0.148384	14.1399	Up	1.84833e-12	1.06775	0.0945773	11.7332	Up	Concordant
Ptprj	1.65869e-14	1.23983	0.310145	13.7802	Up	6.69687e-13	1.20833	0.273016	12.1741	Up	Concordant
Cd84	1.70362e-14	1.12194	0.16599	13.7686	Up	3.91946e-12	1.06902	0.0962906	11.4068	Up	Concordant
Rassf4	4.55995e-14	1.09676	0.133249	13.341	Up	8.47153e-12	1.06139	0.0859595	11.072	Up	Concordant
Ptpn22	7.81071e-13	1.09827	0.135231	12.1073	Up	9.38073e-11	1.05632	0.0790433	10.0278	Up	Concordant
Atp8b4	1.30486e-12	1.09461	0.130412	11.8844	Up	1.79008e-10	1.05664	0.0794907	9.74713	Up	Concordant
A430078G23Rik	2.05937e-12	1.05828	0.0817281	11.6863	Up	8.17267e-10	1.03581	0.0507579	9.08764	Up	Concordant
Lcp2	2.19462e-12	1.09031	0.124737	11.6586	Up	1.46118e-10	1.05369	0.0754516	9.8353	Up	Concordant
Sla	2.19462e-12	1.06274	0.0877942	11.6586	Up	7.47035e-11	1.04329	0.0611334	10.1267	Up	Concordant
Inpp5d	2.84555e-12	1.18202	0.241254	11.5458	Up	8.75159e-14	1.11607	0.158425	13.0579	Up	Concordant
Dock10	3.55794e-12	1.1861	0.246232	11.4488	Up	1.52165e-11	1.1256	0.170697	10.8177	Up	Concordant
Wdfy4	1.00932e-11	1.11862	0.161715	10.996	Up	6.82903e-10	1.07143	0.0995362	9.16564	Up	Concordant
Gm15987	1.44025e-11	1.1468	0.197618	10.8416	Up	1.18083e-09	1.07049	0.0982699	8.92781	Up	Concordant
Card11	4.55542e-11	1.06807	0.0950078	10.3415	Up	6.32607e-09	1.03854	0.0545514	8.19887	Up	Concordant
Ly86	8.00105e-11	1.11791	0.160803	10.0969	Up	8.97298e-10	1.06856	0.0956725	9.04706	Up	Concordant
Fermt3	8.14768e-11	1.07324	0.101968	10.089	Up	2.01999e-09	1.04762	0.0671192	8.69465	Up	Concordant
Ubash3b	1.18612e-10	1.15772	0.21129	9.92587	Up	1.18083e-09	1.10698	0.146631	8.92781	Up	Concordant
Itga4	1.22226e-10	1.12303	0.167399	9.91283	Up	1.53023e-09	1.07042	0.0981746	8.81524	Up	Concordant
Sorbs1	1.74699e-10	0.827063	-0.273931	9.75771	Down	1.92535e-12	0.838003	-0.254973	11.7155	Down	Concordant
Kcnk13	3.26387e-10	1.09198	0.126945	9.48627	Up	9.47175e-09	1.0589	0.082573	8.02357	Up	Concordant
Myo1f	5.34401e-10	1.11767	0.160494	9.27213	Up	1.40723e-08	1.07098	0.0989333	7.85164	Up	Concordant
Pik3cd	5.90888e-10	1.09278	0.128009	9.22849	Up	1.56405e-08	1.05451	0.0765711	7.80575	Up	Concordant
Cd48	6.40913e-10	1.05964	0.0835676	9.1932	Up	2.40727e-08	1.03947	0.0558481	7.61848	Up	Concordant
Ms4a6c	8.38851e-10	1.0861	0.119153	9.07631	Up	2.42633e-08	1.05451	0.0765668	7.61505	Up	Concordant
Rcsd1	1.13315e-09	1.13832	0.186908	8.94571	Up	1.40723e-08	1.10811	0.148096	7.85164	Up	Concordant
Xylt1	1.28366e-09	1.1474	0.198371	8.89155	Up	1.20064e-08	1.10282	0.1412	7.92059	Up	Concordant
Syk	1.28366e-09	1.14637	0.197072	8.89155	Up	7.95482e-10	1.0927	0.127893	9.09937	Up	Concordant
Scml4	1.56881e-09	1.07496	0.104278	8.80443	Up	4.87636e-08	1.04337	0.0612497	7.3119	Up	Concordant
Dock8	1.58821e-09	1.17394	0.231361	8.79909	Up	7.47035e-11	1.10862	0.148769	10.1267	Up	Concordant
Nfatc2	1.70904e-09	1.11397	0.155714	8.76725	Up	2.34794e-08	1.08263	0.114546	7.62931	Up	Concordant
Pou2f2	2.23847e-09	1.07904	0.109747	8.65005	Up	2.33644e-08	1.04768	0.067203	7.63145	Up	Concordant
Apbb1ip	2.63886e-09	1.14502	0.19537	8.57858	Up	3.43473e-08	1.10677	0.146358	7.46411	Up	Concordant
Pik3ap1	2.64116e-09	1.08459	0.11715	8.57821	Up	9.5128e-08	1.04897	0.068976	7.02169	Up	Concordant
Ncf2	2.64116e-09	1.07247	0.100935	8.57821	Up	9.27089e-08	1.04254	0.0601058	7.03288	Up	Concordant
Acacb	4.3277e-09	0.819105	-0.28788	8.36374	Down	1.67502e-09	0.835879	-0.258635	8.77598	Down	Concordant
Rbpj	7.45474e-09	1.3169	0.397143	8.12757	Up	1.8513e-12	1.15694	0.210316	11.7325	Up	Concordant
Ghr	9.06618e-09	0.848971	-0.236213	8.04258	Down	4.91638e-10	0.871848	-0.197852	9.30835	Down	Concordant
Ccnd2	1.02444e-08	1.16123	0.215651	7.98951	Up	0	1.10624	0.145667	Inf	Up	Concordant
Acaca	1.32929e-08	0.792757	-0.335049	7.87638	Down	1.22187e-08	0.834066	-0.261767	7.91298	Down	Concordant
Pip4k2a	1.32929e-08	1.15109	0.202995	7.87638	Up	1.41645e-08	1.12008	0.163599	7.8488	Up	Concordant
Aff3	1.48103e-08	1.19334	0.25501	7.82943	Up	1.08225e-09	1.12256	0.166788	8.96567	Up	Concordant
Fyb	1.48103e-08	1.13745	0.185808	7.82943	Up	2.09235e-07	1.08874	0.122654	6.67936	Up	Concordant
Csf1r	1.48103e-08	1.10925	0.149586	7.82943	Up	1.02125e-07	1.07533	0.104782	6.99087	Up	Concordant
Arhgap30	1.56286e-08	1.06791	0.0947967	7.80608	Up	1.51114e-07	1.0444	0.0626743	6.82069	Up	Concordant
Taok3	1.80137e-08	1.12877	0.174746	7.7444	Up	1.66829e-07	1.11187	0.152987	6.77773	Up	Concordant
Nfam1	1.91978e-08	1.0446	0.0629497	7.71675	Up	1.75667e-07	1.02846	0.040484	6.75531	Up	Concordant
Ankrd44	2.08095e-08	1.1591	0.21301	7.68174	Up	6.04367e-09	1.13018	0.176557	8.2187	Up	Concordant
Ralgapa2	2.30345e-08	0.853998	-0.227696	7.63762	Down	1.34129e-08	0.857309	-0.222112	7.87248	Down	Concordant
Acsl1	2.84355e-08	0.807009	-0.309343	7.54614	Down	7.33966e-11	0.829586	-0.269537	10.1343	Down	Concordant
Cd163	2.84355e-08	1.12513	0.170089	7.54614	Up	5.05947e-07	1.07176	0.0999866	6.29589	Up	Concordant
Prkar2b	3.78951e-08	0.793394	-0.333891	7.42142	Down	1.50076e-10	0.835313	-0.259612	9.82369	Down	Concordant
Pax5	4.03311e-08	1.08218	0.113936	7.39436	Up	1.28094e-06	1.03937	0.0557086	5.89247	Up	Concordant
Plxdc2	4.15214e-08	1.19152	0.252804	7.38173	Up	9.47175e-09	1.1619	0.216484	8.02357	Up	Concordant
Dgat2	4.18648e-08	0.825991	-0.275801	7.37815	Down	9.47175e-09	0.86031	-0.217071	8.02357	Down	Concordant
Add3	4.255e-08	1.13729	0.185594	7.3711	Up	1.95799e-07	1.13656	0.18467	6.70819	Up	Concordant
Pik3r5	5.5233e-08	1.05348	0.0751678	7.2578	Up	7.55454e-08	1.03548	0.050299	7.12179	Up	Concordant
Cxcr5	7.32367e-08	1.02597	0.0369946	7.13527	Up	1.51703e-05	1.01601	0.0229075	4.81901	Up	Concordant
Nrg4	7.34922e-08	0.813542	-0.297711	7.13376	Down	1.34129e-08	0.84963	-0.235093	7.87248	Down	Concordant
Aoah	7.64571e-08	1.0967	0.133174	7.11658	Up	1.24639e-06	1.05479	0.0769517	5.90434	Up	Concordant
Adipor2	9.65333e-08	0.829512	-0.269665	7.01532	Down	3.98794e-09	0.84776	-0.238272	8.39925	Down	Concordant
Pstpip2	1.16887e-07	1.08697	0.120313	6.93223	Up	1.04254e-06	1.04973	0.070021	5.98191	Up	Concordant
Stk10	1.21027e-07	1.11917	0.162425	6.91712	Up	1.08276e-06	1.09364	0.129141	5.96547	Up	Concordant
Ncf1	1.54745e-07	1.04809	0.0677664	6.81038	Up	1.80407e-06	1.03272	0.0464555	5.74375	Up	Concordant
Frmd4b	1.54745e-07	1.18174	0.240909	6.81038	Up	5.53279e-10	1.14885	0.20019	9.25706	Up	Concordant
Slc27a1	1.60402e-07	0.856008	-0.224304	6.79479	Down	4.04117e-08	0.894205	-0.161323	7.39349	Down	Concordant
Plcl2	2.06425e-07	1.14156	0.191005	6.68524	Up	6.09971e-08	1.0974	0.134085	7.21469	Up	Concordant
Cidec	2.24468e-07	0.843502	-0.245537	6.64885	Down	9.55998e-09	0.879841	-0.184685	8.01954	Down	Concordant
Mctp2	2.64093e-07	1.11657	0.159078	6.57824	Up	3.0035e-06	1.08363	0.115866	5.52237	Up	Concordant
Spi1	2.64093e-07	1.06054	0.0847991	6.57824	Up	1.00482e-06	1.04037	0.0570899	5.99791	Up	Concordant
Lyn	2.89867e-07	1.1929	0.254469	6.5378	Up	4.64739e-12	1.1149	0.156915	11.3328	Up	Concordant
Plin1	3.06342e-07	0.849467	-0.235369	6.51379	Down	1.46053e-08	0.872188	-0.197289	7.83549	Down	Concordant
Pdzd2	3.22514e-07	0.869843	-0.201173	6.49145	Down	3.32897e-08	0.882762	-0.179904	7.47769	Down	Concordant
Pcx	3.22514e-07	0.847949	-0.237951	6.49145	Down	1.02244e-06	0.868253	-0.203813	5.99036	Down	Concordant
Pid1	3.22514e-07	1.22416	0.291795	6.49145	Up	4.83744e-11	1.15556	0.208597	10.3154	Up	Concordant
Bach2	3.37564e-07	1.16211	0.216747	6.47164	Up	1.08225e-09	1.11641	0.158864	8.96567	Up	Concordant
Prex1	3.67274e-07	1.07027	0.097976	6.43501	Up	3.72069e-06	1.04731	0.0666882	5.42938	Up	Concordant
Nedd9	4.13685e-07	1.17048	0.227095	6.38333	Up	1.44401e-12	1.09978	0.137216	11.8404	Up	Concordant
Inpp4b	5.01589e-07	1.17332	0.230601	6.29965	Up	4.60411e-07	1.1033	0.141822	6.33685	Up	Concordant
Pparg	5.36903e-07	0.814354	-0.296272	6.2701	Down	1.30773e-06	0.838152	-0.254716	5.88348	Down	Concordant
Pirb	6.87095e-07	1.04366	0.0616554	6.16298	Up	3.4173e-06	1.0293	0.0416693	5.46632	Up	Concordant
Ptpro	6.87095e-07	1.0652	0.0911286	6.16298	Up	1.08795e-05	1.03887	0.0550206	4.96339	Up	Concordant
Ppara	7.14527e-07	0.826065	-0.275672	6.14598	Down	1.14804e-06	0.862499	-0.213406	5.94004	Down	Concordant
Acox1	7.20544e-07	0.865707	-0.20805	6.14234	Down	2.77038e-07	0.872658	-0.196512	6.55746	Down	Concordant
Nckap1l	7.20544e-07	1.06582	0.0919607	6.14234	Up	1.08855e-05	1.04153	0.0586992	4.96315	Up	Concordant
Msr1	7.815e-07	1.07747	0.107642	6.10707	Up	1.07462e-05	1.04272	0.0603554	4.96874	Up	Concordant
Ces1d	8.71643e-07	0.870813	-0.199565	6.05966	Down	1.89241e-07	0.884637	-0.176843	6.72299	Down	Concordant
2021-09-11	8.71643e-07	1.12244	0.166635	6.05966	Up	4.46271e-06	1.09042	0.124889	5.3504	Up	Concordant
Fgf14	1.16624e-06	0.836356	-0.25781	5.93321	Down	9.57423e-07	0.856011	-0.224299	6.0189	Down	Concordant
Sgcd	1.16624e-06	0.883488	-0.178717	5.93321	Down	1.12017e-06	0.878979	-0.1861	5.95072	Down	Concordant
Hck	1.17973e-06	1.05185	0.0729275	5.92822	Up	2.01994e-05	1.03269	0.0464058	4.69466	Up	Concordant
Vav3	1.27358e-06	1.14562	0.196132	5.89498	Up	4.04781e-06	1.12373	0.168299	5.39278	Up	Concordant
Fam13a	1.34747e-06	0.825026	-0.277488	5.87048	Down	1.25132e-06	0.854439	-0.226951	5.90263	Down	Concordant
Cd86	1.54795e-06	1.05825	0.081674	5.81024	Up	4.7232e-06	1.03628	0.0514139	5.32576	Up	Concordant
Mctp1	1.62173e-06	1.20269	0.266261	5.79002	Up	2.40727e-08	1.1288	0.174792	7.61848	Up	Concordant
Tspan12	1.68418e-06	0.892014	-0.164862	5.77361	Down	7.71415e-06	0.907476	-0.140069	5.11271	Down	Concordant
Slc43a2	1.91849e-06	1.09813	0.13505	5.71704	Up	1.44439e-05	1.06004	0.084117	4.84032	Up	Concordant
Rab31	1.91849e-06	1.11967	0.163076	5.71704	Up	6.33815e-06	1.08324	0.11535	5.19804	Up	Concordant
Cybb	2.05832e-06	1.06788	0.0947456	5.68649	Up	1.45478e-05	1.04393	0.0620215	4.8372	Up	Concordant
Fam65b	2.10969e-06	1.14077	0.19001	5.67578	Up	1.20064e-08	1.07647	0.106308	7.92059	Up	Concordant
Tenm4	2.13981e-06	0.838069	-0.254859	5.66962	Down	3.57088e-06	0.869196	-0.202246	5.44723	Down	Concordant
Cd200r1	2.15485e-06	1.05149	0.0724388	5.66658	Up	2.77231e-05	1.02934	0.0417187	4.55716	Up	Concordant
Plekhm3	2.42683e-06	1.11045	0.151146	5.61496	Up	2.01994e-05	1.09021	0.124611	4.69466	Up	Concordant
Dock11	2.47174e-06	1.10476	0.143736	5.607	Up	1.53025e-05	1.10138	0.139319	4.81524	Up	Concordant
Aqp9	2.68806e-06	1.03156	0.0448255	5.57056	Up	0.000125314	1.01785	0.0255291	3.902	Up	Concordant
Fcgr2b	2.79081e-06	1.0567	0.0795644	5.55427	Up	2.14867e-05	1.03534	0.0500997	4.66783	Up	Concordant
Car3	2.79297e-06	0.869061	-0.202471	5.55393	Down	5.98777e-06	0.884635	-0.176845	5.22273	Down	Concordant
Aco2	2.82836e-06	0.886513	-0.173787	5.54847	Down	3.21035e-06	0.887596	-0.172025	5.49345	Down	Concordant
Tmem120b	2.99221e-06	0.861963	-0.214302	5.52401	Down	1.18142e-07	0.901604	-0.149434	6.9276	Down	Concordant
Ctss	3.05907e-06	1.07694	0.106944	5.51441	Up	3.42048e-05	1.04755	0.0670164	4.46591	Up	Concordant
Vwa8	3.05907e-06	0.891485	-0.165718	5.51441	Down	1.44439e-05	0.892256	-0.16447	4.84032	Down	Concordant
Ccdc109b	3.16523e-06	1.07654	0.106404	5.4996	Up	2.17987e-05	1.04932	0.069455	4.66157	Up	Concordant
Ror1	3.2851e-06	1.16092	0.21527	5.48345	Up	2.64089e-06	1.16181	0.21637	5.57825	Up	Concordant
Camk1d	3.2986e-06	1.10404	0.142791	5.48167	Up	1.75738e-05	1.11189	0.153015	4.75513	Up	Concordant
Chpt1	3.59652e-06	0.875069	-0.192531	5.44412	Down	9.54899e-08	0.886877	-0.173195	7.02004	Down	Concordant
Eif4g3	3.96605e-06	1.09771	0.1345	5.40164	Up	2.57171e-05	1.10974	0.150226	4.58978	Up	Concordant
Vav1	3.96605e-06	1.04254	0.0601085	5.40164	Up	2.98085e-05	1.02748	0.0391165	4.52566	Up	Concordant
Fam105a	4.0375e-06	1.04781	0.0673827	5.39389	Up	2.73545e-05	1.03127	0.044428	4.56297	Up	Concordant
Dab2	4.0375e-06	1.12043	0.164057	5.39389	Up	1.62594e-05	1.11805	0.160982	4.78889	Up	Concordant
Dennd1c	5.01559e-06	1.03023	0.0429727	5.29968	Up	2.35775e-05	1.01909	0.0272838	4.6275	Up	Concordant
Sidt1	5.31493e-06	1.03463	0.0491088	5.2745	Up	1.31258e-05	1.01938	0.0276885	4.88187	Up	Concordant
Apobec3	5.31493e-06	1.09685	0.133365	5.2745	Up	3.42048e-05	1.0764	0.106219	4.46591	Up	Concordant
Hacd2	5.31493e-06	0.840434	-0.250793	5.2745	Down	7.71415e-06	0.874637	-0.193244	5.11271	Down	Concordant
Nrros	5.31493e-06	1.09642	0.132795	5.2745	Up	6.9289e-06	1.05848	0.0819992	5.15934	Up	Concordant
Il6ra	5.31493e-06	1.11727	0.159981	5.2745	Up	2.53218e-05	1.09375	0.129282	4.5965	Up	Concordant
Fign	5.57851e-06	0.892335	-0.164343	5.25348	Down	8.48194e-06	0.915877	-0.126774	5.0715	Down	Concordant
Plekha2	5.57851e-06	1.08395	0.116304	5.25348	Up	4.79896e-05	1.06021	0.0843487	4.31885	Up	Concordant
Trim14	5.57851e-06	1.06572	0.0918252	5.25348	Up	6.55871e-05	1.04255	0.0601173	4.18318	Up	Concordant
Pfkfb1	5.90353e-06	0.890675	-0.167029	5.22889	Down	2.31427e-05	0.915574	-0.127252	4.63559	Down	Concordant
Hk2	6.71109e-06	0.868406	-0.203559	5.17321	Down	1.48378e-05	0.896809	-0.157127	4.82863	Down	Concordant
Bcl11a	6.95301e-06	1.07003	0.0976533	5.15783	Up	8.45719e-05	1.03764	0.053309	4.07277	Up	Concordant
Ankef1	7.32515e-06	0.869972	-0.20096	5.13518	Down	2.56441e-05	0.89435	-0.161089	4.59101	Down	Concordant
Slc1a5	7.3836e-06	0.847555	-0.238621	5.13173	Down	1.24991e-06	0.874628	-0.193259	5.90312	Down	Concordant
Mlxipl	8.29784e-06	0.849472	-0.235363	5.08103	Down	3.21035e-06	0.889783	-0.168475	5.49345	Down	Concordant
Mpp6	8.67335e-06	1.12573	0.170856	5.06181	Up	2.37791e-05	1.13219	0.179118	4.62381	Up	Concordant
Lonp2	8.72671e-06	0.900343	-0.151453	5.05915	Down	1.74314e-06	0.903047	-0.147127	5.75867	Down	Concordant
Slamf6	9.83731e-06	1.02306	0.0328974	5.00712	Up	0.00049578	1.0138	0.0197771	3.30471	Up	Concordant
Tns1	9.91045e-06	0.872432	-0.196886	5.00391	Down	7.86148e-06	0.879942	-0.184519	5.1045	Down	Concordant
Acvr1c	9.91045e-06	0.867535	-0.205006	5.00391	Down	1.70242e-05	0.901965	-0.148856	4.76893	Down	Concordant
Snx2	1.00254e-05	1.10413	0.142915	4.9989	Up	2.75693e-05	1.0853	0.118092	4.55957	Up	Concordant
Mpc1	1.06529e-05	0.882908	-0.179664	4.97253	Down	8.40634e-08	0.897836	-0.155476	7.07539	Down	Concordant
Gsap	1.12696e-05	1.06597	0.0921671	4.94809	Up	0.000111065	1.043	0.0607451	3.95442	Up	Concordant
Erbb4	1.19343e-05	0.856083	-0.224177	4.9232	Down	2.2117e-05	0.871238	-0.198861	4.65527	Down	Concordant
Ipcef1	1.61947e-05	1.03904	0.0552531	4.79063	Up	0.000298219	1.02218	0.0316537	3.52546	Up	Concordant
Cd226	1.61947e-05	1.06709	0.0936762	4.79063	Up	0.000179483	1.03491	0.049508	3.74598	Up	Concordant
Adam12	1.64757e-05	0.832761	-0.264025	4.78316	Down	2.01994e-05	0.881747	-0.181563	4.69466	Down	Concordant
Lcp1	1.67668e-05	1.08152	0.11306	4.77555	Up	2.45159e-05	1.05866	0.0822372	4.61055	Up	Concordant
Vegfa	1.69647e-05	0.896784	-0.157167	4.77045	Down	3.17559e-05	0.916557	-0.125703	4.49818	Down	Concordant
Rasgrp1	1.80815e-05	1.03572	0.050639	4.74277	Up	0.000179483	1.02177	0.0310676	3.74598	Up	Concordant
Pnpla3	1.90485e-05	0.83362	-0.262539	4.72014	Down	3.62528e-06	0.881995	-0.181158	5.44066	Down	Concordant
Dpyd	1.93133e-05	0.878777	-0.186431	4.71414	Down	1.99858e-05	0.891495	-0.165702	4.69928	Down	Concordant
Ptpn13	1.94073e-05	1.12658	0.171956	4.71203	Up	0.000125314	1.12167	0.165651	3.902	Up	Concordant
Nfia	1.9417e-05	0.927064	-0.109259	4.71182	Down	8.76622e-05	0.933812	-0.0987962	4.05719	Down	Concordant
Cacna1i	2.14863e-05	1.01362	0.019523	4.66784	Up	0.00135401	1.00868	0.0124633	2.86838	Up	Concordant
Ppp2r5a	2.14863e-05	0.865795	-0.207902	4.66784	Down	2.32209e-07	0.884242	-0.177487	6.63412	Down	Concordant
Sntg1	2.23414e-05	1.22069	0.2877	4.65089	Up	2.47318e-05	1.15056	0.202335	4.60674	Up	Concordant
Lrmp	2.24205e-05	1.04471	0.063107	4.64935	Up	0.000181549	1.02773	0.0394682	3.74101	Up	Concordant
4933406I18Rik	2.31329e-05	0.85004	-0.234398	4.63577	Down	1.69802e-06	0.885136	-0.176029	5.77006	Down	Concordant
Il15ra	2.41351e-05	0.895165	-0.159774	4.61735	Down	6.88054e-05	0.915206	-0.127831	4.16238	Down	Concordant
C1qb	2.70174e-05	1.07679	0.106733	4.56836	Up	0.00021022	1.05323	0.0748251	3.67733	Up	Concordant
Gas7	2.86457e-05	1.13342	0.180682	4.54294	Up	0.000221486	1.09196	0.126914	3.65465	Up	Concordant
Napsa	2.92084e-05	1.02227	0.0317762	4.53449	Up	0.00052881	1.0144	0.0206296	3.2767	Up	Concordant
Selplg	2.94938e-05	1.03743	0.0530097	4.53027	Up	1.58414e-05	1.02602	0.0370657	4.80021	Up	Concordant
Mical3	2.94938e-05	0.903906	-0.145755	4.53027	Down	2.7514e-05	0.90544	-0.143309	4.56045	Down	Concordant
Zbtb7c	3.07478e-05	1.12163	0.165599	4.51219	Up	0.000222502	1.12389	0.168507	3.65267	Up	Concordant
Ptpn1	3.07478e-05	1.09677	0.133262	4.51219	Up	6.98269e-06	1.06648	0.0928634	5.15598	Up	Concordant
Apba1	3.09577e-05	1.12995	0.176265	4.50923	Up	0.000193196	1.10788	0.147805	3.714	Up	Concordant
Arhgap25	3.34977e-05	1.05496	0.0771887	4.47499	Up	0.00034127	1.03561	0.0504864	3.4669	Up	Concordant
Tspan18	3.3881e-05	0.865755	-0.20797	4.47004	Down	0.00013526	0.893205	-0.162936	3.86883	Down	Concordant
Dgkg	3.41242e-05	1.03331	0.0472685	4.46694	Up	0.000615404	1.02002	0.0285969	3.21084	Up	Concordant
Fgr	3.41242e-05	1.03849	0.0544843	4.46694	Up	0.000280942	1.02347	0.0334672	3.55138	Up	Concordant
Mrc1	3.48619e-05	1.18741	0.247815	4.45765	Up	2.42633e-08	1.08704	0.120405	7.61505	Up	Concordant
Dpep2	3.6454e-05	1.02303	0.0328545	4.43826	Up	0.000759393	1.01494	0.0213875	3.11953	Up	Concordant
Lpin1	3.76671e-05	0.898062	-0.155113	4.42404	Down	0.000171902	0.907259	-0.140413	3.76472	Down	Concordant
Fkbp5	3.82561e-05	1.11063	0.151377	4.4173	Up	3.43227e-05	1.11461	0.156543	4.46442	Up	Concordant
Atp2b1	3.84867e-05	1.11129	0.15224	4.41469	Up	3.59089e-06	1.09871	0.135809	5.4448	Up	Concordant
St8sia6	4.01647e-05	1.06701	0.0935743	4.39616	Up	9.74993e-07	1.0298	0.0423665	6.011	Up	Concordant
Cotl1	4.06883e-05	1.05464	0.0767497	4.39053	Up	0.000387515	1.03605	0.0510888	3.41171	Up	Concordant
Ebf3	4.14535e-05	0.887617	-0.171991	4.38244	Down	2.41816e-06	0.92063	-0.119307	5.61651	Down	Concordant
Zfp710	4.18059e-05	1.10771	0.147582	4.37876	Up	6.51801e-06	1.08067	0.111929	5.18589	Up	Concordant
Gm42418	4.34587e-05	1.07017	0.0978362	4.36192	Up	0.0002359	1.13334	0.180576	3.62727	Up	Concordant
Fam73b	4.79139e-05	0.913605	-0.130358	4.31954	Down	0.000200976	0.924864	-0.112687	3.69686	Down	Concordant
Ppp1r21	4.88802e-05	1.08482	0.117455	4.31087	Up	0.000358253	1.06395	0.0894245	3.44581	Up	Concordant
Rhoh	4.90585e-05	1.03879	0.0549035	4.30929	Up	2.60058e-05	1.02501	0.0356404	4.58493	Up	Concordant
Ppargc1b	5.15055e-05	0.837963	-0.255042	4.28815	Down	0.000203398	0.880341	-0.183865	3.69165	Down	Concordant
Rgs7	5.26214e-05	0.827806	-0.272636	4.27884	Down	1.00482e-06	0.871463	-0.198489	5.99791	Down	Concordant
Inpp4a	5.30228e-05	1.08868	0.12258	4.27554	Up	0.000350623	1.07321	0.101927	3.45516	Up	Concordant
Acss2	5.46167e-05	0.846238	-0.240865	4.26267	Down	5.42211e-05	0.891624	-0.165492	4.26583	Down	Concordant
A630001G21Rik	5.53979e-05	1.05386	0.0756798	4.25651	Up	0.000326579	1.03663	0.0518948	3.48601	Up	Concordant
Cyth4	5.66117e-05	1.04816	0.0678572	4.24709	Up	0.00025606	1.0297	0.0422204	3.59166	Up	Concordant
Dpysl2	5.89327e-05	1.09178	0.126689	4.22964	Up	0.000395437	1.08762	0.121177	3.40292	Up	Concordant
Thrb	5.95227e-05	0.89395	-0.161734	4.22532	Down	4.79481e-05	0.894107	-0.161481	4.31923	Down	Concordant
Ppm1h	5.98124e-05	1.10245	0.140715	4.22321	Up	0.00025463	1.07305	0.101721	3.59409	Up	Concordant
Tec	6.73556e-05	1.08734	0.120808	4.17163	Up	0.000471667	1.06765	0.0944371	3.32636	Up	Concordant
Man1a	6.84787e-05	1.09782	0.134638	4.16444	Up	2.88558e-05	1.10846	0.148559	4.53977	Up	Concordant
Lipe	7.22603e-05	0.884911	-0.176395	4.1411	Down	6.88054e-05	0.901946	-0.148888	4.16238	Down	Concordant
Zswim6	7.38427e-05	1.10917	0.149479	4.13169	Up	0.000265365	1.10537	0.144525	3.57616	Up	Concordant
Soat1	7.43094e-05	1.07264	0.101165	4.12896	Up	0.000503911	1.05527	0.0776096	3.29765	Up	Concordant
Neat1	7.43094e-05	0.894375	-0.161048	4.12896	Down	2.7514e-05	0.901662	-0.149342	4.56045	Down	Concordant
Malat1	7.8607e-05	0.956637	-0.0639566	4.10454	Down	0.000421142	0.959902	-0.0590412	3.37557	Down	Concordant
Pld4	8.131e-05	1.04357	0.0615286	4.08986	Up	0.000704634	1.02797	0.0397957	3.15204	Up	Concordant
Ptpn4	8.53388e-05	0.889333	-0.169204	4.06885	Down	1.58513e-05	0.906902	-0.140982	4.79994	Down	Concordant
Zfp804b	8.61742e-05	1.24501	0.316154	4.06462	Up	9.83106e-05	1.09883	0.135966	4.0074	Up	Concordant
Shtn1	9.83572e-05	1.08568	0.118595	4.00719	Up	0.000537695	1.06631	0.0926312	3.26946	Up	Concordant
Sh2b2	9.86549e-05	0.901782	-0.14915	4.00588	Down	0.000428352	0.922278	-0.116726	3.3682	Down	Concordant
Qk	0.000102675	0.924027	-0.113993	3.98853	Down	0.000375936	0.916184	-0.126291	3.42489	Down	Concordant
Maf	0.000106344	1.10467	0.143614	3.97329	Up	0.000614379	1.07736	0.107502	3.21156	Up	Concordant
Il16	0.000110541	1.10442	0.143284	3.95648	Up	0.000710553	1.08327	0.115397	3.1484	Up	Concordant
Fgd2	0.0001127	1.04058	0.0573911	3.94808	Up	0.000749444	1.02636	0.0375354	3.12526	Up	Concordant
Adrbk2	0.000113758	0.910141	-0.135839	3.94402	Down	0.000473546	0.926775	-0.109709	3.32464	Down	Concordant
Mndal	0.000116458	1.10162	0.139629	3.93383	Up	9.70775e-05	1.07467	0.103898	4.01288	Up	Concordant
Fabp4	0.000118417	0.938531	-0.0915244	3.92659	Down	0.000403378	0.930005	-0.10469	3.39429	Down	Concordant
Rgcc	0.000118417	0.886659	-0.173549	3.92659	Down	0.000137753	0.916016	-0.126555	3.8609	Down	Concordant
Myh9	0.000118417	1.09108	0.12576	3.92659	Up	0.000766843	1.08581	0.118772	3.11529	Up	Concordant
Rgs10	0.000118417	1.04753	0.0669964	3.92659	Up	2.65976e-05	1.03446	0.0488826	4.57516	Up	Concordant
Rftn1	0.000122876	1.09796	0.134828	3.91053	Up	0.000805143	1.08735	0.120812	3.09413	Up	Concordant
Sell	0.000126815	1.02495	0.0355588	3.89683	Up	0.000222502	1.0164	0.0234716	3.65267	Up	Concordant
Ncf4	0.000127522	1.01874	0.026779	3.89441	Up	7.70692e-06	1.01327	0.0190158	5.11312	Up	Concordant
Rasgrp4	0.000129617	1.03029	0.0430479	3.88734	Up	0.000507616	1.02127	0.0303646	3.29446	Up	Concordant
Mmd	0.000132038	0.89827	-0.154779	3.8793	Down	0.000457173	0.917052	-0.124924	3.33992	Down	Concordant
Cd300lb	0.000135462	1.02142	0.0305789	3.86818	Up	0.00151644	1.01258	0.018032	2.81917	Up	Concordant
Gbe1	0.000148547	0.859624	-0.218223	3.82814	Down	1.97582e-06	0.893908	-0.161801	5.70425	Down	Concordant
Il1rl1	0.000148547	1.0302	0.042931	3.82814	Up	0.00180699	1.01825	0.0260883	2.74305	Up	Concordant
Aox1	0.00017747	0.91245	-0.132183	3.75088	Down	0.000193196	0.924628	-0.113055	3.714	Down	Concordant
Ahnak	0.000188092	1.07721	0.1073	3.72563	Up	0.000422476	1.08667	0.119914	3.3742	Up	Concordant
Arhgap24	0.000191501	0.860283	-0.217117	3.71783	Down	6.00304e-05	0.881762	-0.181539	4.22163	Down	Concordant
Ikzf3	0.00019764	1.05355	0.0752565	3.70413	Up	0.00153835	1.02954	0.0420033	2.81294	Up	Concordant
Mast4	0.000197719	1.10199	0.14011	3.70395	Up	0.00109967	1.11352	0.155133	2.95874	Up	Concordant
Csf3r	0.000201618	1.02808	0.0399486	3.69547	Up	0.00177755	1.01859	0.0265761	2.75018	Up	Concordant
Grm1	0.000206104	0.905762	-0.142796	3.68591	Down	1.12191e-05	0.950166	-0.0737488	4.95004	Down	Concordant
Dcn	0.000208224	1.08546	0.1183	3.68147	Up	0.00112532	1.08928	0.12337	2.94872	Up	Concordant
Lpl	0.000208224	0.898741	-0.154022	3.68147	Down	4.04781e-06	0.906693	-0.141315	5.39278	Down	Concordant
Rfx2	0.000218409	1.07998	0.111008	3.66073	Up	0.00117562	1.05854	0.0820718	2.92973	Up	Concordant
2021-03-03	0.000220374	0.912916	-0.131446	3.65684	Down	0.0010178	0.90365	-0.146165	2.99234	Down	Concordant
Alcam	0.000220374	1.12646	0.171802	3.65684	Up	0.000609688	1.07516	0.104552	3.21489	Up	Concordant
Csrp2	0.000229354	1.08368	0.115943	3.63949	Up	0.00130877	1.0662	0.0924747	2.88314	Up	Concordant
Myl1	0.00023121	0.912087	-0.132757	3.63599	Down	0.000800427	0.921775	-0.117514	3.09668	Down	Concordant
Gng2	0.000239144	1.08406	0.116448	3.62134	Up	0.00150304	1.05509	0.0773601	2.82303	Up	Concordant
Pde3b	0.00024047	0.849991	-0.23448	3.61894	Down	5.98777e-06	0.883515	-0.178674	5.22273	Down	Concordant
Map3k14	0.00024047	1.09239	0.127489	3.61894	Up	0.000614379	1.06808	0.0950263	3.21156	Up	Concordant
App	0.000243358	1.08188	0.113538	3.61376	Up	0.000110703	1.09003	0.124368	3.95584	Up	Concordant
Gm16168	0.000247889	0.908242	-0.138851	3.60574	Down	0.000840836	0.929842	-0.104942	3.07529	Down	Concordant
Naip2	0.000250084	1.03717	0.0526577	3.60191	Up	0.000485126	1.02539	0.0361703	3.31415	Up	Concordant
Pbx3	0.000250084	1.10119	0.139066	3.60191	Up	0.000588989	1.08648	0.119661	3.22989	Up	Concordant
Bin2	0.000257992	1.02696	0.0383793	3.58839	Up	0.00217379	1.01652	0.0236387	2.66278	Up	Concordant
Psd4	0.000257992	1.02463	0.0351008	3.58839	Up	0.00180592	1.01546	0.0221283	2.7433	Up	Concordant
Hip1	0.000257992	1.11404	0.155806	3.58839	Up	0.000662374	1.11066	0.151419	3.1789	Up	Concordant
Ntng2	0.000263951	1.07388	0.102828	3.57848	Up	0.00138286	1.05379	0.075585	2.85922	Up	Concordant
Unc93b1	0.00027167	1.06802	0.0949386	3.56596	Up	0.00139793	1.04663	0.0657573	2.85451	Up	Concordant
Gmip	0.000296434	1.05994	0.0839794	3.52807	Up	0.00196917	1.04216	0.0595715	2.70572	Up	Concordant
Diaph1	0.00030065	1.09504	0.130986	3.52194	Up	0.000298219	1.08366	0.115918	3.52546	Up	Concordant
Was	0.00030065	1.01608	0.0230089	3.52194	Up	0.00131084	1.01096	0.01572	2.88245	Up	Concordant
Sp100	0.000319798	1.0826	0.114502	3.49512	Up	0.00138286	1.08504	0.117753	2.85922	Up	Concordant
Gm20532	0.000319798	0.896317	-0.15792	3.49512	Down	0.000981441	0.924294	-0.113576	3.00814	Down	Concordant
Laptm5	0.000323919	1.05123	0.0720761	3.48956	Up	0.00226386	1.0344	0.0487958	2.64515	Up	Concordant
Btk	0.000333664	1.04041	0.0571554	3.47669	Up	0.00167681	1.02588	0.0368681	2.77552	Up	Concordant
Pou2af1	0.000358576	1.0319	0.0453081	3.44542	Up	0.0021762	1.01798	0.0257056	2.6623	Up	Concordant
Wasf2	0.000358576	1.09223	0.127281	3.44542	Up	0.000421142	1.08992	0.124224	3.37557	Up	Concordant
Greb1l	0.000370543	1.1159	0.158202	3.43116	Up	0.00121636	1.08114	0.112548	2.91494	Up	Concordant
Cd300a	0.000383056	1.03225	0.0457883	3.41674	Up	0.00135401	1.02091	0.0298608	2.86838	Up	Concordant
Cdc37l1	0.000391774	0.927522	-0.108547	3.40696	Down	0.00167197	0.939405	-0.0901807	2.77677	Down	Concordant
Ildr2	0.000392029	1.08911	0.123145	3.40668	Up	0.00222589	1.07493	0.104239	2.6525	Up	Concordant
Slc1a3	0.000392029	0.878579	-0.186756	3.40668	Down	0.000140049	0.901692	-0.149294	3.85372	Down	Concordant
Gls	0.000400077	1.07913	0.109867	3.39786	Up	0.00148933	1.08968	0.123903	2.82701	Up	Concordant
Gm2245	0.000405807	1.0232	0.0330913	3.39168	Up	0.000794287	1.0159	0.0227606	3.10002	Up	Concordant
Pitpna	0.000405807	1.08747	0.120975	3.39168	Up	0.00180699	1.07939	0.11021	2.74305	Up	Concordant
Plcxd3	0.000405807	1.12659	0.171969	3.39168	Up	0.00236702	1.07195	0.100239	2.6258	Up	Concordant
Slc22a23	0.000412877	0.901784	-0.149146	3.38418	Down	0.000934054	0.930102	-0.104539	3.02963	Down	Concordant
Atp2a2	0.000412877	0.901389	-0.149778	3.38418	Down	0.000790972	0.917489	-0.124238	3.10184	Down	Concordant
Kcnj3	0.000450887	0.805041	-0.312866	3.34593	Down	0.000383918	0.899203	-0.153282	3.41576	Down	Concordant
Gja1	0.000453237	0.916263	-0.126167	3.34367	Down	0.00150153	0.935049	-0.0968857	2.82347	Down	Concordant
Snx20	0.000475238	1.02366	0.0337367	3.32309	Up	0.00261656	1.01585	0.0226834	2.58227	Up	Concordant
Slc24a3	0.000485197	0.856738	-0.223074	3.31408	Down	5.35271e-05	0.891135	-0.166283	4.27143	Down	Concordant
Etv1	0.000511149	1.05995	0.0839896	3.29145	Up	0.00205288	1.04063	0.0574616	2.68764	Up	Concordant
Xpnpep3	0.000518876	0.928568	-0.10692	3.28494	Down	0.00124023	0.945469	-0.0808975	2.9065	Down	Concordant
Zfyve9	0.000529285	0.922438	-0.116477	3.27631	Down	0.0018855	0.928114	-0.107627	2.72457	Down	Concordant
Trpm2	0.000540459	1.01943	0.0277627	3.26724	Up	0.00402789	1.01227	0.0175954	2.39492	Up	Concordant
Alox15	0.000551447	1.04338	0.0612659	3.2585	Up	0.000106795	1.01859	0.0265674	3.97145	Up	Concordant
Rps6ka1	0.000551447	1.03598	0.051002	3.2585	Up	0.00417202	1.02373	0.0338319	2.37965	Up	Concordant
Fam196b	0.000551447	1.02164	0.0308893	3.2585	Up	0.00362318	1.01375	0.0197015	2.44091	Up	Concordant
Ppp2r2b	0.000552456	1.13408	0.181526	3.2577	Up	0.00252898	1.07902	0.109718	2.59705	Up	Concordant
Tkt	0.000559697	0.90961	-0.136681	3.25205	Down	0.0015299	0.91559	-0.127227	2.81534	Down	Concordant
Cdk14	0.000564704	1.10984	0.150345	3.24818	Up	0.000357666	1.09133	0.126088	3.44652	Up	Concordant
Gna15	0.000564704	1.01558	0.0223044	3.24818	Up	0.00404726	1.01051	0.015079	2.39284	Up	Concordant
Pik3cg	0.000590471	1.02673	0.0380601	3.2288	Up	0.00540974	1.01763	0.0252192	2.26682	Up	Concordant
Tmem45b	0.000612339	0.864958	-0.209297	3.21301	Down	0.00184385	0.915749	-0.126975	2.73427	Down	Concordant
Zc3h12d	0.000616025	1.02306	0.0328872	3.2104	Up	0.00654517	1.01389	0.0199033	2.18408	Up	Concordant
Arhgap10	0.000616025	1.09843	0.135443	3.2104	Up	0.00126558	1.08698	0.12033	2.89771	Up	Concordant
Tnfrsf21	0.000616875	1.05049	0.0710646	3.2098	Up	0.00400007	1.03366	0.0477548	2.39793	Up	Concordant
Dapk1	0.000616875	1.10722	0.146938	3.2098	Up	0.000660842	1.09568	0.131824	3.1799	Up	Concordant
Eno2	0.00064593	1.02183	0.0311592	3.18981	Up	0.00261656	1.01509	0.0216034	2.58227	Up	Concordant
Sik2	0.00067554	0.861222	-0.215543	3.17035	Down	2.84435e-06	0.896157	-0.158177	5.54602	Down	Concordant
Bcl11b	0.000676682	1.03621	0.0513138	3.16962	Up	0.00302928	1.0181	0.0258804	2.51866	Up	Concordant
AI607873	0.000676682	1.07943	0.110265	3.16962	Up	0.00341201	1.05346	0.075131	2.46699	Up	Concordant
Slc36a2	0.000701739	0.899985	-0.152027	3.15382	Down	0.00161503	0.914506	-0.128936	2.79182	Down	Concordant
Gm8369	0.000701739	1.02332	0.0332618	3.15382	Up	0.00641675	1.01499	0.0214657	2.19269	Up	Concordant
F630028O10Rik	0.000720019	1.03582	0.0507696	3.14266	Up	0.00516949	1.02234	0.0318808	2.28655	Up	Concordant
Optn	0.000722566	0.919983	-0.12032	3.14112	Down	0.00257796	0.936834	-0.094135	2.58872	Down	Concordant
Kcnab1	0.000730926	1.10431	0.14314	3.13613	Up	0.00417202	1.06446	0.0901215	2.37965	Up	Concordant
Adap2	0.000748576	1.06605	0.0922733	3.12576	Up	0.00184385	1.04278	0.0604394	2.73427	Up	Concordant
Fam169b	0.000765313	1.03069	0.0436168	3.11616	Up	0.00631857	1.01859	0.0265722	2.19938	Up	Concordant
Pcdh7	0.000765313	0.898488	-0.154429	3.11616	Down	0.00337068	0.907856	-0.139464	2.47228	Down	Concordant
Por	0.000765313	0.905247	-0.143616	3.11616	Down	0.0002359	0.916875	-0.125203	3.62727	Down	Concordant
Art3	0.000779993	0.89839	-0.154586	3.10791	Down	0.000969596	0.918297	-0.122967	3.01341	Down	Concordant
Tbc1d9	0.00078549	1.04792	0.0675262	3.10486	Up	0.0039485	1.03005	0.042717	2.40357	Up	Concordant
Pepd	0.000816958	1.07568	0.105252	3.0878	Up	0.00453014	1.05626	0.0789611	2.34389	Up	Concordant
Pstpip1	0.000839742	1.0263	0.0374475	3.07585	Up	0.00402789	1.01723	0.0246448	2.39492	Up	Concordant
Tgfbi	0.000853432	1.06569	0.0917854	3.06883	Up	0.00348648	1.04633	0.0653415	2.45761	Up	Concordant
Rassf2	0.000855948	1.06787	0.094741	3.06755	Up	0.00158435	1.05537	0.0777439	2.80015	Up	Concordant
Gm12295	0.000867932	0.912143	-0.132668	3.06151	Down	3.48678e-05	0.955449	-0.0657488	4.45758	Down	Concordant
Ms4a6d	0.000878742	1.03121	0.0443325	3.05614	Up	0.00371483	1.02056	0.029368	2.43006	Up	Concordant
Emilin2	0.000895302	1.06946	0.0968831	3.04803	Up	0.00477232	1.04277	0.0604265	2.32127	Up	Concordant
Arhgef2	0.000906264	1.07127	0.0993193	3.04275	Up	0.00462371	1.05578	0.0783155	2.33501	Up	Concordant
Cd74	0.000906264	1.0919	0.126844	3.04275	Up	0.00206372	1.06266	0.0876757	2.68535	Up	Concordant
H2-Eb1	0.000906264	1.06938	0.0967738	3.04275	Up	0.00208059	1.04418	0.0623651	2.68181	Up	Concordant
Trim30d	0.000921092	1.0549	0.0771119	3.0357	Up	0.00540974	1.03828	0.0541993	2.26682	Up	Concordant
Raet1e	0.000924747	1.0289	0.0410994	3.03398	Up	0.00666181	1.01897	0.0271167	2.17641	Up	Concordant
Armc7	0.000984142	1.0335	0.0475378	3.00694	Up	0.00631283	1.02261	0.0322512	2.19978	Up	Concordant
Grem2	0.000997975	1.02654	0.0377869	3.00088	Up	0.00121636	1.01611	0.0230617	2.91494	Up	Concordant
Ski	0.000997975	1.07118	0.0991981	3.00088	Up	0.00421658	1.08255	0.114429	2.37504	Up	Concordant
Nlgn1	0.000997975	1.13515	0.182885	3.00088	Up	0.00131084	1.06866	0.0958074	2.88245	Up	Concordant
Slc28a2	0.000997975	1.03591	0.050899	3.00088	Up	0.00672362	1.02449	0.0349096	2.1724	Up	Concordant
Mgll	0.000997975	0.907367	-0.140242	3.00088	Down	0.00233432	0.916276	-0.126146	2.63184	Down	Concordant
Sgms2	0.000999662	1.06461	0.0903292	3.00015	Up	0.00540974	1.04341	0.0613076	2.26682	Up	Concordant
Zfp831	0.00100533	1.02977	0.0423242	2.99769	Up	0.00881856	1.01687	0.0241299	2.0546	Up	Concordant
Cdon	0.00101018	1.12088	0.164632	2.9956	Up	0.00119407	1.10065	0.138358	2.92297	Up	Concordant
Oas2	0.00101508	1.0354	0.0501911	2.9935	Up	0.00512177	1.02277	0.032477	2.29058	Up	Concordant
Celf4	0.00105119	1.08773	0.121322	2.97832	Up	0.00371208	1.07101	0.0989754	2.43038	Up	Concordant
Xdh	0.00105206	1.09097	0.125617	2.97796	Up	0.00194923	1.08327	0.115396	2.71014	Up	Concordant
Pik3r6	0.0010714	1.04314	0.0609349	2.97005	Up	0.00525268	1.02807	0.0399316	2.27962	Up	Concordant
Adra1a	0.00107937	0.894711	-0.160507	2.96683	Down	0.00407903	0.919691	-0.120779	2.38944	Down	Concordant
Plxdc1	0.00110071	1.051	0.0717661	2.95833	Up	0.00574631	1.0328	0.046565	2.24061	Up	Concordant
Negr1	0.00111097	0.87956	-0.185145	2.9543	Down	0.0008012	0.897165	-0.156555	3.09626	Down	Concordant
Adgrd1	0.00111097	1.10012	0.137666	2.9543	Up	0.00475766	1.08988	0.124168	2.32261	Up	Concordant
Arhgap39	0.00111097	1.07425	0.103326	2.9543	Up	0.00530867	1.05107	0.0718592	2.27501	Up	Concordant
Heca	0.00111097	1.06042	0.0846333	2.9543	Up	0.00280191	1.05067	0.0713101	2.55255	Up	Concordant
Abr	0.00111703	1.07896	0.109648	2.95193	Up	0.00586511	1.05903	0.0827404	2.23172	Up	Concordant
Rras2	0.00113455	1.08076	0.11204	2.94518	Up	0.0058409	1.07646	0.106299	2.23352	Up	Concordant
Sntb1	0.0011385	0.899223	-0.153249	2.94367	Down	0.00280191	0.922954	-0.115669	2.55255	Down	Concordant
Cd44	0.0011389	1.08177	0.113396	2.94351	Up	0.00443231	1.05712	0.0801353	2.35337	Up	Concordant
Nlrp1a	0.00115878	1.01173	0.0168207	2.936	Up	0.0188223	1.00775	0.0111308	1.72533	Up	Concordant
Cnnm2	0.00116351	0.895943	-0.158522	2.93423	Down	0.00277499	0.922462	-0.116439	2.55674	Down	Concordant
Themis2	0.00116351	1.03027	0.0430284	2.93423	Up	0.00655243	1.01931	0.0275988	2.1836	Up	Concordant
Ptprm	0.00116798	0.927674	-0.10831	2.93257	Down	2.60058e-05	0.913112	-0.131136	4.58493	Down	Concordant
Tusc5	0.0011731	0.929691	-0.105177	2.93067	Down	0.00386914	0.952045	-0.0708988	2.41239	Down	Concordant
Hcn3	0.00117838	1.0069	0.00992204	2.92871	Up	0.0210681	1.00403	0.00580798	1.67637	Up	Concordant
Samhd1	0.00119775	1.08569	0.118608	2.92163	Up	0.00544969	1.06408	0.0896011	2.26363	Up	Concordant
Elf4	0.00120303	1.07854	0.10908	2.91972	Up	0.00503869	1.06851	0.0955958	2.29768	Up	Concordant
Dock7	0.00122416	1.08299	0.115024	2.91216	Up	0.00200444	1.07683	0.106795	2.69801	Up	Concordant
Jakmip1	0.00126436	1.01913	0.0273363	2.89813	Up	0.00996711	1.01226	0.0175739	2.00143	Up	Concordant
Pros1	0.00130313	1.08034	0.111484	2.88501	Up	0.00631857	1.05751	0.0806725	2.19938	Up	Concordant
Itgb1bp2	0.00131328	0.945738	-0.0804876	2.88164	Down	0.000850494	0.964021	-0.0528636	3.07033	Down	Concordant
Phkg1	0.00131636	0.917387	-0.124397	2.88062	Down	7.49471e-05	0.950157	-0.0737627	4.12525	Down	Concordant
Fgd3	0.00133552	1.02637	0.0375551	2.87435	Up	0.00996711	1.01698	0.024291	2.00143	Up	Concordant
Notch2	0.00133552	1.08253	0.114409	2.87435	Up	0.00402789	1.07137	0.099458	2.39492	Up	Concordant
Uvrag	0.00135105	1.10025	0.137833	2.86933	Up	2.73545e-05	1.08071	0.111974	4.56297	Up	Concordant
P2ry6	0.00140909	1.05425	0.076212	2.85106	Up	0.00542953	1.03844	0.0544126	2.26524	Up	Concordant
Apobec1	0.00143931	1.06558	0.0916449	2.84185	Up	0.00237502	1.04053	0.057319	2.62433	Up	Concordant
Corin	0.00144715	0.857077	-0.222504	2.83949	Down	0.00188825	0.923403	-0.114967	2.72394	Down	Concordant
Arhgap32	0.00146531	0.926864	-0.10957	2.83407	Down	0.00564093	0.931586	-0.10224	2.24865	Down	Concordant
Gab2	0.00149837	1.09104	0.125698	2.82438	Up	0.000471667	1.095	0.130927	3.32636	Up	Concordant
Smap2	0.00150743	1.06942	0.096833	2.82176	Up	0.00802	1.0498	0.0701082	2.09583	Up	Concordant
Cdo1	0.0015267	0.900408	-0.151349	2.81625	Down	0.00277499	0.9234	-0.114972	2.55674	Down	Concordant
Naip5	0.00156605	1.02147	0.0306445	2.8052	Up	0.0132145	1.01333	0.0191045	1.87895	Up	Concordant
Meg3	0.00159858	1.14719	0.198099	2.79626	Up	0.00266302	1.11657	0.159077	2.57463	Up	Concordant
Med12l	0.00165783	0.918353	-0.122879	2.78046	Down	0.00243547	0.942603	-0.0852783	2.61342	Down	Concordant
Ptpre	0.00171244	1.06492	0.0907506	2.76638	Up	0.007556	1.04707	0.0663567	2.12171	Up	Concordant
Adamtsl1	0.00171659	1.12039	0.163998	2.76533	Up	0.0008012	1.09228	0.127341	3.09626	Up	Concordant
Trabd2b	0.00174826	0.911943	-0.132985	2.75739	Down	0.00596745	0.926104	-0.110754	2.22421	Down	Concordant
Gm43603	0.00175798	1.03047	0.0433061	2.75499	Up	0.0134216	1.01804	0.0257894	1.8722	Up	Concordant
Fgfr1	0.00179062	1.08977	0.124018	2.747	Up	0.00483193	1.07278	0.101352	2.31588	Up	Concordant
Plek	0.00180401	1.05645	0.0792279	2.74376	Up	0.0093812	1.03706	0.052496	2.02774	Up	Concordant
Abcd3	0.001843	0.924864	-0.112687	2.73448	Down	0.00718703	0.928659	-0.106779	2.14345	Down	Concordant
Ctcflos	0.00187498	0.913944	-0.129823	2.727	Down	0.00188825	0.931977	-0.101634	2.72394	Down	Concordant
Txlng	0.00191886	0.895102	-0.159876	2.71696	Down	9.4657e-05	0.917505	-0.124212	4.02385	Down	Concordant
Gnpat	0.00195249	0.915321	-0.12765	2.70941	Down	0.00188115	0.93733	-0.0933703	2.72558	Down	Concordant
Agap1	0.00196582	1.09589	0.132101	2.70646	Up	0.00229626	1.0913	0.126044	2.63898	Up	Concordant
Ano6	0.00200849	1.07545	0.104943	2.69713	Up	0.00270763	1.08269	0.114623	2.56741	Up	Concordant
Elmo1	0.00202338	1.07021	0.0978896	2.69392	Up	0.0091296	1.09273	0.127943	2.03955	Up	Concordant
Samsn1	0.00203531	1.02834	0.0403111	2.69137	Up	0.00709424	1.0187	0.0267241	2.14909	Up	Concordant
Fam110b	0.00205921	1.06566	0.0917449	2.6863	Up	0.0100352	1.04664	0.0657616	1.99847	Up	Concordant
Cdh12	0.00209425	1.04939	0.0695471	2.67897	Up	0.0109997	1.02501	0.0356319	1.95862	Up	Concordant
Cacna1e	0.00210361	1.05963	0.0835622	2.67703	Up	0.00643259	1.0297	0.0422217	2.19161	Up	Concordant
Gbp2b	0.00214582	1.00933	0.0133973	2.66841	Up	0.00505942	1.00539	0.00775688	2.2959	Up	Concordant
B630005N14Rik	0.00214582	1.06902	0.0962945	2.66841	Up	0.0101372	1.05419	0.0761352	1.99408	Up	Concordant
Acly	0.0021644	0.85838	-0.220312	2.66466	Down	5.38707e-05	0.9092	-0.13733	4.26865	Down	Concordant
Prdm16	0.00216718	0.896168	-0.15816	2.66411	Down	0.00632559	0.925629	-0.111494	2.1989	Down	Concordant
Prkcd	0.00218651	1.06662	0.0930477	2.66025	Up	0.00804268	1.04497	0.0634555	2.0946	Up	Concordant
Etfa	0.00218651	0.927986	-0.107825	2.66025	Down	0.00564093	0.929656	-0.105232	2.24865	Down	Concordant
Piezo2	0.00221434	1.11464	0.156581	2.65476	Up	0.00802	1.08047	0.111656	2.09583	Up	Concordant
Slc25a51	0.00221434	0.916049	-0.126503	2.65476	Down	0.00575521	0.931975	-0.101638	2.23994	Down	Concordant
Dpp10	0.00227667	1.01866	0.0266779	2.6427	Up	0.0190045	1.01206	0.0172909	1.72114	Up	Concordant
Dpf3	0.00236706	0.919977	-0.12033	2.62579	Down	0.0091296	0.935929	-0.095529	2.03955	Down	Concordant
Wt1os	0.0023921	1.07725	0.107359	2.62122	Up	0.00109943	1.07185	0.100109	2.95883	Up	Concordant
Fmnl1	0.00239887	1.02538	0.036165	2.61999	Up	0.00183802	1.01822	0.0260454	2.73565	Up	Concordant
Tmem150b	0.0024439	1.01783	0.0255027	2.61192	Up	0.0178839	1.01079	0.0154764	1.74754	Up	Concordant
Birc3	0.00244507	1.06048	0.0847129	2.61171	Up	0.00654517	1.05126	0.0721149	2.18408	Up	Concordant
Tespa1	0.002453	1.01825	0.0260982	2.6103	Up	0.0207147	1.01157	0.0165996	1.68372	Up	Concordant
B430306N03Rik	0.00247735	1.00945	0.0135724	2.60601	Up	0.0412331	1.00616	0.00886603	1.38475	Up	Concordant
Dlgap3	0.00247735	1.00543	0.00780666	2.60601	Up	0.0371855	1.00373	0.0053706	1.42963	Up	Concordant
Zcchc11	0.00251489	1.07608	0.105783	2.59948	Up	0.00774477	1.07569	0.105263	2.11099	Up	Concordant
Parm1	0.00255761	0.893345	-0.16271	2.59217	Down	0.00564093	0.929393	-0.105639	2.24865	Down	Concordant
Stk24	0.00262445	1.06623	0.0925168	2.58096	Up	0.00640513	1.06235	0.0872545	2.19347	Up	Concordant
Hist2h2bb	0.00263451	1.00901	0.0129434	2.5793	Up	0.0413548	1.00591	0.00850194	1.38347	Up	Concordant
Zdhhc14	0.00263451	1.11081	0.151607	2.5793	Up	0.00348648	1.07415	0.10319	2.45761	Up	Concordant
Tnxb	0.00265583	1.07209	0.100421	2.5758	Up	0.00873297	1.08129	0.112755	2.05884	Up	Concordant
Gm13814	0.00267417	1.01961	0.0280172	2.57281	Up	0.022879	1.01121	0.0160775	1.64056	Up	Concordant
Hsh2d	0.00268271	1.0109	0.0156403	2.57143	Up	0.0399003	1.00663	0.00953412	1.39902	Up	Concordant
Mbp	0.00272206	1.07978	0.110739	2.5651	Up	0.00621997	1.07638	0.106188	2.20621	Up	Concordant
Tet3	0.00275536	1.07881	0.109436	2.55982	Up	0.00934835	1.06915	0.0964589	2.02927	Up	Concordant
Eya2	0.00275536	1.06399	0.0894852	2.55982	Up	0.00197373	1.05147	0.0724103	2.70471	Up	Concordant
Irs1	0.00275536	0.902368	-0.148212	2.55982	Down	0.00126857	0.927347	-0.108819	2.89668	Down	Concordant
Fgf12	0.00275536	0.886423	-0.173932	2.55982	Down	0.00040938	0.937125	-0.0936872	3.38787	Down	Concordant
Stxbp3	0.00275536	1.07265	0.101179	2.55982	Up	0.0117898	1.06191	0.0866584	1.92849	Up	Concordant
Stat4	0.00276656	1.03766	0.0533349	2.55806	Up	0.0183951	1.01933	0.0276151	1.7353	Up	Concordant
Plcg2	0.00279088	1.06565	0.0917373	2.55426	Up	0.0147254	1.04402	0.0621485	1.83193	Up	Concordant
5031414D18Rik	0.0028566	1.01905	0.0272193	2.54415	Up	0.0207021	1.01249	0.0179074	1.68399	Up	Concordant
Adcy7	0.00287562	1.05761	0.0808081	2.54127	Up	0.00126558	1.04237	0.059871	2.89771	Up	Concordant
Cyb5b	0.00289081	0.925175	-0.112202	2.53898	Down	0.00985006	0.939258	-0.0904073	2.00656	Down	Concordant
Alox5	0.00294168	1.03642	0.0516053	2.5314	Up	0.0180506	1.02247	0.0320597	1.74351	Up	Concordant
Ppp1r3b	0.00296112	0.927571	-0.10847	2.52854	Down	0.00196588	0.942815	-0.0849541	2.70644	Down	Concordant
Clybl	0.00297763	0.918987	-0.121883	2.52613	Down	0.00289322	0.927532	-0.108531	2.53862	Down	Concordant
Gm3289	0.00297763	0.949803	-0.0742992	2.52613	Down	0.0121787	0.964498	-0.0521495	1.9144	Down	Concordant
Sh3bp1	0.00302415	1.03275	0.0464913	2.5194	Up	0.0163137	1.02281	0.0325351	1.78745	Up	Concordant
Acyp2	0.00305026	0.91312	-0.131124	2.51566	Down	0.00176177	0.919089	-0.121724	2.75405	Down	Concordant
Adhfe1	0.00306651	0.934896	-0.0971216	2.51336	Down	0.00985006	0.949662	-0.0745138	2.00656	Down	Concordant
Gpr160	0.0031123	1.03525	0.0499859	2.50692	Up	0.0155076	1.02288	0.0326328	1.80946	Up	Concordant
Cass4	0.00312416	1.02197	0.0313565	2.50527	Up	0.00180699	1.01514	0.0216772	2.74305	Up	Concordant
Rapgef6	0.00314541	1.07105	0.099031	2.50232	Up	0.0150629	1.07314	0.10184	1.82209	Up	Concordant
Tob2	0.00325087	0.92492	-0.112599	2.488	Down	0.00661911	0.939201	-0.0904949	2.1792	Down	Concordant
Acap2	0.00325466	1.07262	0.101135	2.48749	Up	0.0149505	1.07409	0.103113	1.82535	Up	Concordant
Frk	0.00325466	1.06349	0.0888033	2.48749	Up	0.0108761	1.04978	0.0700912	1.96353	Up	Concordant
Grid2	0.00326495	1.09272	0.12792	2.48612	Up	0.0143791	1.06258	0.0875671	1.84227	Up	Concordant
Pdhb	0.00329166	0.932781	-0.10039	2.48258	Down	0.0134571	0.943272	-0.0842541	1.87105	Down	Concordant
Dapp1	0.00330056	1.06552	0.0915618	2.48141	Up	0.0161307	1.04765	0.067156	1.79235	Up	Concordant
Cpne5	0.00349657	1.08958	0.123772	2.45636	Up	0	1.03379	0.0479487	Inf	Up	Concordant
Elovl6	0.00353159	0.859844	-0.217854	2.45203	Down	0.00453014	0.907696	-0.139718	2.34389	Down	Concordant
Skap1	0.00353292	1.07539	0.104859	2.45187	Up	0.00229328	1.02905	0.041311	2.63954	Up	Concordant
Cd36	0.00353292	0.91821	-0.123104	2.45187	Down	0.000229786	0.920857	-0.118951	3.63868	Down	Concordant
Pacsin1	0.00355578	1.01564	0.0223901	2.44907	Up	0.0134247	1.00911	0.0130856	1.8721	Up	Concordant
Litaf	0.0035746	1.06236	0.0872745	2.44677	Up	0.0176713	1.04419	0.0623899	1.75273	Up	Concordant
Arid4a	0.00358382	1.07461	0.103808	2.44565	Up	0.0150629	1.06543	0.0914368	1.82209	Up	Concordant
Acss3	0.00364545	0.898057	-0.155122	2.43825	Down	0.000312471	0.918162	-0.123179	3.50519	Down	Concordant
Myo1g	0.00375912	1.02424	0.034559	2.42491	Up	0.0234844	1.01465	0.0209751	1.62922	Up	Concordant
Haao	0.00381586	1.01212	0.0173849	2.41841	Up	0.0404459	1.00765	0.0109915	1.39313	Up	Concordant
Caprin1	0.00385019	0.925684	-0.111409	2.41452	Down	0.00483193	0.933744	-0.0989009	2.31588	Down	Concordant
Rp2	0.00389249	1.04804	0.0676986	2.40977	Up	0.0156276	1.03546	0.0502738	1.80611	Up	Concordant
Spn	0.00392202	1.00898	0.0129006	2.40649	Up	0.0440798	1.00565	0.00812585	1.35576	Up	Concordant
Cerk	0.00395437	1.06797	0.0948775	2.40292	Up	0.0175931	1.04743	0.0668521	1.75466	Up	Concordant
Gm17767	0.00395437	1.00897	0.0128799	2.40292	Up	0.0187233	1.00492	0.00708091	1.72762	Up	Concordant
Nr3c2	0.00395437	0.930324	-0.104196	2.40292	Down	0.0161735	0.923167	-0.115336	1.7912	Down	Concordant
Grb2	0.00396401	1.0719	0.100173	2.40187	Up	0.0157316	1.06546	0.091483	1.80323	Up	Concordant
Gimap3	0.00401742	1.01887	0.026966	2.39605	Up	0.0246564	1.01256	0.0180055	1.60807	Up	Concordant
P2ry12	0.00401742	1.03914	0.0553846	2.39605	Up	0.0218623	1.02333	0.0332675	1.66031	Up	Concordant
Tanc2	0.00404355	1.09369	0.129206	2.39324	Up	0.00718731	1.07613	0.105849	2.14343	Up	Concordant
Immp2l	0.00404355	0.898243	-0.154822	2.39324	Down	0.0023704	0.909288	-0.13719	2.62518	Down	Concordant
Mnt	0.0041082	1.04204	0.0594136	2.38635	Up	0.0134247	1.03051	0.0433598	1.8721	Up	Concordant
Srl	0.00419451	0.911991	-0.132908	2.37732	Down	0.00349894	0.939171	-0.0905402	2.45606	Down	Concordant
Traf3ip3	0.00421322	1.02267	0.032334	2.37539	Up	0.00621741	1.01477	0.0211481	2.20639	Up	Concordant
Actr3	0.00425471	1.08245	0.114298	2.37113	Up	0.00573032	1.06241	0.0873346	2.24182	Up	Concordant
Fbxo21	0.00425556	0.942401	-0.0855874	2.37104	Down	0.0138156	0.953125	-0.0692621	1.85963	Down	Concordant
Fam111a	0.00426399	1.04842	0.0682207	2.37018	Up	0.0218623	1.02984	0.0424249	1.66031	Up	Concordant
Naip6	0.0042791	1.01369	0.0196095	2.36865	Up	0.029963	1.0093	0.0133599	1.52341	Up	Concordant
Mapk10	0.00431887	0.918449	-0.122729	2.36463	Down	0.00318329	0.953831	-0.0681939	2.49712	Down	Concordant
Slc7a8	0.00432866	1.03847	0.0544546	2.36365	Up	0.0181622	1.02399	0.0341952	1.74083	Up	Concordant
Gsr	0.00442978	1.06153	0.0861429	2.35362	Up	0.0207432	1.04747	0.0669149	1.68312	Up	Concordant
Abcg3	0.00442978	1.02977	0.042316	2.35362	Up	0.00392803	1.02004	0.028626	2.40582	Up	Concordant
Capzb	0.0046721	1.06806	0.0949902	2.33049	Up	0.0195524	1.06315	0.0883446	1.7088	Up	Concordant
Arap1	0.00467553	1.05214	0.0733204	2.33017	Up	0.0218262	1.03754	0.0531672	1.66102	Up	Concordant
Acadl	0.00467553	0.93584	-0.095666	2.33017	Down	0.0184797	0.931663	-0.10212	1.73331	Down	Concordant
Slain1	0.00470734	1.02025	0.0289223	2.32722	Up	0.0198765	1.01288	0.0184619	1.70166	Up	Concordant
Os9	0.00470734	1.05426	0.0762281	2.32722	Up	0.0210112	1.04133	0.0584285	1.67755	Up	Concordant
Gucy1b3	0.00477639	1.04478	0.0632041	2.3209	Up	0.0174065	1.03138	0.0445747	1.75929	Up	Concordant
Tmem154	0.00482459	1.04125	0.0583186	2.31654	Up	0.0218623	1.02692	0.0383306	1.66031	Up	Concordant
Ndufa1	0.00489355	0.939822	-0.0895399	2.31038	Down	0.0143791	0.954255	-0.0675535	1.84227	Down	Concordant
Sirpa	0.00491003	1.06163	0.0862797	2.30892	Up	0.0210429	1.04656	0.0656487	1.6769	Up	Concordant
Grhpr	0.00511306	0.968056	-0.0468371	2.29132	Down	0.0184781	0.978617	-0.0311832	1.73334	Down	Concordant
2010309G21Rik	0.00522264	1.01756	0.0251136	2.28211	Up	0.0149844	1.01142	0.0163828	1.82436	Up	Concordant
C1qa	0.00525293	1.05701	0.0799828	2.2796	Up	0.0213809	1.03666	0.0519486	1.66997	Up	Concordant
Adgre4	0.00528337	1.02938	0.0417823	2.27709	Up	0.0315477	1.0158	0.0226213	1.50103	Up	Concordant
Psd3	0.00529069	1.06883	0.0960285	2.27649	Up	0.0134247	1.07993	0.110943	1.8721	Up	Concordant
Ptprd	0.00529541	0.918123	-0.12324	2.2761	Down	0.00661911	0.917238	-0.124631	2.1792	Down	Concordant
Acer3	0.00530095	1.08281	0.114776	2.27565	Up	0.00183802	1.06321	0.0884275	2.73565	Up	Concordant
Serpinb8	0.00530095	1.04481	0.0632455	2.27565	Up	0.0164911	1.03265	0.0463534	1.78275	Up	Concordant
Ip6k3	0.00533786	1.01305	0.0187105	2.27263	Up	0.0246804	1.00751	0.0107925	1.60765	Up	Concordant
Abca9	0.00534942	1.0733	0.102058	2.27169	Up	0.0238698	1.05735	0.0804488	1.62215	Up	Concordant
Ms4a4a	0.00536999	1.03269	0.0464034	2.27003	Up	0.009089	1.02128	0.0303848	2.04148	Up	Concordant
Foxp1	0.00536999	1.05948	0.0833616	2.27003	Up	0.0224528	1.07206	0.100387	1.64873	Up	Concordant
Slc22a3	0.00541598	0.9534	-0.0688459	2.26632	Down	0.0105541	0.966296	-0.0494633	1.97658	Down	Concordant
Sec22c	0.00541598	1.02533	0.0360917	2.26632	Up	0.0210822	1.01755	0.025103	1.67608	Up	Concordant
Gucd1	0.00541598	0.929543	-0.105407	2.26632	Down	0.00591819	0.950844	-0.0727195	2.22781	Down	Concordant
Apobr	0.00542727	1.01355	0.0194232	2.26542	Up	0.0444178	1.00884	0.0126958	1.35244	Up	Concordant
Smoc1	0.00544186	0.926908	-0.109501	2.26425	Down	0.0210112	0.924197	-0.113727	1.67755	Down	Concordant
Wt1	0.00547831	1.08523	0.118002	2.26135	Up	0.0236777	1.08451	0.117038	1.62566	Up	Concordant
Tpst1	0.00563931	1.05424	0.0762097	2.24877	Up	0.0184781	1.04017	0.0568255	1.73334	Up	Concordant
Pim1	0.00569879	0.924091	-0.113894	2.24422	Down	0.0198765	0.941899	-0.0863555	1.70166	Down	Concordant
Plaur	0.00576836	1.03468	0.0491884	2.23895	Up	0.026897	1.02244	0.0320185	1.5703	Up	Concordant
Lilrb4a	0.00586088	1.03723	0.0527411	2.23204	Up	0.0251981	1.02407	0.0343154	1.59863	Up	Concordant
Plin4	0.00587467	0.91753	-0.124173	2.23102	Down	0.0129157	0.939939	-0.0893604	1.88888	Down	Concordant
Ap2a2	0.00587467	1.0785	0.109021	2.23102	Up	0.00277499	1.06202	0.0868102	2.55674	Up	Concordant
A530016L24Rik	0.00592597	0.951419	-0.071848	2.22724	Down	0.0224528	0.966429	-0.0492642	1.64873	Down	Concordant
Pck1	0.00606084	0.918145	-0.123205	2.21747	Down	0.0201493	0.92511	-0.112303	1.69574	Down	Concordant
Snx29	0.0061243	1.0783	0.108761	2.21294	Up	0.0127978	1.06804	0.0949649	1.89286	Up	Concordant
Cped1	0.0061243	0.937845	-0.0925792	2.21294	Down	0.0215931	0.923714	-0.114481	1.66568	Down	Concordant
I830077J02Rik	0.0061243	1.01174	0.0168355	2.21294	Up	0.0486854	1.00789	0.0113393	1.3126	Up	Concordant
Lyz2	0.00621331	1.08079	0.112081	2.20668	Up	0.026437	1.0531	0.0746455	1.57779	Up	Concordant
Alox5ap	0.00630939	1.02494	0.0355326	2.20001	Up	0.00316704	1.01768	0.0252886	2.49935	Up	Concordant
Ccr1	0.00635586	1.01686	0.0241161	2.19683	Up	0.0135268	1.01074	0.0154181	1.86881	Up	Concordant
Gm26780	0.00640033	1.00705	0.0101417	2.1938	Up	0.0354932	1.00459	0.0066128	1.44986	Up	Concordant
Clec2g	0.00644414	1.01495	0.0214149	2.19083	Up	0.0291299	1.00906	0.0130076	1.53566	Up	Concordant
Ntrk3	0.00649113	0.901572	-0.149486	2.18768	Down	0.0224448	0.914323	-0.129224	1.64888	Down	Concordant
Myo5b	0.00654963	1.10109	0.138935	2.18378	Up	0.00475766	1.06867	0.0958105	2.32261	Up	Concordant
Fam102b	0.00680748	1.06661	0.0930276	2.16701	Up	0.0291333	1.05305	0.0745708	1.53561	Up	Concordant
Naaladl2	0.00683298	1.09674	0.133217	2.16539	Up	0.0275891	1.08908	0.12311	1.55926	Up	Concordant
Cnst	0.00708185	0.921207	-0.118403	2.14985	Down	0.0097811	0.938605	-0.0914093	2.00961	Down	Concordant
Best3	0.00721231	0.978688	-0.0310796	2.14193	Down	0.0303264	0.985913	-0.0204677	1.51818	Down	Concordant
Chst1	0.00725512	0.957906	-0.0620435	2.13936	Down	0.0166287	0.971905	-0.0411125	1.77914	Down	Concordant
Plin2	0.00726709	0.924953	-0.112549	2.13864	Down	0.0203044	0.939251	-0.0904171	1.69241	Down	Concordant
Svopl	0.00727994	1.02652	0.0377552	2.13787	Up	0.0204631	1.0177	0.0253182	1.68903	Up	Concordant
Mob3c	0.00727994	1.03287	0.0466518	2.13787	Up	0.0190045	1.02369	0.0337722	1.72114	Up	Concordant
Abcc5	0.00727994	1.06307	0.0882391	2.13787	Up	0.0281286	1.05818	0.0815882	1.55085	Up	Concordant
Cd300ld	0.00728452	1.01602	0.0229262	2.1376	Up	0.0301185	1.01077	0.0154532	1.52117	Up	Concordant
Srgap2	0.00728452	1.0679	0.0947728	2.1376	Up	0.0213362	1.07666	0.106569	1.67088	Up	Concordant
Zmynd8	0.00734328	1.07829	0.108746	2.13411	Up	0.00495668	1.06103	0.0854609	2.30481	Up	Concordant
Lbh	0.00735478	1.04358	0.0615397	2.13343	Up	0.0246804	1.03046	0.0432843	1.60765	Up	Concordant
2810004N23Rik	0.00735478	0.939086	-0.0906707	2.13343	Down	0.0147254	0.956189	-0.0646324	1.83193	Down	Concordant
Skint3	0.00741536	1.01892	0.0270356	2.12987	Up	0.0430269	1.01183	0.0169679	1.36626	Up	Concordant
Parvb	0.00749886	1.06613	0.0923887	2.125	Up	0.0224528	1.06888	0.0961053	1.64873	Up	Concordant
Srsf10	0.00749886	0.937734	-0.0927492	2.125	Down	0.0238698	0.947867	-0.077244	1.62215	Down	Concordant
Gda	0.00752876	1.10082	0.138585	2.12328	Up	0.00413146	1.06503	0.0908887	2.3839	Up	Concordant
Esrrg	0.00756197	0.870948	-0.199342	2.12137	Down	0.000203025	0.911758	-0.133277	3.69245	Down	Concordant
Adcy6	0.00759846	0.946278	-0.0796642	2.11927	Down	0.0282986	0.955959	-0.064979	1.54824	Down	Concordant
2610035D17Rik	0.00768971	1.07557	0.105101	2.11409	Up	0.0327835	1.06459	0.0902912	1.48434	Up	Concordant
Ppp2r1b	0.00774977	0.949886	-0.0741731	2.11071	Down	0.0224702	0.961018	-0.0573647	1.64839	Down	Concordant
Kcnab2	0.00780962	1.01634	0.0233875	2.10737	Up	0.00387586	1.01111	0.0159361	2.41163	Up	Concordant
Sort1	0.00781741	0.934792	-0.0972824	2.10694	Down	0.0239175	0.948727	-0.0759354	1.62128	Down	Concordant
Ube2h	0.00808164	0.943116	-0.0844934	2.0925	Down	0.026437	0.934681	-0.0974538	1.57779	Down	Concordant
Tmem132d	0.00808164	1.08521	0.11797	2.0925	Up	0.0259293	1.04896	0.0689577	1.58621	Up	Concordant
Nav3	0.00819498	0.934018	-0.0984782	2.08645	Down	0.0161307	0.939191	-0.0905099	1.79235	Down	Concordant
Rgs14	0.00822077	1.0127	0.0182056	2.08509	Up	0.00462371	1.00877	0.0125984	2.33501	Up	Concordant
Flrt2	0.00826809	1.10901	0.149278	2.08259	Up	0.0225026	1.09511	0.131078	1.64777	Up	Concordant
Gm27008	0.00856179	1.00861	0.0123724	2.06744	Up	0.0219325	1.00559	0.00804075	1.65891	Up	Concordant
Pank1	0.00867382	0.912177	-0.132614	2.06179	Down	0.0267099	0.935543	-0.0961236	1.57333	Down	Concordant
Pla2g4e	0.00869849	0.971677	-0.0414515	2.06056	Down	0.0297177	0.980313	-0.028685	1.52698	Down	Concordant
Csf2ra	0.00874497	1.03083	0.0438117	2.05824	Up	0.0412583	1.01973	0.0281843	1.38449	Up	Concordant
Fam49b	0.00874497	1.08705	0.120418	2.05824	Up	0.00507337	1.06889	0.0961113	2.2947	Up	Concordant
Spry1	0.00882398	1.03041	0.0432244	2.05434	Up	0.0425669	1.02001	0.0285901	1.37093	Up	Concordant
Cdk7	0.00885775	0.937749	-0.0927257	2.05268	Down	0.0187233	0.948784	-0.0758478	1.72762	Down	Concordant
Pak3	0.00887165	1.08192	0.113588	2.052	Up	0.0346622	1.04622	0.0651909	1.46014	Up	Concordant
Cdc42se2	0.00893954	1.06731	0.0939822	2.04868	Up	0.0204631	1.05218	0.0733884	1.68903	Up	Concordant
AB124611	0.00894232	1.02267	0.0323362	2.04855	Up	0.0415529	1.01423	0.0203786	1.3814	Up	Concordant
Man1c1	0.00907644	1.06913	0.0964323	2.04208	Up	0.0371855	1.05696	0.0799197	1.42963	Up	Concordant
Cdip1	0.00907644	0.936126	-0.0952261	2.04208	Down	0.0312061	0.943044	-0.0846037	1.50576	Down	Concordant
Rassf3	0.00907644	1.06622	0.0925065	2.04208	Up	0.0282124	1.05899	0.082694	1.54956	Up	Concordant
Arhgdib	0.00907644	1.04906	0.0691	2.04208	Up	0.0227296	1.03976	0.0562444	1.64341	Up	Concordant
Cidea	0.00907644	0.911645	-0.133456	2.04208	Down	0.0163472	0.931739	-0.102003	1.78656	Down	Concordant
Cox6c	0.00914095	0.924397	-0.113415	2.03901	Down	0.0147218	0.933224	-0.0997041	1.83204	Down	Concordant
Spata6	0.00914095	1.06625	0.092548	2.03901	Up	0.0290021	1.05618	0.0788502	1.53757	Up	Concordant
Rap1a	0.00914095	1.07389	0.102842	2.03901	Up	0.00587855	1.06596	0.0921581	2.23073	Up	Concordant
Fam13b	0.0091484	1.07017	0.0978451	2.03866	Up	0.0175432	1.06028	0.0844498	1.75589	Up	Concordant
Dennd1a	0.0091484	1.06142	0.0859983	2.03866	Up	0.0277449	1.06556	0.0916053	1.55682	Up	Concordant
Ube2k	0.00929816	0.937522	-0.0930751	2.0316	Down	0.0290125	0.936025	-0.0953805	1.53742	Down	Concordant
Mef2a	0.00938612	1.06466	0.0903983	2.02751	Up	0.0275962	1.06653	0.0929276	1.55915	Up	Concordant
Arpc2	0.00944226	1.07278	0.10136	2.02492	Up	0.00469144	1.06043	0.0846528	2.32869	Up	Concordant
Ephx2	0.00955804	0.942064	-0.0861025	2.01963	Down	0.0317894	0.948917	-0.0756468	1.49772	Down	Concordant
Gabrg3	0.00958616	1.09358	0.129054	2.01836	Up	0.00171462	1.03424	0.0485733	2.76583	Up	Concordant
Slit1	0.00958616	1.01664	0.0238031	2.01836	Up	0.0401544	1.00908	0.0130452	1.39627	Up	Concordant
Rnf180	0.00958616	1.02279	0.0325048	2.01836	Up	0.00596745	1.01581	0.022628	2.22421	Up	Concordant
Trim30a	0.00961873	1.06991	0.0974906	2.01688	Up	0.030738	1.04819	0.0678953	1.51232	Up	Concordant
Mb	0.00969542	0.920364	-0.119724	2.01343	Down	0.0258562	0.928472	-0.10707	1.58743	Down	Concordant
Orai2	0.00973468	1.0244	0.0347762	2.01168	Up	0.0389707	1.01592	0.0227807	1.40926	Up	Concordant
Nav1	0.00977079	1.07125	0.0993013	2.01007	Up	0.0404459	1.07324	0.101967	1.39313	Up	Concordant
Tnfaip8l2	0.00984071	1.01326	0.0189981	2.00697	Up	0.0491616	1.00881	0.0126604	1.30837	Up	Concordant
Nfib	0.00996964	0.952499	-0.0702098	2.00132	Down	0.00996711	0.952099	-0.0708166	2.00143	Down	Concordant
Tiam1	0.0100746	1.0589	0.0825678	1.99677	Up	0.0357155	1.04077	0.0576496	1.44714	Up	Concordant
Siglecg	0.0100884	1.01597	0.0228579	1.99618	Up	0.0236777	1.00997	0.0143185	1.62566	Up	Concordant
Iqgap1	0.0102128	1.0655	0.091536	1.99086	Up	0.0294704	1.07049	0.0982724	1.53061	Up	Concordant
Tango6	0.0102128	1.08372	0.115987	1.99086	Up	0.0246699	1.07385	0.102796	1.60783	Up	Concordant
Slc7a10	0.0102238	0.94068	-0.0882238	1.99039	Down	0.034877	0.963345	-0.0538755	1.45746	Down	Concordant
Hadh	0.010392	0.94009	-0.0891287	1.9833	Down	0.036631	0.952249	-0.0705892	1.43615	Down	Concordant
Tmem86b	0.0103921	1.02277	0.0324782	1.9833	Up	0.0446398	1.01582	0.0226393	1.35028	Up	Concordant
Ccdc88a	0.010416	1.06822	0.0952126	1.9823	Up	0.0399003	1.06307	0.0882353	1.39902	Up	Concordant
Chchd3	0.0106556	0.925796	-0.111234	1.97242	Down	0.00159406	0.92993	-0.104806	2.79749	Down	Concordant
Fmo1	0.0108448	0.932697	-0.10052	1.96478	Down	0.0358862	0.93801	-0.0923255	1.44507	Down	Concordant
Slc9a7	0.0109575	1.03992	0.0564738	1.96029	Up	0.045016	1.02508	0.0357399	1.34663	Up	Concordant
Actr2	0.0109575	1.06843	0.0954975	1.96029	Up	0.0224528	1.05835	0.0818227	1.64873	Up	Concordant
Muc16	0.0110187	1.09825	0.135213	1.95787	Up	0.0195749	1.09938	0.136689	1.7083	Up	Concordant
Spock3	0.0110638	1.05069	0.071339	1.9561	Up	0.029963	1.02809	0.0399623	1.52341	Up	Concordant
Zfp935	0.0111506	1.04224	0.0596898	1.9527	Up	0.0453741	1.02947	0.0419047	1.34319	Up	Concordant
Arhgap44	0.0112088	1.07764	0.107871	1.95044	Up	0.0449434	1.06313	0.0883166	1.34733	Up	Concordant
Tmeff1	0.0113065	0.95406	-0.0678487	1.94667	Down	0.0399256	0.968445	-0.0462573	1.39875	Down	Concordant
Myo1d	0.0113362	1.07909	0.109814	1.94553	Up	0.0205531	1.08035	0.111496	1.68712	Up	Concordant
BC035947	0.0113833	0.980673	-0.0281563	1.94373	Down	0.0399003	0.987009	-0.0188644	1.39902	Down	Concordant
Rps12-ps3	0.0113995	0.957775	-0.0622413	1.94311	Down	0.0412583	0.969323	-0.0449512	1.38449	Down	Concordant
Akt3	0.0113995	1.05689	0.0798274	1.94311	Up	0.0382551	1.07091	0.0988309	1.41731	Up	Concordant
Eps8	0.0114304	1.08569	0.118611	1.94194	Up	0.0198612	1.06998	0.0975776	1.702	Up	Concordant
Arhgap9	0.0115228	1.01671	0.0239149	1.93844	Up	0.0401544	1.01097	0.0157349	1.39627	Up	Concordant
Slc16a10	0.0116915	0.921615	-0.117764	1.93213	Down	0.033118	0.937004	-0.0938722	1.47994	Down	Concordant
BB365896	0.0116915	0.966346	-0.0493885	1.93213	Down	0.0415529	0.977673	-0.0325765	1.3814	Down	Concordant
Arhgef3	0.0116933	1.09812	0.135036	1.93206	Up	0.00257796	1.07463	0.103843	2.58872	Up	Concordant
Zcchc6	0.0117585	1.06265	0.0876715	1.92965	Up	0.0423468	1.0627	0.0877358	1.37318	Up	Concordant
Bcl2	0.0117585	1.08997	0.124288	1.92965	Up	0.0204083	1.06553	0.0915723	1.69019	Up	Concordant
Hibadh	0.0117914	0.93198	-0.10163	1.92843	Down	0.0108761	0.938413	-0.0917051	1.96353	Down	Concordant
Rrbp1	0.0118636	1.06381	0.0892378	1.92578	Up	0.018001	1.06609	0.0923339	1.7447	Up	Concordant
Gramd3	0.0119092	1.05747	0.080622	1.92412	Up	0.0473088	1.041	0.0579747	1.32506	Up	Concordant
Cd83	0.0119427	1.02434	0.0346883	1.9229	Up	0.0325017	1.01444	0.0206777	1.48809	Up	Concordant
Cyp2e1	0.0119526	0.905599	-0.143055	1.92254	Down	0.00455049	0.932799	-0.100362	2.34194	Down	Concordant
Oasl2	0.0119602	1.07055	0.0983487	1.92226	Up	0.0476089	1.0605	0.0847431	1.32231	Up	Concordant
Rfc3	0.0120342	1.01783	0.0255031	1.91958	Up	0.0104272	1.01285	0.0184256	1.98183	Up	Concordant
Inca1	0.0120956	0.959333	-0.0598967	1.91737	Down	0.00194022	0.968375	-0.0463615	2.71215	Down	Concordant
Ggnbp2	0.0120956	0.930844	-0.103389	1.91737	Down	0.00366246	0.938369	-0.0917723	2.43623	Down	Concordant
Arhgap22	0.0121186	1.05669	0.0795471	1.91655	Up	0.0445961	1.03948	0.0558554	1.3507	Up	Concordant
Snx8	0.0121837	1.05719	0.0802314	1.91422	Up	0.0380663	1.0391	0.0553401	1.41946	Up	Concordant
Gucy1a3	0.0122602	1.05776	0.081018	1.9115	Up	0.0259293	1.05054	0.0711267	1.58621	Up	Concordant
Myo9b	0.0123654	1.06167	0.0863386	1.90779	Up	0.0495042	1.05027	0.0707579	1.30536	Up	Concordant
Epb41	0.0124072	0.935799	-0.0957298	1.90633	Down	0.0397663	0.932755	-0.100431	1.40048	Down	Concordant
Arhgef12	0.0125248	1.05663	0.0794721	1.90223	Up	0.0345295	1.06358	0.0889283	1.46181	Up	Concordant
Batf	0.0125248	1.02588	0.0368647	1.90223	Up	0.0179683	1.01738	0.0248612	1.74549	Up	Concordant
Pogz	0.0125644	1.05389	0.0757212	1.90086	Up	0.0421908	1.05072	0.0713716	1.37478	Up	Concordant
Arhgef6	0.0125956	1.05958	0.0834866	1.89978	Up	0.00688631	1.03864	0.0547023	2.16201	Up	Concordant
Epyc	0.0127209	1.01857	0.0265491	1.89548	Up	0.00712733	1.01212	0.0173758	2.14707	Up	Concordant
Cav1	0.0127209	0.937647	-0.0928826	1.89548	Down	0.0281403	0.931876	-0.101791	1.55067	Down	Concordant
Isoc2a	0.0127515	0.95831	-0.0614356	1.89444	Down	0.0380663	0.968798	-0.045732	1.41946	Down	Concordant
Ms4a6b	0.0128225	1.03615	0.0512391	1.89203	Up	0.042622	1.02292	0.0326881	1.37037	Up	Concordant
Rnf130	0.0128315	1.06901	0.0962779	1.89172	Up	0.0412331	1.0519	0.073002	1.38475	Up	Concordant
Epha4	0.0130056	0.910999	-0.134478	1.88587	Down	0.000193196	0.943266	-0.0842632	3.714	Down	Concordant
Klra2	0.0131855	1.02463	0.0351096	1.8799	Up	0.0371855	1.01295	0.0185681	1.42963	Up	Concordant
Ptk2b	0.0133195	1.06096	0.0853642	1.87551	Up	0.0148133	1.06526	0.0912019	1.82935	Up	Concordant
Cpeb3	0.0135545	0.917869	-0.123639	1.86792	Down	0.00287702	0.929364	-0.105684	2.54106	Down	Concordant
Ddx60	0.0137968	1.06079	0.08514	1.86022	Up	0.0333406	1.05074	0.0714119	1.47703	Up	Concordant
Prkce	0.0137991	0.918189	-0.123137	1.86015	Down	0.00167197	0.92839	-0.107197	2.77677	Down	Concordant
Ifrd1	0.013954	0.934723	-0.0973885	1.8553	Down	0.0461857	0.942	-0.0862005	1.33549	Down	Concordant
Cox10	0.013954	0.942643	-0.0852164	1.8553	Down	0.0304317	0.957561	-0.0625637	1.51667	Down	Concordant
Kctd14	0.0140633	0.981388	-0.0271039	1.85191	Down	0.044598	0.987184	-0.0186087	1.35068	Down	Concordant
Angpt1	0.0141942	0.905773	-0.142778	1.84789	Down	0.0166287	0.931729	-0.102018	1.77914	Down	Concordant
Stk26	0.0144042	1.06088	0.0852614	1.84151	Up	0.0136062	1.05674	0.079614	1.86626	Up	Concordant
Trim54	0.0146856	0.958045	-0.0618348	1.83311	Down	0.0179683	0.973984	-0.0380296	1.74549	Down	Concordant
Pgm2	0.0147049	0.935704	-0.0958761	1.83254	Down	0.0395001	0.948697	-0.0759809	1.4034	Down	Concordant
Akna	0.0147688	1.02519	0.0358932	1.83065	Up	0.0173563	1.01768	0.0252888	1.76054	Up	Concordant
Il7r	0.0149028	1.02095	0.0299175	1.82673	Up	0.0339406	1.0122	0.0174885	1.46928	Up	Concordant
Itgb2	0.0149028	1.02406	0.034303	1.82673	Up	0.0472622	1.01564	0.022392	1.32549	Up	Concordant
Bicc1	0.0149028	1.07931	0.110108	1.82673	Up	0.0417242	1.08725	0.120679	1.37961	Up	Concordant
Rapgef4	0.0152003	1.06219	0.0870478	1.81815	Up	0.0260481	1.03293	0.0467377	1.58422	Up	Concordant
Syap1	0.0156758	0.944425	-0.0824917	1.80477	Down	0.0181622	0.959693	-0.059355	1.74083	Down	Concordant
Ndufaf4	0.015774	0.949543	-0.0746947	1.80206	Down	0.044667	0.96187	-0.0560866	1.35001	Down	Concordant
Myo5a	0.0159509	1.08709	0.120466	1.79721	Up	0.017462	1.05541	0.0777994	1.75791	Up	Concordant
Scn5a	0.016445	0.944451	-0.0824526	1.78397	Down	0.0403757	0.965202	-0.0510974	1.39388	Down	Concordant
Pex13	0.0165248	0.938415	-0.0917017	1.78186	Down	0.0156219	0.951713	-0.0714014	1.80627	Down	Concordant
Fcho2	0.0165248	1.05917	0.0829312	1.78186	Up	0.0452724	1.06448	0.0901512	1.34417	Up	Concordant
Sycp3	0.0165653	0.95116	-0.0722403	1.7808	Down	0.0374235	0.965013	-0.0513796	1.42686	Down	Concordant
9030624G23Rik	0.0165682	1.05147	0.072403	1.78072	Up	0.0290021	1.04149	0.0586452	1.53757	Up	Concordant
Apol9b	0.0165739	1.01659	0.0237389	1.78058	Up	0.0161307	1.01167	0.0167405	1.79235	Up	Concordant
A830018L16Rik	0.0167812	0.920628	-0.119309	1.77518	Down	0.0463842	0.94623	-0.0797374	1.33363	Down	Concordant
Grb14	0.0172546	0.94067	-0.0882392	1.76309	Down	0.00683342	0.959921	-0.0590125	2.16536	Down	Concordant
Gm33206	0.0175724	1.01479	0.0211795	1.75517	Up	0.0399003	1.00719	0.0103401	1.39902	Up	Concordant
Srsf5	0.0178062	1.06035	0.0845361	1.74943	Up	0.0420422	1.06097	0.0853852	1.37631	Up	Concordant
Dip2b	0.0179695	1.07188	0.100149	1.74547	Up	0.0181239	1.06289	0.0879884	1.74175	Up	Concordant
Ust	0.0181172	1.07151	0.0996492	1.74191	Up	0.048032	1.06957	0.0970371	1.31847	Up	Concordant
Ogdh	0.0184831	0.934556	-0.0976477	1.73323	Down	0.00188825	0.938025	-0.0923016	2.72394	Down	Concordant
Cdh11	0.0187372	1.0772	0.107289	1.72729	Up	0.0482653	1.07678	0.106723	1.31637	Up	Concordant
Tmcc1	0.0187526	1.08515	0.117894	1.72694	Up	0.00013526	1.0659	0.0920711	3.86883	Up	Concordant
Dock9	0.0189371	0.935361	-0.096405	1.72269	Down	0.0482653	0.929999	-0.104699	1.31637	Down	Concordant
Zfp943	0.0190171	1.04341	0.0613021	1.72086	Up	0.0294254	1.03417	0.0484755	1.53128	Up	Concordant
Cisd1	0.0190524	0.947985	-0.0770642	1.72005	Down	0.0297177	0.961592	-0.0565029	1.52698	Down	Concordant
Luc7l2	0.0193018	0.943648	-0.0836795	1.7144	Down	0.00400007	0.947794	-0.0773546	2.39793	Down	Concordant
Tenm3	0.0195152	1.10175	0.1398	1.70963	Up	0.0430269	1.07973	0.110675	1.36626	Up	Concordant
Osbpl11	0.0195836	0.926022	-0.110882	1.70811	Down	0.00165273	0.943045	-0.0846016	2.7818	Down	Concordant
Svep1	0.0197775	0.9144	-0.129103	1.70383	Down	0.0332095	0.93466	-0.097487	1.47874	Down	Concordant
Ppargc1a	0.0203323	0.920317	-0.119797	1.69181	Down	0.0428179	0.935228	-0.0966101	1.36837	Down	Concordant
Efhb	0.0204934	1.03794	0.0537173	1.68839	Up	0.0161307	1.02764	0.0393386	1.79235	Up	Concordant
Dnah12	0.0208639	1.01623	0.023221	1.6806	Up	0.0266458	1.00817	0.0117318	1.57437	Up	Concordant
Thrsp	0.0209597	0.925683	-0.11141	1.67861	Down	0.0399003	0.93672	-0.0943108	1.39902	Down	Concordant
Far1	0.0210352	1.06045	0.0846811	1.67705	Up	0.0430269	1.0503	0.0708041	1.36626	Up	Concordant
Tnni3	0.0218513	0.921732	-0.117581	1.66052	Down	0.0429944	0.932576	-0.100706	1.36659	Down	Concordant
Mertk	0.0224173	1.08045	0.111638	1.64942	Up	0.0107052	1.05844	0.0819337	1.97041	Up	Concordant
RP23-32A8.6	0.0227857	1.00968	0.0138982	1.64234	Up	0.00802	1.00647	0.00930422	2.09583	Up	Concordant
Pld1	0.023155	1.06487	0.0906777	1.63535	Up	0.0373215	1.06354	0.0888679	1.42804	Up	Concordant
Nexn	0.023155	0.907407	-0.140178	1.63535	Down	0.0210158	0.940921	-0.087854	1.67745	Down	Concordant
Sergef	0.0237491	1.04561	0.0643421	1.62435	Up	0.016127	1.03655	0.0517844	1.79245	Up	Concordant
Ms4a7	0.0239239	1.02239	0.0319515	1.62117	Up	0.0229863	1.01501	0.0214942	1.63853	Up	Concordant
Gcnt7	0.024402	0.978459	-0.031416	1.61257	Down	0.0312214	0.985596	-0.0209314	1.50555	Down	Concordant
Slc41a2	0.0246699	1.04819	0.0678977	1.60783	Up	0.0476089	1.03889	0.0550434	1.32231	Up	Concordant
Chrm2	0.0248948	0.865212	-0.208874	1.60389	Down	0.011405	0.932274	-0.101175	1.94291	Down	Concordant
Pik3r1	0.0252282	0.919889	-0.120468	1.59811	Down	0.0132782	0.931934	-0.101701	1.87686	Down	Concordant
Dapk2	0.0253928	0.941304	-0.0872667	1.59529	Down	0.00760107	0.966081	-0.0497838	2.11912	Down	Concordant
Dbi	0.025762	0.940552	-0.0884198	1.58902	Down	0.0197087	0.941826	-0.0864671	1.70534	Down	Concordant
Ndufa10	0.025964	0.940881	-0.0879164	1.58563	Down	0.011238	0.952335	-0.0704583	1.94931	Down	Concordant
5830432E09Rik	0.026724	1.01141	0.0163669	1.5731	Up	0.0349491	1.00763	0.0109601	1.45656	Up	Concordant
Ttll3	0.0269765	1.02412	0.0343856	1.56902	Up	0.00304648	1.0192	0.0274372	2.5162	Up	Concordant
Max	0.0272809	0.947046	-0.0784929	1.56414	Down	0.0224528	0.961323	-0.0569075	1.64873	Down	Concordant
Atp1a2	0.0273731	0.924043	-0.113968	1.56268	Down	0.016255	0.94115	-0.0875031	1.78901	Down	Concordant
Fam126b	0.0275197	0.926939	-0.109454	1.56036	Down	0.00972404	0.939371	-0.0902327	2.01215	Down	Concordant
Nlrp1b	0.0276522	1.01966	0.0280942	1.55827	Up	0.00507902	1.01449	0.0207523	2.29422	Up	Concordant
Gpd1	0.027868	0.913022	-0.131279	1.55489	Down	0.0178839	0.938048	-0.0922669	1.74754	Down	Concordant
Mybphl	0.0285567	0.941954	-0.0862722	1.54429	Down	0.0285596	0.962997	-0.054397	1.54425	Down	Concordant
Wipf1	0.0287955	1.07795	0.108286	1.54068	Up	0.00930781	1.0695	0.0969308	2.03115	Up	Concordant
Tmeff2	0.0309669	1.10695	0.14659	1.5091	Up	0.030741	1.0644	0.090041	1.51228	Up	Concordant
Zc3hav1	0.0313369	1.051	0.0717648	1.50394	Up	0.0147218	1.05064	0.0712623	1.83204	Up	Concordant
Bcar1	0.0319077	0.954259	-0.0675477	1.49611	Down	0.0390442	0.967478	-0.0476985	1.40844	Down	Concordant
Itsn1	0.0327287	1.06854	0.0956379	1.48507	Up	0.0205376	1.05733	0.0804296	1.68745	Up	Concordant
Slc25a19	0.0329024	0.960106	-0.058735	1.48277	Down	0.0441092	0.968831	-0.0456836	1.35547	Down	Concordant
Sh3rf2	0.0358835	1.03646	0.0516645	1.4451	Up	0.0372269	1.02574	0.0366614	1.42914	Up	Concordant
Rbm20	0.0379061	0.851745	-0.231506	1.42129	Down	0.0204631	0.933384	-0.0994575	1.68903	Down	Concordant
Mypn	0.0385956	0.93977	-0.0896201	1.41346	Down	0.0166831	0.967612	-0.0474999	1.77772	Down	Concordant
Park2	0.0418286	0.933073	-0.0999385	1.37853	Down	0.0190045	0.935378	-0.0963792	1.72114	Down	Concordant
Scp2	0.041922	0.955179	-0.0661571	1.37756	Down	0.0298803	0.970776	-0.0427892	1.52461	Down	Concordant
Me2	0.0427083	1.03538	0.0501631	1.36949	Up	0.0447637	1.02708	0.0385423	1.34907	Up	Concordant
Asph	0.0427497	0.909033	-0.137595	1.36907	Down	0.00180699	0.938107	-0.0921756	2.74305	Down	Concordant
Igf1r	0.0430355	1.06312	0.0882985	1.36617	Up	0.0340482	1.06426	0.0898572	1.46791	Up	Concordant
Fam214a	0.043822	0.913699	-0.130209	1.35831	Down	0.000710553	0.939565	-0.0899355	3.1484	Down	Concordant
Cmtm7	0.043822	1.03613	0.0512004	1.35831	Up	0.0285491	1.02888	0.0410811	1.54441	Up	Concordant
Ptgir	0.0442189	1.01196	0.0171502	1.35439	Up	0.0380197	1.00856	0.0122998	1.41999	Up	Concordant
Rpl32	0.0444723	0.947739	-0.0774379	1.35191	Down	0.0279829	0.960636	-0.057938	1.55311	Down	Concordant
Rab6b	0.0448262	1.04812	0.0678021	1.34847	Up	0.048032	1.04827	0.0680106	1.31847	Up	Concordant
Zeb2	0.0453666	1.1007	0.138427	1.34326	Up	0.00131084	1.06861	0.0957408	2.88245	Up	Concordant
Sh3rf1	0.0461791	1.07471	0.103942	1.33555	Up	0.0166831	1.06458	0.0902878	1.77772	Up	Concordant
Adamts2	0.0469754	1.0578	0.0810646	1.32813	Up	0.0398421	1.05529	0.0776331	1.39966	Up	Concordant
Gpd2	0.0472621	0.924661	-0.113003	1.32549	Down	0.0425669	0.945634	-0.0806459	1.37093	Down	Concordant
Ppip5k1	0.0476265	0.941692	-0.0866732	1.32215	Down	0.0224509	0.956798	-0.0637144	1.64877	Down	Concordant
Slc25a4	0.0494214	0.93173	-0.102017	1.30609	Down	0.042465	0.940919	-0.0878579	1.37197	Down	Concordant

## Sheet: GO
GO
Gene set ID	Gene set description	Gene set size	P-value (Proliferation vs. N/A)	FDR step up (Proliferation vs. N/A)	Ratio (Proliferation vs. N/A)	Log2(Ratio)	Fold change (Proliferation vs. N/A)	LSMean(Proliferation) (Proliferation vs. N/A)	LSMean(N/A) (Proliferation vs. N/A)	P-value (Proliferation)	FDR step up (Proliferation)	P-value (Disruption (Proliferation))	FDR step up (Disruption (Proliferation))
GO:0030213	hyaluronan biosynthetic process	6	0	0	1.35941	0.442984	1.35941	1.61222	1.18597	0	0	0	0
GO:0030212	hyaluronan metabolic process	18	4.50527e-146	3.35169e-142	1.13335	0.180591	1.13335	1.31927	1.16405	4.50527e-146	3.35169e-142	0	0
GO:0032943	mononuclear cell proliferation	73	3.02946e-105	1.50251e-101	1.05374	0.0755187	1.05374	1.30904	1.24228	3.02946e-105	1.50251e-101	0	0
GO:0046651	lymphocyte proliferation	72	7.90546e-104	2.94063e-100	1.05393	0.0757807	1.05393	1.3093	1.2423	7.90546e-104	2.94063e-100	0	0
GO:0070661	leukocyte proliferation	85	4.97097e-101	1.47926e-97	1.04798	0.0676107	1.04798	1.31367	1.25352	4.97097e-101	1.47926e-97	0	0
GO:0042098	T cell proliferation	43	1.6754e-99	4.1547e-96	1.07388	0.102827	1.07388	1.34865	1.25587	1.6754e-99	4.1547e-96	0	0
GO:0050853	B cell receptor signaling pathway	30	9.0639e-69	1.9266e-65	1.06186	0.0865914	1.06186	1.38221	1.30169	9.0639e-69	1.9266e-65	1.2034e-75	7.88785e-74
GO:0035383	thioester metabolic process	67	2.1863e-66	3.61445e-63	0.940421	-0.0886218	-1.06335	1.47151	1.56473	2.1863e-66	3.61445e-63	7.32205e-136	1.98081e-133
GO:0006637	acyl-CoA metabolic process	67	2.1863e-66	3.61445e-63	0.940421	-0.0886218	-1.06335	1.47151	1.56473	2.1863e-66	3.61445e-63	7.32205e-136	1.98081e-133
GO:0033865	nucleoside bisphosphate metabolic process	82	2.2046e-62	2.73353e-59	0.948026	-0.0770016	-1.05482	1.42503	1.50316	2.2046e-62	2.73353e-59	1.01737e-158	3.88141e-156
GO:0033875	ribonucleoside bisphosphate metabolic process	82	2.2046e-62	2.73353e-59	0.948026	-0.0770016	-1.05482	1.42503	1.50316	2.2046e-62	2.73353e-59	1.01737e-158	3.88141e-156
[truncated: 14,868 more rows]

## Sheet: KEGG
KEGG
[truncated: 241 more rows]
