# Supplementary material for: Characterization of diverse populations of sinoatrial node cells and their proliferation potential at single nucleus resolution
Source: Heliyon. 2022 Dec 29;9(1):e12708. doi: 10.1016/j.heliyon.2022.e12708 (PMC9826826; doi:10.1016/j.heliyon.2022.e12708)
Supplement: Supplementary_Table7 — Comparison of enrichments. Enrichments from sinus nodes cells, cells highly expressing genes in Ed list, and cells highly expressing genes in proliferation list are summarized and compared in this table. [file mmc8.xlsx]

## Sheet: Sheet1
Comparison of enrichments	sinus node myocytes	Ed list cells	proliferation list cells
cardiac contraction related functions	positive	positive	negative
fatty acid metabolism	negative	negative	negative
nitrogen metabolism	negative	negative	negative
immune signaling pathways	negative	negative	positive
