# Supplementary material for: Characterization of diverse populations of sinoatrial node cells and their proliferation potential at single nucleus resolution
Source: Heliyon. 2022 Dec 29;9(1):e12708. doi: 10.1016/j.heliyon.2022.e12708 (PMC9826826; doi:10.1016/j.heliyon.2022.e12708)
Supplement: Supplementary_Table8 — Analysis methods.Summary of each analysis and its reference. [file mmc9.xlsx]

## Sheet: Sheet1
Analysis	Reference
AUCell	https://bioconductor.org/packages/release/bioc/html/AUCell.html
Trajectory (Monocle 2)	Xiaojie Qiu, Qi Mao, Ying Tang, Li Wang, Raghav Chawla, Hannah Pliner, and Cole Trapnell. Reversed graph embedding resolves complex single-cell developmental trajectories. Nature methods, 2017.
PCA	Hotelling, H. “Analysis of a complex of statistical variables into principal components” J. Educ. Psych 1933, 26:417–441.	Jolliffe, I.T. Principal Component Analysis, Springer-Verlag, New York, 1986.
t-SNE	L.J.P. van der Maaten and G.E. Hinton. Visualizing High-Dimensional Data Using t-SNE. Journal of Machine Learning Research 9(Nov):2579-2605, 2008.
UMAP	McInnes L and Healy J, UMAP: Uniform Manifold Approximation and Projection for Dimension Reduction, ArXiv, 2018, e-prints 1802.03426,	Becht E, McInnes L, Healy J, Dutertre A-C, Kwok I, Guan Ng L, Ginhoux F, and Newell E, Dimensionality reduction for visualizing single-cell data using UMAP, Nature Biotechnology, 2019, 37, 38-44.
Compare Clusters	Davies, David L.; Bouldin, Donald W. (1979). "A Cluster Separation Measure". IEEE Transactions on Pattern Analysis and Machine Intelligence. PAMI-1 (2): 224–227	To select the nest K for k-means clustering
GSEA	https://software.broadinstitute.org/cancer/software/gsea/wiki/index.php/Main_Page
KEGG pathway visualization	https://www.genome.jp/kegg/
All analysis methods and software are embedded in Partek Flow (version: 10.0.21.0602).
