# Supplementary material for: Characterization of diverse populations of sinoatrial node cells and their proliferation potential at single nucleus resolution
Source: Heliyon. 2022 Dec 29;9(1):e12708. doi: 10.1016/j.heliyon.2022.e12708 (PMC9826826; doi:10.1016/j.heliyon.2022.e12708)
Supplement: Supplementary_Table9 — Abbreviation. Summary of abbreviations in this paper and their full names. [file mmc10.xlsx]

## Sheet: Sheet1
Abbreviation	Full name
SAN	sinoatrial node
PCA	principal component analysis
t-SNE	t-distributed stochastic neighbor embedding
UMAP	uniform manifold approximation and projection
GO	Gene Ontology
KEGG	Kyoto Encyclopedia of Genes and Genomes
AV	atrial and ventricular
DEG	differentially expressed gene
GSEA	Gene Set Enrichment Analysis
